# Supplementary material for: Human Mobility Restrictions and COVID-19 Infection Rates: Analysis of Mobility Data and Coronavirus Spread in Poland and Portugal
Source: Int J Environ Res Public Health. 2022 Nov 4;19(21):14455. doi: 10.3390/ijerph192114455 (PMC9655221; doi:10.3390/ijerph192114455)
Supplement: Supplementary file 1 [file ijerph-19-14455-s001.zip]

Archive with 6 entries (6 files):
- PL-PT-covid-data.xlsx
- __MACOSX/._PL-PT-covid-data.xlsx
- PT-causation-data.xlsx
- __MACOSX/._PT-causation-data.xlsx
- PL-causation-data.xlsx
- __MACOSX/._PL-causation-data.xlsx
