# Supplementary material for: Human Mobility Restrictions and COVID-19 Infection Rates: Analysis of Mobility Data and Coronavirus Spread in Poland and Portugal
Source: Int J Environ Res Public Health. 2022 Nov 4;19(21):14455. doi: 10.3390/ijerph192114455 (PMC9655221; doi:10.3390/ijerph192114455)
Supplement: Supplementary file 1 [file ijerph-19-14455-s001.zip › PL-PT-covid-data.xlsx]

## Sheet: Sheet1
iso_code	continent	location	date	total_cases	new_cases	new_cases_smoothed	total_deaths	new_deaths	new_deaths_smoothed	total_cases_per_million	new_cases_per_million	new_cases_smoothed_per_million	total_deaths_per_million	new_deaths_per_million	new_deaths_smoothed_per_million	reproduction_rate	icu_patients	icu_patients_per_million	hosp_patients	hosp_patients_per_million	weekly_icu_admissions	weekly_icu_admissions_per_million	weekly_hosp_admissions	weekly_hosp_admissions_per_million	total_tests	new_tests	total_tests_per_thousand	new_tests_per_thousand	new_tests_smoothed	new_tests_smoothed_per_thousand	positive_rate	tests_per_case	tests_units	total_vaccinations	people_vaccinated	people_fully_vaccinated	total_boosters	new_vaccinations	new_vaccinations_smoothed	total_vaccinations_per_hundred	people_vaccinated_per_hundred	people_fully_vaccinated_per_hundred	total_boosters_per_hundred	new_vaccinations_smoothed_per_million	new_people_vaccinated_smoothed	new_people_vaccinated_smoothed_per_hundred	stringency_index	population	population_density
AFG	Asia	Afghanistan	2020-02-24	5	5					0.126	0.126																																				8.33	39835428	54.422
AFG	Asia	Afghanistan	2020-02-25	5	0					0.126	0																																				8.33	39835428	54.422
AFG	Asia	Afghanistan	2020-02-26	5	0					0.126	0																																				8.33	39835428	54.422
AFG	Asia	Afghanistan	2020-02-27	5	0					0.126	0																																				8.33	39835428	54.422
AFG	Asia	Afghanistan	2020-02-28	5	0					0.126	0																																				8.33	39835428	54.422
AFG	Asia	Afghanistan	2020-02-29	5	0	0.714				0.126	0	0.018																																			8.33	39835428	54.422
AFG	Asia	Afghanistan	2020-03-01	5	0	0.714				0.126	0	0.018																																			27.78	39835428	54.422
AFG	Asia	Afghanistan	2020-03-02	5	0	0				0.126	0	0																																			27.78	39835428	54.422
AFG	Asia	Afghanistan	2020-03-03	5	0	0				0.126	0	0																																			27.78	39835428	54.422
AFG	Asia	Afghanistan	2020-03-04	5	0	0				0.126	0	0																																			27.78	39835428	54.422
AFG	Asia	Afghanistan	2020-03-05	5	0	0				0.126	0	0																																			27.78	39835428	54.422
AFG	Asia	Afghanistan	2020-03-06	5	0	0				0.126	0	0																																			27.78	39835428	54.422
AFG	Asia	Afghanistan	2020-03-07	8	3	0.429				0.201	0.075	0.011																																			27.78	39835428	54.422
AFG	Asia	Afghanistan	2020-03-08	8	0	0.429				0.201	0	0.011																																			27.78	39835428	54.422
AFG	Asia	Afghanistan	2020-03-09	8	0	0.429				0.201	0	0.011																																			27.78	39835428	54.422
AFG	Asia	Afghanistan	2020-03-10	8	0	0.429				0.201	0	0.011																																			27.78	39835428	54.422
AFG	Asia	Afghanistan	2020-03-11	11	3	0.857				0.276	0.075	0.022																																			27.78	39835428	54.422
AFG	Asia	Afghanistan	2020-03-12	11	0	0.857				0.276	0	0.022																																			27.78	39835428	54.422
AFG	Asia	Afghanistan	2020-03-13	11	0	0.857				0.276	0	0.022																																			27.78	39835428	54.422
AFG	Asia	Afghanistan	2020-03-14	14	3	0.857				0.351	0.075	0.022																																			38.89	39835428	54.422
AFG	Asia	Afghanistan	2020-03-15	20	6	1.714				0.502	0.151	0.043																																			38.89	39835428	54.422
AFG	Asia	Afghanistan	2020-03-16	25	5	2.429				0.628	0.126	0.061																																			38.89	39835428	54.422
AFG	Asia	Afghanistan	2020-03-17	26	1	2.571				0.653	0.025	0.065																																			38.89	39835428	54.422
AFG	Asia	Afghanistan	2020-03-18	26	0	2.143				0.653	0	0.054																																			41.67	39835428	54.422
AFG	Asia	Afghanistan	2020-03-19	26	0	2.143				0.653	0	0.054																																			41.67	39835428	54.422
AFG	Asia	Afghanistan	2020-03-20	24						0.602																																					41.67	39835428	54.422
AFG	Asia	Afghanistan	2020-03-21	24	0	1.714				0.602	0	0.043																																			41.67	39835428	54.422
AFG	Asia	Afghanistan	2020-03-22	34	10	2.286				0.854	0.251	0.057																																			41.67	39835428	54.422
AFG	Asia	Afghanistan	2020-03-23	40	6	2.429	1	1		1.004	0.151	0.061	0.025	0.025																																	41.67	39835428	54.422
AFG	Asia	Afghanistan	2020-03-24	42	2	2.571	1	0		1.054	0.05	0.065	0.025	0																																	50.93	39835428	54.422
AFG	Asia	Afghanistan	2020-03-25	74	32	7.143	1	0		1.858	0.803	0.179	0.025	0																																	59.26	39835428	54.422
AFG	Asia	Afghanistan	2020-03-26	80	6	8	2	1		2.008	0.151	0.201	0.05	0.025																																	59.26	39835428	54.422
AFG	Asia	Afghanistan	2020-03-27	91	11	9.571	2	0		2.284	0.276	0.24	0.05	0																																	59.26	39835428	54.422
AFG	Asia	Afghanistan	2020-03-28	106	15	11.714	2	0	0.286	2.661	0.377	0.294	0.05	0	0.007																																67.59	39835428	54.422
AFG	Asia	Afghanistan	2020-03-29	114	8	11.429	4	2	0.571	2.862	0.201	0.287	0.1	0.05	0.014	1.51																															67.59	39835428	54.422
AFG	Asia	Afghanistan	2020-03-30	114	0	10.571	4	0	0.429	2.862	0	0.265	0.1	0	0.011	1.51																															67.59	39835428	54.422
AFG	Asia	Afghanistan	2020-03-31	166	52	17.714	4	0	0.429	4.167	1.305	0.445	0.1	0	0.011	1.53																															67.59	39835428	54.422
AFG	Asia	Afghanistan	2020-04-01	192	26	16.857	4	0	0.429	4.82	0.653	0.423	0.1	0	0.011	1.52																															67.59	39835428	54.422
AFG	Asia	Afghanistan	2020-04-02	235	43	22.143	4	0	0.286	5.899	1.079	0.556	0.1	0	0.007	1.51																															67.59	39835428	54.422
AFG	Asia	Afghanistan	2020-04-03	269	34	25.429	5	1	0.429	6.753	0.854	0.638	0.126	0.025	0.011	1.5																															67.59	39835428	54.422
AFG	Asia	Afghanistan	2020-04-04	270	1	23.429	5	0	0.429	6.778	0.025	0.588	0.126	0	0.011	1.49																															67.59	39835428	54.422
AFG	Asia	Afghanistan	2020-04-05	299	29	26.429	7	2	0.429	7.506	0.728	0.663	0.176	0.05	0.011	1.49																															78.7	39835428	54.422
AFG	Asia	Afghanistan	2020-04-06	337	38	31.857	7	0	0.429	8.46	0.954	0.8	0.176	0	0.011	1.49																															78.7	39835428	54.422
AFG	Asia	Afghanistan	2020-04-07	367	30	28.714	11	4	1	9.213	0.753	0.721	0.276	0.1	0.025	1.48																															78.7	39835428	54.422
AFG	Asia	Afghanistan	2020-04-08	423	56	33	14	3	1.429	10.619	1.406	0.828	0.351	0.075	0.036	1.48																															78.7	39835428	54.422
AFG	Asia	Afghanistan	2020-04-09	444	21	29.857	15	1	1.571	11.146	0.527	0.75	0.377	0.025	0.039	1.48																															78.7	39835428	54.422
AFG	Asia	Afghanistan	2020-04-10	521	77	36	15	0	1.429	13.079	1.933	0.904	0.377	0	0.036	1.48																															78.7	39835428	54.422
AFG	Asia	Afghanistan	2020-04-11	521	0	35.857	15	0	1.429	13.079	0	0.9	0.377	0	0.036	1.47																															78.7	39835428	54.422
AFG	Asia	Afghanistan	2020-04-12	555	34	36.571	18	3	1.571	13.932	0.854	0.918	0.452	0.075	0.039	1.47																															84.26	39835428	54.422
AFG	Asia	Afghanistan	2020-04-13	607	52	38.571	19	1	1.714	15.238	1.305	0.968	0.477	0.025	0.043	1.48																															84.26	39835428	54.422
AFG	Asia	Afghanistan	2020-04-14	665	58	42.571	22	3	1.571	16.694	1.456	1.069	0.552	0.075	0.039	1.48																															84.26	39835428	54.422
AFG	Asia	Afghanistan	2020-04-15	770	105	49.571	25	3	1.571	19.33	2.636	1.244	0.628	0.075	0.039	1.48																															84.26	39835428	54.422
AFG	Asia	Afghanistan	2020-04-16	794	24	50	29	4	2	19.932	0.602	1.255	0.728	0.1	0.05	1.47																															84.26	39835428	54.422
AFG	Asia	Afghanistan	2020-04-17	845	51	46.286	30	1	2.143	21.212	1.28	1.162	0.753	0.025	0.054	1.47																															84.26	39835428	54.422
AFG	Asia	Afghanistan	2020-04-18	908	63	55.286	30	0	2.143	22.794	1.582	1.388	0.753	0	0.054	1.47																															84.26	39835428	54.422
AFG	Asia	Afghanistan	2020-04-19	933	25	54	30	0	1.714	23.421	0.628	1.356	0.753	0	0.043	1.47																															84.26	39835428	54.422
AFG	Asia	Afghanistan	2020-04-20	996	63	55.571	33	3	2	25.003	1.582	1.395	0.828	0.075	0.05	1.48																															84.26	39835428	54.422
AFG	Asia	Afghanistan	2020-04-21	1026	30	51.571	36	3	2	25.756	0.753	1.295	0.904	0.075	0.05	1.48																															84.26	39835428	54.422
AFG	Asia	Afghanistan	2020-04-22	1092	66	46	36	0	1.571	27.413	1.657	1.155	0.904	0	0.039	1.5																															84.26	39835428	54.422
AFG	Asia	Afghanistan	2020-04-23	1176	84	54.571	40	4	1.571	29.521	2.109	1.37	1.004	0.1	0.039	1.52																															84.26	39835428	54.422
AFG	Asia	Afghanistan	2020-04-24	1226	50	54.429	40	0	1.429	30.777	1.255	1.366	1.004	0	0.036	1.53																															84.26	39835428	54.422
AFG	Asia	Afghanistan	2020-04-25	1330	104	60.286	43	3	1.857	33.387	2.611	1.513	1.079	0.075	0.047	1.55																															84.26	39835428	54.422
AFG	Asia	Afghanistan	2020-04-26	1463	133	75.714	49	6	2.714	36.726	3.339	1.901	1.23	0.151	0.068	1.57																															84.26	39835428	54.422
AFG	Asia	Afghanistan	2020-04-27	1531	68	76.429	50	1	2.429	38.433	1.707	1.919	1.255	0.025	0.061	1.58																															84.26	39835428	54.422
AFG	Asia	Afghanistan	2020-04-28	1703	172	96.714	60	10	3.429	42.751	4.318	2.428	1.506	0.251	0.086	1.59																															84.26	39835428	54.422
AFG	Asia	Afghanistan	2020-04-29	1827	124	105	60	0	3.429	45.864	3.113	2.636	1.506	0	0.086	1.59																															84.26	39835428	54.422
AFG	Asia	Afghanistan	2020-04-30	1827	0	93	60	0	2.857	45.864	0	2.335	1.506	0	0.072	1.6																															84.26	39835428	54.422
AFG	Asia	Afghanistan	2020-05-01	2171	344	135	64	4	3.429	54.499	8.636	3.389	1.607	0.1	0.086	1.62																															84.26	39835428	54.422
AFG	Asia	Afghanistan	2020-05-02	2469	298	162.714	72	8	4.143	61.98	7.481	4.085	1.807	0.201	0.104	1.63																															84.26	39835428	54.422
AFG	Asia	Afghanistan	2020-05-03	2469	0	143.714	72	0	3.286	61.98	0	3.608	1.807	0	0.082	1.62																															84.26	39835428	54.422
AFG	Asia	Afghanistan	2020-05-04	2469	0	134	72	0	3.143	61.98	0	3.364	1.807	0	0.079	1.62																															84.26	39835428	54.422
AFG	Asia	Afghanistan	2020-05-05	2469	0	109.429	72	0	1.714	61.98	0	2.747	1.807	0	0.043	1.64																															84.26	39835428	54.422
AFG	Asia	Afghanistan	2020-05-06	3224	755	199.571	95	23	5	80.933	18.953	5.01	2.385	0.577	0.126	1.66																															84.26	39835428	54.422
AFG	Asia	Afghanistan	2020-05-07	3392	168	223.571	104	9	6.286	85.15	4.217	5.612	2.611	0.226	0.158	1.64																															84.26	39835428	54.422
AFG	Asia	Afghanistan	2020-05-08	3563	171	198.857	105	1	5.857	89.443	4.293	4.992	2.636	0.025	0.147	1.62																															84.26	39835428	54.422
AFG	Asia	Afghanistan	2020-05-09	3563	0	156.286	105	0	4.714	89.443	0	3.923	2.636	0	0.118	1.61																															84.26	39835428	54.422
AFG	Asia	Afghanistan	2020-05-10	4402	839	276.143	119	14	6.714	110.505	21.062	6.932	2.987	0.351	0.169	1.61																															84.26	39835428	54.422
AFG	Asia	Afghanistan	2020-05-11	4664	262	313.571	120	1	6.857	117.082	6.577	7.872	3.012	0.025	0.172	1.58																															84.26	39835428	54.422
AFG	Asia	Afghanistan	2020-05-12	4967	303	356.857	127	7	7.857	124.688	7.606	8.958	3.188	0.176	0.197	1.55																															84.26	39835428	54.422
AFG	Asia	Afghanistan	2020-05-13	4967	0	249	127	0	4.571	124.688	0	6.251	3.188	0	0.115	1.53																															84.26	39835428	54.422
AFG	Asia	Afghanistan	2020-05-14	5339	372	278.143	136	9	4.571	134.026	9.338	6.982	3.414	0.226	0.115	1.52																															84.26	39835428	54.422
AFG	Asia	Afghanistan	2020-05-15	6053	714	355.714	153	17	6.857	151.95	17.924	8.93	3.841	0.427	0.172	1.5																															84.26	39835428	54.422
AFG	Asia	Afghanistan	2020-05-16	6402	349	405.571	168	15	9	160.711	8.761	10.181	4.217	0.377	0.226	1.48																															84.26	39835428	54.422
AFG	Asia	Afghanistan	2020-05-17	6635	233	319	169	1	7.143	166.56	5.849	8.008	4.242	0.025	0.179	1.46																															84.26	39835428	54.422
AFG	Asia	Afghanistan	2020-05-18	7072	437	344	173	4	7.571	177.53	10.97	8.636	4.343	0.1	0.19	1.45																															84.26	39835428	54.422
AFG	Asia	Afghanistan	2020-05-19	7655	583	384	177	4	7.143	192.166	14.635	9.64	4.443	0.1	0.179	1.43																															84.26	39835428	54.422
AFG	Asia	Afghanistan	2020-05-20	8145	490	454	187	10	8.571	204.466	12.301	11.397	4.694	0.251	0.215	1.41																															84.26	39835428	54.422
AFG	Asia	Afghanistan	2020-05-21	8676	531	476.714	193	6	8.143	217.796	13.33	11.967	4.845	0.151	0.204	1.4																															84.26	39835428	54.422
AFG	Asia	Afghanistan	2020-05-22	9216	540	451.857	205	12	7.429	231.352	13.556	11.343	5.146	0.301	0.186	1.38																															84.26	39835428	54.422
AFG	Asia	Afghanistan	2020-05-23	9952	736	507.143	215	10	6.714	249.828	18.476	12.731	5.397	0.251	0.169	1.36																															84.26	39835428	54.422
AFG	Asia	Afghanistan	2020-05-24	10668	716	576.143	222	7	7.571	267.802	17.974	14.463	5.573	0.176	0.19	1.34																															84.26	39835428	54.422
AFG	Asia	Afghanistan	2020-05-25	11180	512	586.857	223	1	7.143	280.655	12.853	14.732	5.598	0.025	0.179	1.32																															84.26	39835428	54.422
AFG	Asia	Afghanistan	2020-05-26	11917	737	608.857	224	1	6.714	299.156	18.501	15.284	5.623	0.025	0.169	1.3																															84.26	39835428	54.422
AFG	Asia	Afghanistan	2020-05-27	12465	548	617.143	230	6	6.143	312.912	13.757	15.492	5.774	0.151	0.154	1.28																															84.26	39835428	54.422
AFG	Asia	Afghanistan	2020-05-28	13102	637	632.286	239	9	6.571	328.903	15.991	15.872	6	0.226	0.165	1.26																															84.26	39835428	54.422
AFG	Asia	Afghanistan	2020-05-29	13745	643	647	250	11	6.429	345.045	16.141	16.242	6.276	0.276	0.161	1.24																															84.26	39835428	54.422
AFG	Asia	Afghanistan	2020-05-30	14529	784	653.857	252	2	5.286	364.726	19.681	16.414	6.326	0.05	0.133	1.23																															84.26	39835428	54.422
AFG	Asia	Afghanistan	2020-05-31	15180	651	644.571	254	2	4.571	381.068	16.342	16.181	6.376	0.05	0.115	1.21																															84.26	39835428	54.422
AFG	Asia	Afghanistan	2020-06-01	15836	656	665.143	269	15	6.571	397.536	16.468	16.697	6.753	0.377	0.165	1.19																															84.26	39835428	54.422
AFG	Asia	Afghanistan	2020-06-02	16578	742	665.857	274	5	7.143	416.162	18.627	16.715	6.878	0.126	0.179	1.17																															84.26	39835428	54.422
AFG	Asia	Afghanistan	2020-06-03	17353	775	698.286	298	24	9.714	435.617	19.455	17.529	7.481	0.602	0.244	1.15																															84.26	39835428	54.422
AFG	Asia	Afghanistan	2020-06-04	17977	624	696.429	303	5	9.143	451.282	15.664	17.483	7.606	0.126	0.23	1.14																															84.26	39835428	54.422
AFG	Asia	Afghanistan	2020-06-05	19055	1078	758.571	313	10	9	478.343	27.061	19.043	7.857	0.251	0.226	1.12																															84.26	39835428	54.422
AFG	Asia	Afghanistan	2020-06-06	19637	582	729.714	331	18	11.286	492.953	14.61	18.318	8.309	0.452	0.283	1.1																															84.26	39835428	54.422
AFG	Asia	Afghanistan	2020-06-07	20428	791	749.714	361	30	15.286	512.81	19.857	18.82	9.062	0.753	0.384	1.09																															84.26	39835428	54.422
AFG	Asia	Afghanistan	2020-06-08	21003	575	738.143	373	12	14.857	527.244	14.434	18.53	9.364	0.301	0.373	1.07																															84.26	39835428	54.422
AFG	Asia	Afghanistan	2020-06-09	21308	305	675.714	380	7	15.143	534.901	7.657	16.963	9.539	0.176	0.38	1.05																															78.7	39835428	54.422
AFG	Asia	Afghanistan	2020-06-10	22228	920	696.429	409	29	15.857	557.996	23.095	17.483	10.267	0.728	0.398	1.03																															78.7	39835428	54.422
AFG	Asia	Afghanistan	2020-06-11	22976	748	714.143	430	21	18.143	576.773	18.777	17.927	10.794	0.527	0.455	1.02																															78.7	39835428	54.422
AFG	Asia	Afghanistan	2020-06-12	23632	656	653.857	450	20	19.571	593.241	16.468	16.414	11.296	0.502	0.491	1																															78.7	39835428	54.422
AFG	Asia	Afghanistan	2020-06-13	24188	556	650.143	455	5	17.714	607.198	13.957	16.321	11.422	0.126	0.445	0.99																															78.7	39835428	54.422
AFG	Asia	Afghanistan	2020-06-14	24852	664	632	475	20	16.286	623.867	16.669	15.865	11.924	0.502	0.409	0.98																															78.7	39835428	54.422
AFG	Asia	Afghanistan	2020-06-15	25613	761	658.571	480	5	15.286	642.97	19.104	16.532	12.05	0.126	0.384	0.96																															78.7	39835428	54.422
AFG	Asia	Afghanistan	2020-06-16	25719	106	630.143	488	8	15.429	645.631	2.661	15.819	12.25	0.201	0.387	0.94																															78.7	39835428	54.422
AFG	Asia	Afghanistan	2020-06-17	26960	1241	676	508	20	14.143	676.784	31.153	16.97	12.752	0.502	0.355	0.93																															78.7	39835428	54.422
AFG	Asia	Afghanistan	2020-06-18	27423	463	635.286	550	42	17.143	688.407	11.623	15.948	13.807	1.054	0.43	0.91																															78.7	39835428	54.422
AFG	Asia	Afghanistan	2020-06-19	27964	541	618.857	552	2	14.571	701.988	13.581	15.535	13.857	0.05	0.366	0.9																															78.7	39835428	54.422
AFG	Asia	Afghanistan	2020-06-20	28383	419	599.286	552	0	13.857	712.506	10.518	15.044	13.857	0	0.348	0.88																															78.7	39835428	54.422
AFG	Asia	Afghanistan	2020-06-21	28919	536	581	585	33	15.714	725.962	13.455	14.585	14.685	0.828	0.394	0.87																															78.7	39835428	54.422
AFG	Asia	Afghanistan	2020-06-22	29229	310	516.571	602	17	17.429	733.744	7.782	12.968	15.112	0.427	0.438	0.85																															78.7	39835428	54.422
AFG	Asia	Afghanistan	2020-06-23	29567	338	549.714	622	20	19.143	742.229	8.485	13.8	15.614	0.502	0.481	0.84																															78.7	39835428	54.422
AFG	Asia	Afghanistan	2020-06-24	29726	159	395.143	643	21	19.286	746.22	3.991	9.919	16.141	0.527	0.484	0.83																															78.7	39835428	54.422
AFG	Asia	Afghanistan	2020-06-25	30261	535	405.429	679	36	18.429	759.65	13.43	10.178	17.045	0.904	0.463	0.82																															78.7	39835428	54.422
AFG	Asia	Afghanistan	2020-06-26	30346	85	340.286	684	5	18.857	761.784	2.134	8.542	17.171	0.126	0.473	0.81																															78.7	39835428	54.422
AFG	Asia	Afghanistan	2020-06-27	30702	356	331.286	707	23	22.143	770.721	8.937	8.316	17.748	0.577	0.556	0.81																															78.7	39835428	54.422
AFG	Asia	Afghanistan	2020-06-28	31053	351	304.857	733	26	21.143	779.532	8.811	7.653	18.401	0.653	0.531	0.81																															78.7	39835428	54.422
AFG	Asia	Afghanistan	2020-06-29	31324	271	299.286	737	4	19.286	786.335	6.803	7.513	18.501	0.1	0.484	0.8																															78.7	39835428	54.422
AFG	Asia	Afghanistan	2020-06-30	31445	121	268.286	739	2	16.714	789.373	3.037	6.735	18.551	0.05	0.42	0.8																															78.7	39835428	54.422
AFG	Asia	Afghanistan	2020-07-01	31848	403	303.143	778	39	19.286	799.489	10.117	7.61	19.53	0.979	0.484	0.8																															78.7	39835428	54.422
AFG	Asia	Afghanistan	2020-07-02	32108	260	263.857	811	33	18.857	806.016	6.527	6.624	20.359	0.828	0.473	0.8																															78.7	39835428	54.422
AFG	Asia	Afghanistan	2020-07-03	32410	302	294.857	823	12	19.857	813.597	7.581	7.402	20.66	0.301	0.498	0.79																															78.7	39835428	54.422
AFG	Asia	Afghanistan	2020-07-04	32758	348	293.714	830	7	17.571	822.333	8.736	7.373	20.836	0.176	0.441	0.79																															78.7	39835428	54.422
AFG	Asia	Afghanistan	2020-07-05	33037	279	283.429	868	38	19.286	829.337	7.004	7.115	21.79	0.954	0.484	0.79																															78.7	39835428	54.422
AFG	Asia	Afghanistan	2020-07-06	33150	113	260.857	891	23	22	832.174	2.837	6.548	22.367	0.577	0.552	0.78																															78.7	39835428	54.422
AFG	Asia	Afghanistan	2020-07-07	33470	320	289.286	924	33	26.429	840.207	8.033	7.262	23.195	0.828	0.663	0.78																															78.7	39835428	54.422
AFG	Asia	Afghanistan	2020-07-08	33680	210	261.714	940	16	23.143	845.479	5.272	6.57	23.597	0.402	0.581	0.77																															78.7	39835428	54.422
AFG	Asia	Afghanistan	2020-07-09	33739	59	233	941	1	18.571	846.96	1.481	5.849	23.622	0.025	0.466	0.77																															78.7	39835428	54.422
AFG	Asia	Afghanistan	2020-07-10	34280	541	267.143	975	34	21.714	860.541	13.581	6.706	24.476	0.854	0.545	0.77																															78.7	39835428	54.422
AFG	Asia	Afghanistan	2020-07-11	34437	157	239.857	979	4	21.286	864.482	3.941	6.021	24.576	0.1	0.534	0.77																															78.7	39835428	54.422
AFG	Asia	Afghanistan	2020-07-12	34537	100	214.286	1014	35	20.857	866.992	2.51	5.379	25.455	0.879	0.524	0.76																															78.7	39835428	54.422
AFG	Asia	Afghanistan	2020-07-13	34541	4	198.714	1016	2	17.857	867.092	0.1	4.988	25.505	0.05	0.448	0.75																															78.7	39835428	54.422
AFG	Asia	Afghanistan	2020-07-14	34826	285	193.714	1049	33	17.857	874.247	7.154	4.863	26.333	0.828	0.448	0.75																															78.7	39835428	54.422
AFG	Asia	Afghanistan	2020-07-15	35026	200	192.286	1098	49	22.571	879.268	5.021	4.827	27.563	1.23	0.567	0.75																															78.7	39835428	54.422
AFG	Asia	Afghanistan	2020-07-16	35156	130	202.429	1117	19	25.143	882.531	3.263	5.082	28.04	0.477	0.631	0.75																															78.7	39835428	54.422
AFG	Asia	Afghanistan	2020-07-17	35315	159	147.857	1151	34	25.143	886.522	3.991	3.712	28.894	0.854	0.631	0.74																															78.7	39835428	54.422
AFG	Asia	Afghanistan	2020-07-18	35375	60	134	1151	0	24.571	888.029	1.506	3.364	28.894	0	0.617	0.74																															78.7	39835428	54.422
AFG	Asia	Afghanistan	2020-07-19	35561	186	146.286	1185	34	24.429	892.698	4.669	3.672	29.747	0.854	0.613	0.74																															78.7	39835428	54.422
AFG	Asia	Afghanistan	2020-07-20	35595	34	150.571	1187	2	24.429	893.551	0.854	3.78	29.798	0.05	0.613	0.74																															78.7	39835428	54.422
AFG	Asia	Afghanistan	2020-07-21	35701	106	125	1188	1	19.857	896.212	2.661	3.138	29.823	0.025	0.498	0.74																															78.7	39835428	54.422
AFG	Asia	Afghanistan	2020-07-22	35813	112	112.429	1194	6	13.714	899.024	2.812	2.822	29.973	0.151	0.344	0.74																															78.7	39835428	54.422
AFG	Asia	Afghanistan	2020-07-23	36001	188	120.714	1215	21	14	903.743	4.719	3.03	30.5	0.527	0.351	0.75																															78.7	39835428	54.422
AFG	Asia	Afghanistan	2020-07-24	36067	66	107.429	1229	14	11.143	905.4	1.657	2.697	30.852	0.351	0.28	0.75																															78.7	39835428	54.422
AFG	Asia	Afghanistan	2020-07-25	36122	55	106.714	1250	21	14.143	906.781	1.381	2.679	31.379	0.527	0.355	0.75																															78.7	39835428	54.422
AFG	Asia	Afghanistan	2020-07-26	36243	121	97.429	1263	13	11.143	909.818	3.037	2.446	31.705	0.326	0.28	0.75																															78.7	39835428	54.422
AFG	Asia	Afghanistan	2020-07-27	36349	106	107.714	1273	10	12.286	912.479	2.661	2.704	31.956	0.251	0.308	0.76																															78.7	39835428	54.422
AFG	Asia	Afghanistan	2020-07-28	36454	105	107.571	1274	1	12.286	915.115	2.636	2.7	31.982	0.025	0.308	0.76																															78.7	39835428	54.422
AFG	Asia	Afghanistan	2020-07-29	36557	103	106.286	1275	1	11.571	917.701	2.586	2.668	32.007	0.025	0.29	0.76																															78.7	39835428	54.422
AFG	Asia	Afghanistan	2020-07-30	36628	71	89.571	1275	0	8.571	919.483	1.782	2.249	32.007	0	0.215	0.76																															78.7	39835428	54.422
AFG	Asia	Afghanistan	2020-07-31	36628	0	80.143	1275	0	6.571	919.483	0	2.012	32.007	0	0.165	0.76																															78.7	39835428	54.422
AFG	Asia	Afghanistan	2020-08-01	36796	168	96.286	1287	12	5.286	923.7	4.217	2.417	32.308	0.301	0.133	0.77																															78.7	39835428	54.422
AFG	Asia	Afghanistan	2020-08-02	36796	0	79	1287	0	3.429	923.7	0	1.983	32.308	0	0.086	0.77																															78.7	39835428	54.422
AFG	Asia	Afghanistan	2020-08-03	36796	0	63.857	1287	0	2	923.7	0	1.603	32.308	0	0.05	0.78																															78.7	39835428	54.422
AFG	Asia	Afghanistan	2020-08-04	36833	37	54.143	1292	5	2.571	924.629	0.929	1.359	32.433	0.126	0.065	0.79																															75	39835428	54.422
AFG	Asia	Afghanistan	2020-08-05	36915	82	51.143	1298	6	3.286	926.688	2.058	1.284	32.584	0.151	0.082	0.81																															71.3	39835428	54.422
AFG	Asia	Afghanistan	2020-08-06	36982	67	50.571	1302	4	3.857	928.37	1.682	1.27	32.684	0.1	0.097	0.82																															71.3	39835428	54.422
AFG	Asia	Afghanistan	2020-08-07	37023	41	56.429	1302	0	3.857	929.399	1.029	1.417	32.684	0	0.097	0.83																															71.3	39835428	54.422
AFG	Asia	Afghanistan	2020-08-08	37101	78	43.571	1311	9	3.429	931.357	1.958	1.094	32.91	0.226	0.086	0.85																															71.3	39835428	54.422
AFG	Asia	Afghanistan	2020-08-09	37140	39	49.143	1316	5	4.143	932.336	0.979	1.234	33.036	0.126	0.104	0.86																															71.3	39835428	54.422
AFG	Asia	Afghanistan	2020-08-10	37140	0	49.143	1316	0	4.143	932.336	0	1.234	33.036	0	0.104	0.87																															71.3	39835428	54.422
AFG	Asia	Afghanistan	2020-08-11	37355	215	74.571	1348	32	8	937.733	5.397	1.872	33.839	0.803	0.201	0.89																															71.3	39835428	54.422
AFG	Asia	Afghanistan	2020-08-12	37431	76	73.714	1358	10	8.571	939.641	1.908	1.85	34.09	0.251	0.215	0.89																															71.3	39835428	54.422
AFG	Asia	Afghanistan	2020-08-13	37510	79	75.429	1367	9	9.286	941.624	1.983	1.894	34.316	0.226	0.233	0.89																															71.3	39835428	54.422
AFG	Asia	Afghanistan	2020-08-14	37517	7	70.571	1367	0	9.286	941.8	0.176	1.772	34.316	0	0.233	0.88																															71.3	39835428	54.422
AFG	Asia	Afghanistan	2020-08-15	37637	120	76.571	1374	7	9	944.812	3.012	1.922	34.492	0.176	0.226	0.88																															60.19	39835428	54.422
AFG	Asia	Afghanistan	2020-08-16	37682	45	77.429	1379	5	9	945.942	1.13	1.944	34.617	0.126	0.226	0.88																															60.19	39835428	54.422
AFG	Asia	Afghanistan	2020-08-17	37682	0	77.429	1379	0	9	945.942	0	1.944	34.617	0	0.226	0.88																															60.19	39835428	54.422
AFG	Asia	Afghanistan	2020-08-18	37685	3	47.143	1379	0	4.429	946.017	0.075	1.183	34.617	0	0.111	0.88																															48.15	39835428	54.422
AFG	Asia	Afghanistan	2020-08-19	37685	0	36.286	1379	0	3	946.017	0	0.911	34.617	0	0.075	0.89																															48.15	39835428	54.422
AFG	Asia	Afghanistan	2020-08-20	37845	160	47.857	1387	8	2.857	950.034	4.017	1.201	34.818	0.201	0.072	0.91																															48.15	39835428	54.422
AFG	Asia	Afghanistan	2020-08-21	37942	97	60.714	1389	2	3.143	952.469	2.435	1.524	34.868	0.05	0.079	0.91																															48.15	39835428	54.422
AFG	Asia	Afghanistan	2020-08-22	37980	38	49	1389	0	2.143	953.423	0.954	1.23	34.868	0	0.054	0.9																															48.15	39835428	54.422
AFG	Asia	Afghanistan	2020-08-23	38039	59	51	1389	0	1.429	954.904	1.481	1.28	34.868	0	0.036	0.89																															48.15	39835428	54.422
AFG	Asia	Afghanistan	2020-08-24	38085	46	57.571	1391	2	1.714	956.059	1.155	1.445	34.919	0.05	0.043	0.89																															48.15	39835428	54.422
AFG	Asia	Afghanistan	2020-08-25	38156	71	67.286	1401	10	3.143	957.841	1.782	1.689	35.17	0.251	0.079	0.88																															48.15	39835428	54.422
AFG	Asia	Afghanistan	2020-08-26	38199	43	73.429	1405	4	3.714	958.92	1.079	1.843	35.27	0.1	0.093	0.87																															21.3	39835428	54.422
AFG	Asia	Afghanistan	2020-08-27	38215	16	52.857	1405	0	2.571	959.322	0.402	1.327	35.27	0	0.065	0.87																															21.3	39835428	54.422
AFG	Asia	Afghanistan	2020-08-28	38226	11	40.571	1406	1	2.429	959.598	0.276	1.018	35.295	0.025	0.061	0.87																															21.3	39835428	54.422
AFG	Asia	Afghanistan	2020-08-29	38229	3	35.571	1406	0	2.429	959.673	0.075	0.893	35.295	0	0.061	0.87																															21.3	39835428	54.422
AFG	Asia	Afghanistan	2020-08-30	38229	0	27.143	1406	0	2.429	959.673	0	0.681	35.295	0	0.061	0.88																															21.3	39835428	54.422
AFG	Asia	Afghanistan	2020-08-31	38248	19	23.286	1406	0	2.143	960.15	0.477	0.585	35.295	0	0.054	0.9																															21.3	39835428	54.422
AFG	Asia	Afghanistan	2020-09-01	38282	34	18	1410	4	1.286	961.004	0.854	0.452	35.396	0.1	0.032	0.92																															21.3	39835428	54.422
AFG	Asia	Afghanistan	2020-09-02	38329	47	18.571	1413	3	1.143	962.184	1.18	0.466	35.471	0.075	0.029	0.94																															21.3	39835428	54.422
AFG	Asia	Afghanistan	2020-09-03	38374	45	22.714	1413	0	1.143	963.313	1.13	0.57	35.471	0	0.029	0.95																															21.3	39835428	54.422
AFG	Asia	Afghanistan	2020-09-04	38374	0	21.143	1413	0	1	963.313	0	0.531	35.471	0	0.025	0.97																															21.3	39835428	54.422
AFG	Asia	Afghanistan	2020-09-05	38390	16	23	1413	0	1	963.715	0.402	0.577	35.471	0	0.025	0.99																															21.3	39835428	54.422
AFG	Asia	Afghanistan	2020-09-06	38484	94	36.429	1416	3	1.429	966.075	2.36	0.914	35.546	0.075	0.036	1.01																															21.3	39835428	54.422
AFG	Asia	Afghanistan	2020-09-07	38580	96	47.429	1419	3	1.857	968.485	2.41	1.191	35.622	0.075	0.047	1.02																															21.3	39835428	54.422
AFG	Asia	Afghanistan	2020-09-08	38606	26	46.286	1422	3	1.714	969.137	0.653	1.162	35.697	0.075	0.043	1.01																															21.3	39835428	54.422
AFG	Asia	Afghanistan	2020-09-09	38630	24	43	1424	2	1.571	969.74	0.602	1.079	35.747	0.05	0.039	1.01																															21.3	39835428	54.422
AFG	Asia	Afghanistan	2020-09-10	38658	28	40.571	1424	0	1.571	970.443	0.703	1.018	35.747	0	0.039	1.01																															21.3	39835428	54.422
AFG	Asia	Afghanistan	2020-09-11	38692	34	45.429	1424	0	1.571	971.296	0.854	1.14	35.747	0	0.039	1.01																															21.3	39835428	54.422
AFG	Asia	Afghanistan	2020-09-12	38727	35	48.143	1424	0	1.571	972.175	0.879	1.209	35.747	0	0.039	1.02																															21.3	39835428	54.422
AFG	Asia	Afghanistan	2020-09-13	38802	75	45.429	1424	0	1.143	974.058	1.883	1.14	35.747	0	0.029	1.02																															21.3	39835428	54.422
AFG	Asia	Afghanistan	2020-09-14	38858	56	39.714	1429	5	1.429	975.463	1.406	0.997	35.873	0.126	0.036	1.02																															21.3	39835428	54.422
AFG	Asia	Afghanistan	2020-09-15	38901	43	42.143	1430	1	1.143	976.543	1.079	1.058	35.898	0.025	0.029	1.02																															21.3	39835428	54.422
AFG	Asia	Afghanistan	2020-09-16	38941	40	44.429	1440	10	2.286	977.547	1.004	1.115	36.149	0.251	0.057	1.01																															21.3	39835428	54.422
AFG	Asia	Afghanistan	2020-09-17	38958	17	42.857	1440	0	2.286	977.974	0.427	1.076	36.149	0	0.057	1.01																															21.3	39835428	54.422
AFG	Asia	Afghanistan	2020-09-18	38969	11	39.571	1441	1	2.429	978.25	0.276	0.993	36.174	0.025	0.061	1.01																															21.3	39835428	54.422
AFG	Asia	Afghanistan	2020-09-19	39005	36	39.714	1441	0	2.429	979.154	0.904	0.997	36.174	0	0.061	1.02																															21.3	39835428	54.422
AFG	Asia	Afghanistan	2020-09-20	39130	125	46.857	1445	4	3	982.291	3.138	1.176	36.274	0.1	0.075	1.03																															21.3	39835428	54.422
AFG	Asia	Afghanistan	2020-09-21	39160	30	43.143	1448	3	2.714	983.045	0.753	1.083	36.35	0.075	0.068	1.01																															21.3	39835428	54.422
AFG	Asia	Afghanistan	2020-09-22	39182	22	40.143	1449	1	2.714	983.597	0.552	1.008	36.375	0.025	0.068	1.01																															28.7	39835428	54.422
AFG	Asia	Afghanistan	2020-09-23	39231	49	41.429	1450	1	1.429	984.827	1.23	1.04	36.4	0.025	0.036	1																															28.7	39835428	54.422
AFG	Asia	Afghanistan	2020-09-24	39256	25	42.571	1455	5	2.143	985.454	0.628	1.069	36.525	0.126	0.054	1																															28.7	39835428	54.422
AFG	Asia	Afghanistan	2020-09-25	39272	16	43.286	1455	0	2	985.856	0.402	1.087	36.525	0	0.05	0.99																															28.7	39835428	54.422
AFG	Asia	Afghanistan	2020-09-26	39278	6	39	1457	2	2.286	986.007	0.151	0.979	36.575	0.05	0.057	1																															28.7	39835428	54.422
AFG	Asia	Afghanistan	2020-09-27	39313	35	26.143	1457	0	1.714	986.885	0.879	0.656	36.575	0	0.043	1																															28.7	39835428	54.422
AFG	Asia	Afghanistan	2020-09-28	39325	12	23.571	1460	3	1.714	987.187	0.301	0.592	36.651	0.075	0.043	1.01																															28.7	39835428	54.422
AFG	Asia	Afghanistan	2020-09-29	39340	15	22.571	1462	2	1.857	987.563	0.377	0.567	36.701	0.05	0.047	1.03																															28.7	39835428	54.422
AFG	Asia	Afghanistan	2020-09-30	39354	14	17.571	1462	0	1.714	987.915	0.351	0.441	36.701	0	0.043	1.05																															28.7	39835428	54.422
AFG	Asia	Afghanistan	2020-10-01	39371	17	16.429	1462	0	1	988.341	0.427	0.412	36.701	0	0.025	1.07																															28.7	39835428	54.422
AFG	Asia	Afghanistan	2020-10-02	39376	5	14.857	1462	0	1	988.467	0.126	0.373	36.701	0	0.025	1.1																															28.7	39835428	54.422
AFG	Asia	Afghanistan	2020-10-03	39383	7	15	1466	4	1.286	988.643	0.176	0.377	36.801	0.1	0.032	1.13																															25	39835428	54.422
AFG	Asia	Afghanistan	2020-10-04	39427	44	16.286	1466	0	1.286	989.747	1.105	0.409	36.801	0	0.032	1.17																															25	39835428	54.422
AFG	Asia	Afghanistan	2020-10-05	39508	81	26.143	1470	4	1.429	991.78	2.033	0.656	36.902	0.1	0.036	1.2																															25	39835428	54.422
AFG	Asia	Afghanistan	2020-10-06	39572	64	33.143	1471	1	1.286	993.387	1.607	0.832	36.927	0.025	0.032	1.22																															16.67	39835428	54.422
AFG	Asia	Afghanistan	2020-10-07	39634	62	40	1473	2	1.571	994.943	1.556	1.004	36.977	0.05	0.039	1.23																															16.67	39835428	54.422
AFG	Asia	Afghanistan	2020-10-08	39702	68	47.286	1474	1	1.714	996.651	1.707	1.187	37.002	0.025	0.043	1.23																															16.67	39835428	54.422
AFG	Asia	Afghanistan	2020-10-09	39779	77	57.571	1476	2	2	998.583	1.933	1.445	37.052	0.05	0.05	1.23																															16.67	39835428	54.422
AFG	Asia	Afghanistan	2020-10-10	39789	10	58	1477	1	1.571	998.835	0.251	1.456	37.078	0.025	0.039	1.22																															16.67	39835428	54.422
AFG	Asia	Afghanistan	2020-10-11	39885	96	65.429	1481	4	2.143	1001.24	2.41	1.642	37.178	0.1	0.054	1.22																															16.67	39835428	54.422
AFG	Asia	Afghanistan	2020-10-12	39956	71	64	1483	2	1.857	1003.03	1.782	1.607	37.228	0.05	0.047	1.22																															16.67	39835428	54.422
AFG	Asia	Afghanistan	2020-10-13	40014	58	63.143	1484	1	1.857	1004.48	1.456	1.585	37.253	0.025	0.047	1.21																															16.67	39835428	54.422
AFG	Asia	Afghanistan	2020-10-14	40080	66	63.714	1485	1	1.714	1006.14	1.657	1.599	37.278	0.025	0.043	1.2																															16.67	39835428	54.422
AFG	Asia	Afghanistan	2020-10-15	40112	32	58.571	1485	0	1.571	1006.94	0.803	1.47	37.278	0	0.039	1.2																															16.67	39835428	54.422
AFG	Asia	Afghanistan	2020-10-16	40159	47	54.286	1489	4	1.857	1008.12	1.18	1.363	37.379	0.1	0.047	1.2																															16.67	39835428	54.422
AFG	Asia	Afghanistan	2020-10-17	40227	68	62.571	1492	3	2.143	1009.83	1.707	1.571	37.454	0.075	0.054	1.2																															16.67	39835428	54.422
AFG	Asia	Afghanistan	2020-10-18	40286	59	57.286	1496	4	2.143	1011.31	1.481	1.438	37.555	0.1	0.054	1.2																															16.67	39835428	54.422
AFG	Asia	Afghanistan	2020-10-19	40373	87	59.571	1501	5	2.571	1013.5	2.184	1.495	37.68	0.126	0.065	1.2																															16.67	39835428	54.422
AFG	Asia	Afghanistan	2020-10-20	40461	88	63.857	1503	2	2.714	1015.7	2.209	1.603	37.73	0.05	0.068	1.2																															16.67	39835428	54.422
AFG	Asia	Afghanistan	2020-10-21	40461	0	54.429	1503	0	2.571	1015.7	0	1.366	37.73	0	0.065	1.2																															16.67	39835428	54.422
AFG	Asia	Afghanistan	2020-10-22	40510	49	56.857	1503	0	2.571	1016.93	1.23	1.427	37.73	0	0.065	1.2																															16.67	39835428	54.422
AFG	Asia	Afghanistan	2020-10-23	40626	116	66.714	1505	2	2.286	1019.85	2.912	1.675	37.78	0.05	0.057	1.21																															16.67	39835428	54.422
AFG	Asia	Afghanistan	2020-10-24	40687	61	65.714	1507	2	2.143	1021.38	1.531	1.65	37.831	0.05	0.054	1.21																															16.67	39835428	54.422
AFG	Asia	Afghanistan	2020-10-25	40768	81	68.857	1511	4	2.143	1023.41	2.033	1.729	37.931	0.1	0.054	1.21																															16.67	39835428	54.422
AFG	Asia	Afghanistan	2020-10-26	40833	65	65.714	1514	3	1.857	1025.04	1.632	1.65	38.006	0.075	0.047	1.21																															16.67	39835428	54.422
AFG	Asia	Afghanistan	2020-10-27	40937	104	68	1518	4	2.143	1027.65	2.611	1.707	38.107	0.1	0.054	1.22																															9.26	39835428	54.422
AFG	Asia	Afghanistan	2020-10-28	41032	95	81.571	1523	5	2.857	1030.04	2.385	2.048	38.232	0.126	0.072	1.22																															9.26	39835428	54.422
AFG	Asia	Afghanistan	2020-10-29	41145	113	90.714	1529	6	3.714	1032.88	2.837	2.277	38.383	0.151	0.093	1.22																															9.26	39835428	54.422
AFG	Asia	Afghanistan	2020-10-30	41268	123	91.714	1532	3	3.857	1035.96	3.088	2.302	38.458	0.075	0.097	1.22																															9.26	39835428	54.422
AFG	Asia	Afghanistan	2020-10-31	41334	66	92.429	1533	1	3.714	1037.62	1.657	2.32	38.483	0.025	0.093	1.21																															9.26	39835428	54.422
AFG	Asia	Afghanistan	2020-11-01	41425	91	93.857	1536	3	3.571	1039.9	2.284	2.356	38.559	0.075	0.09	1.21																															9.26	39835428	54.422
AFG	Asia	Afghanistan	2020-11-02	41501	76	95.429	1536	0	3.143	1041.81	1.908	2.396	38.559	0	0.079	1.2																															9.26	39835428	54.422
AFG	Asia	Afghanistan	2020-11-03	41633	132	99.429	1541	5	3.286	1045.12	3.314	2.496	38.684	0.126	0.082	1.2																															9.26	39835428	54.422
AFG	Asia	Afghanistan	2020-11-04	41728	95	99.429	1544	3	3	1047.51	2.385	2.496	38.759	0.075	0.075	1.2																															9.26	39835428	54.422
AFG	Asia	Afghanistan	2020-11-05	41814	86	95.571	1548	4	2.714	1049.67	2.159	2.399	38.86	0.1	0.068	1.2																															9.26	39835428	54.422
AFG	Asia	Afghanistan	2020-11-06	41935	121	95.286	1554	6	3.143	1052.71	3.037	2.392	39.011	0.151	0.079	1.21																															9.26	39835428	54.422
AFG	Asia	Afghanistan	2020-11-07	41975	40	91.571	1554	0	3	1053.71	1.004	2.299	39.011	0	0.075	1.21																															9.26	39835428	54.422
AFG	Asia	Afghanistan	2020-11-08	42033	58	86.857	1556	2	2.857	1055.17	1.456	2.18	39.061	0.05	0.072	1.21																															9.26	39835428	54.422
AFG	Asia	Afghanistan	2020-11-09	42159	126	94	1562	6	3.714	1058.33	3.163	2.36	39.211	0.151	0.093	1.22																															12.04	39835428	54.422
AFG	Asia	Afghanistan	2020-11-10	42297	138	94.857	1574	12	4.714	1061.79	3.464	2.381	39.513	0.301	0.118	1.23																															12.04	39835428	54.422
AFG	Asia	Afghanistan	2020-11-11	42463	166	105	1577	3	4.714	1065.96	4.167	2.636	39.588	0.075	0.118	1.24																															12.04	39835428	54.422
AFG	Asia	Afghanistan	2020-11-12	42609	146	113.571	1581	4	4.714	1069.63	3.665	2.851	39.688	0.1	0.118	1.24																															12.04	39835428	54.422
AFG	Asia	Afghanistan	2020-11-13	42795	186	122.857	1591	10	5.286	1074.3	4.669	3.084	39.939	0.251	0.133	1.24																															12.04	39835428	54.422
AFG	Asia	Afghanistan	2020-11-14	42969	174	142	1595	4	5.857	1078.66	4.368	3.565	40.04	0.1	0.147	1.24																															12.04	39835428	54.422
AFG	Asia	Afghanistan	2020-11-15	43035	66	143.143	1605	10	7	1080.32	1.657	3.593	40.291	0.251	0.176	1.24																															12.04	39835428	54.422
AFG	Asia	Afghanistan	2020-11-16	43240	205	154.429	1617	12	7.857	1085.47	5.146	3.877	40.592	0.301	0.197	1.24																															12.04	39835428	54.422
AFG	Asia	Afghanistan	2020-11-17	43403	163	158	1626	9	7.429	1089.56	4.092	3.966	40.818	0.226	0.186	1.23																															12.04	39835428	54.422
AFG	Asia	Afghanistan	2020-11-18	43628	225	166.429	1638	12	8.714	1095.21	5.648	4.178	41.119	0.301	0.219	1.23																															12.04	39835428	54.422
AFG	Asia	Afghanistan	2020-11-19	43851	223	177.429	1645	7	9.143	1100.8	5.598	4.454	41.295	0.176	0.23	1.23																															12.04	39835428	54.422
AFG	Asia	Afghanistan	2020-11-20	44228	377	204.714	1650	5	8.429	1110.27	9.464	5.139	41.42	0.126	0.212	1.22																															12.04	39835428	54.422
AFG	Asia	Afghanistan	2020-11-21	44443	215	210.571	1661	11	9.429	1115.66	5.397	5.286	41.697	0.276	0.237	1.21																															12.04	39835428	54.422
AFG	Asia	Afghanistan	2020-11-22	44503	60	209.714	1675	14	10	1117.17	1.506	5.265	42.048	0.351	0.251	1.19																															12.04	39835428	54.422
AFG	Asia	Afghanistan	2020-11-23	44706	203	209.429	1687	12	10	1122.27	5.096	5.257	42.349	0.301	0.251	1.18																															12.04	39835428	54.422
AFG	Asia	Afghanistan	2020-11-24	44988	282	226.429	1695	8	9.857	1129.35	7.079	5.684	42.55	0.201	0.247	1.17																															12.04	39835428	54.422
AFG	Asia	Afghanistan	2020-11-25	45278	290	235.714	1712	17	10.571	1136.63	7.28	5.917	42.977	0.427	0.265	1.16																															12.04	39835428	54.422
AFG	Asia	Afghanistan	2020-11-26	45490	212	234.143	1725	13	11.429	1141.95	5.322	5.878	43.303	0.326	0.287	1.14																															12.04	39835428	54.422
AFG	Asia	Afghanistan	2020-11-27	45716	226	212.571	1737	12	12.429	1147.62	5.673	5.336	43.604	0.301	0.312	1.13																															12.04	39835428	54.422
AFG	Asia	Afghanistan	2020-11-28	45839	123	199.429	1740	3	11.286	1150.71	3.088	5.006	43.68	0.075	0.283	1.12																															12.04	39835428	54.422
AFG	Asia	Afghanistan	2020-11-29	45966	127	209	1752	12	11	1153.9	3.188	5.247	43.981	0.301	0.276	1.11																															12.04	39835428	54.422
AFG	Asia	Afghanistan	2020-11-30	46215	249	215.571	1763	11	10.857	1160.15	6.251	5.412	44.257	0.276	0.273	1.11																															12.04	39835428	54.422
AFG	Asia	Afghanistan	2020-12-01	46498	283	215.714	1774	11	11.286	1167.25	7.104	5.415	44.533	0.276	0.283	1.1																															12.04	39835428	54.422
AFG	Asia	Afghanistan	2020-12-02	46717	219	205.571	1795	21	11.857	1172.75	5.498	5.161	45.06	0.527	0.298	1.09																															12.04	39835428	54.422
AFG	Asia	Afghanistan	2020-12-03	46980	263	212.857	1822	27	13.857	1179.35	6.602	5.343	45.738	0.678	0.348	1.08																															12.04	39835428	54.422
AFG	Asia	Afghanistan	2020-12-04	47258	278	220.286	1841	19	14.857	1186.33	6.979	5.53	46.215	0.477	0.373	1.07																															12.04	39835428	54.422
AFG	Asia	Afghanistan	2020-12-05	47388	130	221.286	1847	6	15.286	1189.59	3.263	5.555	46.366	0.151	0.384	1.06																															12.04	39835428	54.422
AFG	Asia	Afghanistan	2020-12-06	47641	253	239.286	1865	18	16.143	1195.94	6.351	6.007	46.818	0.452	0.405	1.05																															12.04	39835428	54.422
AFG	Asia	Afghanistan	2020-12-07	47901	260	240.857	1875	10	16	1202.47	6.527	6.046	47.069	0.251	0.402	1.04																															12.04	39835428	54.422
AFG	Asia	Afghanistan	2020-12-08	48136	235	234	1902	27	18.286	1208.37	5.899	5.874	47.746	0.678	0.459	1.03																															12.04	39835428	54.422
AFG	Asia	Afghanistan	2020-12-09	48366	230	235.571	1908	6	16.143	1214.14	5.774	5.914	47.897	0.151	0.405	1.02																															12.04	39835428	54.422
AFG	Asia	Afghanistan	2020-12-10	48540	174	222.857	1921	13	14.143	1218.51	4.368	5.594	48.223	0.326	0.355	1.01																															12.04	39835428	54.422
AFG	Asia	Afghanistan	2020-12-11	48753	213	213.571	1939	18	14	1223.86	5.347	5.361	48.675	0.452	0.351	1																															12.04	39835428	54.422
AFG	Asia	Afghanistan	2020-12-12	48826	73	205.429	1949	10	14.571	1225.69	1.833	5.157	48.926	0.251	0.366	0.99																															12.04	39835428	54.422
AFG	Asia	Afghanistan	2020-12-13	48952	126	187.286	1960	11	13.571	1228.86	3.163	4.701	49.202	0.276	0.341	0.99																															12.04	39835428	54.422
AFG	Asia	Afghanistan	2020-12-14	49273	321	196	1971	11	13.714	1236.91	8.058	4.92	49.479	0.276	0.344	0.99																															12.04	39835428	54.422
AFG	Asia	Afghanistan	2020-12-15	49484	211	192.571	1975	4	10.429	1242.21	5.297	4.834	49.579	0.1	0.262	0.98																															12.04	39835428	54.422
AFG	Asia	Afghanistan	2020-12-16	49703	219	191	2001	26	13.286	1247.71	5.498	4.795	50.232	0.653	0.334	0.98																															12.04	39835428	54.422
AFG	Asia	Afghanistan	2020-12-17	49927	224	198.143	2017	16	13.714	1253.33	5.623	4.974	50.633	0.402	0.344	0.97																															12.04	39835428	54.422
AFG	Asia	Afghanistan	2020-12-18	50202	275	207	2032	15	13.286	1260.23	6.903	5.196	51.01	0.377	0.334	0.96																															12.04	39835428	54.422
AFG	Asia	Afghanistan	2020-12-19	50456	254	232.857	2037	5	12.571	1266.61	6.376	5.845	51.135	0.126	0.316	0.96																															12.04	39835428	54.422
AFG	Asia	Afghanistan	2020-12-20	50536	80	226.286	2054	17	13.429	1268.62	2.008	5.681	51.562	0.427	0.337	0.94																															12.04	39835428	54.422
AFG	Asia	Afghanistan	2020-12-21	50678	142	200.714	2074	20	14.714	1272.18	3.565	5.039	52.064	0.502	0.369	0.93																															12.04	39835428	54.422
AFG	Asia	Afghanistan	2020-12-22	50888	210	200.571	2089	15	16.286	1277.46	5.272	5.035	52.441	0.377	0.409	0.93																															12.04	39835428	54.422
AFG	Asia	Afghanistan	2020-12-23	51070	182	195.286	2105	16	14.857	1282.03	4.569	4.902	52.842	0.402	0.373	0.92																															12.04	39835428	54.422
AFG	Asia	Afghanistan	2020-12-24	51357	287	204.286	2126	21	15.571	1289.23	7.205	5.128	53.37	0.527	0.391	0.92																															12.04	39835428	54.422
AFG	Asia	Afghanistan	2020-12-25	51595	238	199	2135	9	14.714	1295.2	5.975	4.996	53.596	0.226	0.369	0.9																															12.04	39835428	54.422
AFG	Asia	Afghanistan	2020-12-26	51764	169	186.857	2148	13	15.857	1299.45	4.242	4.691	53.922	0.326	0.398	0.89																															12.04	39835428	54.422
AFG	Asia	Afghanistan	2020-12-27	51848	84	187.429	2158	10	14.857	1301.56	2.109	4.705	54.173	0.251	0.373	0.88																															12.04	39835428	54.422
AFG	Asia	Afghanistan	2020-12-28	52007	159	189.857	2170	12	13.714	1305.55	3.991	4.766	54.474	0.301	0.344	0.87																															12.04	39835428	54.422
AFG	Asia	Afghanistan	2020-12-29	52147	140	179.857	2182	12	13.286	1309.06	3.514	4.515	54.775	0.301	0.334	0.86																															12.04	39835428	54.422
AFG	Asia	Afghanistan	2020-12-30	52330	183	180	2189	7	12	1313.65	4.594	4.519	54.951	0.176	0.301	0.85																															12.04	39835428	54.422
AFG	Asia	Afghanistan	2020-12-31	52330	0	139	2189	0	9	1313.65	0	3.489	54.951	0	0.226	0.85																															12.04	39835428	54.422
AFG	Asia	Afghanistan	2021-01-01	52513	183	131.143	2201	12	9.429	1318.25	4.594	3.292	55.252	0.301	0.237	0.84																															12.04	39835428	54.422
AFG	Asia	Afghanistan	2021-01-02	52586	73	117.429	2211	10	9	1320.08	1.833	2.948	55.503	0.251	0.226	0.84																															12.04	39835428	54.422
AFG	Asia	Afghanistan	2021-01-03	52709	123	123	2221	10	9	1323.17	3.088	3.088	55.754	0.251	0.226	0.84																															12.04	39835428	54.422
AFG	Asia	Afghanistan	2021-01-04	52909	200	128.857	2230	9	8.571	1328.19	5.021	3.235	55.98	0.226	0.215	0.84																															12.04	39835428	54.422
AFG	Asia	Afghanistan	2021-01-05	53011	102	123.429	2237	7	7.857	1330.75	2.561	3.098	56.156	0.176	0.197	0.83																															12.04	39835428	54.422
AFG	Asia	Afghanistan	2021-01-06	53105	94	110.714	2244	7	7.857	1333.11	2.36	2.779	56.332	0.176	0.197	0.82																															12.04	39835428	54.422
AFG	Asia	Afghanistan	2021-01-07	53207	102	125.286	2253	9	9.143	1335.67	2.561	3.145	56.558	0.226	0.23	0.82																															12.04	39835428	54.422
AFG	Asia	Afghanistan	2021-01-08	53332	125	117	2257	4	8	1338.81	3.138	2.937	56.658	0.1	0.201	0.82																															12.04	39835428	54.422
AFG	Asia	Afghanistan	2021-01-09	53400	68	116.286	2264	7	7.571	1340.52	1.707	2.919	56.834	0.176	0.19	0.81																															12.04	39835428	54.422
AFG	Asia	Afghanistan	2021-01-10	53489	89	111.429	2277	13	8	1342.75	2.234	2.797	57.16	0.326	0.201	0.81																															12.04	39835428	54.422
AFG	Asia	Afghanistan	2021-01-11	53538	49	89.857	2288	11	8.286	1343.98	1.23	2.256	57.436	0.276	0.208	0.81																															12.04	39835428	54.422
AFG	Asia	Afghanistan	2021-01-12	53584	46	81.857	2301	13	9.143	1345.13	1.155	2.055	57.763	0.326	0.23	0.81																															12.04	39835428	54.422
AFG	Asia	Afghanistan	2021-01-13	53690	106	83.571	2308	7	9.143	1347.8	2.661	2.098	57.938	0.176	0.23	0.81																															12.04	39835428	54.422
AFG	Asia	Afghanistan	2021-01-14	53775	85	81.143	2314	6	8.714	1349.93	2.134	2.037	58.089	0.151	0.219	0.82																															12.04	39835428	54.422
AFG	Asia	Afghanistan	2021-01-15	53831	56	71.286	2324	10	9.571	1351.34	1.406	1.79	58.34	0.251	0.24	0.82																															12.04	39835428	54.422
AFG	Asia	Afghanistan	2021-01-16	53938	107	76.857	2336	12	10.286	1354.02	2.686	1.929	58.641	0.301	0.258	0.82																															12.04	39835428	54.422
AFG	Asia	Afghanistan	2021-01-17	53984	46	70.714	2339	3	8.857	1355.18	1.155	1.775	58.717	0.075	0.222	0.83																															12.04	39835428	54.422
AFG	Asia	Afghanistan	2021-01-18	54062	78	74.857	2343	4	7.857	1357.13	1.958	1.879	58.817	0.1	0.197	0.83																															12.04	39835428	54.422
AFG	Asia	Afghanistan	2021-01-19	54141	79	79.571	2346	3	6.429	1359.12	1.983	1.998	58.892	0.075	0.161	0.83																															12.04	39835428	54.422
AFG	Asia	Afghanistan	2021-01-20	54278	137	84	2354	8	6.571	1362.56	3.439	2.109	59.093	0.201	0.165	0.84																															12.04	39835428	54.422
AFG	Asia	Afghanistan	2021-01-21	54403	125	89.714	2363	9	7	1365.69	3.138	2.252	59.319	0.226	0.176	0.83																															12.04	39835428	54.422
AFG	Asia	Afghanistan	2021-01-22	54483	80	93.143	2370	7	6.571	1367.7	2.008	2.338	59.495	0.176	0.165	0.83																															12.04	39835428	54.422
AFG	Asia	Afghanistan	2021-01-23	54559	76	88.714	2373	3	5.286	1369.61	1.908	2.227	59.57	0.075	0.133	0.82																															12.04	39835428	54.422
AFG	Asia	Afghanistan	2021-01-24	54595	36	87.286	2378	5	5.571	1370.51	0.904	2.191	59.696	0.126	0.14	0.81																															12.04	39835428	54.422
AFG	Asia	Afghanistan	2021-01-25	54672	77	87.143	2385	7	6	1372.45	1.933	2.188	59.871	0.176	0.151	0.81																															12.04	39835428	54.422
AFG	Asia	Afghanistan	2021-01-26	54750	78	87	2389	4	6.143	1374.4	1.958	2.184	59.972	0.1	0.154	0.8																															12.04	39835428	54.422
AFG	Asia	Afghanistan	2021-01-27	54854	104	82.286	2389	0	5	1377.02	2.611	2.066	59.972	0	0.126	0.79																															12.04	39835428	54.422
AFG	Asia	Afghanistan	2021-01-28	54891	37	69.714	2397	8	4.857	1377.94	0.929	1.75	60.173	0.201	0.122	0.78																															12.04	39835428	54.422
AFG	Asia	Afghanistan	2021-01-29	54939	48	65.143	2399	2	4.143	1379.15	1.205	1.635	60.223	0.05	0.104	0.78																															12.04	39835428	54.422
AFG	Asia	Afghanistan	2021-01-30	55008	69	64.143	2400	1	3.857	1380.88	1.732	1.61	60.248	0.025	0.097	0.77																															12.04	39835428	54.422
AFG	Asia	Afghanistan	2021-01-31	55023	15	61.143	2400	0	3.143	1381.26	0.377	1.535	60.248	0	0.079	0.76																															12.04	39835428	54.422
AFG	Asia	Afghanistan	2021-02-01	55059	36	55.286	2404	4	2.714	1382.16	0.904	1.388	60.348	0.1	0.068	0.76																															12.04	39835428	54.422
AFG	Asia	Afghanistan	2021-02-02	55121	62	53	2405	1	2.286	1383.72	1.556	1.33	60.373	0.025	0.057	0.76																															12.04	39835428	54.422
AFG	Asia	Afghanistan	2021-02-03	55174	53	45.714	2406	1	2.429	1385.05	1.33	1.148	60.398	0.025	0.061	0.75																															12.04	39835428	54.422
AFG	Asia	Afghanistan	2021-02-04	55231	57	48.571	2407	1	1.429	1386.48	1.431	1.219	60.424	0.025	0.036	0.75																															12.04	39835428	54.422
AFG	Asia	Afghanistan	2021-02-05	55265	34	46.571	2407	0	1.143	1387.33	0.854	1.169	60.424	0	0.029	0.74																															12.04	39835428	54.422
AFG	Asia	Afghanistan	2021-02-06	55330	65	46	2408	1	1.143	1388.96	1.632	1.155	60.449	0.025	0.029	0.74																															12.04	39835428	54.422
AFG	Asia	Afghanistan	2021-02-07	55335	5	44.571	2410	2	1.429	1389.09	0.126	1.119	60.499	0.05	0.036	0.73																															12.04	39835428	54.422
AFG	Asia	Afghanistan	2021-02-08	55359	24	42.857	2413	3	1.286	1389.69	0.602	1.076	60.574	0.075	0.032	0.73																															12.04	39835428	54.422
AFG	Asia	Afghanistan	2021-02-09	55384	25	37.571	2414	1	1.286	1390.32	0.628	0.943	60.599	0.025	0.032	0.72																															12.04	39835428	54.422
AFG	Asia	Afghanistan	2021-02-10	55402	18	32.571	2418	4	1.714	1390.77	0.452	0.818	60.7	0.1	0.043	0.72																															12.04	39835428	54.422
AFG	Asia	Afghanistan	2021-02-11	55420	18	27	2419	1	1.714	1391.22	0.452	0.678	60.725	0.025	0.043	0.73																															12.04	39835428	54.422
AFG	Asia	Afghanistan	2021-02-12	55445	25	25.714	2424	5	2.429	1391.85	0.628	0.646	60.85	0.126	0.061	0.73																															12.04	39835428	54.422
AFG	Asia	Afghanistan	2021-02-13	55473	28	20.429	2427	3	2.714	1392.55	0.703	0.513	60.926	0.075	0.068	0.74																															12.04	39835428	54.422
AFG	Asia	Afghanistan	2021-02-14	55492	19	22.429	2427	0	2.429	1393.03	0.477	0.563	60.926	0	0.061	0.74																															12.04	39835428	54.422
AFG	Asia	Afghanistan	2021-02-15	55514	22	22.143	2427	0	2	1393.58	0.552	0.556	60.926	0	0.05	0.75																															12.04	39835428	54.422
AFG	Asia	Afghanistan	2021-02-16	55518	4	19.143	2428	1	2	1393.68	0.1	0.481	60.951	0.025	0.05	0.75																															12.04	39835428	54.422
AFG	Asia	Afghanistan	2021-02-17	55540	22	19.714	2428	0	1.429	1394.24	0.552	0.495	60.951	0	0.036	0.77																															12.04	39835428	54.422
AFG	Asia	Afghanistan	2021-02-18	55557	17	19.571	2430	2	1.571	1394.66	0.427	0.491	61.001	0.05	0.039	0.78																															12.04	39835428	54.422
AFG	Asia	Afghanistan	2021-02-19	55575	18	18.571	2430	0	0.857	1395.12	0.452	0.466	61.001	0	0.022	0.79																															12.04	39835428	54.422
AFG	Asia	Afghanistan	2021-02-20	55580	5	15.286	2430	0	0.429	1395.24	0.126	0.384	61.001	0	0.011	0.8																															12.04	39835428	54.422
AFG	Asia	Afghanistan	2021-02-21	55604	24	16	2432	2	0.714	1395.84	0.602	0.402	61.051	0.05	0.018	0.82																															12.04	39835428	54.422
AFG	Asia	Afghanistan	2021-02-22	55617	13	14.714	2433	1	0.857	1396.17	0.326	0.369	61.076	0.025	0.022	0.83																		0	0					0	0						12.04	39835428	54.422
AFG	Asia	Afghanistan	2021-02-23	55646	29	18.286	2435	2	1	1396.9	0.728	0.459	61.126	0.05	0.025	0.85																							1367					34	1367	0.003	12.04	39835428	54.422
AFG	Asia	Afghanistan	2021-02-24	55664	18	17.714	2436	1	1.143	1397.35	0.452	0.445	61.152	0.025	0.029	0.86																							1367					34	1367	0.003	12.04	39835428	54.422
AFG	Asia	Afghanistan	2021-02-25	55680	16	17.571	2438	2	1.143	1397.75	0.402	0.441	61.202	0.05	0.029	0.87																							1367					34	1367	0.003	12.04	39835428	54.422
AFG	Asia	Afghanistan	2021-02-26	55696	16	17.286	2442	4	1.714	1398.15	0.402	0.434	61.302	0.1	0.043	0.88																							1367					34	1367	0.003	12.04	39835428	54.422
AFG	Asia	Afghanistan	2021-02-27	55707	11	18.143	2443	1	1.857	1398.43	0.276	0.455	61.327	0.025	0.047	0.9																							1367					34	1367	0.003	12.04	39835428	54.422
AFG	Asia	Afghanistan	2021-02-28	55714	7	15.714	2443	0	1.571	1398.6	0.176	0.394	61.327	0	0.039	0.92																		8200	8200				1367	0.02	0.02			34	1367	0.003	12.04	39835428	54.422
AFG	Asia	Afghanistan	2021-03-01	55733	19	16.571	2444	1	1.571	1399.08	0.477	0.416	61.352	0.025	0.039	0.94																							1580					40	1580	0.004	12.04	39835428	54.422
AFG	Asia	Afghanistan	2021-03-02	55759	26	16.143	2446	2	1.571	1399.73	0.653	0.405	61.403	0.05	0.039	0.95																							1794					45	1794	0.005	12.04	39835428	54.422
AFG	Asia	Afghanistan	2021-03-03	55770	11	15.143	2446	0	1.429	1400.01	0.276	0.38	61.403	0	0.036	0.97																							2008					50	2008	0.005	12.04	39835428	54.422
AFG	Asia	Afghanistan	2021-03-04	55775	5	13.571	2446	0	1.143	1400.14	0.126	0.341	61.403	0	0.029	0.98																							2221					56	2221	0.006	12.04	39835428	54.422
AFG	Asia	Afghanistan	2021-03-05	55827	52	18.714	2449	3	1	1401.44	1.305	0.47	61.478	0.075	0.025	1.01																							2435					61	2435	0.006	12.04	39835428	54.422
AFG	Asia	Afghanistan	2021-03-06	55840	13	19	2449	0	0.857	1401.77	0.326	0.477	61.478	0	0.022	1.01																							2649					66	2649	0.007	12.04	39835428	54.422
AFG	Asia	Afghanistan	2021-03-07	55847	7	19	2449	0	0.857	1401.94	0.176	0.477	61.478	0	0.022	1.02																							2862					72	2862	0.007	12.04	39835428	54.422
AFG	Asia	Afghanistan	2021-03-08	55876	29	20.429	2451	2	1	1402.67	0.728	0.513	61.528	0.05	0.025	1.03																							2862					72	2862	0.007	12.04	39835428	54.422
AFG	Asia	Afghanistan	2021-03-09	55876	0	16.714	2451	0	0.714	1402.67	0	0.42	61.528	0	0.018	1.04																							2862					72	2862	0.007	12.04	39835428	54.422
AFG	Asia	Afghanistan	2021-03-10	55894	18	17.714	2451	0	0.714	1403.12	0.452	0.445	61.528	0	0.018	1.05																							2862					72	2862	0.007	30.56	39835428	54.422
AFG	Asia	Afghanistan	2021-03-11	55917	23	20.286	2451	0	0.714	1403.7	0.577	0.509	61.528	0	0.018	1.07																							2862					72	2862	0.007	30.56	39835428	54.422
AFG	Asia	Afghanistan	2021-03-12	55959	42	18.857	2454	3	0.714	1404.76	1.054	0.473	61.603	0.075	0.018	1.08																							2862					72	2862	0.007	30.56	39835428	54.422
AFG	Asia	Afghanistan	2021-03-13	55959	0	17	2454	0	0.714	1404.76	0	0.427	61.603	0	0.018	1.09																							2862					72	2862	0.007	30.56	39835428	54.422
AFG	Asia	Afghanistan	2021-03-14	55985	26	19.714	2457	3	1.143	1405.41	0.653	0.495	61.679	0.075	0.029	1.1																							2862					72	2862	0.007	30.56	39835428	54.422
AFG	Asia	Afghanistan	2021-03-15	55985	0	15.571	2459	2	1.143	1405.41	0	0.391	61.729	0.05	0.029	1.11																							2862					72	2862	0.007	30.56	39835428	54.422
AFG	Asia	Afghanistan	2021-03-16	55995	10	17	2460	1	1.286	1405.66	0.251	0.427	61.754	0.025	0.032	1.12																		54000	54000				2862	0.14	0.14			72	2862	0.007	30.56	39835428	54.422
AFG	Asia	Afghanistan	2021-03-17	56016	21	17.429	2460	0	1.286	1406.18	0.527	0.438	61.754	0	0.032	1.15																							2882					72	2882	0.007	30.56	39835428	54.422
AFG	Asia	Afghanistan	2021-03-18	56044	28	18.143	2462	2	1.571	1406.89	0.703	0.455	61.804	0.05	0.039	1.17																							2902					73	2902	0.007	30.56	39835428	54.422
AFG	Asia	Afghanistan	2021-03-19	56069	25	15.714	2462	0	1.143	1407.52	0.628	0.394	61.804	0	0.029	1.18																							2921					73	2921	0.007	30.56	39835428	54.422
AFG	Asia	Afghanistan	2021-03-20	56093	24	19.143	2462	0	1.143	1408.12	0.602	0.481	61.804	0	0.029	1.2																							2941					74	2941	0.007	30.56	39835428	54.422
AFG	Asia	Afghanistan	2021-03-21	56103	10	16.857	2463	1	0.857	1408.37	0.251	0.423	61.829	0.025	0.022	1.22																							2961					74	2961	0.007	30.56	39835428	54.422
AFG	Asia	Afghanistan	2021-03-22	56153	50	24	2464	1	0.714	1409.62	1.255	0.602	61.854	0.025	0.018	1.23																							2980					75	2980	0.007	30.56	39835428	54.422
AFG	Asia	Afghanistan	2021-03-23	56177	24	26	2466	2	0.857	1410.23	0.602	0.653	61.905	0.05	0.022	1.24																							3000					75	3000	0.008	26.85	39835428	54.422
AFG	Asia	Afghanistan	2021-03-24	56192	15	25.143	2466	0	0.857	1410.6	0.377	0.631	61.905	0	0.022	1.25																							3000					75	3000	0.008	26.85	39835428	54.422
AFG	Asia	Afghanistan	2021-03-25	56226	34	26	2467	1	0.714	1411.46	0.854	0.653	61.93	0.025	0.018	1.26																							3000					75	3000	0.008	26.85	39835428	54.422
AFG	Asia	Afghanistan	2021-03-26	56254	28	26.429	2467	0	0.714	1412.16	0.703	0.663	61.93	0	0.018	1.28																							3000					75	3000	0.008	26.85	39835428	54.422
AFG	Asia	Afghanistan	2021-03-27	56290	36	28.143	2469	2	1	1413.06	0.904	0.706	61.98	0.05	0.025	1.29																							3000					75	3000	0.008	26.85	39835428	54.422
AFG	Asia	Afghanistan	2021-03-28	56294	4	27.286	2470	1	1	1413.16	0.1	0.685	62.005	0.025	0.025	1.31																							3000					75	3000	0.008	26.85	39835428	54.422
AFG	Asia	Afghanistan	2021-03-29	56322	28	24.143	2472	2	1.143	1413.87	0.703	0.606	62.055	0.05	0.029	1.32																							3000					75	3000	0.008	26.85	39835428	54.422
AFG	Asia	Afghanistan	2021-03-30	56384	62	29.571	2476	4	1.429	1415.42	1.556	0.742	62.156	0.1	0.036	1.34																							3000					75	3000	0.008	26.85	39835428	54.422
AFG	Asia	Afghanistan	2021-03-31	56454	70	37.429	2484	8	2.571	1417.18	1.757	0.94	62.357	0.201	0.065	1.36																							3000					75	3000	0.008	26.85	39835428	54.422
AFG	Asia	Afghanistan	2021-04-01	56517	63	41.571	2489	5	3.143	1418.76	1.582	1.044	62.482	0.126	0.079	1.36																							3000					75	3000	0.008	26.85	39835428	54.422
AFG	Asia	Afghanistan	2021-04-02	56572	55	45.429	2495	6	4	1420.14	1.381	1.14	62.633	0.151	0.1	1.36																							3000					75	3000	0.008	26.85	39835428	54.422
AFG	Asia	Afghanistan	2021-04-03	56595	23	43.571	2496	1	3.857	1420.72	0.577	1.094	62.658	0.025	0.097	1.36																							3000					75	3000	0.008	26.85	39835428	54.422
AFG	Asia	Afghanistan	2021-04-04	56676	81	54.571	2497	1	3.857	1422.75	2.033	1.37	62.683	0.025	0.097	1.36																							3000					75	3000	0.008	26.85	39835428	54.422
AFG	Asia	Afghanistan	2021-04-05	56717	41	56.429	2508	11	5.143	1423.78	1.029	1.417	62.959	0.276	0.129	1.36																							3000					75	3000	0.008	26.85	39835428	54.422
AFG	Asia	Afghanistan	2021-04-06	56779	62	56.429	2512	4	5.143	1425.34	1.556	1.417	63.059	0.1	0.129	1.36																							3000					75	3000	0.008	26.85	39835428	54.422
AFG	Asia	Afghanistan	2021-04-07	56873	94	59.857	2512	0	4	1427.7	2.36	1.503	63.059	0	0.1	1.36																		120000	120000				3000	0.3	0.3			75	3000	0.008	26.85	39835428	54.422
AFG	Asia	Afghanistan	2021-04-08	56943	70	60.857	2516	4	3.857	1429.46	1.757	1.528	63.16	0.1	0.097	1.36																							3714					93	3714	0.009	26.85	39835428	54.422
AFG	Asia	Afghanistan	2021-04-09	57019	76	63.857	2521	5	3.714	1431.36	1.908	1.603	63.285	0.126	0.093	1.36																							4429					111	4429	0.011	26.85	39835428	54.422
AFG	Asia	Afghanistan	2021-04-10	57144	125	78.429	2521	0	3.571	1434.5	3.138	1.969	63.285	0	0.09	1.36																							5143					129	5143	0.013	26.85	39835428	54.422
AFG	Asia	Afghanistan	2021-04-11	57160	16	69.143	2521	0	3.429	1434.9	0.402	1.736	63.285	0	0.086	1.35																							5857					147	5857	0.015	26.85	39835428	54.422
AFG	Asia	Afghanistan	2021-04-12	57242	82	75	2529	8	3	1436.96	2.058	1.883	63.486	0.201	0.075	1.35																							6571					165	6571	0.016	26.85	39835428	54.422
AFG	Asia	Afghanistan	2021-04-13	57364	122	83.571	2529	0	2.429	1440.03	3.063	2.098	63.486	0	0.061	1.35																							7286					183	7286	0.018	26.85	39835428	54.422
AFG	Asia	Afghanistan	2021-04-14	57492	128	88.429	2532	3	2.857	1443.24	3.213	2.22	63.562	0.075	0.072	1.35																							8000					201	8000	0.02	26.85	39835428	54.422
AFG	Asia	Afghanistan	2021-04-15	57534	42	84.429	2533	1	2.429	1444.29	1.054	2.119	63.587	0.025	0.061	1.34																							8000					201	8000	0.02	26.85	39835428	54.422
AFG	Asia	Afghanistan	2021-04-16	57612	78	84.714	2535	2	2	1446.25	1.958	2.127	63.637	0.05	0.05	1.34																							8000					201	8000	0.02	26.85	39835428	54.422
AFG	Asia	Afghanistan	2021-04-17	57721	109	82.429	2539	4	2.571	1448.99	2.736	2.069	63.737	0.1	0.065	1.34																							8000					201	8000	0.02	26.85	39835428	54.422
AFG	Asia	Afghanistan	2021-04-18	57793	72	90.429	2539	0	2.571	1450.79	1.807	2.27	63.737	0	0.065	1.35																							8000					201	8000	0.02	26.85	39835428	54.422
AFG	Asia	Afghanistan	2021-04-19	57898	105	93.714	2546	7	2.429	1453.43	2.636	2.353	63.913	0.176	0.061	1.35																							8000					201	8000	0.02	26.85	39835428	54.422
AFG	Asia	Afghanistan	2021-04-20	58037	139	96.143	2549	3	2.857	1456.92	3.489	2.414	63.988	0.075	0.072	1.35																							8000					201	8000	0.02	26.85	39835428	54.422
AFG	Asia	Afghanistan	2021-04-21	58214	177	103.143	2557	8	3.571	1461.36	4.443	2.589	64.189	0.201	0.09	1.35																							8000					201	8000	0.02	26.85	39835428	54.422
AFG	Asia	Afghanistan	2021-04-22	58312	98	111.143	2561	4	4	1463.82	2.46	2.79	64.29	0.1	0.1	1.35																		240000	240000				8000	0.6	0.6			201	8000	0.02	26.85	39835428	54.422
AFG	Asia	Afghanistan	2021-04-23	58542	230	132.857	2565	4	4.286	1469.6	5.774	3.335	64.39	0.1	0.108	1.35																							8846					222	8428	0.021	26.85	39835428	54.422
AFG	Asia	Afghanistan	2021-04-24	58730	188	144.143	2572	7	4.714	1474.32	4.719	3.618	64.566	0.176	0.118	1.35																							9692					243	8855	0.022	26.85	39835428	54.422
AFG	Asia	Afghanistan	2021-04-25	58843	113	150	2582	10	6.143	1477.15	2.837	3.765	64.817	0.251	0.154	1.34																							10538					265	9283	0.023	26.85	39835428	54.422
AFG	Asia	Afghanistan	2021-04-26	59015	172	159.571	2592	10	6.571	1481.47	4.318	4.006	65.068	0.251	0.165	1.33																							11384					286	9711	0.024	26.85	39835428	54.422
AFG	Asia	Afghanistan	2021-04-27	59225	210	169.714	2598	6	7	1486.74	5.272	4.26	65.218	0.151	0.176	1.33																							12229					307	10138	0.025	26.85	39835428	54.422
AFG	Asia	Afghanistan	2021-04-28	59370	145	165.143	2611	13	7.714	1490.38	3.64	4.146	65.545	0.326	0.194	1.32																							13075					328	10566	0.027	26.85	39835428	54.422
AFG	Asia	Afghanistan	2021-04-29	59576	206	180.571	2618	7	8.143	1495.55	5.171	4.533	65.72	0.176	0.204	1.32																							13921					349	10994	0.028	26.85	39835428	54.422
AFG	Asia	Afghanistan	2021-04-30	59745	169	171.857	2625	7	8.571	1499.8	4.242	4.314	65.896	0.176	0.215	1.31																							13921					349	10994	0.028	26.85	39835428	54.422
AFG	Asia	Afghanistan	2021-05-01	59939	194	172.714	2631	6	8.429	1504.67	4.87	4.336	66.047	0.151	0.212	1.31																							13921					349	10994	0.028	26.85	39835428	54.422
AFG	Asia	Afghanistan	2021-05-02	60122	183	182.714	2637	6	7.857	1509.26	4.594	4.587	66.197	0.151	0.197	1.31																							13921					349	10994	0.028	26.85	39835428	54.422
AFG	Asia	Afghanistan	2021-05-03	60300	178	183.571	2642	5	7.143	1513.73	4.468	4.608	66.323	0.126	0.179	1.31																							13921					349	10994	0.028	26.85	39835428	54.422
AFG	Asia	Afghanistan	2021-05-04	60563	263	191.143	2648	6	7.143	1520.33	6.602	4.798	66.473	0.151	0.179	1.3																							13921					349	10994	0.028	26.85	39835428	54.422
AFG	Asia	Afghanistan	2021-05-05	60797	234	203.857	2654	6	6.143	1526.2	5.874	5.117	66.624	0.151	0.154	1.3																							13921					349	10994	0.028	26.85	39835428	54.422
AFG	Asia	Afghanistan	2021-05-06	61162	365	226.571	2664	10	6.571	1535.37	9.163	5.688	66.875	0.251	0.165	1.3																							13921					349	10994	0.028	26.85	39835428	54.422
AFG	Asia	Afghanistan	2021-05-07	61455	293	244.286	2673	9	6.857	1542.72	7.355	6.132	67.101	0.226	0.172	1.29																							13921					349	10994	0.028	26.85	39835428	54.422
AFG	Asia	Afghanistan	2021-05-08	61755	300	259.429	2683	10	7.429	1550.25	7.531	6.513	67.352	0.251	0.186	1.29																							13921					349	10994	0.028	26.85	39835428	54.422
AFG	Asia	Afghanistan	2021-05-09	61842	87	245.714	2686	3	7	1552.44	2.184	6.168	67.427	0.075	0.176	1.28																							13921					349	10994	0.028	26.85	39835428	54.422
AFG	Asia	Afghanistan	2021-05-10	62063	221	251.857	2698	12	8	1557.98	5.548	6.322	67.729	0.301	0.201	1.28																							13921					349	10994	0.028	26.85	39835428	54.422
AFG	Asia	Afghanistan	2021-05-11	62403	340	262.857	2710	12	8.857	1566.52	8.535	6.599	68.03	0.301	0.222	1.28																		504502	448878	55624			13921	1.27	1.13	0.14		349	10994	0.028	26.85	39835428	54.422
AFG	Asia	Afghanistan	2021-05-12	62718	315	274.429	2713	3	8.429	1574.43	7.908	6.889	68.105	0.075	0.212	1.28																							12621					317	9764	0.025	26.85	39835428	54.422
AFG	Asia	Afghanistan	2021-05-13	63045	327	269	2721	8	8.143	1582.64	8.209	6.753	68.306	0.201	0.204	1.27																							11321					284	8534	0.021	26.85	39835428	54.422
AFG	Asia	Afghanistan	2021-05-14	63355	310	271.429	2730	9	8.143	1590.42	7.782	6.814	68.532	0.226	0.204	1.27																							10022					252	7304	0.018	26.85	39835428	54.422
AFG	Asia	Afghanistan	2021-05-15	63412	57	236.714	2733	3	7.143	1591.85	1.431	5.942	68.607	0.075	0.179	1.27																							8722					219	6074	0.015	26.85	39835428	54.422
AFG	Asia	Afghanistan	2021-05-16	63484	72	234.571	2742	9	8	1593.66	1.807	5.889	68.833	0.226	0.201	1.28																							7422					186	4844	0.012	26.85	39835428	54.422
AFG	Asia	Afghanistan	2021-05-17	63598	114	219.286	2745	3	6.714	1596.52	2.862	5.505	68.909	0.075	0.169	1.29																							6122					154	3615	0.009	26.85	39835428	54.422
AFG	Asia	Afghanistan	2021-05-18	63819	221	202.286	2751	6	5.857	1602.07	5.548	5.078	69.059	0.151	0.147	1.31																							4822					121	2385	0.006	26.85	39835428	54.422
AFG	Asia	Afghanistan	2021-05-19	64122	303	200.571	2762	11	7	1609.67	7.606	5.035	69.335	0.276	0.176	1.33																							4822					121	2385	0.006	26.85	39835428	54.422
AFG	Asia	Afghanistan	2021-05-20	64575	453	218.571	2772	10	7.286	1621.04	11.372	5.487	69.586	0.251	0.183	1.36																		547901	470341	77560			4822	1.38	1.18	0.19		121	2385	0.006	26.85	39835428	54.422
AFG	Asia	Afghanistan	2021-05-21	65080	505	246.429	2782	10	7.429	1633.72	12.677	6.186	69.837	0.251	0.186	1.37																							5040					127	2259	0.006	26.85	39835428	54.422
AFG	Asia	Afghanistan	2021-05-22	65486	406	296.286	2792	10	8.429	1643.91	10.192	7.438	70.088	0.251	0.212	1.38																							5257					132	2134	0.005	26.85	39835428	54.422
AFG	Asia	Afghanistan	2021-05-23	65728	242	320.571	2802	10	8.571	1649.99	6.075	8.047	70.339	0.251	0.215	1.39																							5474					137	2008	0.005	54.63	39835428	54.422
AFG	Asia	Afghanistan	2021-05-24	66275	547	382.429	2812	10	9.571	1663.72	13.731	9.6	70.59	0.251	0.24	1.41																		573277	476367	96910			5692	1.44	1.2	0.24		143	1883	0.005	54.63	39835428	54.422
AFG	Asia	Afghanistan	2021-05-25	66903	628	440.571	2836	24	12.143	1679.48	15.765	11.06	71.193	0.602	0.305	1.42																							6230					156	1757	0.004	54.63	39835428	54.422
AFG	Asia	Afghanistan	2021-05-26	67743	840	517.286	2855	19	13.286	1700.57	21.087	12.986	71.67	0.477	0.334	1.42																		590454	479372	111082			6768	1.48	1.2	0.28		170	1631	0.004	54.63	39835428	54.422
AFG	Asia	Afghanistan	2021-05-27	68366	623	541.571	2869	14	13.857	1716.21	15.639	13.595	72.021	0.351	0.348	1.42																		593313	479574	113739		2859	6487	1.49	1.2	0.29		163	1319	0.003	54.63	39835428	54.422
AFG	Asia	Afghanistan	2021-05-28	69130	764	578.571	2881	12	14.143	1735.39	19.179	14.524	72.323	0.301	0.355	1.42																							5907					148	1135	0.003	54.63	39835428	54.422
AFG	Asia	Afghanistan	2021-05-29	70111	981	660.714	2899	18	15.286	1760.02	24.626	16.586	72.774	0.452	0.384	1.42																							5326					134	951	0.002	37.96	39835428	54.422
AFG	Asia	Afghanistan	2021-05-30	70761	650	719	2919	20	16.714	1776.33	16.317	18.049	73.276	0.502	0.42	1.42																		600152	480226	119926			4746	1.51	1.21	0.3		119	766	0.002	37.96	39835428	54.422
AFG	Asia	Afghanistan	2021-05-31	71838	1077	794.714	2944	25	18.857	1803.37	27.036	19.95	73.904	0.628	0.473	1.41																							5084					128	621	0.002	41.67	39835428	54.422
AFG	Asia	Afghanistan	2021-06-01	72977	1139	867.714	2973	29	19.571	1831.96	28.593	21.782	74.632	0.728	0.491	1.41																							5102					128	476	0.001	41.67	39835428	54.422
AFG	Asia	Afghanistan	2021-06-02	74026	1049	897.571	3007	34	21.714	1858.3	26.333	22.532	75.486	0.854	0.545	1.4																		626290	481690	144600			5119	1.57	1.21	0.36		129	331	0.001	41.67	39835428	54.422
AFG	Asia	Afghanistan	2021-06-03	75119	1093	964.714	3034	27	23.571	1885.73	27.438	24.217	76.163	0.678	0.592	1.39																		630305	481800	148505		4015	5285	1.58	1.21	0.37		133	318	0.001	41.67	39835428	54.422
AFG	Asia	Afghanistan	2021-06-04	76628	1509	1071.14	3068	34	26.714	1923.61	37.881	26.889	77.017	0.854	0.671	1.38																							5273					132	320	0.001	41.67	39835428	54.422
AFG	Asia	Afghanistan	2021-06-05	77963	1335	1121.71	3104	36	29.286	1957.13	33.513	28.159	77.921	0.904	0.735	1.37																							5261					132	322	0.001	41.67	39835428	54.422
AFG	Asia	Afghanistan	2021-06-06	79224	1261	1209	3145	41	32.286	1988.78	31.655	30.35	78.95	1.029	0.81	1.35																							5250					132	324	0.001	41.67	39835428	54.422
AFG	Asia	Afghanistan	2021-06-07	80841	1617	1286.14	3187	42	34.714	2029.37	40.592	32.286	80.004	1.054	0.871	1.34																							4319					108	287	0.001	41.67	39835428	54.422
AFG	Asia	Afghanistan	2021-06-08	82326	1485	1335.57	3251	64	39.714	2066.65	37.278	33.527	81.611	1.607	0.997	1.32																		641295	482952	158343			3388	1.61	1.21	0.4		85	250	0.001	41.67	39835428	54.422
AFG	Asia	Afghanistan	2021-06-09	84050	1724	1432	3305	54	42.571	2109.93	43.278	35.948	82.966	1.356	1.069	1.3																							2637					66	223	0.001	41.67	39835428	54.422
AFG	Asia	Afghanistan	2021-06-10	85892	1842	1539	3356	51	46	2156.17	46.24	38.634	84.247	1.28	1.155	1.28																							2556					64	250	0.001	41.67	39835428	54.422
AFG	Asia	Afghanistan	2021-06-11	87716	1824	1584	3412	56	49.143	2201.96	45.788	39.764	85.652	1.406	1.234	1.27																							2735					69	259	0.001	41.67	39835428	54.422
AFG	Asia	Afghanistan	2021-06-12	88740	1024	1539.57	3449	37	49.286	2227.66	25.706	38.648	86.581	0.929	1.237	1.25																							2914					73	269	0.001	43.52	39835428	54.422
AFG	Asia	Afghanistan	2021-06-13	89861	1121	1519.57	3527	78	54.571	2255.81	28.141	38.146	88.539	1.958	1.37	1.23																							3093					78	278	0.001	43.52	39835428	54.422
AFG	Asia	Afghanistan	2021-06-14	91458	1597	1516.71	3612	85	60.714	2295.9	40.09	38.075	90.673	2.134	1.524	1.22																		662003	484737	177266			3272	1.66	1.22	0.44		82	288	0.001	46.3	39835428	54.422
AFG	Asia	Afghanistan	2021-06-15	93272	1814	1563.71	3683	71	61.714	2341.43	45.537	39.254	92.455	1.782	1.549	1.21																							4813					121	1994	0.005	46.3	39835428	54.422
AFG	Asia	Afghanistan	2021-06-16	93288	16	1319.71	3683	0	54	2341.84	0.402	33.129	92.455	0	1.356	1.19																							6175					155	3691	0.009	46.3	39835428	54.422
AFG	Asia	Afghanistan	2021-06-17	96531	3243	1519.86	3842	159	69.429	2423.24	81.41	38.153	96.447	3.991	1.743	1.19																							7538					189	5387	0.014	46.3	39835428	54.422
AFG	Asia	Afghanistan	2021-06-18	98734	2203	1574	3934	92	74.571	2478.55	55.303	39.513	98.756	2.31	1.872	1.17																							8900					223	7084	0.018	46.3	39835428	54.422
AFG	Asia	Afghanistan	2021-06-19	100521	1787	1683	4030	96	83	2523.41	44.86	42.249	101.166	2.41	2.084	1.16																							10262					258	8781	0.022	46.3	39835428	54.422
AFG	Asia	Afghanistan	2021-06-20	101906	1385	1720.71	4122	92	85	2558.18	34.768	43.196	103.476	2.31	2.134	1.14																							11624					292	10477	0.026	46.3	39835428	54.422
AFG	Asia	Afghanistan	2021-06-21	103902	1996	1777.71	4215	93	86.143	2608.28	50.106	44.626	105.81	2.335	2.162	1.12																							12986					326	12174	0.031	46.3	39835428	54.422
AFG	Asia	Afghanistan	2021-06-22	105749	1847	1782.43	4293	78	87.143	2654.65	46.366	44.745	107.768	1.958	2.188	1.11																		765890	582128	183762			12986	1.92	1.46	0.46		326	12174	0.031	46.3	39835428	54.422
AFG	Asia	Afghanistan	2021-06-23	107957	2208	2095.57	4366	73	97.571	2710.07	55.428	52.606	109.601	1.833	2.449	1.09																							13125					329	12358	0.031	46.3	39835428	54.422
AFG	Asia	Afghanistan	2021-06-24	109532	1575	1857.29	4452	86	87.143	2749.61	39.538	46.624	111.76	2.159	2.188	1.07																							13264					333	12542	0.031	46.3	39835428	54.422
AFG	Asia	Afghanistan	2021-06-25	111592	2060	1836.86	4519	67	83.571	2801.32	51.713	46.111	113.442	1.682	2.098	1.05																							13404					336	12726	0.032	46.3	39835428	54.422
AFG	Asia	Afghanistan	2021-06-26	113124	1532	1800.43	4594	75	80.571	2839.78	38.458	45.197	115.324	1.883	2.023	1.04																							13543					340	12909	0.032	46.3	39835428	54.422
AFG	Asia	Afghanistan	2021-06-27	114220	1096	1759.14	4650	56	75.429	2867.3	27.513	44.16	116.73	1.406	1.894	1.02																		835694	649434	186260			13682	2.1	1.63	0.47		343	13093	0.033	46.3	39835428	54.422
AFG	Asia	Afghanistan	2021-06-28	115751	1531	1692.71	4730	80	73.571	2905.73	38.433	42.493	118.739	2.008	1.847	1																							14263					358	13724	0.034	46.3	39835428	54.422
AFG	Asia	Afghanistan	2021-06-29	117158	1407	1629.86	4794	64	71.571	2941.05	35.32	40.915	120.345	1.607	1.797	0.99																							14844					373	14355	0.036	46.3	39835428	54.422
AFG	Asia	Afghanistan	2021-06-30	118659	1501	1528.86	4871	77	72.143	2978.73	37.68	38.379	122.278	1.933	1.811	0.98																		886854	699200	187654			15286	2.23	1.76	0.47		384	14802	0.037	46.3	39835428	54.422
AFG	Asia	Afghanistan	2021-07-01	120216	1557	1526.29	4962	91	72.857	3017.82	39.086	38.315	124.562	2.284	1.829	0.97																							14115					354	13654	0.034	46.3	39835428	54.422
AFG	Asia	Afghanistan	2021-07-02	122156	1940	1509.14	5048	86	75.571	3066.52	48.7	37.884	126.721	2.159	1.897	0.96																							12944					325	12507	0.031	46.3	39835428	54.422
AFG	Asia	Afghanistan	2021-07-03	123485	1329	1480.14	5107	59	73.286	3099.88	33.362	37.156	128.202	1.481	1.84	0.95																							11773					296	11360	0.029	46.3	39835428	54.422
AFG	Asia	Afghanistan	2021-07-04	124748	1263	1504	5199	92	78.429	3131.58	31.705	37.755	130.512	2.31	1.969	0.94																							10602					266	10212	0.026	46.3	39835428	54.422
AFG	Asia	Afghanistan	2021-07-05	125937	1189	1455.14	5283	84	79	3161.43	29.848	36.529	132.621	2.109	1.983	0.92																		915671	726349	189322			8989	2.3	1.82	0.48		226	8618	0.022	46.3	39835428	54.422
AFG	Asia	Afghanistan	2021-07-06	127464	1527	1472.29	5360	77	80.857	3199.76	38.333	36.959	134.554	1.933	2.03	0.91																							7895					198	6881	0.017	56.02	39835428	54.422
AFG	Asia	Afghanistan	2021-07-07	129021	1557	1480.29	5415	55	77.714	3238.85	39.086	37.16	135.934	1.381	1.951	0.9																		934463	735213	199250			6801	2.35	1.85	0.5		171	5145	0.013	56.02	39835428	54.422
AFG	Asia	Afghanistan	2021-07-08	130113	1092	1413.86	5477	62	73.571	3266.26	27.413	35.492	137.491	1.556	1.847	0.88																							6965					175	4645	0.012	56.02	39835428	54.422
AFG	Asia	Afghanistan	2021-07-09	131586	1473	1347.14	5561	84	73.286	3303.24	36.977	33.818	139.599	2.109	1.84	0.87																							7128					179	4145	0.01	56.02	39835428	54.422
AFG	Asia	Afghanistan	2021-07-10	132777	1191	1327.43	5638	77	75.857	3333.14	29.898	33.323	141.532	1.933	1.904	0.86																							7292					183	3645	0.009	56.02	39835428	54.422
AFG	Asia	Afghanistan	2021-07-11	133578	801	1261.43	5724	86	75	3353.25	20.108	31.666	143.691	2.159	1.883	0.85																		962093	742934	219159			7455	2.42	1.87	0.55		187	3145	0.008	56.02	39835428	54.422
AFG	Asia	Afghanistan	2021-07-12	134653	1075	1245.14	5791	67	72.571	3380.23	26.986	31.257	145.373	1.682	1.822	0.84																							9588					241	2468	0.006	56.02	39835428	54.422
AFG	Asia	Afghanistan	2021-07-13	135889	1236	1203.57	5849	58	69.857	3411.26	31.028	30.214	146.829	1.456	1.754	0.83																							11201					281	1933	0.005	56.02	39835428	54.422
AFG	Asia	Afghanistan	2021-07-14	136643	754	1088.86	5923	74	72.571	3430.19	18.928	27.334	148.687	1.858	1.822	0.82																		1024168					12815	2.57				322	1399	0.004	56.02	39835428	54.422
AFG	Asia	Afghanistan	2021-07-15	137853	1210	1105.71	5983	60	72.286	3460.56	30.375	27.757	150.193	1.506	1.815	0.81																							14331					360	1222	0.003	56.02	39835428	54.422
AFG	Asia	Afghanistan	2021-07-16	139051	1198	1066.43	6072	89	73	3490.64	30.074	26.771	152.427	2.234	1.833	0.8																							15848					398	1044	0.003	56.02	39835428	54.422
AFG	Asia	Afghanistan	2021-07-17	140224	1173	1063.86	6098	26	65.714	3520.08	29.446	26.706	153.08	0.653	1.65	0.79																							17364					436	867	0.002	56.02	39835428	54.422
AFG	Asia	Afghanistan	2021-07-18	140602	378	1003.43	6147	49	60.429	3529.57	9.489	25.189	154.31	1.23	1.517	0.77																		1094257					18881	2.75				474	690	0.002	56.02	39835428	54.422
AFG	Asia	Afghanistan	2021-07-19	141499	897	978	6213	66	60.286	3552.09	22.518	24.551	155.967	1.657	1.513	0.76																							17753					446	690	0.002	56.02	39835428	54.422
AFG	Asia	Afghanistan	2021-07-20	142414	915	932.143	6266	53	59.571	3575.06	22.97	23.4	157.297	1.33	1.495	0.75																							16626					417	690	0.002	56.02	39835428	54.422
AFG	Asia	Afghanistan	2021-07-21	142762	348	874.143	6293	27	52.857	3583.8	8.736	21.944	157.975	0.678	1.327	0.74																							15499					389	690	0.002	56.02	39835428	54.422
AFG	Asia	Afghanistan	2021-07-22	143183	421	761.429	6325	32	48.857	3594.36	10.568	19.114	158.778	0.803	1.226	0.73																							14824					372	690	0.002	56.02	39835428	54.422
AFG	Asia	Afghanistan	2021-07-23	143439	256	626.857	6357	32	40.714	3600.79	6.426	15.736	159.582	0.803	1.022	0.73																							14150					355	690	0.002	56.02	39835428	54.422
AFG	Asia	Afghanistan	2021-07-24	143666	227	491.714	6393	36	42.143	3606.49	5.698	12.344	160.485	0.904	1.058	0.73																		1171064					13476	2.94				338	690	0.002	56.02	39835428	54.422
AFG	Asia	Afghanistan	2021-07-25	143871	205	467	6425	32	39.714	3611.63	5.146	11.723	161.289	0.803	0.997	0.73																							11132					279	690	0.002	56.02	39835428	54.422
AFG	Asia	Afghanistan	2021-07-26	144285	414	398	6477	52	37.714	3622.03	10.393	9.991	162.594	1.305	0.947	0.73																							9464					238	690	0.002	52.31	39835428	54.422
AFG	Asia	Afghanistan	2021-07-27	145008	723	370.571	6515	38	35.571	3640.18	18.15	9.303	163.548	0.954	0.893	0.73																							7795					196	690	0.002	52.31	39835428	54.422
AFG	Asia	Afghanistan	2021-07-28	145552	544	398.571	6577	62	40.571	3653.83	13.656	10.005	165.104	1.556	1.018	0.74																							6126					154	690	0.002	52.31	39835428	54.422
AFG	Asia	Afghanistan	2021-07-29	145996	444	401.857	6615	38	41.429	3664.98	11.146	10.088	166.058	0.954	1.04	0.74																							4457					112	690	0.002	52.31	39835428	54.422
AFG	Asia	Afghanistan	2021-07-30	146523	527	440.571	6677	62	45.714	3678.21	13.229	11.06	167.615	1.556	1.148	0.74																							2788					70	690	0.002	52.31	39835428	54.422
AFG	Asia	Afghanistan	2021-07-31	147154	631	498.286	6708	31	45	3694.05	15.84	12.509	168.393	0.778	1.13	0.74																							1119					28	690	0.002	52.31	39835428	54.422
AFG	Asia	Afghanistan	2021-08-01	147501	347	518.571	6737	29	44.571	3702.76	8.711	13.018	169.121	0.728	1.119	0.74																							1119					28	690	0.002	52.31	39835428	54.422
AFG	Asia	Afghanistan	2021-08-02	147985	484	528.571	6774	37	42.429	3714.91	12.15	13.269	170.05	0.929	1.065	0.73																							1119					28	690	0.002	52.31	39835428	54.422
AFG	Asia	Afghanistan	2021-08-03	148572	587	509.143	6804	30	41.286	3729.64	14.736	12.781	170.803	0.753	1.036	0.72																							1119					28	690	0.002	52.31	39835428	54.422
AFG	Asia	Afghanistan	2021-08-04	148933	361	483	6836	32	37	3738.71	9.062	12.125	171.606	0.803	0.929	0.72																							1119					28	690	0.002	52.31	39835428	54.422
AFG	Asia	Afghanistan	2021-08-05	149361	428	480.714	6864	28	35.571	3749.45	10.744	12.068	172.309	0.703	0.893	0.71																							1119					28	690	0.002	52.31	39835428	54.422
AFG	Asia	Afghanistan	2021-08-06	149810	449	469.571	6879	15	28.857	3760.72	11.271	11.788	172.685	0.377	0.724	0.7																							1119					28	690	0.002	52.31	39835428	54.422
AFG	Asia	Afghanistan	2021-08-07	150240	430	440.857	6897	18	27	3771.52	10.794	11.067	173.137	0.452	0.678	0.69																							1119					28	690	0.002	52.31	39835428	54.422
AFG	Asia	Afghanistan	2021-08-08	150458	218	422.429	6908	11	24.429	3776.99	5.473	10.604	173.413	0.276	0.613	0.68																							1119					28	690	0.002	52.31	39835428	54.422
AFG	Asia	Afghanistan	2021-08-09	150778	320	399	6936	28	23.143	3785.02	8.033	10.016	174.116	0.703	0.581	0.67																							1119					28	690	0.002	52.31	39835428	54.422
AFG	Asia	Afghanistan	2021-08-10	151013	235	348.714	6961	25	22.429	3790.92	5.899	8.754	174.744	0.628	0.563	0.66																							1119					28	690	0.002	52.31	39835428	54.422
AFG	Asia	Afghanistan	2021-08-11	151291	278	336.857	6978	17	20.286	3797.9	6.979	8.456	175.171	0.427	0.509	0.65																							1119					28	690	0.002	52.31	39835428	54.422
AFG	Asia	Afghanistan	2021-08-12	151563	272	314.571	6988	10	17.714	3804.73	6.828	7.897	175.422	0.251	0.445	0.64																							1119					28	690	0.002	52.31	39835428	54.422
AFG	Asia	Afghanistan	2021-08-13	151770	207	280	7000	12	17.286	3809.93	5.196	7.029	175.723	0.301	0.434	0.63																							1119					28	690	0.002	52.31	39835428	54.422
AFG	Asia	Afghanistan	2021-08-14	151941	171	243	7010	10	16.143	3814.22	4.293	6.1	175.974	0.251	0.405	0.63																							1119					28	690	0.002	52.31	39835428	54.422
AFG	Asia	Afghanistan	2021-08-15	152033	92	225	7021	11	16.143	3816.53	2.31	5.648	176.25	0.276	0.405	0.62																							1119					28	690	0.002	22.22	39835428	54.422
AFG	Asia	Afghanistan	2021-08-16	152142	109	194.857	7025	4	12.714	3819.26	2.736	4.892	176.351	0.1	0.319	0.61																							1119					28	690	0.002	22.22	39835428	54.422
AFG	Asia	Afghanistan	2021-08-17	152243	101	175.714	7031	6	10	3821.8	2.535	4.411	176.501	0.151	0.251	0.61																							1119					28	690	0.002	22.22	39835428	54.422
AFG	Asia	Afghanistan	2021-08-18	152363	120	153.143	7043	12	9.286	3824.81	3.012	3.844	176.802	0.301	0.233	0.61																							1119					28	690	0.002	22.22	39835428	54.422
AFG	Asia	Afghanistan	2021-08-19	152411	48	121.143	7047	4	8.429	3826.02	1.205	3.041	176.903	0.1	0.212	0.61																							1119					28	690	0.002	22.22	39835428	54.422
AFG	Asia	Afghanistan	2021-08-20	152448	37	96.857	7054	7	7.714	3826.95	0.929	2.431	177.079	0.176	0.194	0.61																		1201286	770542	430744			1119	3.02	1.93	1.08		28	690	0.002	22.22	39835428	54.422
AFG	Asia	Afghanistan	2021-08-21	152497	49	79.429	7065	11	7.857	3828.18	1.23	1.994	177.355	0.276	0.197	0.62																							11068					278	624	0.002	22.22	39835428	54.422
AFG	Asia	Afghanistan	2021-08-22	152511	14	68.286	7070	5	7	3828.53	0.351	1.714	177.48	0.126	0.176	0.63																							21017					528	557	0.001	22.22	39835428	54.422
AFG	Asia	Afghanistan	2021-08-23	152583	72	63	7076	6	7.286	3830.33	1.807	1.582	177.631	0.151	0.183	0.64																							30966					777	490	0.001	22.22	39835428	54.422
AFG	Asia	Afghanistan	2021-08-24	152660	77	59.571	7083	7	7.429	3832.27	1.933	1.495	177.807	0.176	0.186	0.65																							40914					1027	424	0.001	22.22	39835428	54.422
AFG	Asia	Afghanistan	2021-08-25	152722	62	51.286	7090	7	6.714	3833.82	1.556	1.287	177.982	0.176	0.169	0.67																							50863					1277	357	0.001	22.22	39835428	54.422
AFG	Asia	Afghanistan	2021-08-26	152822	100	58.714	7093	3	6.571	3836.33	2.51	1.474	178.058	0.075	0.165	0.68																							60812					1527	290	0.001	22.22	39835428	54.422
AFG	Asia	Afghanistan	2021-08-27	152960	138	73.143	7101	8	6.714	3839.8	3.464	1.836	178.258	0.201	0.169	0.7																							70761					1776	224	0.001	22.22	39835428	54.422
AFG	Asia	Afghanistan	2021-08-28	153007	47	72.857	7103	2	5.429	3840.98	1.18	1.829	178.309	0.05	0.136	0.71																							70761					1776	224	0.001	22.22	39835428	54.422
AFG	Asia	Afghanistan	2021-08-29	153033	26	74.571	7109	6	5.571	3841.63	0.653	1.872	178.459	0.151	0.14	0.72																							70761					1776	224	0.001	22.22	39835428	54.422
AFG	Asia	Afghanistan	2021-08-30	153148	115	80.714	7116	7	5.714	3844.52	2.887	2.026	178.635	0.176	0.143	0.73																							70761					1776	224	0.001	18.52	39835428	54.422
AFG	Asia	Afghanistan	2021-08-31	153220	72	80	7118	2	5	3846.32	1.807	2.008	178.685	0.05	0.126	0.74																		1979652	773002				70761	4.97	1.94			1776	224	0.001	18.52	39835428	54.422
AFG	Asia	Afghanistan	2021-09-01	153260	40	76.857	7123	5	4.714	3847.33	1.004	1.929	178.811	0.126	0.118	0.75																							62509					1569	456	0.001	18.52	39835428	54.422
AFG	Asia	Afghanistan	2021-09-02	153306	46	69.143	7127	4	4.857	3848.48	1.155	1.736	178.911	0.1	0.122	0.77																							54257					1362	689	0.002	18.52	39835428	54.422
AFG	Asia	Afghanistan	2021-09-03	153375	69	59.286	7127	0	3.714	3850.22	1.732	1.488	178.911	0	0.093	0.78																							46006					1155	922	0.002	18.52	39835428	54.422
AFG	Asia	Afghanistan	2021-09-04	153395	20	55.429	7128	1	3.571	3850.72	0.502	1.391	178.936	0.025	0.09	0.8																							37754					948	1155	0.003	18.52	39835428	54.422
AFG	Asia	Afghanistan	2021-09-05	153423	28	55.714	7132	4	3.286	3851.42	0.703	1.399	179.037	0.1	0.082	0.82																							29502					741	1388	0.003	18.52	39835428	54.422
AFG	Asia	Afghanistan	2021-09-06	153534	111	55.143	7141	9	3.571	3854.21	2.786	1.384	179.263	0.226	0.09	0.84																							21251					533	1620	0.004	18.52	39835428	54.422
AFG	Asia	Afghanistan	2021-09-07	153626	92	58	7144	3	3.714	3856.52	2.31	1.456	179.338	0.075	0.093	0.86																							12999					326	1853	0.005	18.52	39835428	54.422
AFG	Asia	Afghanistan	2021-09-08	153736	110	68	7151	7	4	3859.28	2.761	1.707	179.514	0.176	0.1	0.87																							12999					326	1853	0.005	18.52	39835428	54.422
AFG	Asia	Afghanistan	2021-09-09	153840	104	76.286	7157	6	4.286	3861.89	2.611	1.915	179.664	0.151	0.108	0.88																							12999					326	1853	0.005	18.52	39835428	54.422
AFG	Asia	Afghanistan	2021-09-10	153962	122	83.857	7164	7	5.286	3864.95	3.063	2.105	179.84	0.176	0.133	0.88																							12999					326	1853	0.005	18.52	39835428	54.422
AFG	Asia	Afghanistan	2021-09-11	153982	20	83.857	7167	3	5.571	3865.45	0.502	2.105	179.915	0.075	0.14	0.88																							12999					326	1853	0.005	18.52	39835428	54.422
AFG	Asia	Afghanistan	2021-09-12	153990	8	81	7167	0	5	3865.65	0.201	2.033	179.915	0	0.126	0.88																							12999					326	1853	0.005	18.52	39835428	54.422
AFG	Asia	Afghanistan	2021-09-13	154094	104	80	7169	2	4	3868.26	2.611	2.008	179.965	0.05	0.1	0.89																							12999					326	1853	0.005	18.52	39835428	54.422
AFG	Asia	Afghanistan	2021-09-14	154180	86	79.143	7171	2	3.857	3870.42	2.159	1.987	180.016	0.05	0.097	0.89																							12999					326	1853	0.005	18.52	39835428	54.422
AFG	Asia	Afghanistan	2021-09-15	154283	103	78.143	7174	3	3.286	3873.01	2.586	1.962	180.091	0.075	0.082	0.9																							12999					326	1853	0.005	18.52	39835428	54.422
AFG	Asia	Afghanistan	2021-09-16	154361	78	74.429	7183	9	3.714	3874.97	1.958	1.868	180.317	0.226	0.093	0.9																							12999					326	1853	0.005	42.59	39835428	54.422
AFG	Asia	Afghanistan	2021-09-17	154487	126	75	7186	3	3.143	3878.13	3.163	1.883	180.392	0.075	0.079	0.9																							12999					326	1853	0.005	42.59	39835428	54.422
AFG	Asia	Afghanistan	2021-09-18	154487	0	72.143	7186	0	2.714	3878.13	0	1.811	180.392	0	0.068	0.89																							12999					326	1853	0.005	35.19	39835428	54.422
AFG	Asia	Afghanistan	2021-09-19	154487	0	71	7186	0	2.714	3878.13	0	1.782	180.392	0	0.068	0.89																							12999					326	1853	0.005	35.19	39835428	54.422
AFG	Asia	Afghanistan	2021-09-20	154585	98	70.143	7199	13	4.286	3880.59	2.46	1.761	180.719	0.326	0.108	0.89																							12999					326	1853	0.005	35.19	39835428	54.422
AFG	Asia	Afghanistan	2021-09-21	154712	127	76	7199	0	4	3883.78	3.188	1.908	180.719	0	0.1	0.89																							12999					326	1853	0.005	35.19	39835428	54.422
AFG	Asia	Afghanistan	2021-09-22	154757	45	67.714	7199	0	3.571	3884.91	1.13	1.7	180.719	0	0.09	0.89																							12999					326	1853	0.005	35.19	39835428	54.422
AFG	Asia	Afghanistan	2021-09-23	154800	43	62.714	7199	0	2.286	3885.99	1.079	1.574	180.719	0	0.057	0.89																							12999					326	1853	0.005	35.19	39835428	54.422
AFG	Asia	Afghanistan	2021-09-24	154960	160	67.571	7199	0	1.857	3890.01	4.017	1.696	180.719	0	0.047	0.89																							12999					326	1853	0.005	35.19	39835428	54.422
AFG	Asia	Afghanistan	2021-09-25	154960	0	67.571	7199	0	1.857	3890.01	0	1.696	180.719	0	0.047	0.87																							12999					326	1853	0.005	35.19	39835428	54.422
AFG	Asia	Afghanistan	2021-09-26	154960	0	67.571	7199	0	1.857	3890.01	0	1.696	180.719	0	0.047	0.87																							12999					326	1853	0.005	35.19	39835428	54.422
AFG	Asia	Afghanistan	2021-09-27	155072	112	69.571	7200	1	0.143	3892.82	2.812	1.746	180.744	0.025	0.004	0.86																							12999					326	1853	0.005	35.19	39835428	54.422
AFG	Asia	Afghanistan	2021-09-28	155093	21	54.429	7201	1	0.286	3893.34	0.527	1.366	180.769	0.025	0.007	0.86																							12999					326	1853	0.005	35.19	39835428	54.422
AFG	Asia	Afghanistan	2021-09-29	155128	35	53	7204	3	0.714	3894.22	0.879	1.33	180.844	0.075	0.018	0.85																							12999					326	1853	0.005	35.19	39835428	54.422
AFG	Asia	Afghanistan	2021-09-30	155174	46	53.429	7204	0	0.714	3895.38	1.155	1.341	180.844	0	0.018	0.85																		2369625	828601				12999	5.95	2.08			326	1853	0.005	35.19	39835428	54.422
AFG	Asia	Afghanistan	2021-10-01	155191	17	33	7206	2	1	3895.8	0.427	0.828	180.894	0.05	0.025	0.85																							16376					411	10165	0.026	35.19	39835428	54.422
AFG	Asia	Afghanistan	2021-10-02	155191	0	33	7206	0	1	3895.8	0	0.828	180.894	0	0.025	0.86																							19752					496	18477	0.046	35.19	39835428	54.422
AFG	Asia	Afghanistan	2021-10-03	155191	0	33	7206	0	1	3895.8	0	0.828	180.894	0	0.025	0.87																							23129					581	26788	0.067	35.19	39835428	54.422
AFG	Asia	Afghanistan	2021-10-04	155287	96	30.714	7212	6	1.714	3898.21	2.41	0.771	181.045	0.151	0.043	0.89																							26505					665	35100	0.088	35.19	39835428	54.422
AFG	Asia	Afghanistan	2021-10-05	155309	22	30.857	7214	2	1.857	3898.77	0.552	0.775	181.095	0.05	0.047	0.89																							29882					750	43412	0.109	35.19	39835428	54.422
AFG	Asia	Afghanistan	2021-10-06	155380	71	36	7220	6	2.286	3900.55	1.782	0.904	181.246	0.151	0.057	0.89																							33258					835	51723	0.13	35.19	39835428	54.422
AFG	Asia	Afghanistan	2021-10-07	155429	49	36.429	7221	1	2.429	3901.78	1.23	0.914	181.271	0.025	0.061	0.9																							36635					920	60035	0.151	35.19	39835428	54.422
AFG	Asia	Afghanistan	2021-10-08	155448	19	36.714	7221	0	2.143	3902.26	0.477	0.922	181.271	0	0.054	0.9																							36635					920	60035	0.151	35.19	39835428	54.422
AFG	Asia	Afghanistan	2021-10-09	155466	18	39.286	7221	0	2.143	3902.71	0.452	0.986	181.271	0	0.054	0.9																							36635					920	60035	0.151	35.19	39835428	54.422
AFG	Asia	Afghanistan	2021-10-10	155508	42	45.286	7225	4	2.714	3903.76	1.054	1.137	181.371	0.1	0.068	0.91																							36635					920	60035	0.151	35.19	39835428	54.422
AFG	Asia	Afghanistan	2021-10-11	155540	32	36.143	7228	3	2.286	3904.57	0.803	0.907	181.447	0.075	0.057	0.91																							36635					920	60035	0.151	35.19	39835428	54.422
AFG	Asia	Afghanistan	2021-10-12	155599	59	41.429	7230	2	2.286	3906.05	1.481	1.04	181.497	0.05	0.057	0.92																							36635					920	60035	0.151	35.19	39835428	54.422
AFG	Asia	Afghanistan	2021-10-13	155627	28	35.286	7234	4	2	3906.75	0.703	0.886	181.597	0.1	0.05	0.92																							36635					920	60035	0.151	35.19	39835428	54.422
AFG	Asia	Afghanistan	2021-10-14	155682	55	36.143	7238	4	2.429	3908.13	1.381	0.907	181.698	0.1	0.061	0.92																							36635					920	60035	0.151	35.19	39835428	54.422
AFG	Asia	Afghanistan	2021-10-15	155688	6	34.286	7238	0	2.429	3908.28	0.151	0.861	181.698	0	0.061	0.92																							36635					920	60035	0.151	35.19	39835428	54.422
AFG	Asia	Afghanistan	2021-10-16	155739	51	39	7238	0	2.429	3909.56	1.28	0.979	181.698	0	0.061	0.93																							36635					920	60035	0.151	35.19	39835428	54.422
AFG	Asia	Afghanistan	2021-10-17	155764	25	36.571	7243	5	2.571	3910.19	0.628	0.918	181.823	0.126	0.065	0.93																							36635					920	60035	0.151	35.19	39835428	54.422
AFG	Asia	Afghanistan	2021-10-18	155776	12	33.714	7246	3	2.571	3910.49	0.301	0.846	181.898	0.075	0.065	0.93																							36635					920	60035	0.151	30.56	39835428	54.422
AFG	Asia	Afghanistan	2021-10-19	155801	25	28.857	7247	1	2.429	3911.12	0.628	0.724	181.923	0.025	0.061	0.94																							36635					920	60035	0.151	30.56	39835428	54.422
AFG	Asia	Afghanistan	2021-10-20	155859	58	33.143	7247	0	1.857	3912.57	1.456	0.832	181.923	0	0.047	0.95																							36635					920	60035	0.151	30.56	39835428	54.422
AFG	Asia	Afghanistan	2021-10-21	155891	32	29.857	7249	2	1.571	3913.38	0.803	0.75	181.974	0.05	0.039	0.96																							36635					920	60035	0.151	30.56	39835428	54.422
AFG	Asia	Afghanistan	2021-10-22	155931	40	34.714	7252	3	2	3914.38	1.004	0.871	182.049	0.075	0.05	0.96																							36635					920	60035	0.151	30.56	39835428	54.422
AFG	Asia	Afghanistan	2021-10-23	155940	9	28.714	7253	1	2.143	3914.61	0.226	0.721	182.074	0.025	0.054	0.97																							36635					920	60035	0.151	30.56	39835428	54.422
AFG	Asia	Afghanistan	2021-10-24	155944	4	25.714	7255	2	1.714	3914.71	0.1	0.646	182.124	0.05	0.043	0.98																							36635					920	60035	0.151	27.78	39835428	54.422
AFG	Asia	Afghanistan	2021-10-25	156040	96	37.714	7260	5	2	3917.12	2.41	0.947	182.25	0.126	0.05	0.99																							36635					920	60035	0.151	27.78	39835428	54.422
AFG	Asia	Afghanistan	2021-10-26	156071	31	38.571	7262	2	2.143	3917.89	0.778	0.968	182.3	0.05	0.054	0.98																							36635					920	60035	0.151	27.78	39835428	54.422
AFG	Asia	Afghanistan	2021-10-27	156124	53	37.857	7266	4	2.714	3919.22	1.33	0.95	182.4	0.1	0.068	0.98																							36635					920	60035	0.151	27.78	39835428	54.422
AFG	Asia	Afghanistan	2021-10-28	156166	42	39.286	7268	2	2.714	3920.28	1.054	0.986	182.451	0.05	0.068	0.97																							36635					920	60035	0.151	27.78	39835428	54.422
AFG	Asia	Afghanistan	2021-10-29	156196	30	37.857	7269	1	2.429	3921.03	0.753	0.95	182.476	0.025	0.061	0.97																							36635					920	60035	0.151	27.78	39835428	54.422
AFG	Asia	Afghanistan	2021-10-30	156210	14	38.571	7272	3	2.714	3921.38	0.351	0.968	182.551	0.075	0.068	0.96																							36635					920	60035	0.151	27.78	39835428	54.422
AFG	Asia	Afghanistan	2021-10-31	156250	40	43.714	7280	8	3.571	3922.39	1.004	1.097	182.752	0.201	0.09	0.96																							36635					920	60035	0.151	27.78	39835428	54.422
AFG	Asia	Afghanistan	2021-11-01	156284	34	34.857	7281	1	3	3923.24	0.854	0.875	182.777	0.025	0.075	0.96																							36635					920	60035	0.151	27.78	39835428	54.422
AFG	Asia	Afghanistan	2021-11-02	156307	23	33.714	7281	0	2.714	3923.82	0.577	0.846	182.777	0	0.068	0.95																							36635					920	60035	0.151	27.78	39835428	54.422
AFG	Asia	Afghanistan	2021-11-03	156323	16	28.429	7284	3	2.571	3924.22	0.402	0.714	182.852	0.075	0.065	0.95																							36635					920	60035	0.151	27.78	39835428	54.422
AFG	Asia	Afghanistan	2021-11-04	156363	40	28.143	7284	0	2.286	3925.22	1.004	0.706	182.852	0	0.057	0.96																							36635					920	60035	0.151	27.78	39835428	54.422
AFG	Asia	Afghanistan	2021-11-05	156392	29	28	7284	0	2.143	3925.95	0.728	0.703	182.852	0	0.054	0.96																							36635					920	60035	0.151	27.78	39835428	54.422
AFG	Asia	Afghanistan	2021-11-06	156397	5	26.714	7284	0	1.714	3926.08	0.126	0.671	182.852	0	0.043	0.96																							36635					920	60035	0.151	27.78	39835428	54.422
AFG	Asia	Afghanistan	2021-11-07	156397	0	21	7284	0	0.571	3926.08	0	0.527	182.852	0	0.014	0.97																							36635					920	60035	0.151	27.78	39835428	54.422
AFG	Asia	Afghanistan	2021-11-08	156397	0	16.143	7288	4	1	3926.08	0	0.405	182.953	0.1	0.025	0.98																							36635					920	60035	0.151	27.78	39835428	54.422
AFG	Asia	Afghanistan	2021-11-09	156397	0	12.857	7290	2	1.286	3926.08	0	0.323	183.003	0.05	0.032	1.01																							36635					920	60035	0.151	27.78	39835428	54.422
AFG	Asia	Afghanistan	2021-11-10	156414	17	13	7291	1	1	3926.51	0.427	0.326	183.028	0.025	0.025	1.04																							36635					920	60035	0.151	27.78	39835428	54.422
AFG	Asia	Afghanistan	2021-11-11	156456	42	13.286	7292	1	1.143	3927.56	1.054	0.334	183.053	0.025	0.029	1.07																							36635					920	60035	0.151	27.78	39835428	54.422
AFG	Asia	Afghanistan	2021-11-12	156487	31	13.571	7292	0	1.143	3928.34	0.778	0.341	183.053	0	0.029	1.1																							36635					920	60035	0.151	27.78	39835428	54.422
AFG	Asia	Afghanistan	2021-11-13	156510	23	16.143	7292	0	1.143	3928.91	0.577	0.405	183.053	0	0.029	1.12																							36635					920	60035	0.151	27.78	39835428	54.422
AFG	Asia	Afghanistan	2021-11-14	156552	42	22.143	7293	1	1.286	3929.97	1.054	0.556	183.078	0.025	0.032	1.14																		4018197	3530173	3188609			36635	10.09	8.86	8		920	60035	0.151	27.78	39835428	54.422
AFG	Asia	Afghanistan	2021-11-15	156610	58	30.429	7294	1	0.857	3931.43	1.456	0.764	183.103	0.025	0.022	1.15																							33582					843	53494	0.134	27.78	39835428	54.422
AFG	Asia	Afghanistan	2021-11-16	156649	39	36	7295	1	0.714	3932.4	0.979	0.904	183.128	0.025	0.018	1.15																							30529					766	46953	0.118	27.78	39835428	54.422
AFG	Asia	Afghanistan	2021-11-17	156739	90	46.429	7297	2	0.857	3934.66	2.259	1.166	183.179	0.05	0.022	1.15																							27476					690	40412	0.101	27.78	39835428	54.422
AFG	Asia	Afghanistan	2021-11-18	156739	0	40.429	7297	0	0.714	3934.66	0	1.015	183.179	0	0.018	1.14																							24423					613	33871	0.085	27.78	39835428	54.422
AFG	Asia	Afghanistan	2021-11-19	156812	73	46.429	7299	2	1	3936.5	1.833	1.166	183.229	0.05	0.025	1.15																							21369					536	27330	0.069	27.78	39835428	54.422
AFG	Asia	Afghanistan	2021-11-20	156864	52	50.571	7301	2	1.286	3937.8	1.305	1.27	183.279	0.05	0.032	1.14																							18316					460	20789	0.052	27.78	39835428	54.422
AFG	Asia	Afghanistan	2021-11-21	156896	32	49.143	7303	2	1.429	3938.61	0.803	1.234	183.329	0.05	0.036	1.12																							15263					383	14248	0.036	27.78	39835428	54.422
AFG	Asia	Afghanistan	2021-11-22	156911	15	43	7303	0	1.286	3938.98	0.377	1.079	183.329	0	0.032	1.11																							15263					383	14248	0.036	27.78	39835428	54.422
AFG	Asia	Afghanistan	2021-11-23	157015	104	52.286	7305	2	1.429	3941.59	2.611	1.313	183.379	0.05	0.036	1.11																							15263					383	14248	0.036	27.78	39835428	54.422
AFG	Asia	Afghanistan	2021-11-24	157032	17	41.857	7306	1	1.286	3942.02	0.427	1.051	183.405	0.025	0.032	1.09																							15263					383	14248	0.036	27.78	39835428	54.422
AFG	Asia	Afghanistan	2021-11-25	157144	112	57.857	7307	1	1.429	3944.83	2.812	1.452	183.43	0.025	0.036	1.08																							15263					383	14248	0.036	27.78	39835428	54.422
AFG	Asia	Afghanistan	2021-11-26	157171	27	51.286	7307	0	1.143	3945.51	0.678	1.287	183.43	0	0.029	1.06																							15263					383	14248	0.036	27.78	39835428	54.422
AFG	Asia	Afghanistan	2021-11-27	157190	19	46.571	7308	1	1	3945.99	0.477	1.169	183.455	0.025	0.025	1.05																							15263					383	14248	0.036	27.78	39835428	54.422
AFG	Asia	Afghanistan	2021-11-28	157218	28	46	7308	0	0.714	3946.69	0.703	1.155	183.455	0	0.018	1.03																							15263					383	14248	0.036	27.78	39835428	54.422
AFG	Asia	Afghanistan	2021-11-29	157260	42	49.857	7308	0	0.714	3947.74	1.054	1.252	183.455	0	0.018	1.02																							15263					383	14248	0.036	27.78	39835428	54.422
AFG	Asia	Afghanistan	2021-11-30	157289	29	39.143	7308	0	0.429	3948.47	0.728	0.983	183.455	0	0.011	1.01																							15263					383	14248	0.036	27.78	39835428	54.422
AFG	Asia	Afghanistan	2021-12-01	157359	70	46.714	7309	1	0.429	3950.23	1.757	1.173	183.48	0.025	0.011	1																							15263					383	14248	0.036	27.78	39835428	54.422
AFG	Asia	Afghanistan	2021-12-02	157387	28	34.714	7310	1	0.429	3950.93	0.703	0.871	183.505	0.025	0.011	0.98																							15263					383	14248	0.036	27.78	39835428	54.422
AFG	Asia	Afghanistan	2021-12-03	157412	25	34.429	7311	1	0.571	3951.56	0.628	0.864	183.53	0.025	0.014	0.98																							15263					383	14248	0.036	27.78	39835428	54.422
AFG	Asia	Afghanistan	2021-12-04	157431	19	34.429	7312	1	0.571	3952.03	0.477	0.864	183.555	0.025	0.014	0.97																							15263					383	14248	0.036	27.78	39835428	54.422
AFG	Asia	Afghanistan	2021-12-05	157454	23	33.714	7312	0	0.571	3952.61	0.577	0.846	183.555	0	0.014	0.96																							15263					383	14248	0.036	27.78	39835428	54.422
AFG	Asia	Afghanistan	2021-12-06	157499	45	34.143	7316	4	1.143	3953.74	1.13	0.857	183.656	0.1	0.029	0.96																							15263					383	14248	0.036	27.78	39835428	54.422
AFG	Asia	Afghanistan	2021-12-07	157508	9	31.286	7317	1	1.286	3953.97	0.226	0.785	183.681	0.025	0.032	0.95																							15263					383	14248	0.036	27.78	39835428	54.422
AFG	Asia	Afghanistan	2021-12-08	157542	34	26.143	7319	2	1.429	3954.82	0.854	0.656	183.731	0.05	0.036	0.96																							15263					383	14248	0.036	27.78	39835428	54.422
AFG	Asia	Afghanistan	2021-12-09	157585	43	28.286	7321	2	1.571	3955.9	1.079	0.71	183.781	0.05	0.039	0.96																							15263					383	14248	0.036	27.78	39835428	54.422
AFG	Asia	Afghanistan	2021-12-10	157603	18	27.286	7324	3	1.857	3956.35	0.452	0.685	183.856	0.075	0.047	0.96																							15263					383	14248	0.036	27.78	39835428	54.422
AFG	Asia	Afghanistan	2021-12-11	157611	8	25.714	7325	1	1.857	3956.55	0.201	0.646	183.882	0.025	0.047	0.96																							15263					383	14248	0.036	27.78	39835428	54.422
AFG	Asia	Afghanistan	2021-12-12	157633	22	25.571	7328	3	2.286	3957.11	0.552	0.642	183.957	0.075	0.057	0.97																							15263					383	14248	0.036	27.78	39835428	54.422
AFG	Asia	Afghanistan	2021-12-13	157648	15	21.286	7328	0	1.714	3957.48	0.377	0.534	183.957	0	0.043	0.97																							15263					383	14248	0.036	27.78	39835428	54.422
AFG	Asia	Afghanistan	2021-12-14	157660	12	21.714	7329	1	1.714	3957.78	0.301	0.545	183.982	0.025	0.043	0.99																							15263					383	14248	0.036	27.78	39835428	54.422
AFG	Asia	Afghanistan	2021-12-15	157665	5	17.571	7331	2	1.714	3957.91	0.126	0.441	184.032	0.05	0.043	1																							15263					383	14248	0.036	27.78	39835428	54.422
AFG	Asia	Afghanistan	2021-12-16	157725	60	20	7332	1	1.571	3959.41	1.506	0.502	184.057	0.025	0.039	1.03																							15263					383	14248	0.036	27.78	39835428	54.422
AFG	Asia	Afghanistan	2021-12-17	157734	9	18.714	7332	0	1.143	3959.64	0.226	0.47	184.057	0	0.029	1.04																							15263					383	14248	0.036	19.44	39835428	54.422
AFG	Asia	Afghanistan	2021-12-18	157745	11	19.143	7333	1	1.143	3959.92	0.276	0.481	184.082	0.025	0.029	1.05																							15263					383	14248	0.036	19.44	39835428	54.422
AFG	Asia	Afghanistan	2021-12-19	157787	42	22	7335	2	1	3960.97	1.054	0.552	184.133	0.05	0.025	1.07																							15263					383	14248	0.036	19.44	39835428	54.422
AFG	Asia	Afghanistan	2021-12-20	157797	10	21.286	7335	0	1	3961.22	0.251	0.534	184.133	0	0.025	1.08																							15263					383	14248	0.036	19.44	39835428	54.422
AFG	Asia	Afghanistan	2021-12-21	157816	19	22.286	7335	0	0.857	3961.7	0.477	0.559	184.133	0	0.022	1.09																							15263					383	14248	0.036	19.44	39835428	54.422
AFG	Asia	Afghanistan	2021-12-22	157841	25	25.143	7341	6	1.429	3962.33	0.628	0.631	184.283	0.151	0.036	1.11																							15263					383	14248	0.036	19.44	39835428	54.422
AFG	Asia	Afghanistan	2021-12-23	157878	37	21.857	7346	5	2	3963.26	0.929	0.549	184.409	0.126	0.05	1.13																							15263					383	14248	0.036	19.44	39835428	54.422
AFG	Asia	Afghanistan	2021-12-24	157887	9	21.857	7348	2	2.286	3963.48	0.226	0.549	184.459	0.05	0.057	1.15																							15263					383	14248	0.036	19.44	39835428	54.422
AFG	Asia	Afghanistan	2021-12-25	157895	8	21.429	7349	1	2.286	3963.68	0.201	0.538	184.484	0.025	0.057	1.17																							15263					383	14248	0.036	19.44	39835428	54.422
AFG	Asia	Afghanistan	2021-12-26	157951	56	23.429	7354	5	2.714	3965.09	1.406	0.588	184.61	0.126	0.068	1.2																							15263					383	14248	0.036	19.44	39835428	54.422
AFG	Asia	Afghanistan	2021-12-27	157967	16	24.286	7354	0	2.714	3965.49	0.402	0.61	184.61	0	0.068	1.21																		4674518	4142857	3753224			15263	11.73	10.4	9.42		383	14248	0.036	19.44	39835428	54.422
AFG	Asia	Afghanistan	2021-12-28	157998	31	26	7355	1	2.857	3966.27	0.778	0.653	184.635	0.025	0.072	1.23																							15598					392	14583	0.037	19.44	39835428	54.422
AFG	Asia	Afghanistan	2021-12-29	158037	39	28	7356	1	2.143	3967.25	0.979	0.703	184.66	0.025	0.054	1.25																							15932					400	14918	0.037	19.44	39835428	54.422
AFG	Asia	Afghanistan	2021-12-30	158056	19	25.429	7356	0	1.429	3967.72	0.477	0.638	184.66	0	0.036	1.27																							16266					408	15253	0.038	19.44	39835428	54.422
AFG	Asia	Afghanistan	2021-12-31	158084	28	28.143	7356	0	1.143	3968.43	0.703	0.706	184.66	0	0.029	1.29																							16601					417	15588	0.039	19.44	39835428	54.422
AFG	Asia	Afghanistan	2022-01-01	158107	23	30.286	7356	0	1	3969.01	0.577	0.76	184.66	0	0.025	1.32																							16935					425	15923	0.04	19.44	39835428	54.422
AFG	Asia	Afghanistan	2022-01-02	158189	82	34	7361	5	1	3971.06	2.058	0.854	184.785	0.126	0.025	1.34																							17269					434	16258	0.041	19.44	39835428	54.422
AFG	Asia	Afghanistan	2022-01-03	158183			7364	3	1.429	3970.91			184.861	0.075	0.036	1.35																							17604					442	16593	0.042	19.44	39835428	54.422
AFG	Asia	Afghanistan	2022-01-04	158205	22	30.429	7365	1	1.429	3971.47	0.552	0.764	184.886	0.025	0.036	1.36																							17604					442	16593	0.042	19.44	39835428	54.422
AFG	Asia	Afghanistan	2022-01-05	158245	40	30.571	7367	2	1.571	3972.47	1.004	0.767	184.936	0.05	0.039	1.37																							17604					442	16593	0.042	19.44	39835428	54.422
AFG	Asia	Afghanistan	2022-01-06	158275	30	32.143	7367	0	1.571	3973.22	0.753	0.807	184.936	0	0.039	1.38																							17604					442	16593	0.042	19.44	39835428	54.422
AFG	Asia	Afghanistan	2022-01-07	158300	25	31.714	7368	1	1.714	3973.85	0.628	0.796	184.961	0.025	0.043	1.4																							17604					442	16593	0.042	19.44	39835428	54.422
AFG	Asia	Afghanistan	2022-01-08	158309	9	29.714	7369	1	1.857	3974.08	0.226	0.746	184.986	0.025	0.047	1.42																							17604					442	16593	0.042	19.44	39835428	54.422
AFG	Asia	Afghanistan	2022-01-09	158381	72	28.286	7373	4	1.714	3975.88	1.807	0.71	185.087	0.1	0.043	1.44																		4903368	4358570	3809353			17604	12.31	10.94	9.56		442	16593	0.042	19.44	39835428	54.422
AFG	Asia	Afghanistan	2022-01-10	158394	13	30.143	7373	0	1.286	3976.21	0.326	0.757	185.087	0	0.032	1.45																							16642					418	15669	0.039	19.44	39835428	54.422
AFG	Asia	Afghanistan	2022-01-11	158471	77	38	7374	1	1.286	3978.14	1.933	0.954	185.112	0.025	0.032	1.48																		4925111	4378818	3814837			15680	12.36	10.99	9.58		394	14745	0.037	19.44	39835428	54.422
AFG	Asia	Afghanistan	2022-01-12	158511	40	38	7376	2	1.286	3979.15	1.004	0.954	185.162	0.05	0.032	1.49																							15287					384	14309	0.036	19.44	39835428	54.422
AFG	Asia	Afghanistan	2022-01-13	158602	91	46.714	7376	0	1.286	3981.43	2.284	1.173	185.162	0	0.032	1.51																		4954809	4405897	3823786			14893	12.44	11.06	9.6		374	13872	0.035	19.44	39835428	54.422
AFG	Asia	Afghanistan	2022-01-14	158639	37	48.429	7376	0	1.143	3982.36	0.929	1.216	185.162	0	0.029	1.53																							13458					338	12467	0.031	19.44	39835428	54.422
AFG	Asia	Afghanistan	2022-01-15	158678	39	52.714	7378	2	1.286	3983.34	0.979	1.323	185.212	0.05	0.032	1.54																							12023					302	11062	0.028	19.44	39835428	54.422
AFG	Asia	Afghanistan	2022-01-16	158717	39	48	7379	1	0.857	3984.32	0.979	1.205	185.237	0.025	0.022	1.56																							10588					266	9657	0.024	19.44	39835428	54.422
AFG	Asia	Afghanistan	2022-01-17	158826	109	61.714	7381	2	1.143	3987.05	2.736	1.549	185.287	0.05	0.029	1.59																		4985047	4432926	3832821			10115	12.51	11.13	9.62		254	9176	0.023	19.44	39835428	54.422
AFG	Asia	Afghanistan	2022-01-18	158974	148	71.857	7383	2	1.286	3990.77	3.715	1.804	185.338	0.05	0.032	1.61																							9920					249	8964	0.023	19.44	39835428	54.422
AFG	Asia	Afghanistan	2022-01-19	159070	96	79.857	7386	3	1.429	3993.18	2.41	2.005	185.413	0.075	0.036	1.62																		5004050	4450211	3836731			9156	12.56	11.17	9.63		230	8265	0.021	19.44	39835428	54.422
AFG	Asia	Afghanistan	2022-01-20	159303	233	100.143	7386	0	1.429	3999.03	5.849	2.514	185.413	0	0.036	1.63																							8235					207	7368	0.018	19.44	39835428	54.422
AFG	Asia	Afghanistan	2022-01-21	159516	213	125.286	7390	4	2	4004.38	5.347	3.145	185.513	0.1	0.05	1.63																							8355					210	7440	0.019	19.44	39835428	54.422
AFG	Asia	Afghanistan	2022-01-22	159548	32	124.286	7390	0	1.714	4005.18	0.803	3.12	185.513	0	0.043	1.63																							8475					213	7513	0.019	19.44	39835428	54.422
AFG	Asia	Afghanistan	2022-01-23	159649	101	133.143	7393	3	2	4007.71	2.535	3.342	185.589	0.075	0.05	1.62																							8595					216	7585	0.019	19.44	39835428	54.422
AFG	Asia	Afghanistan	2022-01-24	159896	247	152.857	7393	0	1.714	4013.91	6.201	3.837	185.589	0	0.043	1.63																		5046054	4486527	3851307			8715	12.67	11.26	9.67		219	7657	0.019	19.44	39835428	54.422
AFG	Asia	Afghanistan	2022-01-25	160252	356	182.571	7397	4	2	4022.85	8.937	4.583	185.689	0.1	0.05	1.63																							9368					235	8197	0.021	19.44	39835428	54.422
AFG	Asia	Afghanistan	2022-01-26	160692	440	231.714	7401	4	2.143	4033.9	11.045	5.817	185.789	0.1	0.054	1.62																		5074196	4511372	3866279			10021	12.74	11.33	9.71		252	8737	0.022	19.44	39835428	54.422
AFG	Asia	Afghanistan	2022-01-27	161004	312	243	7403	2	2.429	4041.73	7.832	6.1	185.84	0.05	0.061	1.6																		5081064	4517380	3868832		6868	9802	12.76	11.34	9.71		246	8558	0.021	19.44	39835428	54.422
AFG	Asia	Afghanistan	2022-01-28	161057	53	220.143	7403	0	1.857	4043.06	1.33	5.526	185.84	0	0.047	1.59																							10176					255	8851	0.022	19.44	39835428	54.422
AFG	Asia	Afghanistan	2022-01-29	161290	233	248.857	7405	2	2.143	4048.91	5.849	6.247	185.89	0.05	0.054	1.58									853003		21.413						tests performed						10550					265	9145	0.023	19.44	39835428	54.422
AFG	Asia	Afghanistan	2022-01-30	162111	821	351.714	7408	3	2.143	4069.52	20.61	8.829	185.965	0.075	0.054	1.57																	tests performed						10925					274	9438	0.024	19.44	39835428	54.422
AFG	Asia	Afghanistan	2022-01-31	162926	815	432.857	7414	6	3	4089.98	20.459	10.866	186.116	0.151	0.075	1.54																	tests performed	5125146	4554648	3892831			11299	12.87	11.43	9.77		284	9732	0.024	19.44	39835428	54.422
AFG	Asia	Afghanistan	2022-02-01	163555	629	471.857	7417	3	2.857	4105.77	15.79	11.845	186.191	0.075	0.072	1.5																	tests performed						11228					282	9606	0.024	19.44	39835428	54.422
AFG	Asia	Afghanistan	2022-02-02	164190	635	499.714	7418	1	2.429	4121.71	15.941	12.544	186.216	0.025	0.061	1.46																	tests performed	5152297	4577740	3912336			11157	12.93	11.49	9.82		280	9481	0.024	19.44	39835428	54.422
AFG	Asia	Afghanistan	2022-02-03	164727	537	531.857	7420	2	2.429	4135.19	13.48	13.351	186.266	0.05	0.061	1.42																	tests performed						12025					302	10238	0.026	19.44	39835428	54.422
AFG	Asia	Afghanistan	2022-02-04	165358	631	614.429	7420	0	2.429	4151.03	15.84	15.424	186.266	0	0.061	1.39																	tests performed						12299					309	10523	0.026	19.44	39835428	54.422
AFG	Asia	Afghanistan	2022-02-05	165711	353	631.571	7425	5	2.857	4159.89	8.861	15.855	186.392	0.126	0.072	1.35													1301	0.033	0.4855	2.1	tests performed						12573					316	10807	0.027	19.44	39835428	54.422
AFG	Asia	Afghanistan	2022-02-06	166191	480	582.857	7432	7	3.429	4171.94	12.05	14.632	186.568	0.176	0.086	1.31													1301	0.033	0.448	2.2	tests performed						12847					323	11092	0.028	19.44	39835428	54.422
AFG	Asia	Afghanistan	2022-02-07	166924	733	571.143	7442	10	4	4190.34	18.401	14.338	186.819	0.251	0.1	1.27													1301	0.033	0.439	2.3	tests performed	5216998	4634282	3959887			13122	13.1	11.63	9.94		329	11376	0.029	19.44	39835428	54.422
AFG	Asia	Afghanistan	2022-02-08	167739	815	597.714	7454	12	5.286	4210.8	20.459	15.005	187.12	0.301	0.133	1.24													1301	0.033	0.4594	2.2	tests performed						13311					334	11546	0.029	19.44	39835428	54.422
AFG	Asia	Afghanistan	2022-02-09	168550	811	622.857	7465	11	6.714	4231.16	20.359	15.636	187.396	0.276	0.169	1.2													1301	0.033	0.4788	2.1	tests performed						13501					339	11716	0.029	19.44	39835428	54.422
AFG	Asia	Afghanistan	2022-02-10	169448	898	674.429	7477	12	8.143	4253.7	22.543	16.93	187.697	0.301	0.204	1.17													1301	0.033	0.5184	1.9	tests performed						13781					346	11919	0.03	19.44	39835428	54.422
AFG	Asia	Afghanistan	2022-02-11	169940	492	654.571	7478	1	8.286	4266.05	12.351	16.432	187.722	0.025	0.208	1.12													1301	0.033	0.5031	2	tests performed						14061					353	12123	0.03	19.44	39835428	54.422
AFG	Asia	Afghanistan	2022-02-12	170152	212	634.429	7488	10	9	4271.37	5.322	15.926	187.973	0.251	0.226	1.08													1301	0.033	0.4876	2.1	tests performed						14341					360	12326	0.031	19.44	39835428	54.422
AFG	Asia	Afghanistan	2022-02-13	170604	452	630.429	7494	6	8.857	4282.72	11.347	15.826	188.124	0.151	0.222	1.04													1301	0.033	0.4846	2.1	tests performed						14621					367	12530	0.031	19.44	39835428	54.422
AFG	Asia	Afghanistan	2022-02-14	171246	642	617.429	7501	7	8.429	4298.84	16.116	15.499	188.3	0.176	0.212	1.01													1301	0.033	0.4746	2.1	tests performed	5321308	4723416	4043580			14901	13.36	11.86	10.15		374	12733	0.032	19.44	39835428	54.422
AFG	Asia	Afghanistan	2022-02-15	171422	176	526.143	7504	3	7.143	4303.26	4.418	13.208	188.375	0.075	0.179	0.97													1301	0.033	0.4044	2.5	tests performed						14939					375	12774	0.032	19.44	39835428	54.422
AFG	Asia	Afghanistan	2022-02-16	171519	97	424.143	7513	9	6.857	4305.69	2.435	10.647	188.601	0.226	0.172	0.95													1301	0.033	0.326	3.1	tests performed						14977					376	12815	0.032	19.44	39835428	54.422
AFG	Asia	Afghanistan	2022-02-17	171673	154	317.857	7524	11	6.714	4309.56	3.866	7.979	188.877	0.276	0.169	0.92													1301	0.033	0.2443	4.1	tests performed						15015					377	12855	0.032	19.44	39835428	54.422
AFG	Asia	Afghanistan	2022-02-18	171857	184	273.857	7526	2	6.857	4314.18	4.619	6.875	188.927	0.05	0.172	0.91													1301	0.033	0.2105	4.8	tests performed						15053					378	12896	0.032	19.44	39835428	54.422
AFG	Asia	Afghanistan	2022-02-19	171931	74	254.143	7534	8	6.571	4316.03	1.858	6.38	189.128	0.201	0.165	0.9													1301	0.033	0.1953	5.1	tests performed						15091					379	12937	0.032	19.44	39835428	54.422
AFG	Asia	Afghanistan	2022-02-20	172205	274	228.714	7539	5	6.429	4322.91	6.878	5.741	189.254	0.126	0.161	0.88													1301	0.033	0.1758	5.7	tests performed	5412309	4801524	4125717			15129	13.59	12.05	10.36		380	12977	0.033	19.44	39835428	54.422
AFG	Asia	Afghanistan	2022-02-21	172441	236	170.714	7549	10	6.857	4328.84	5.924	4.285	189.505	0.251	0.172	0.87													1301	0.033	0.1312	7.6	tests performed						15509					389	13312	0.033	19.44	39835428	54.422
AFG	Asia	Afghanistan	2022-02-22	172716	275	184.857	7569	20	9.286	4335.74	6.903	4.641	190.007	0.502	0.233	0.86													1301	0.033	0.1421	7	tests performed						15852					398	13606	0.034	19.44	39835428	54.422
AFG	Asia	Afghanistan	2022-02-23	172901	185	197.429	7574	5	8.714	4340.38	4.644	4.956	190.132	0.126	0.219	0.86													1301	0.033	0.1518	6.6	tests performed						16194					407	13900	0.035	19.44	39835428	54.422
AFG	Asia	Afghanistan	2022-02-24	173047	146	196.286	7578	4	7.714	4344.05	3.665	4.927	190.233	0.1	0.194	0.85													1301	0.033	0.1509	6.6	tests performed						16536					415	14194	0.036	19.44	39835428	54.422
AFG	Asia	Afghanistan	2022-02-25	173084	37	175.286	7579	1	7.571	4344.98	0.929	4.4	190.258	0.025	0.19	0.85													1301	0.033	0.1347	7.4	tests performed						16879					424	14488	0.036	19.44	39835428	54.422
AFG	Asia	Afghanistan	2022-02-26	173146	62	173.571	7585	6	7.286	4346.53	1.556	4.357	190.408	0.151	0.183	0.85									889430		22.328		1301	0.033	0.1334	7.5	tests performed						17221					432	14782	0.037	19.44	39835428	54.422
AFG	Asia	Afghanistan	2022-02-27	173395	249	170	7593	8	7.714	4352.78	6.251	4.268	190.609	0.201	0.194	0.86													1264	0.032	0.1345	7.4	tests performed	5535254	4907058	4231984			17564	13.9	12.32	10.62		441	15076	0.038	19.44	39835428	54.422
AFG	Asia	Afghanistan	2022-02-28	173659	264	174	7598	5	7	4359.41	6.627	4.368	190.735	0.126	0.176	0.86													1228	0.031	0.1417	7.1	tests performed						16317					410	13855	0.035	19.44	39835428	54.422
AFG	Asia	Afghanistan	2022-03-01	173879	220	166.143	7609	11	5.714	4364.93	5.523	4.171	191.011	0.276	0.143	0.86													1191	0.03	0.1395	7.2	tests performed						15071					378	12634	0.032	19.44	39835428	54.422
AFG	Asia	Afghanistan	2022-03-02	174073	194	167.429	7617	8	6.143	4369.8	4.87	4.203	191.212	0.201	0.154	0.86													1154	0.029	0.1451	6.9	tests performed						13825					347	11412	0.029	19.44	39835428	54.422
AFG	Asia	Afghanistan	2022-03-03	174214	141	166.714	7619	2	5.857	4373.34	3.54	4.185	191.262	0.05	0.147	0.86													1118	0.028	0.1491	6.7	tests performed						12578					316	10191	0.026	19.44	39835428	54.422
AFG	Asia	Afghanistan	2022-03-04	174214	0	161.429	7619	0	5.714	4373.34	0	4.052	191.262	0	0.143	0.87													1081	0.027	0.1493	6.7	tests performed						11332					284	8969	0.023	19.44	39835428	54.422
AFG	Asia	Afghanistan	2022-03-05	174331	117	169.286	7622	3	5.286	4376.28	2.937	4.25	191.337	0.075	0.133	0.88													1045	0.026	0.162	6.2	tests performed						10086					253	7748	0.019	19.44	39835428	54.422
AFG	Asia	Afghanistan	2022-03-06	174582	251	169.571	7623	1	4.286	4382.58	6.301	4.257	191.362	0.025	0.108	0.88													1045	0.026	0.1623	6.2	tests performed	5597130	4952744	4281934			8839	14.05	12.43	10.75		222	6527	0.016	19.44	39835428	54.422
AFG	Asia	Afghanistan	2022-03-07	175000	418	191.571	7626	3	4	4393.07	10.493	4.809	191.438	0.075	0.1	0.89													1045	0.026	0.1833	5.5	tests performed						9317					234	7072	0.018	19.44	39835428	54.422
AFG	Asia	Afghanistan	2022-03-08	175353	353	210.571	7630	4	3	4401.94	8.861	5.286	191.538	0.1	0.075	0.88													1045	0.026	0.2015	5	tests performed						9795					246	7618	0.019	16.67	39835428	54.422
AFG	Asia	Afghanistan	2022-03-09	175525	172	207.429	7636	6	2.714	4406.25	4.318	5.207	191.689	0.151	0.068	0.87													1045	0.026	0.1985	5	tests performed						10273					258	8163	0.02	16.67	39835428	54.422
AFG	Asia	Afghanistan	2022-03-10	175893	368	239.857	7639	3	2.857	4415.49	9.238	6.021	191.764	0.075	0.072	0.86													1045	0.026	0.2295	4.4	tests performed						10750					270	8709	0.022	16.67	39835428	54.422
AFG	Asia	Afghanistan	2022-03-11	175974	81	251.429	7640	1	3	4417.52	2.033	6.312	191.789	0.025	0.075	0.85													1045	0.026	0.2406	4.2	tests performed						11228					282	9254	0.023	16.67	39835428	54.422
AFG	Asia	Afghanistan	2022-03-12	176039	65	244	7641	1	2.714	4419.16	1.632	6.125	191.814	0.025	0.068	0.83									904055		22.695		1045	0.026	0.2335	4.3	tests performed						11706					294	9800	0.025	16.67	39835428	54.422
AFG	Asia	Afghanistan	2022-03-13	176201	162	231.286	7643	2	2.857	4423.22	4.067	5.806	191.864	0.05	0.072	0.82																							12183					306	10345	0.026	16.67	39835428	54.422
AFG	Asia	Afghanistan	2022-03-14	176409	208	201.286	7645	2	2.714	4428.44	5.221	5.053	191.915	0.05	0.068	0.8																							12183					306	10345	0.026	16.67	39835428	54.422
AFG	Asia	Afghanistan	2022-03-15	176571	162	174	7646	1	2.286	4432.51	4.067	4.368	191.94	0.025	0.057	0.79																							12183					306	10345	0.026	16.67	39835428	54.422
AFG	Asia	Afghanistan	2022-03-16	176743	172	174	7651	5	2.143	4436.83	4.318	4.368	192.065	0.126	0.054	0.78																							12183					306	10345	0.026	16.67	39835428	54.422
AFG	Asia	Afghanistan	2022-03-17	176918	175	146.429	7651	0	1.714	4441.22	4.393	3.676	192.065	0	0.043	0.77																		5731146	5066540	4402868			12183	14.39	12.72	11.05		306	10345	0.026	16.67	39835428	54.422
AFG	Asia	Afghanistan	2022-03-18	176983	65	144.143	7651	0	1.571	4442.85	1.632	3.618	192.065	0	0.039	0.76																							11010					276	9332	0.023	16.67	39835428	54.422
AFG	Asia	Afghanistan	2022-03-19	177039	56	142.857	7652	1	1.571	4444.26	1.406	3.586	192.09	0.025	0.039	0.75																							9838					247	8320	0.021	16.67	39835428	54.422
AFG	Asia	Afghanistan	2022-03-20	177093	54	127.429	7654	2	1.571	4445.62	1.356	3.199	192.141	0.05	0.039	0.74																							8665					218	7307	0.018	16.67	39835428	54.422
AFG	Asia	Afghanistan	2022-03-21	177191	98	111.714	7654	0	1.286	4448.08	2.46	2.804	192.141	0	0.032	0.73																							7492					188	6295	0.016	16.67	39835428	54.422
AFG	Asia	Afghanistan	2022-03-22	177255	64	97.714	7656	2	1.429	4449.68	1.607	2.453	192.191	0.05	0.036	0.73																		5751015	5082824	4420127			6319	14.44	12.76	11.1		159	5282	0.013	16.67	39835428	54.422
AFG	Asia	Afghanistan	2022-03-23	177321	66	82.571	7657	1	0.857	4451.34	1.657	2.073	192.216	0.025	0.022	0.73																							5916					149	4961	0.012	16.67	39835428	54.422
AFG	Asia	Afghanistan	2022-03-24	177321	0	57.571	7657	0	0.857	4451.34	0	1.445	192.216	0	0.022	0.73																							5512					138	4639	0.012	16.67	39835428	54.422
AFG	Asia	Afghanistan	2022-03-25	177321	0	48.286	7657	0	0.857	4451.34	0	1.212	192.216	0	0.022	0.74																							6282					158	5330	0.013	16.67	39835428	54.422
AFG	Asia	Afghanistan	2022-03-26	177321	0	40.286	7657	0	0.714	4451.34	0	1.011	192.216	0	0.018	0.75																							7051					177	6021	0.015	16.67	39835428	54.422
AFG	Asia	Afghanistan	2022-03-27	177520	199	61	7662	5	1.143	4456.34	4.996	1.531	192.341	0.126	0.029	0.76																							7820					196	6713	0.017	16.67	39835428	54.422
AFG	Asia	Afghanistan	2022-03-28	177602	82	58.714	7663	1	1.286	4458.39	2.058	1.474	192.366	0.025	0.032	0.76																							8590					216	7404	0.019	16.67	39835428	54.422
AFG	Asia	Afghanistan	2022-03-29	177658	56	57.571	7665	2	1.286	4459.8	1.406	1.445	192.417	0.05	0.032	0.76																							9359					235	8095	0.02	16.67	39835428	54.422
AFG	Asia	Afghanistan	2022-03-30	177716	58	56.429	7667	2	1.429	4461.26	1.456	1.417	192.467	0.05	0.036	0.76																							9359					235	8095	0.02	16.67	39835428	54.422
AFG	Asia	Afghanistan	2022-03-31	177747	31	60.857	7670	3	1.857	4462.03	0.778	1.528	192.542	0.075	0.047	0.77																							9359					235	8095	0.02	16.67	39835428	54.422
AFG	Asia	Afghanistan	2022-04-01	177782	35	65.857	7670	0	1.857	4462.91	0.879	1.653	192.542	0	0.047	0.77																							9359					235	8095	0.02	16.67	39835428	54.422
AFG	Asia	Afghanistan	2022-04-02	177803	21	68.857	7671	1	2	4463.44	0.527	1.729	192.567	0.025	0.05	0.78																							9359					235	8095	0.02	16.67	39835428	54.422
AFG	Asia	Afghanistan	2022-04-03	177827	24	43.857	7671	0	1.286	4464.04	0.602	1.101	192.567	0	0.032	0.79																							9359					235	8095	0.02	16.67	39835428	54.422
AFG	Asia	Afghanistan	2022-04-04	177897	70	42.143	7671	0	1.143	4465.8	1.757	1.058	192.567	0	0.029	0.79																		5872684	5188057	4532577			9359	14.74	13.02	11.38		235	8095	0.02	16.67	39835428	54.422
AFG	Asia	Afghanistan	2022-04-05	177932	35	39.143	7671	0	0.857	4466.68	0.879	0.983	192.567	0	0.022	0.81																							8990					226	7780	0.02	16.67	39835428	54.422
AFG	Asia	Afghanistan	2022-04-06	177974	42	36.857	7671	0	0.571	4467.73	1.054	0.925	192.567	0	0.014	0.82																							8620					216	7466	0.019	16.67	39835428	54.422
AFG	Asia	Afghanistan	2022-04-07	177974	0	32.429	7671	0	0.143	4467.73	0	0.814	192.567	0	0.004	0.84																							8250					207	7151	0.018	16.67	39835428	54.422
AFG	Asia	Afghanistan	2022-04-08	177974	0	27.429	7671	0	0.143	4467.73	0	0.689	192.567	0	0.004	0.86																							7881					198	6836	0.017	16.67	39835428	54.422
AFG	Asia	Afghanistan	2022-04-09	177974	0	24.429	7671	0	0	4467.73	0	0.613	192.567	0	0	0.89																							7511					189	6522	0.016	16.67	39835428	54.422
AFG	Asia	Afghanistan	2022-04-10	177974	0	21	7671	0	0	4467.73	0	0.527	192.567	0	0	0.91																							7141					179	6207	0.016	16.67	39835428	54.422
AFG	Asia	Afghanistan	2022-04-11	178141	167	34.857	7675	4	0.571	4471.92	4.192	0.875	192.668	0.1	0.014	0.95																							6772					170	5892	0.015	16.67	39835428	54.422
AFG	Asia	Afghanistan	2022-04-12	178257	116	46.429	7676	1	0.714	4474.84	2.912	1.166	192.693	0.025	0.018	0.95																							6772					170	5892	0.015	16.67	39835428	54.422
AFG	Asia	Afghanistan	2022-04-13	178295	38	45.857	7676	0	0.714	4475.79	0.954	1.151	192.693	0	0.018	0.95																							6772					170	5892	0.015	16.67	39835428	54.422
AFG	Asia	Afghanistan	2022-04-14	178352	57	54	7676	0	0.714	4477.22	1.431	1.356	192.693	0	0.018	0.94																		5940400	5246981	4595506			6772	14.91	13.17	11.54		170	5892	0.015	16.67	39835428	54.422
AFG	Asia	Afghanistan	2022-04-15	178373	21	57	7676	0	0.714	4477.75	0.527	1.431	192.693	0	0.018	0.93																							6107					153	5299	0.013	16.67	39835428	54.422
AFG	Asia	Afghanistan	2022-04-16	178387	14	59	7676	0	0.714	4478.1	0.351	1.481	192.693	0	0.018	0.93																							5443					137	4705	0.012	16.67	39835428	54.422
AFG	Asia	Afghanistan	2022-04-17	178418	31	63.429	7678	2	1	4478.88	0.778	1.592	192.743	0.05	0.025	0.92																							4779					120	4112	0.01	16.67	39835428	54.422
AFG	Asia	Afghanistan	2022-04-18	178457	39	45.143	7679	1	0.571	4479.86	0.979	1.133	192.768	0.025	0.014	0.92																		5948889	5253929	4603187			4115	14.93	13.19	11.56		103	3518	0.009	16.67	39835428	54.422
AFG	Asia	Afghanistan	2022-04-19	178513	56	36.571	7680	1	0.571	4481.26	1.406	0.918	192.793	0.025	0.014	0.92																															16.67	39835428	54.422
AFG	Asia	Afghanistan	2022-04-20	178574	61	39.857	7680	0	0.571	4482.79	1.531	1.001	192.793	0	0.014	0.93																															16.67	39835428	54.422
AFG	Asia	Afghanistan	2022-04-21	178611	37	37	7680	0	0.571	4483.72	0.929	0.929	192.793	0	0.014	0.93																															16.67	39835428	54.422
AFG	Asia	Afghanistan	2022-04-22	178638	27	37.857	7680	0	0.571	4484.4	0.678	0.95	192.793	0	0.014	0.92																															16.67	39835428	54.422
AFG	Asia	Afghanistan	2022-04-23	178648	10	37.286	7681	1	0.714	4484.65	0.251	0.936	192.818	0.025	0.018	0.92																															16.67	39835428	54.422
AFG	Asia	Afghanistan	2022-04-24	178689	41	38.714	7682	1	0.571	4485.68	1.029	0.972	192.843	0.025	0.014																																16.67	39835428	54.422
AFG	Asia	Afghanistan	2022-04-25	178745	56	41.143	7683	1	0.571	4487.09	1.406	1.033	192.869	0.025	0.014																																16.67	39835428	54.422
AFG	Asia	Afghanistan	2022-04-26	178769	24	36.571	7683	0	0.429	4487.69	0.602	0.918	192.869	0	0.011																																	39835428	54.422
OWID_AFR		Africa	2020-02-13		0			0			0			0																																		1373486472
OWID_AFR		Africa	2020-02-14	1	1			0		0.001	0.001			0																																		1373486472
OWID_AFR		Africa	2020-02-15	1	0			0		0.001	0			0																																		1373486472
OWID_AFR		Africa	2020-02-16	1	0			0		0.001	0			0																																		1373486472
OWID_AFR		Africa	2020-02-17	1	0			0		0.001	0			0																																		1373486472
OWID_AFR		Africa	2020-02-18	1	0	0.143		0	0	0.001	0	0		0	0																																	1373486472
OWID_AFR		Africa	2020-02-19	1	0	0.143		0	0	0.001	0	0		0	0																																	1373486472
OWID_AFR		Africa	2020-02-20	1	0	0.143		0	0	0.001	0	0		0	0																																	1373486472
OWID_AFR		Africa	2020-02-21	1	0	0		0	0	0.001	0	0		0	0																																	1373486472
OWID_AFR		Africa	2020-02-22	1	0	0		0	0	0.001	0	0		0	0																																	1373486472
OWID_AFR		Africa	2020-02-23	1	0	0		0	0	0.001	0	0		0	0																																	1373486472
OWID_AFR		Africa	2020-02-24	1	0	0		0	0	0.001	0	0		0	0																																	1373486472
OWID_AFR		Africa	2020-02-25	2	1	0.143		0	0	0.001	0.001	0		0	0																																	1373486472
OWID_AFR		Africa	2020-02-26	2	0	0.143		0	0	0.001	0	0		0	0																																	1373486472
OWID_AFR		Africa	2020-02-27	2	0	0.143		0	0	0.001	0	0		0	0																																	1373486472
OWID_AFR		Africa	2020-02-28	3	1	0.286		0	0	0.002	0.001	0		0	0																																	1373486472
OWID_AFR		Africa	2020-02-29	3	0	0.286		0	0	0.002	0	0		0	0																																	1373486472
OWID_AFR		Africa	2020-03-01	4	1	0.429		0	0	0.003	0.001	0		0	0																																	1373486472
OWID_AFR		Africa	2020-03-02	8	4	1		0	0	0.006	0.003	0.001		0	0																																	1373486472
OWID_AFR		Africa	2020-03-03	11	3	1.286		0	0	0.008	0.002	0.001		0	0																																	1373486472
OWID_AFR		Africa	2020-03-04	21	10	2.714		0	0	0.015	0.007	0.002		0	0																																	1373486472
OWID_AFR		Africa	2020-03-05	24	3	3.143		0	0	0.017	0.002	0.002		0	0																																	1373486472
OWID_AFR		Africa	2020-03-06	43	19	5.714		0	0	0.031	0.014	0.004		0	0																																	1373486472
OWID_AFR		Africa	2020-03-07	43	0	5.714		0	0	0.031	0	0.004		0	0																																	1373486472
OWID_AFR		Africa	2020-03-08	83	40	11.286	1	1	0.143	0.06	0.029	0.008	0.001	0.001	0																																	1373486472
OWID_AFR		Africa	2020-03-09	91	8	11.857	1	0	0.143	0.066	0.006	0.009	0.001	0	0																																	1373486472
OWID_AFR		Africa	2020-03-10	104	13	13.286	2	1	0.286	0.076	0.009	0.01	0.001	0.001	0																																	1373486472
OWID_AFR		Africa	2020-03-11	118	14	13.857	2	0	0.286	0.086	0.01	0.01	0.001	0	0																																	1373486472
OWID_AFR		Africa	2020-03-12	134	16	15.714	3	1	0.429	0.098	0.012	0.011	0.002	0.001	0																																	1373486472
OWID_AFR		Africa	2020-03-13	176	42	19	6	3	0.857	0.128	0.031	0.014	0.004	0.002	0.001																																	1373486472
OWID_AFR		Africa	2020-03-14	252	76	29.857	7	1	1	0.183	0.055	0.022	0.005	0.001	0.001																																	1373486472
OWID_AFR		Africa	2020-03-15	317	65	33.429	8	1	1	0.231	0.047	0.024	0.006	0.001	0.001																																	1373486472
OWID_AFR		Africa	2020-03-16	404	87	44.714	8	0	1	0.294	0.063	0.033	0.006	0	0.001																																	1373486472
OWID_AFR		Africa	2020-03-17	492	88	55.429	11	3	1.286	0.358	0.064	0.04	0.008	0.002	0.001																																	1373486472
OWID_AFR		Africa	2020-03-18	610	118	70.286	17	6	2.143	0.444	0.086	0.051	0.012	0.004	0.002																																	1373486472
OWID_AFR		Africa	2020-03-19	788	178	93.429	20	3	2.429	0.574	0.13	0.068	0.015	0.002	0.002																																	1373486472
OWID_AFR		Africa	2020-03-20	970	182	113.429	26	6	2.857	0.706	0.133	0.083	0.019	0.004	0.002																																	1373486472
OWID_AFR		Africa	2020-03-21	1170	206	132	35	9	4	0.852	0.15	0.096	0.025	0.007	0.003																																	1373486472
OWID_AFR		Africa	2020-03-22	1423	253	158.857	46	11	5.429	1.036	0.184	0.116	0.033	0.008	0.004																																	1373486472
OWID_AFR		Africa	2020-03-23	1806	383	201.143	55	9	6.714	1.315	0.279	0.146	0.04	0.007	0.005																																	1373486472
OWID_AFR		Africa	2020-03-24	2244	438	251.143	62	7	7.286	1.634	0.319	0.183	0.045	0.005	0.005																																	1373486472
OWID_AFR		Africa	2020-03-25	2767	523	309	73	11	8	2.015	0.381	0.225	0.053	0.008	0.006																																	1373486472
OWID_AFR		Africa	2020-03-26	3293	526	358.714	91	18	10.143	2.398	0.383	0.261	0.066	0.013	0.007																																	1373486472
OWID_AFR		Africa	2020-03-27	3873	580	415.571	115	24	12.714	2.82	0.422	0.303	0.084	0.017	0.009																																	1373486472
OWID_AFR		Africa	2020-03-28	4216	343	435.143	134	19	14.143	3.07	0.25	0.317	0.098	0.014	0.01																																	1373486472
OWID_AFR		Africa	2020-03-29	4780	564	479.571	151	17	15	3.48	0.411	0.349	0.11	0.012	0.011																																	1373486472
OWID_AFR		Africa	2020-03-30	5175	395	481.286	172	21	16.714	3.768	0.288	0.35	0.125	0.015	0.012																																	1373486472
OWID_AFR		Africa	2020-03-31	5761	586	502.429	198	26	19.429	4.194	0.427	0.366	0.144	0.019	0.014																																	1373486472
OWID_AFR		Africa	2020-04-01	6360	599	513.286	233	35	22.857	4.631	0.436	0.374	0.17	0.025	0.017																																	1373486472
OWID_AFR		Africa	2020-04-02	7016	656	531.857	285	52	27.714	5.108	0.478	0.387	0.208	0.038	0.02																																	1373486472
OWID_AFR		Africa	2020-04-03	7897	881	574.857	331	46	30.857	5.75	0.641	0.419	0.241	0.033	0.022																																	1373486472
OWID_AFR		Africa	2020-04-04	8579	682	623.286	382	51	35.429	6.246	0.497	0.454	0.278	0.037	0.026																																	1373486472
OWID_AFR		Africa	2020-04-05	9264	685	640.571	442	60	41.571	6.745	0.499	0.466	0.322	0.044	0.03																																	1373486472
OWID_AFR		Africa	2020-04-06	9980	716	686.429	487	45	45	7.266	0.521	0.5	0.355	0.033	0.033																																	1373486472
OWID_AFR		Africa	2020-04-07	10608	628	692.429	533	46	47.857	7.723	0.457	0.504	0.388	0.033	0.035																																	1373486472
OWID_AFR		Africa	2020-04-08	11414	806	722	573	40	48.571	8.31	0.587	0.526	0.417	0.029	0.035																																	1373486472
OWID_AFR		Africa	2020-04-09	12207	793	741.571	627	54	48.857	8.888	0.577	0.54	0.457	0.039	0.036																																	1373486472
OWID_AFR		Africa	2020-04-10	12901	694	714.857	690	63	51.286	9.393	0.505	0.52	0.502	0.046	0.037																																	1373486472
OWID_AFR		Africa	2020-04-11	13615	714	719.429	742	52	51.429	9.913	0.52	0.524	0.54	0.038	0.037																																	1373486472
OWID_AFR		Africa	2020-04-12	14484	869	745.714	788	46	49.429	10.545	0.633	0.543	0.574	0.033	0.036																																	1373486472
OWID_AFR		Africa	2020-04-13	15256	772	753.714	833	45	49.429	11.107	0.562	0.549	0.606	0.033	0.036																																	1373486472
OWID_AFR		Africa	2020-04-14	16227	971	802.714	873	40	48.571	11.814	0.707	0.584	0.636	0.029	0.035																																	1373486472
OWID_AFR		Africa	2020-04-15	17192	965	825.429	910	37	48.143	12.517	0.703	0.601	0.663	0.027	0.035																																	1373486472
OWID_AFR		Africa	2020-04-16	18360	1168	879	965	55	48.286	13.367	0.85	0.64	0.703	0.04	0.035																																	1373486472
OWID_AFR		Africa	2020-04-17	19763	1403	980.286	1015	50	46.429	14.389	1.021	0.714	0.739	0.036	0.034																																	1373486472
OWID_AFR		Africa	2020-04-18	21071	1309	1065.29	1058	43	45.143	15.341	0.953	0.776	0.77	0.031	0.033																																	1373486472
OWID_AFR		Africa	2020-04-19	22268	1197	1112.14	1120	62	47.429	16.213	0.872	0.81	0.815	0.045	0.035																																	1373486472
OWID_AFR		Africa	2020-04-20	23431	1163	1168	1159	39	46.571	17.06	0.847	0.85	0.844	0.028	0.034																																	1373486472
OWID_AFR		Africa	2020-04-21	24507	1076	1183	1189	30	45.143	17.843	0.783	0.861	0.866	0.022	0.033																																	1373486472
OWID_AFR		Africa	2020-04-22	25910	1403	1245.57	1240	51	47.143	18.864	1.021	0.907	0.903	0.037	0.034																																	1373486472
OWID_AFR		Africa	2020-04-23	27347	1437	1284	1297	57	47.429	19.911	1.046	0.935	0.944	0.042	0.035																																	1373486472
OWID_AFR		Africa	2020-04-24	29052	1705	1327.14	1324	27	44.143	21.152	1.241	0.966	0.964	0.02	0.032																																	1373486472
OWID_AFR		Africa	2020-04-25	30296	1244	1317.86	1372	48	44.857	22.058	0.906	0.959	0.999	0.035	0.033																																	1373486472
OWID_AFR		Africa	2020-04-26	31828	1532	1365.71	1422	50	43.143	23.173	1.115	0.994	1.035	0.036	0.031																																	1373486472
OWID_AFR		Africa	2020-04-27	33165	1337	1390.57	1461	39	43.143	24.147	0.973	1.012	1.064	0.028	0.031																																	1373486472
OWID_AFR		Africa	2020-04-28	34784	1619	1468.14	1522	61	47.571	25.325	1.179	1.069	1.108	0.044	0.035																																	1373486472
OWID_AFR		Africa	2020-04-29	36807	2023	1556.71	1588	66	49.714	26.798	1.473	1.133	1.156	0.048	0.036																																	1373486472
OWID_AFR		Africa	2020-04-30	38753	1946	1629.43	1634	46	48.143	28.215	1.417	1.186	1.19	0.033	0.035																																	1373486472
OWID_AFR		Africa	2020-05-01	40468	1715	1630.86	1690	56	52.286	29.464	1.249	1.187	1.23	0.041	0.038																																	1373486472
OWID_AFR		Africa	2020-05-02	42705	2243	1773.57	1759	69	55.286	31.092	1.633	1.291	1.281	0.05	0.04																																	1373486472
OWID_AFR		Africa	2020-05-03	44297	1592	1782.14	1796	37	53.429	32.252	1.159	1.298	1.308	0.027	0.039																																	1373486472
OWID_AFR		Africa	2020-05-04	46951	2654	1970.29	1842	46	54.429	34.184	1.932	1.435	1.341	0.033	0.04																																	1373486472
OWID_AFR		Africa	2020-05-05	48993	2042	2030.71	1906	64	54.857	35.671	1.487	1.479	1.388	0.047	0.04																																	1373486472
OWID_AFR		Africa	2020-05-06	51535	2542	2104.86	2006	100	59.714	37.521	1.851	1.532	1.461	0.073	0.043																																	1373486472
OWID_AFR		Africa	2020-05-07	54022	2487	2182.14	2073	67	62.714	39.332	1.811	1.589	1.509	0.049	0.046																																	1373486472
OWID_AFR		Africa	2020-05-08	57647	3625	2455	2154	81	66.286	41.971	2.639	1.787	1.568	0.059	0.048																																	1373486472
OWID_AFR		Africa	2020-05-09	60507	2860	2543.14	2221	67	66	44.054	2.082	1.852	1.617	0.049	0.048																																	1373486472
OWID_AFR		Africa	2020-05-10	63086	2579	2684.14	2290	69	70.571	45.931	1.878	1.954	1.667	0.05	0.051																																	1373486472
OWID_AFR		Africa	2020-05-11	66145	3066	2743	2344	54	71.714	48.158	2.232	1.997	1.707	0.039	0.052																																	1373486472
OWID_AFR		Africa	2020-05-12	69312	3167	2903.71	2395	51	69.857	50.464	2.306	2.114	1.744	0.037	0.051																																	1373486472
OWID_AFR		Africa	2020-05-13	72226	2914	2956.86	2493	98	69.571	52.586	2.122	2.153	1.815	0.071	0.051																																	1373486472
OWID_AFR		Africa	2020-05-14	75344	3118	3047	2562	69	69.857	54.856	2.27	2.218	1.865	0.05	0.051																																	1373486472
OWID_AFR		Africa	2020-05-15	78270	2926	2947.14	2624	62	67.143	56.986	2.13	2.146	1.91	0.045	0.049																																	1373486472
OWID_AFR		Africa	2020-05-16	81273	3003	2967.57	2708	84	69.571	59.173	2.186	2.161	1.972	0.061	0.051																																	1373486472
OWID_AFR		Africa	2020-05-17	84587	3314	3072.57	2758	50	66.857	61.586	2.413	2.237	2.008	0.036	0.049																																	1373486472
OWID_AFR		Africa	2020-05-18	88255	3668	3158.57	2831	73	69.571	64.256	2.671	2.3	2.061	0.053	0.051																																	1373486472
OWID_AFR		Africa	2020-05-19	91266	3220	3166.14	2906	75	73	66.448	2.344	2.305	2.116	0.055	0.053																																	1373486472
OWID_AFR		Africa	2020-05-20	95057	3791	3291.43	2990	84	71	69.209	2.76	2.396	2.177	0.061	0.052																																	1373486472
OWID_AFR		Africa	2020-05-21	99752	4799	3531.57	3095	105	76.143	72.627	3.494	2.571	2.253	0.076	0.055																																	1373486472
OWID_AFR		Africa	2020-05-22	103620	3868	3666.14	3183	88	79.857	75.443	2.816	2.669	2.317	0.064	0.058																																	1373486472
OWID_AFR		Africa	2020-05-23	107485	3865	3789.29	3255	72	78.143	78.257	2.814	2.759	2.37	0.052	0.057																																	1373486472
OWID_AFR		Africa	2020-05-24	111605	4120	3904.43	3354	99	85.143	81.257	3	2.843	2.442	0.072	0.062																																	1373486472
OWID_AFR		Africa	2020-05-25	115733	4128	3970.14	3479	125	92.571	84.262	3.005	2.891	2.533	0.091	0.067																																	1373486472
OWID_AFR		Africa	2020-05-26	119444	3711	4040.29	3591	112	97.857	86.964	2.702	2.942	2.615	0.082	0.071																																	1373486472
OWID_AFR		Africa	2020-05-27	124524	5080	4224.43	3698	107	101.143	90.663	3.699	3.076	2.692	0.078	0.074																																	1373486472
OWID_AFR		Africa	2020-05-28	129440	4916	4241.14	3791	93	99.429	94.242	3.579	3.088	2.76	0.068	0.072																																	1373486472
OWID_AFR		Africa	2020-05-29	135186	5746	4509.43	3922	131	105.571	98.425	4.184	3.283	2.856	0.095	0.077																																	1373486472
OWID_AFR		Africa	2020-05-30	141304	6118	4831.29	4069	147	116.286	102.88	4.454	3.518	2.963	0.107	0.085																																	1373486472
OWID_AFR		Africa	2020-05-31	146551	5247	4992.29	4222	153	124	106.7	3.82	3.635	3.074	0.111	0.09																																	1373486472
OWID_AFR		Africa	2020-06-01	152336	5785	5229	4343	121	123.429	110.912	4.212	3.807	3.162	0.088	0.09																																	1373486472
OWID_AFR		Africa	2020-06-02	157214	4878	5395.71	4493	150	128.857	114.463	3.552	3.928	3.271	0.109	0.094																																	1373486472
OWID_AFR		Africa	2020-06-03	162311	5097	5398.14	4601	108	129	118.174	3.711	3.93	3.35	0.079	0.094																																	1373486472
OWID_AFR		Africa	2020-06-04	169417	7106	5711	4756	155	137.857	123.348	5.174	4.158	3.463	0.113	0.1																																	1373486472
OWID_AFR		Africa	2020-06-05	176603	7186	5916.71	4913	157	141.571	128.58	5.232	4.308	3.577	0.114	0.103																																	1373486472
OWID_AFR		Africa	2020-06-06	183202	6599	5985.43	5055	142	140.857	133.385	4.805	4.358	3.68	0.103	0.103																																	1373486472
OWID_AFR		Africa	2020-06-07	189536	6334	6140.71	5188	133	138	137.996	4.612	4.471	3.777	0.097	0.1																																	1373486472
OWID_AFR		Africa	2020-06-08	196187	6651	6264.43	5363	175	145.714	142.839	4.842	4.561	3.905	0.127	0.106																																	1373486472
OWID_AFR		Africa	2020-06-09	202657	6470	6491.86	5537	174	149.143	147.549	4.711	4.727	4.031	0.127	0.109																																	1373486472
OWID_AFR		Africa	2020-06-10	209202	6545	6698.71	5688	151	155.286	152.315	4.765	4.877	4.141	0.11	0.113																																	1373486472
OWID_AFR		Africa	2020-06-11	216605	7403	6741.14	5851	163	156.429	157.705	5.39	4.908	4.26	0.119	0.114																																	1373486472
OWID_AFR		Africa	2020-06-12	224684	8079	6868.71	6049	198	162.286	163.587	5.882	5.001	4.404	0.144	0.118																																	1373486472
OWID_AFR		Africa	2020-06-13	232771	8087	7081.29	6253	204	171.143	169.475	5.888	5.156	4.553	0.149	0.125																																	1373486472
OWID_AFR		Africa	2020-06-14	241551	8780	7430.71	6459	206	181.571	175.867	6.392	5.41	4.703	0.15	0.132																																	1373486472
OWID_AFR		Africa	2020-06-15	251144	9593	7851	6761	302	199.714	182.851	6.984	5.716	4.923	0.22	0.145																																	1373486472
OWID_AFR		Africa	2020-06-16	258786	7642	8018.43	7015	254	211.143	188.415	5.564	5.838	5.107	0.185	0.154																																	1373486472
OWID_AFR		Africa	2020-06-17	267522	8736	8331.43	7218	203	218.571	194.776	6.36	6.066	5.255	0.148	0.159																																	1373486472
OWID_AFR		Africa	2020-06-18	275757	8235	8450.29	7419	201	224	200.772	5.996	6.152	5.402	0.146	0.163																																	1373486472
OWID_AFR		Africa	2020-06-19	285570	9813	8698	7682	263	233.286	207.916	7.145	6.333	5.593	0.191	0.17																																	1373486472
OWID_AFR		Africa	2020-06-20	296919	11349	9164	7918	236	237.857	216.179	8.263	6.672	5.765	0.172	0.173																																	1373486472
OWID_AFR		Africa	2020-06-21	306356	9437	9257.86	8114	196	236.429	223.05	6.871	6.74	5.908	0.143	0.172																																	1373486472
OWID_AFR		Africa	2020-06-22	315343	8987	9171.29	8338	224	225.286	229.593	6.543	6.677	6.071	0.163	0.164																																	1373486472
OWID_AFR		Africa	2020-06-23	324419	9076	9376.14	8620	282	229.286	236.201	6.608	6.827	6.276	0.205	0.167																																	1373486472
OWID_AFR		Africa	2020-06-24	335768	11349	9749.43	8855	235	233.857	244.464	8.263	7.098	6.447	0.171	0.17																																	1373486472
OWID_AFR		Africa	2020-06-25	347710	11942	10279	9069	214	235.714	253.159	8.695	7.484	6.603	0.156	0.172																																	1373486472
OWID_AFR		Africa	2020-06-26	359308	11598	10534	9282	213	228.571	261.603	8.444	7.67	6.758	0.155	0.166																																	1373486472
OWID_AFR		Africa	2020-06-27	371545	12237	10660.9	9484	202	223.714	270.512	8.909	7.762	6.905	0.147	0.163																																	1373486472
OWID_AFR		Africa	2020-06-28	382153	10608	10828.1	9663	179	221.286	278.236	7.723	7.884	7.035	0.13	0.161																																	1373486472
OWID_AFR		Africa	2020-06-29	393283	11130	11134.3	9877	214	219.857	286.339	8.103	8.107	7.191	0.156	0.16																																	1373486472
OWID_AFR		Africa	2020-06-30	404891	11608	11496	10146	269	218	294.791	8.451	8.37	7.387	0.196	0.159																																	1373486472
OWID_AFR		Africa	2020-07-01	418104	13213	11762.3	10404	258	221.286	304.411	9.62	8.564	7.575	0.188	0.161																																	1373486472
OWID_AFR		Africa	2020-07-02	432306	14202	12085.1	10643	239	224.857	314.751	10.34	8.799	7.749	0.174	0.164																																	1373486472
OWID_AFR		Africa	2020-07-03	447466	15160	12594	10882	239	228.571	325.788	11.038	9.169	7.923	0.174	0.166																																	1373486472
OWID_AFR		Africa	2020-07-04	462951	15485	13058	11083	201	228.429	337.063	11.274	9.507	8.069	0.146	0.166																																	1373486472
OWID_AFR		Africa	2020-07-05	476586	13635	13490.4	11363	280	242.857	346.99	9.927	9.822	8.273	0.204	0.177																																	1373486472
OWID_AFR		Africa	2020-07-06	490326	13740	13863.3	11610	247	247.571	356.994	10.004	10.094	8.453	0.18	0.18																																	1373486472
OWID_AFR		Africa	2020-07-07	507792	17466	14700.1	11975	365	261.286	369.71	12.717	10.703	8.719	0.266	0.19																																	1373486472
OWID_AFR		Africa	2020-07-08	522535	14743	14918.7	12232	257	261.143	380.444	10.734	10.862	8.906	0.187	0.19																																	1373486472
OWID_AFR		Africa	2020-07-09	541725	19190	15631.3	12457	225	259.143	394.416	13.972	11.381	9.07	0.164	0.189																																	1373486472
OWID_AFR		Africa	2020-07-10	559430	17705	15994.9	12763	306	268.714	407.307	12.891	11.645	9.292	0.223	0.196																																	1373486472
OWID_AFR		Africa	2020-07-11	578216	18786	16466.4	12988	225	272.143	420.984	13.678	11.989	9.456	0.164	0.198																																	1373486472
OWID_AFR		Africa	2020-07-12	594933	16717	16906.7	13241	253	268.286	433.155	12.171	12.309	9.64	0.184	0.195																																	1373486472
OWID_AFR		Africa	2020-07-13	611002	16069	17239.4	13463	222	264.714	444.855	11.699	12.552	9.802	0.162	0.193																																	1373486472
OWID_AFR		Africa	2020-07-14	625452	14450	16808.6	13762	299	255.286	455.375	10.521	12.238	10.02	0.218	0.186																																	1373486472
OWID_AFR		Africa	2020-07-15	643484	18032	17278.4	13988	226	250.857	468.504	13.129	12.58	10.184	0.165	0.183																																	1373486472
OWID_AFR		Africa	2020-07-16	663929	20445	17457.7	14356	368	271.286	483.39	14.885	12.711	10.452	0.268	0.198																																	1373486472
OWID_AFR		Africa	2020-07-17	683468	19539	17719.7	14672	316	272.714	497.615	14.226	12.901	10.682	0.23	0.199																																	1373486472
OWID_AFR		Africa	2020-07-18	702480	19012	17752	14953	281	280.714	511.458	13.842	12.925	10.887	0.205	0.204																																	1373486472
OWID_AFR		Africa	2020-07-19	721049	18569	18016.6	15169	216	275.429	524.977	13.52	13.117	11.044	0.157	0.201																																	1373486472
OWID_AFR		Africa	2020-07-20	736561	15512	17937	15423	254	280	536.271	11.294	13.059	11.229	0.185	0.204																																	1373486472
OWID_AFR		Africa	2020-07-21	750440	13879	17855.4	15737	314	282.143	546.376	10.105	13	11.458	0.229	0.205																																	1373486472
OWID_AFR		Africa	2020-07-22	770049	19609	18080.7	16445	708	351	560.653	14.277	13.164	11.973	0.515	0.256																																	1373486472
OWID_AFR		Africa	2020-07-23	788518	18470	17798.6	16713	268	336.714	574.1	13.448	12.959	12.168	0.195	0.245																																	1373486472
OWID_AFR		Africa	2020-07-24	810613	22095	18163.7	17104	391	347.429	590.186	16.087	13.225	12.453	0.285	0.253																																	1373486472
OWID_AFR		Africa	2020-07-25	828757	18144	18039.7	17521	417	366.857	603.397	13.21	13.134	12.757	0.304	0.267																																	1373486472
OWID_AFR		Africa	2020-07-26	847065	18308	18002.4	17765	244	370.857	616.726	13.33	13.107	12.934	0.178	0.27																																	1373486472
OWID_AFR		Africa	2020-07-27	860515	13454	17708.4	18175	410	393.143	626.519	9.796	12.893	13.233	0.299	0.286																																	1373486472
OWID_AFR		Africa	2020-07-28	874016	13501	17654.4	18497	322	394.286	636.348	9.83	12.854	13.467	0.234	0.287																																	1373486472
OWID_AFR		Africa	2020-07-29	891656	17640	17373.1	18864	367	345.571	649.192	12.843	12.649	13.734	0.267	0.252																																	1373486472
OWID_AFR		Africa	2020-07-30	909073	17417	17222.7	19317	456	372.429	661.873	12.681	12.539	14.064	0.332	0.271																																	1373486472
OWID_AFR		Africa	2020-07-31	928075	19002	16780.9	19680	363	368.429	675.707	13.835	12.218	14.328	0.264	0.268																																	1373486472
OWID_AFR		Africa	2020-08-01	944997	16922	16606.3	19974	294	350.857	688.028	12.32	12.091	14.543	0.214	0.255																																	1373486472
OWID_AFR		Africa	2020-08-02	957731	12734	15810	20304	330	363.143	697.299	9.271	11.511	14.783	0.24	0.264																																	1373486472
OWID_AFR		Africa	2020-08-03	968595	10864	15440	20626	322	350.571	705.209	7.91	11.241	15.017	0.234	0.255																																	1373486472
OWID_AFR		Africa	2020-08-04	978515	9920	14928.4	21099	473	372.143	712.431	7.222	10.869	15.362	0.344	0.271																																	1373486472
OWID_AFR		Africa	2020-08-05	993874	15359	14602.6	21638	539	396.714	723.614	11.182	10.632	15.754	0.392	0.289																																	1373486472
OWID_AFR		Africa	2020-08-06	1008204	14330	14161.6	22069	431	393.143	734.047	10.433	10.311	16.068	0.314	0.286																																	1373486472
OWID_AFR		Africa	2020-08-07	1021693	13489	13374	22508	439	404	743.868	9.821	9.737	16.387	0.32	0.294																																	1373486472
OWID_AFR		Africa	2020-08-08	1035915	14222	12988.3	22920	412	420.857	754.223	10.355	9.456	16.687	0.3	0.306																																	1373486472
OWID_AFR		Africa	2020-08-09	1048272	12357	12934.4	23279	359	425	763.22	8.997	9.417	16.949	0.261	0.309																																	1373486472
OWID_AFR		Africa	2020-08-10	1057404	9132	12687	23598	319	424.571	769.869	6.649	9.237	17.181	0.232	0.309																																	1373486472
OWID_AFR		Africa	2020-08-11	1065279	7875	12394.9	23865	267	395.143	775.602	5.734	9.024	17.375	0.194	0.288																																	1373486472
OWID_AFR		Africa	2020-08-12	1074535	9256	11523	24274	409	376.571	782.341	6.739	8.39	17.673	0.298	0.274																																	1373486472
OWID_AFR		Africa	2020-08-13	1084940	10405	10962.3	24682	408	373.286	789.917	7.576	7.981	17.97	0.297	0.272																																	1373486472
OWID_AFR		Africa	2020-08-14	1097484	12544	10827.3	25098	416	370	799.05	9.133	7.883	18.273	0.303	0.269																																	1373486472
OWID_AFR		Africa	2020-08-15	1109296	11812	10483	25338	240	345.429	807.65	8.6	7.632	18.448	0.175	0.251																																	1373486472
OWID_AFR		Africa	2020-08-16	1119254	9958	10140.3	25633	295	336.286	814.9	7.25	7.383	18.663	0.215	0.245																																	1373486472
OWID_AFR		Africa	2020-08-17	1128106	8852	10100.3	25897	264	328.429	821.345	6.445	7.354	18.855	0.192	0.239																																	1373486472
OWID_AFR		Africa	2020-08-18	1136758	8652	10211.3	26312	415	349.571	827.644	6.299	7.435	19.157	0.302	0.255																																	1373486472
OWID_AFR		Africa	2020-08-19	1147648	10890	10444.7	26640	328	338	835.573	7.929	7.605	19.396	0.239	0.246																																	1373486472
OWID_AFR		Africa	2020-08-20	1158260	10612	10474.3	26977	337	327.857	843.299	7.726	7.626	19.641	0.245	0.239																																	1373486472
OWID_AFR		Africa	2020-08-21	1168533	10273	10149.9	27329	352	318.714	850.779	7.48	7.39	19.898	0.256	0.232																																	1373486472
OWID_AFR		Africa	2020-08-22	1178966	10433	9952.86	27603	274	323.571	858.375	7.596	7.246	20.097	0.199	0.236																																	1373486472
OWID_AFR		Africa	2020-08-23	1188019	9053	9823.57	27785	182	307.429	864.966	6.591	7.152	20.23	0.133	0.224																																	1373486472
OWID_AFR		Africa	2020-08-24	1195531	7612	9646.43	28005	220	301.143	870.435	5.542	7.023	20.39	0.16	0.219																																	1373486472
OWID_AFR		Africa	2020-08-25	1203068	7537	9487.14	28288	283	282.286	875.923	5.487	6.907	20.596	0.206	0.206																																	1373486472
OWID_AFR		Africa	2020-08-26	1211924	8856	9196.57	28607	319	281	882.371	6.448	6.696	20.828	0.232	0.205																																	1373486472
OWID_AFR		Africa	2020-08-27	1220472	8548	8901.71	28860	253	269	888.594	6.224	6.481	21.012	0.184	0.196																																	1373486472
OWID_AFR		Africa	2020-08-28	1228581	8109	8592.57	29091	231	251.714	894.498	5.904	6.256	21.18	0.168	0.183																																	1373486472
OWID_AFR		Africa	2020-08-29	1236945	8364	8297	29422	331	259.857	900.588	6.09	6.041	21.421	0.241	0.189																																	1373486472
OWID_AFR		Africa	2020-08-30	1245415	8470	8213.71	29586	164	257.286	906.754	6.167	5.98	21.541	0.119	0.187																																	1373486472
OWID_AFR		Africa	2020-08-31	1252228	6813	8099.57	29812	226	258.143	911.715	4.96	5.897	21.705	0.165	0.188																																	1373486472
OWID_AFR		Africa	2020-09-01	1259391	7163	8046.14	30054	242	252.286	916.93	5.215	5.858	21.882	0.176	0.184																																	1373486472
OWID_AFR		Africa	2020-09-02	1268105	8714	8025.86	30319	265	244.571	923.274	6.344	5.843	22.074	0.193	0.178																																	1373486472
OWID_AFR		Africa	2020-09-03	1275851	7746	7911.29	30616	297	250.857	928.914	5.64	5.76	22.291	0.216	0.183																																	1373486472
OWID_AFR		Africa	2020-09-04	1284430	8579	7978.43	30854	239	252	935.16	6.246	5.809	22.464	0.174	0.183																																	1373486472
OWID_AFR		Africa	2020-09-05	1291822	7392	7839.57	31079	225	236.857	940.542	5.382	5.708	22.628	0.164	0.172																																	1373486472
OWID_AFR		Africa	2020-09-06	1299644	7822	7747	31303	224	245.429	946.237	5.695	5.64	22.791	0.163	0.179																																	1373486472
OWID_AFR		Africa	2020-09-07	1306517	6873	7755.57	31521	218	244.286	951.241	5.004	5.647	22.95	0.159	0.178																																	1373486472
OWID_AFR		Africa	2020-09-08	1314196	7679	7829.29	31747	226	242	956.832	5.591	5.7	23.114	0.165	0.176																																	1373486472
OWID_AFR		Africa	2020-09-09	1322490	8294	7769.29	31939	192	231.571	962.871	6.039	5.657	23.254	0.14	0.169																																	1373486472
OWID_AFR		Africa	2020-09-10	1330538	8048	7812.43	32124	216	220	968.73	5.86	5.688	23.389	0.157	0.16																																	1373486472
OWID_AFR		Africa	2020-09-11	1339233	8695	7829	32355	231	218.857	975.061	6.331	5.7	23.557	0.168	0.159																																	1373486472
OWID_AFR		Africa	2020-09-12	1346641	7408	7831.29	32501	146	207.571	980.455	5.394	5.702	23.663	0.106	0.151																																	1373486472
OWID_AFR		Africa	2020-09-13	1353386	6745	7677.43	32622	121	192.857	985.365	4.911	5.59	23.751	0.088	0.14																																	1373486472
OWID_AFR		Africa	2020-09-14	1359867	6481	7621.43	32793	171	186.143	990.084	4.719	5.549	23.876	0.125	0.136																																	1373486472
OWID_AFR		Africa	2020-09-15	1366423	6556	7461	33070	277	193.429	994.857	4.773	5.432	24.077	0.202	0.141																																	1373486472
OWID_AFR		Africa	2020-09-16	1373750	7327	7322.86	33249	179	191.571	1000.19	5.335	5.332	24.208	0.13	0.139																																	1373486472
OWID_AFR		Africa	2020-09-17	1382352	8602	7402	33428	179	186.286	1006.46	6.263	5.389	24.338	0.13	0.136																																	1373486472
OWID_AFR		Africa	2020-09-18	1390520	8168	7326.71	33621	193	180.857	1012.4	5.947	5.334	24.479	0.141	0.132																																	1373486472
OWID_AFR		Africa	2020-09-19	1399248	8728	7515.29	33823	202	188.857	1018.76	6.355	5.472	24.626	0.147	0.138																																	1373486472
OWID_AFR		Africa	2020-09-20	1407668	8420	7754.57	33956	133	190.571	1024.89	6.13	5.646	24.722	0.097	0.139																																	1373486472
OWID_AFR		Africa	2020-09-21	1413814	6146	7706.71	34082	126	184.143	1029.36	4.475	5.611	24.814	0.092	0.134																																	1373486472
OWID_AFR		Africa	2020-09-22	1420652	6838	7747	34322	240	178.857	1034.34	4.979	5.64	24.989	0.175	0.13																																	1373486472
OWID_AFR		Africa	2020-09-23	1429378	8726	7946.86	34531	209	183.143	1040.69	6.353	5.786	25.141	0.152	0.133																																	1373486472
OWID_AFR		Africa	2020-09-24	1437564	8186	7887.43	34706	175	182.571	1046.65	5.96	5.743	25.269	0.127	0.133																																	1373486472
OWID_AFR		Africa	2020-09-25	1445542	7978	7860.29	34860	154	177	1052.46	5.809	5.723	25.381	0.112	0.129																																	1373486472
OWID_AFR		Africa	2020-09-26	1451954	6412	7529.43	35028	168	172.143	1057.13	4.668	5.482	25.503	0.122	0.125																																	1373486472
OWID_AFR		Africa	2020-09-27	1460322	8368	7522	35163	135	172.429	1063.22	6.093	5.477	25.601	0.098	0.126																																	1373486472
OWID_AFR		Africa	2020-09-28	1465989	5667	7453.57	35457	294	196.429	1067.35	4.126	5.427	25.815	0.214	0.143																																	1373486472
OWID_AFR		Africa	2020-09-29	1473500	7511	7549.71	35674	217	193.143	1072.82	5.469	5.497	25.973	0.158	0.141																																	1373486472
OWID_AFR		Africa	2020-09-30	1481930	8430	7507.43	35863	189	190.286	1078.95	6.138	5.466	26.111	0.138	0.139																																	1373486472
OWID_AFR		Africa	2020-10-01	1489195	7265	7375.86	36080	217	196.286	1084.24	5.289	5.37	26.269	0.158	0.143																																	1373486472
OWID_AFR		Africa	2020-10-02	1498044	8849	7500.29	36229	149	195.571	1090.69	6.443	5.461	26.377	0.108	0.142																																	1373486472
OWID_AFR		Africa	2020-10-03	1506872	8828	7845.43	36340	111	187.429	1097.12	6.427	5.712	26.458	0.081	0.136																																	1373486472
OWID_AFR		Africa	2020-10-04	1514965	8093	7806.14	36510	170	192.429	1103.01	5.892	5.683	26.582	0.124	0.14																																	1373486472
OWID_AFR		Africa	2020-10-05	1519672	4707	7669	36638	128	168.714	1106.43	3.427	5.584	26.675	0.093	0.123																																	1373486472
OWID_AFR		Africa	2020-10-06	1526267	6595	7538.14	36826	188	164.571	1111.24	4.802	5.488	26.812	0.137	0.12																																	1373486472
OWID_AFR		Africa	2020-10-07	1536821	10554	7841.57	37095	269	176	1118.92	7.684	5.709	27.008	0.196	0.128																																	1373486472
OWID_AFR		Africa	2020-10-08	1547725	10904	8361.43	37393	301	188	1126.86	7.939	6.088	27.225	0.219	0.137																																	1373486472
OWID_AFR		Africa	2020-10-09	1556288	8563	8320.57	37629	236	200.429	1133.09	6.234	6.058	27.397	0.172	0.146																																	1373486472
OWID_AFR		Africa	2020-10-10	1569819	13531	8992.43	37900	271	223.286	1142.94	9.852	6.547	27.594	0.197	0.163																																	1373486472
OWID_AFR		Africa	2020-10-11	1578797	8978	9118.86	38108	208	228.714	1149.48	6.537	6.639	27.745	0.151	0.167																																	1373486472
OWID_AFR		Africa	2020-10-12	1584674	5877	9286	38301	193	238	1153.76	4.279	6.761	27.886	0.141	0.173																																	1373486472
OWID_AFR		Africa	2020-10-13	1592514	7840	9463.86	38572	271	249.857	1159.47	5.708	6.89	28.083	0.197	0.182																																	1373486472
OWID_AFR		Africa	2020-10-14	1604026	11512	9600.71	38835	263	249	1167.85	8.382	6.99	28.275	0.191	0.181																																	1373486472
OWID_AFR		Africa	2020-10-15	1613133	9107	9344	39089	254	242.286	1174.48	6.631	6.803	28.46	0.185	0.176																																	1373486472
OWID_AFR		Africa	2020-10-16	1623813	10680	9646.43	39296	207	238.143	1182.26	7.776	7.023	28.61	0.151	0.173																																	1373486472
OWID_AFR		Africa	2020-10-17	1638080	14267	9751.57	39561	265	237.286	1192.64	10.387	7.1	28.803	0.193	0.173																																	1373486472
OWID_AFR		Africa	2020-10-18	1646273	8193	9639.43	39746	185	234	1198.61	5.965	7.018	28.938	0.135	0.17																																	1373486472
OWID_AFR		Africa	2020-10-19	1655958	9685	10183.4	39930	184	232.714	1205.66	7.051	7.414	29.072	0.134	0.169																																	1373486472
OWID_AFR		Africa	2020-10-20	1665745	9787	10461.6	40228	298	236.571	1212.79	7.126	7.617	29.289	0.217	0.172																																	1373486472
OWID_AFR		Africa	2020-10-21	1676224	10479	10314	40480	252	235	1220.41	7.629	7.509	29.472	0.183	0.171																																	1373486472
OWID_AFR		Africa	2020-10-22	1687190	10966	10579.6	40696	216	229.571	1228.4	7.984	7.703	29.63	0.157	0.167																																	1373486472
OWID_AFR		Africa	2020-10-23	1697608	10418	10542.1	40920	224	232	1235.98	7.585	7.675	29.793	0.163	0.169																																	1373486472
OWID_AFR		Africa	2020-10-24	1709369	11761	10184.1	41143	223	226	1244.55	8.563	7.415	29.955	0.162	0.165																																	1373486472
OWID_AFR		Africa	2020-10-25	1718465	9096	10313.1	41259	116	216.143	1251.17	6.623	7.509	30.04	0.084	0.157																																	1373486472
OWID_AFR		Africa	2020-10-26	1729156	10691	10456.9	41607	348	239.571	1258.95	7.784	7.613	30.293	0.253	0.174																																	1373486472
OWID_AFR		Africa	2020-10-27	1737828	8672	10297.6	41789	182	223	1265.27	6.314	7.497	30.425	0.133	0.162																																	1373486472
OWID_AFR		Africa	2020-10-28	1749731	11903	10501	42135	346	236.429	1273.93	8.666	7.646	30.677	0.252	0.172																																	1373486472
OWID_AFR		Africa	2020-10-29	1760797	11066	10515.3	42337	202	234.429	1281.99	8.057	7.656	30.824	0.147	0.171																																	1373486472
OWID_AFR		Africa	2020-10-30	1774401	13604	10970.4	42629	292	244.143	1291.9	9.905	7.987	31.037	0.213	0.178																																	1373486472
OWID_AFR		Africa	2020-10-31	1785475	11074	10872.3	42853	224	244.286	1299.96	8.063	7.916	31.2	0.163	0.178																																	1373486472
OWID_AFR		Africa	2020-11-01	1795768	10293	11043.3	43175	322	273.714	1307.45	7.494	8.04	31.435	0.234	0.199																																	1373486472
OWID_AFR		Africa	2020-11-02	1803344	7576	10598.3	43389	214	254.571	1312.97	5.516	7.716	31.59	0.156	0.185																																	1373486472
OWID_AFR		Africa	2020-11-03	1814219	10875	10913	43705	316	273.714	1320.89	7.918	7.945	31.82	0.23	0.199																																	1373486472
OWID_AFR		Africa	2020-11-04	1828228	14009	11213.9	43940	235	257.857	1331.09	10.2	8.165	31.992	0.171	0.188																																	1373486472
OWID_AFR		Africa	2020-11-05	1843619	15391	11831.7	44244	304	272.429	1342.29	11.206	8.614	32.213	0.221	0.198																																	1373486472
OWID_AFR		Africa	2020-11-06	1855337	11718	11562.3	44467	223	262.571	1350.82	8.532	8.418	32.375	0.162	0.191																																	1373486472
OWID_AFR		Africa	2020-11-07	1870356	15019	12125.9	44845	378	284.571	1361.76	10.935	8.829	32.65	0.275	0.207																																	1373486472
OWID_AFR		Africa	2020-11-08	1882860	12504	12441.7	45360	516	312.286	1370.86	9.104	9.058	33.025	0.376	0.227																																	1373486472
OWID_AFR		Africa	2020-11-09	1891757	8897	12630.4	45609	249	317.286	1377.34	6.478	9.196	33.207	0.181	0.231																																	1373486472
OWID_AFR		Africa	2020-11-10	1904921	13164	12957.4	45950	341	320.857	1386.92	9.584	9.434	33.455	0.248	0.234																																	1373486472
OWID_AFR		Africa	2020-11-11	1918938	14017	12958.6	46282	332	334.714	1397.13	10.205	9.435	33.697	0.242	0.244																																	1373486472
OWID_AFR		Africa	2020-11-12	1934695	15757	13010.9	46551	269	329.714	1408.6	11.472	9.473	33.893	0.196	0.24																																	1373486472
OWID_AFR		Africa	2020-11-13	1949358	14663	13431.6	46831	280	337.857	1419.28	10.676	9.779	34.096	0.204	0.246																																	1373486472
OWID_AFR		Africa	2020-11-14	1963445	14087	13298.4	47066	235	317.429	1429.53	10.256	9.682	34.268	0.171	0.231																																	1373486472
OWID_AFR		Africa	2020-11-15	1976005	12560	13306.4	47362	296	286	1438.68	9.145	9.688	34.483	0.216	0.208																																	1373486472
OWID_AFR		Africa	2020-11-16	1986322	10317	13509.3	47641	279	290.286	1446.19	7.512	9.836	34.686	0.203	0.211																																	1373486472
OWID_AFR		Africa	2020-11-17	1999195	12873	13467.7	48034	393	297.714	1455.56	9.372	9.805	34.972	0.286	0.217																																	1373486472
OWID_AFR		Africa	2020-11-18	2014480	15285	13648.9	48426	392	306.286	1466.69	11.129	9.937	35.258	0.285	0.223																																	1373486472
OWID_AFR		Africa	2020-11-19	2028406	13926	13387.3	48702	276	307.286	1476.83	10.139	9.747	35.459	0.201	0.224																																	1373486472
OWID_AFR		Africa	2020-11-20	2044150	15744	13541.7	49114	412	326.143	1488.29	11.463	9.859	35.759	0.3	0.237																																	1373486472
OWID_AFR		Africa	2020-11-21	2057507	13357	13437.4	49428	314	337.429	1498.02	9.725	9.783	35.987	0.229	0.246																																	1373486472
OWID_AFR		Africa	2020-11-22	2070302	12795	13471	49718	290	336.571	1507.33	9.316	9.808	36.198	0.211	0.245																																	1373486472
OWID_AFR		Africa	2020-11-23	2080377	10075	13436.4	49987	269	335.143	1514.67	7.335	9.783	36.394	0.196	0.244																																	1373486472
OWID_AFR		Africa	2020-11-24	2092881	12504	13383.7	50331	344	328.143	1523.77	9.104	9.744	36.645	0.25	0.239																																	1373486472
OWID_AFR		Africa	2020-11-25	2107527	14646	13292.4	50646	315	317.143	1534.44	10.663	9.678	36.874	0.229	0.231																																	1373486472
OWID_AFR		Africa	2020-11-26	2121460	13933	13293.4	50944	298	320.286	1544.58	10.144	9.679	37.091	0.217	0.233																																	1373486472
OWID_AFR		Africa	2020-11-27	2137499	16039	13335.6	51264	320	307.143	1556.26	11.678	9.709	37.324	0.233	0.224																																	1373486472
OWID_AFR		Africa	2020-11-28	2150900	13401	13341.9	51499	235	295.857	1566.02	9.757	9.714	37.495	0.171	0.215																																	1373486472
OWID_AFR		Africa	2020-11-29	2163977	13077	13382.1	51723	224	286.429	1575.54	9.521	9.743	37.658	0.163	0.209																																	1373486472
OWID_AFR		Africa	2020-11-30	2174318	10341	13420.1	51992	269	286.429	1583.07	7.529	9.771	37.854	0.196	0.209																																	1373486472
OWID_AFR		Africa	2020-12-01	2185155	10837	13182	52250	258	274.143	1590.95	7.89	9.597	38.042	0.188	0.2																																	1373486472
OWID_AFR		Africa	2020-12-02	2201566	16411	13434.1	52580	330	276.286	1602.9	11.948	9.781	38.282	0.24	0.201																																	1373486472
OWID_AFR		Africa	2020-12-03	2217208	15642	13678.3	52847	267	271.857	1614.29	11.389	9.959	38.477	0.194	0.198																																	1373486472
OWID_AFR		Africa	2020-12-04	2235176	17968	13953.9	53277	430	287.571	1627.37	13.082	10.159	38.79	0.313	0.209																																	1373486472
OWID_AFR		Africa	2020-12-05	2249944	14768	14149.1	53564	287	295	1638.13	10.752	10.302	38.999	0.209	0.215																																	1373486472
OWID_AFR		Africa	2020-12-06	2263420	13476	14206.1	53870	306	306.714	1647.94	9.812	10.343	39.221	0.223	0.223																																	1373486472
OWID_AFR		Africa	2020-12-07	2274054	10634	14248	54118	248	303.714	1655.68	7.742	10.374	39.402	0.181	0.221																																	1373486472
OWID_AFR		Africa	2020-12-08	2287309	13255	14593.4	54520	402	324.286	1665.33	9.651	10.625	39.695	0.293	0.236																																	1373486472
OWID_AFR		Africa	2020-12-09	2306706	19397	15020	54870	350	327.143	1679.45	14.122	10.936	39.949	0.255	0.238																																	1373486472
OWID_AFR		Africa	2020-12-10	2325841	19135	15519	55264	394	345.286	1693.38	13.932	11.299	40.236	0.287	0.251																																	1373486472
OWID_AFR		Africa	2020-12-11	2344920	19079	15677.7	55662	398	340.714	1707.28	13.891	11.415	40.526	0.29	0.248																																	1373486472
OWID_AFR		Africa	2020-12-12	2363057	18137	16159	55988	326	346.286	1720.48	13.205	11.765	40.763	0.237	0.252																																	1373486472
OWID_AFR		Africa	2020-12-13	2379283	16226	16551.9	56334	346	352	1732.29	11.814	12.051	41.015	0.252	0.256																																	1373486472
OWID_AFR		Africa	2020-12-14	2390688	11405	16662	56645	311	361	1740.6	8.304	12.131	41.242	0.226	0.263																																	1373486472
OWID_AFR		Africa	2020-12-15	2408675	17987	17338	57072	427	364.571	1753.69	13.096	12.623	41.553	0.311	0.265																																	1373486472
OWID_AFR		Africa	2020-12-16	2429803	21162	17590.1	57418	346	364	1769.08	15.408	12.807	41.805	0.252	0.265																																	1373486472
OWID_AFR		Africa	2020-12-17	2450322	20519	17787.9	57814	396	364.286	1784.02	14.939	12.951	42.093	0.288	0.265																																	1373486472
OWID_AFR		Africa	2020-12-18	2469642	19320	17822.3	58310	496	378.286	1798.08	14.066	12.976	42.454	0.361	0.275																																	1373486472
OWID_AFR		Africa	2020-12-19	2490910	21268	18269.6	58759	449	395.857	1813.57	15.485	13.302	42.781	0.327	0.288																																	1373486472
OWID_AFR		Africa	2020-12-20	2509336	18426	18583.9	59099	340	395	1826.98	13.415	13.53	43.028	0.248	0.288																																	1373486472
OWID_AFR		Africa	2020-12-21	2526123	16787	19352.7	59528	429	411.857	1839.2	12.222	14.09	43.341	0.312	0.3																																	1373486472
OWID_AFR		Africa	2020-12-22	2546110	19987	19638.4	60057	529	426.429	1853.76	14.552	14.298	43.726	0.385	0.31																																	1373486472
OWID_AFR		Africa	2020-12-23	2571857	25747	20293.4	60877	820	494.143	1872.5	18.746	14.775	44.323	0.597	0.36																																	1373486472
OWID_AFR		Africa	2020-12-24	2598902	27045	21225.7	61431	554	516.714	1892.19	19.691	15.454	44.726	0.403	0.376																																	1373486472
OWID_AFR		Africa	2020-12-25	2624687	25785	22149.3	61955	524	520.714	1910.97	18.773	16.126	45.108	0.382	0.379																																	1373486472
OWID_AFR		Africa	2020-12-26	2646070	21383	22165.7	62374	419	516.429	1926.54	15.568	16.138	45.413	0.305	0.376																																	1373486472
OWID_AFR		Africa	2020-12-27	2664745	18675	22201.3	62806	432	529.571	1940.13	13.597	16.164	45.727	0.315	0.386																																	1373486472
OWID_AFR		Africa	2020-12-28	2679944	15199	21974.4	63351	545	546.143	1951.2	11.066	15.999	46.124	0.397	0.398																																	1373486472
OWID_AFR		Africa	2020-12-29	2700072	20128	21994.6	64068	717	573	1965.85	14.655	16.014	46.646	0.522	0.417																																	1373486472
OWID_AFR		Africa	2020-12-30	2730665	30593	22686.9	64769	701	556	1988.13	22.274	16.518	47.157	0.51	0.405																																	1373486472
OWID_AFR		Africa	2020-12-31	2760454	29789	23078.9	65468	699	576.714	2009.82	21.689	16.803	47.666	0.509	0.42																																	1373486472
OWID_AFR		Africa	2021-01-01	2788203	27749	23359.4	66126	658	595.857	2030.02	20.203	17.007	48.145	0.479	0.434																																	1373486472
OWID_AFR		Africa	2021-01-02	2811093	22890	23574.7	66641	515	609.571	2046.68	16.666	17.164	48.52	0.375	0.444																																	1373486472
OWID_AFR		Africa	2021-01-03	2833088	21995	24049	67246	605	634.286	2062.7	16.014	17.509	48.96	0.44	0.462																																	1373486472
OWID_AFR		Africa	2021-01-04	2854863	21775	24988.4	67930	684	654.143	2078.55	15.854	18.193	49.458	0.498	0.476																																	1373486472
OWID_AFR		Africa	2021-01-05	2881708	26845	25948	68751	821	669	2098.1	19.545	18.892	50.056	0.598	0.487																																	1373486472
OWID_AFR		Africa	2021-01-06	2917497	35789	26690.3	69861	1110	727.429	2124.15	26.057	19.433	50.864	0.808	0.53																																	1373486472
OWID_AFR		Africa	2021-01-07	2952934	35437	27497.1	70550	689	726	2149.95	25.801	20.02	51.366	0.502	0.529																																	1373486472
OWID_AFR		Africa	2021-01-08	2989374	36440	28738.7	71460	910	762	2176.49	26.531	20.924	52.028	0.663	0.555																																	1373486472
OWID_AFR		Africa	2021-01-09	3024446	35072	30479	72117	657	782.286	2202.02	25.535	22.191	52.507	0.478	0.57																			0	0			0	0	0	0			0	0	0		1373486472
OWID_AFR		Africa	2021-01-10	3056084	31638	31856.6	72711	594	780.714	2225.06	23.035	23.194	52.939	0.432	0.568																			0	0			0	500	0	0			0	500	0		1373486472
OWID_AFR		Africa	2021-01-11	3084082	27998	32745.6	73392	681	780.286	2245.44	20.385	23.841	53.435	0.496	0.568																			0	0			0	500	0	0			0	500	0		1373486472
OWID_AFR		Africa	2021-01-12	3110152	26070	32634.9	74467	1075	816.571	2264.42	18.981	23.761	54.217	0.783	0.595																			0	0			0	500	0	0			0	500	0		1373486472
OWID_AFR		Africa	2021-01-13	3144213	34061	32388	75688	1221	832.429	2289.22	24.799	23.581	55.106	0.889	0.606																			2000	2000			0	500	0	0			0	500	0		1373486472
OWID_AFR		Africa	2021-01-14	3178460	34247	32218	76741	1053	884.429	2314.16	24.934	23.457	55.873	0.767	0.644																			2000	2000			0	600	0	0			0	600	0		1373486472
OWID_AFR		Africa	2021-01-15	3210018	31558	31520.6	77646	905	883.714	2337.13	22.977	22.949	56.532	0.659	0.643																			4000	4000			0	667	0	0			0	667	0		1373486472
OWID_AFR		Africa	2021-01-16	3237546	27528	30442.9	78308	662	884.429	2357.17	20.042	22.165	57.014	0.482	0.644																			7000	7000			3000	1000	0	0			1	1000	0		1373486472
OWID_AFR		Africa	2021-01-17	3264174	26628	29727.1	78906	598	885	2376.56	19.387	21.644	57.449	0.435	0.644																			7000	7000			3000	1118	0	0			1	1118	0		1373486472
OWID_AFR		Africa	2021-01-18	3286590	22417	28929.9	79632	726	891.429	2392.88	16.321	21.063	57.978	0.529	0.649																			7000	7000			3000	1236	0	0			1	1236	0		1373486472
OWID_AFR		Africa	2021-01-19	3310074	23484	28560.4	80834	1202	909.571	2409.98	17.098	20.794	58.853	0.875	0.662																			10976	10976			3000	1354	0	0			1	1354	0		1373486472
OWID_AFR		Africa	2021-01-20	3338410	28336	27742.6	81756	922	866.857	2430.61	20.631	20.199	59.524	0.671	0.631																			13163	13163			2187	1595	0	0			1	1595	0		1373486472
OWID_AFR		Africa	2021-01-21	3366360	27950	26843	82782	1026	863	2450.96	20.35	19.544	60.271	0.747	0.628																			13163	13163			2187	1718	0	0			1	1718	0		1373486472
OWID_AFR		Africa	2021-01-22	3392340	25980	26046.1	83755	973	872.714	2469.88	18.915	18.964	60.98	0.708	0.635																			16890	16890			2187	1841	0	0			1	1841	0		1373486472
OWID_AFR		Africa	2021-01-23	3419704	27364	26022.7	84537	782	889.857	2489.8	19.923	18.946	61.549	0.569	0.648																			18353	18353			1463	1622	0	0			1	1622	0		1373486472
OWID_AFR		Africa	2021-01-24	3439885	20181	25101.7	85184	647	896.857	2504.49	14.693	18.276	62.02	0.471	0.653																			18353	18353			1463	1542	0	0			1	1542	0		1373486472
OWID_AFR		Africa	2021-01-25	3456519	16634	24275.6	85955	771	903.286	2516.6	12.111	17.674	62.582	0.561	0.658																			19889	19889			1463	1682	0	0			1	1682	0		1373486472
OWID_AFR		Africa	2021-01-26	3475126	18607	23578.9	86938	1017	876.857	2530.15	13.547	17.167	63.297	0.74	0.638																			22712	22712			2823	1926	0	0			1	1926	0		1373486472
OWID_AFR		Africa	2021-01-27	3495987	20861	22511	87989	1051	895.286	2545.34	15.188	16.39	64.063	0.765	0.652																			25587	25587			2875	2024	0	0			1	2024	0		1373486472
OWID_AFR		Africa	2021-01-28	3516765	20778	21486.4	88985	996	891	2560.47	15.128	15.644	64.788	0.725	0.649																			28779	28779			3192	2214	0	0			2	2214	0		1373486472
OWID_AFR		Africa	2021-01-29	3535971	19206	20518.7	89831	846	872.857	2574.45	13.983	14.939	65.404	0.616	0.636																			30861	30861			2082	47245	0	0			34	2245	0		1373486472
OWID_AFR		Africa	2021-01-30	3553839	17868	19162.1	90445	614	848.857	2587.46	13.009	13.951	65.851	0.447	0.618																			122206	32206			2112	47267	0.01	0			34	2267	0		1373486472
OWID_AFR		Africa	2021-01-31	3569601	15762	18530.9	90970	525	831.429	2598.93	11.476	13.492	66.233	0.382	0.605																			158206	32206			38112	46602	0.01	0			34	4602	0		1373486472
OWID_AFR		Africa	2021-02-01	3582291	12690	17967.4	91479	509	794	2608.17	9.239	13.082	66.603	0.371	0.578																			236712	36631			76193	55718	0.02	0			41	5698	0		1373486472
OWID_AFR		Africa	2021-02-02	3597115	14824	17427	92363	884	775	2618.97	10.793	12.688	67.247	0.644	0.564																			295127	37836			58445	57648	0.02	0			42	6190	0		1373486472
OWID_AFR		Africa	2021-02-03	3612577	15462	16655.7	93073	710	726.286	2630.22	11.257	12.127	67.764	0.517	0.529																			347149	38746	5		51945	57894	0.03	0	0		42	6493	0		1373486472
OWID_AFR		Africa	2021-02-04	3629043	16466	16039.7	93640	567	665	2642.21	11.988	11.678	68.177	0.413	0.484																			390474	38746	5		44163	56995	0.03	0	0		41	6673	0		1373486472
OWID_AFR		Africa	2021-02-05	3644975	15932	15572	94187	547	622.286	2653.81	11.6	11.338	68.575	0.398	0.453																			446986	38746	5		57350	58945	0.03	0	0		43	6902	0.001		1373486472
OWID_AFR		Africa	2021-02-06	3658315	13340	14925.1	94734	547	612.714	2663.53	9.713	10.867	68.973	0.398	0.446																			504800	39248	1586		56569	61320	0.04	0	0		45	7669	0.001		1373486472
OWID_AFR		Africa	2021-02-07	3670256	11941	14379.3	95091	357	588.714	2672.22	8.694	10.469	69.233	0.26	0.429																			504800	39248	1586		56569	62340	0.04	0	0		45	7505	0.001		1373486472
OWID_AFR		Africa	2021-02-08	3681607	11351	14188	95535	444	579.429	2680.48	8.264	10.33	69.557	0.323	0.422																			593502	39373	3980		56569	57920	0.04	0	0		42	7341	0.001		1373486472
OWID_AFR		Africa	2021-02-09	3692899	11292	13683.4	96234	699	553	2688.7	8.221	9.963	70.065	0.509	0.403																			661263	39382	6700		67791	59255	0.05	0	0		43	7171	0.001		1373486472
OWID_AFR		Africa	2021-02-10	3706026	13127	13349.9	96770	536	528.143	2698.26	9.557	9.72	70.456	0.39	0.385																			795836	39385	10335		134603	71063	0.06	0	0		52	7056	0.001		1373486472
OWID_AFR		Africa	2021-02-11	3717944	11918	12700.1	97265	495	517.857	2706.94	8.677	9.247	70.816	0.36	0.377																			908796	39611	13867		112990	80912	0.07	0	0		59	7065	0.001		1373486472
OWID_AFR		Africa	2021-02-12	3731845	13901	12410	97830	565	520.429	2717.06	10.121	9.035	71.227	0.411	0.379																			1165581	39611	13867		260573	109721	0.08	0	0		80	7316	0.001		1373486472
OWID_AFR		Africa	2021-02-13	3742776	10931	12065.9	98181	351	492.429	2725.02	7.959	8.785	71.483	0.256	0.359																			1446178	43458	14181		280224	141448	0.11	0	0		103	7566	0.001		1373486472
OWID_AFR		Africa	2021-02-14	3753191	10415	11847.9	98475	294	483.429	2732.6	7.583	8.626	71.697	0.214	0.352																			1446178	43458	14181		280224	158028	0.11	0	0		115	7558	0.001		1373486472
OWID_AFR		Africa	2021-02-15	3763031	9840	11632	98945	470	487.143	2739.77	7.164	8.469	72.039	0.342	0.355																			1766999	43467	16441		280224	174607	0.13	0	0		127	7550	0.001		1373486472
OWID_AFR		Africa	2021-02-16	3773025	9994	11446.6	99410	465	453.714	2747.04	7.276	8.334	72.378	0.339	0.33																			1965819	43474	18176		198850	197500	0.14	0	0		144	11720	0.001		1373486472
OWID_AFR		Africa	2021-02-17	3785191	12166	11309.3	99812	402	434.571	2755.9	8.858	8.234	72.671	0.293	0.316																			2147659	47134	19512		178234	204864	0.16	0	0		149	12853	0.001		1373486472
OWID_AFR		Africa	2021-02-18	3799239	14048	11613.6	100325	513	437.143	2766.13	10.228	8.456	73.044	0.374	0.318																			2304003	50215	22925		154075	211163	0.17	0	0		154	13363	0.001		1373486472
OWID_AFR		Africa	2021-02-19	3810283	11044	11205.4	100709	384	411.286	2774.17	8.041	8.158	73.324	0.28	0.299																			2514038	2487572	32990		135095	194769	0.18	0.18	0		142	15109	0.001		1373486472
OWID_AFR		Africa	2021-02-20	3819822	9539	11006.6	100999	290	402.571	2781.11	6.945	8.014	73.535	0.211	0.293																			2616970	2581895	45489		104736	172687	0.19	0.19	0		126	108255	0.008		1373486472
OWID_AFR		Africa	2021-02-21	3829333	9511	10877.4	101336	337	408.714	2788.04	6.925	7.92	73.78	0.245	0.298																			2623735	2588660	50463		105820	161551	0.19	0.19	0		118	92146	0.007		1373486472
OWID_AFR		Africa	2021-02-22	3838352	9019	10760.1	101671	335	389.429	2794.61	6.567	7.834	74.024	0.244	0.284																			2745898	2700632	68325		108517	151261	0.2	0.2	0		110	89516	0.007		1373486472
OWID_AFR		Africa	2021-02-23	3846104	7752	10439.9	102142	471	390.286	2800.25	5.644	7.601	74.367	0.343	0.284																			2854362	2799750	86927		102549	140359	0.21	0.2	0.01		102	97995	0.007		1373486472
OWID_AFR		Africa	2021-02-24	3856590	10486	10199.9	102468	326	379.429	2807.88	7.635	7.426	74.604	0.237	0.276																			3151789	3091099	102499		299231	161949	0.23	0.23	0.01		118	145422	0.011		1373486472
OWID_AFR		Africa	2021-02-25	3868956	12366	9959.57	102825	357	357.143	2816.89	9.003	7.251	74.864	0.26	0.26																			3435126	3367981	119792		280613	183228	0.25	0.25	0.01		133	174560	0.013		1373486472
OWID_AFR		Africa	2021-02-26	3880035	11079	9964.57	103142	317	347.571	2824.95	8.066	7.255	75.095	0.231	0.253																			3677781	3557825	183604		244459	201588	0.27	0.26	0.01		147	184247	0.013		1373486472
OWID_AFR		Africa	2021-02-27	3887867	7832	9720.71	103481	339	354.571	2830.66	5.702	7.077	75.342	0.247	0.258																			3866524	3681069	252758		186205	212586	0.28	0.27	0.02		155	187121	0.014		1373486472
OWID_AFR		Africa	2021-02-28	3897281	9414	9706.86	103706	225	338.571	2837.51	6.854	7.067	75.506	0.164	0.247																			3874251	3688796	255982		183139	218485	0.28	0.27	0.02		159	188622	0.014		1373486472
OWID_AFR		Africa	2021-03-01	3906070	8789	9674	104021	315	335.714	2843.91	6.399	7.043	75.735	0.229	0.244																			4092105	3834895	330257		188826	224535	0.3	0.28	0.02		163	190401	0.014		1373486472
OWID_AFR		Africa	2021-03-02	3913621	7551	9645.29	104384	363	320.286	2849.41	5.498	7.022	75.999	0.264	0.233																			4253030	3934943	394124		162729	262819	0.31	0.29	0.03		191	221170	0.016		1373486472
OWID_AFR		Africa	2021-03-03	3924485	10864	9699.29	104660	276	313.143	2857.32	7.91	7.062	76.2	0.201	0.228																			4424425	4039134	468861		172467	244439	0.32	0.29	0.03		178	194095	0.014		1373486472
OWID_AFR		Africa	2021-03-04	3937063	12578	9729.57	104991	331	309.429	2866.47	9.158	7.084	76.441	0.241	0.225																			4570416	4132764	529681		146021	225141	0.33	0.3	0.04		164	168228	0.012		1373486472
OWID_AFR		Africa	2021-03-05	3945600	8537	9366.43	105216	225	296.286	2872.69	6.216	6.819	76.605	0.164	0.216																			4808377	4283815	624742		163787	214931	0.35	0.31	0.05		156	153079	0.011		1373486472
OWID_AFR		Africa	2021-03-06	3955555	9955	9669.71	105481	265	285.714	2879.94	7.248	7.04	76.798	0.193	0.208																			5013434	4409872	705135		203881	216781	0.37	0.32	0.05		158	152929	0.011		1373486472
OWID_AFR		Africa	2021-03-07	3964028	8473	9535.29	105712	231	286.571	2886.11	6.169	6.942	76.966	0.168	0.209																			5054444	4450882	705135		158213	215080	0.37	0.32	0.05		157	151112	0.011		1373486472
OWID_AFR		Africa	2021-03-08	3973315	9287	9606.43	106091	379	295.714	2892.87	6.762	6.994	77.242	0.276	0.215																			5402720	4724802	779759		132436	216626	0.39	0.34	0.06		158	152542	0.011		1373486472
OWID_AFR		Africa	2021-03-09	3981120	7805	9642.71	106380	289	285.143	2898.55	5.683	7.021	77.453	0.21	0.208																			5543143	4799463	850734		141305	216535	0.4	0.35	0.06		158	151756	0.011		1373486472
OWID_AFR		Africa	2021-03-10	3991541	10421	9579.43	106681	301	288.714	2906.14	7.587	6.975	77.672	0.219	0.21																			5883345	5002177	1010055		236471	232484	0.43	0.36	0.07		169	157662	0.011		1373486472
OWID_AFR		Africa	2021-03-11	4006762	15221	9957	107004	323	287.571	2917.22	11.082	7.249	77.907	0.235	0.209																			6071753	5072638	1137129		193065	241354	0.44	0.37	0.08		176	157162	0.011		1373486472
OWID_AFR		Africa	2021-03-12	4016631	9869	10147.3	107232	228	288	2924.41	7.185	7.388	78.073	0.166	0.21																			6381772	5129777	1397210		314434	263332	0.46	0.37	0.1		192	155485	0.011		1373486472
OWID_AFR		Africa	2021-03-13	4026961	10330	10200.9	107526	294	292.143	2931.93	7.521	7.427	78.287	0.214	0.213																			6785420	5286646	1644318		299658	278641	0.49	0.38	0.12		203	146881	0.011		1373486472
OWID_AFR		Africa	2021-03-14	4035519	8558	10213	107777	251	295	2938.16	6.231	7.436	78.47	0.183	0.215																			6801943	5303169	1644318		299695	285821	0.5	0.39	0.12		208	138164	0.01		1373486472
OWID_AFR		Africa	2021-03-15	4044037	8518	10103.1	108086	309	285	2944.36	6.202	7.356	78.695	0.225	0.208																			7194978	5400064	1942667		347301	304812	0.52	0.39	0.14		222	141258	0.01		1373486472
OWID_AFR		Africa	2021-03-16	4053080	9043	10280	108394	308	287.714	2950.94	6.584	7.485	78.919	0.224	0.209																			7430457	5441219	2146524		230196	316635	0.54	0.4	0.16		231	134840	0.01		1373486472
OWID_AFR		Africa	2021-03-17	4064067	10987	10360.9	108671	277	284.286	2958.94	7.999	7.543	79.121	0.202	0.207																			7632156	5487833	2312736		186708	308517	0.56	0.4	0.17		225	124050	0.009		1373486472
OWID_AFR		Africa	2021-03-18	4075369	11302	9801	108932	261	275.429	2967.17	8.229	7.136	79.311	0.19	0.201																			7819596	5675022	2321849		188407	306759	0.57	0.41	0.17		223	122253	0.009		1373486472
OWID_AFR		Africa	2021-03-19	4087990	12621	10194.1	109477	545	320.714	2976.36	9.189	7.422	79.707	0.397	0.234																			8102429	5746851	2563824		192730	286121	0.59	0.42	0.19		208	120772	0.009		1373486472
OWID_AFR		Africa	2021-03-20	4097237	9247	10039.4	109674	197	306.857	2983.09	6.733	7.309	79.851	0.143	0.223																			8194788	5768178	2634856		105584	258837	0.6	0.42	0.19		188	120731	0.009		1373486472
OWID_AFR		Africa	2021-03-21	4106372	9135	10121.9	109903	229	303.714	2989.74	6.651	7.369	80.018	0.167	0.221																			8216336	5789726	2634856		104612	248970	0.6	0.42	0.19		181	125225	0.009		1373486472
OWID_AFR		Africa	2021-03-22	4116081	9709	10292	110163	260	296.714	2996.81	7.069	7.493	80.207	0.189	0.216																			8338577	5818325	2728498		105045	231329	0.61	0.42	0.2		168	121907	0.009		1373486472
OWID_AFR		Africa	2021-03-23	4124678	8597	10228.3	110485	322	298.714	3003.07	6.259	7.447	80.441	0.234	0.217																			8484800	5892540	2820695		126272	216241	0.62	0.43	0.21		157	123336	0.009		1373486472
OWID_AFR		Africa	2021-03-24	4135500	10822	10204.7	110805	320	304.857	3010.95	7.879	7.43	80.674	0.233	0.222																			9420911	6573493	3089404		350825	240212	0.69	0.48	0.22		175	133051	0.01		1373486472
OWID_AFR		Africa	2021-03-25	4148074	12574	10386.4	111193	388	323	3020.11	9.155	7.562	80.957	0.282	0.235																			9709302	6633967	3329642		288360	265363	0.71	0.48	0.24		193	142393	0.01		1373486472
OWID_AFR		Africa	2021-03-26	4166506	18432	11216.6	111535	342	294	3033.53	13.42	8.166	81.206	0.249	0.214																			9977830	6739396	3503614		225249	283399	0.73	0.49	0.26		206	153915	0.011		1373486472
OWID_AFR		Africa	2021-03-27	4176105	9599	11266.9	111728	193	293.429	3040.51	6.989	8.203	81.346	0.141	0.214																			10303667	6963287	3606163		151741	296831	0.75	0.51	0.26		216	162890	0.012		1373486472
OWID_AFR		Africa	2021-03-28	4185014	8909	11234.6	111911	183	286.857	3047	6.486	8.18	81.48	0.133	0.209																			10562516	7219473	3608826		143669	308129	0.77	0.53	0.26		224	171626	0.012		1373486472
OWID_AFR		Africa	2021-03-29	4194759	9745	11239.7	112225	314	294.571	3054.1	7.095	8.183	81.708	0.229	0.214																			10775431	7306239	3743035		142005	321220	0.78	0.53	0.27		234	182397	0.013		1373486472
OWID_AFR		Africa	2021-03-30	4204543	9784	11409.3	112502	277	288.143	3061.22	7.123	8.307	81.91	0.202	0.21																			10972216	7387591	3870510		175990	338221	0.8	0.54	0.28		246	194388	0.014		1373486472
OWID_AFR		Africa	2021-03-31	4217242	12699	11677.4	112755	253	278.571	3070.47	9.246	8.502	82.094	0.184	0.203																			11476248	7745077	3995049		180716	325014	0.84	0.56	0.29		237	201832	0.015		1373486472
OWID_AFR		Africa	2021-04-01	4239521	22279	13063.9	113165	410	281.714	3086.69	16.221	9.511	82.393	0.299	0.205																			11729825	7901390	4097537		272007	317673	0.85	0.58	0.3		231	210350	0.015		1373486472
OWID_AFR		Africa	2021-04-02	4252592	13071	12298	113411	246	268	3096.2	9.517	8.954	82.572	0.179	0.195																			11883589	7978373	4174318		249640	301462	0.87	0.58	0.3		219	206274	0.015		1373486472
OWID_AFR		Africa	2021-04-03	4261395	8803	12184.3	113579	168	264.429	3102.61	6.409	8.871	82.694	0.122	0.193																			12018828	8061917	4226013		233972	293039	0.88	0.59	0.31		213	204831	0.015		1373486472
OWID_AFR		Africa	2021-04-04	4270946	9551	12276	113851	272	277.143	3109.57	6.954	8.938	82.892	0.198	0.202																			12082780	8132039	4226289		222600	287474	0.88	0.59	0.31		209	203994	0.015		1373486472
OWID_AFR		Africa	2021-04-05	4280169	9223	12201.4	114081	230	265.143	3116.28	6.715	8.884	83.059	0.167	0.193																			12236282	8227187	4285890		213283	279834	0.89	0.6	0.31		204	200799	0.015		1373486472
OWID_AFR		Africa	2021-04-06	4289781	9612	12176.9	114317	236	259.286	3123.28	6.998	8.866	83.231	0.172	0.189																			12575036	8521870	4333474		245677	270236	0.92	0.62	0.32		197	200697	0.015		1373486472
OWID_AFR		Africa	2021-04-07	4301440	11659	12028.3	114584	267	261.286	3131.77	8.489	8.757	83.426	0.194	0.19																			12960258	8839889	4399278		261783	262716	0.94	0.64	0.32		191	201521	0.015		1373486472
OWID_AFR		Africa	2021-04-08	4318253	16813	11247.4	114935	351	252.857	3144.01	12.241	8.189	83.681	0.256	0.184																			13685750	9528531	4443032		362646	261256	1	0.69	0.32		190	208139	0.015		1373486472
OWID_AFR		Africa	2021-04-09	4330814	12561	11174.6	115198	263	255.286	3153.15	9.145	8.136	83.873	0.191	0.186																			13840825	9655739	4477593		343961	292457	1.01	0.7	0.33		213	246105	0.018		1373486472
OWID_AFR		Africa	2021-04-10	4340528	9714	11304.7	115421	223	263.143	3160.23	7.073	8.231	84.035	0.162	0.192																			14000751	9777098	4516916		367339	294100	1.02	0.71	0.33		214	249825	0.018		1373486472
OWID_AFR		Africa	2021-04-11	4350270	9742	11332	115710	289	265.571	3167.32	7.093	8.251	84.245	0.21	0.193																			14150137	9912181	4531219		308627	291807	1.03	0.72	0.33		212	249520	0.018		1373486472
OWID_AFR		Africa	2021-04-12	4360482	10212	11473.3	115970	260	269.857	3174.75	7.435	8.353	84.435	0.189	0.196																			14259556	10023098	4533119		317774	292945	1.04	0.73	0.33		213	254212	0.019		1373486472
OWID_AFR		Africa	2021-04-13	4370255	9773	11496.3	116377	407	294.286	3181.87	7.115	8.37	84.731	0.296	0.214																			14372773	10125649	4546621		358401	284888	1.05	0.74	0.33		207	251445	0.018		1373486472
OWID_AFR		Africa	2021-04-14	4384177	13922	11819.6	116745	368	308.714	3192.01	10.136	8.606	84.999	0.268	0.225																			14720408	10461361	4558759		369677	280168	1.07	0.76	0.33		204	251587	0.018		1373486472
OWID_AFR		Africa	2021-04-15	4396821	12644	11224	117059	314	303.429	3201.21	9.206	8.172	85.228	0.229	0.221																			14863081	10566041	4589663		261510	265885	1.08	0.77	0.33		194	240871	0.018		1373486472
OWID_AFR		Africa	2021-04-16	4408875	12054	11151.6	117366	307	309.714	3209.99	8.776	8.119	85.451	0.224	0.225																			15071502	10763273	4600852		287756	267243	1.1	0.78	0.33		195	244121	0.018		1373486472
OWID_AFR		Africa	2021-04-17	4422234	13359	11672.3	117646	280	317.857	3219.71	9.726	8.498	85.655	0.204	0.231																			15369995	11054635	4607983		315599	267653	1.12	0.8	0.34		195	247710	0.018		1373486472
OWID_AFR		Africa	2021-04-18	4431585	9351	11616.4	117898	252	312.571	3226.52	6.808	8.458	85.838	0.183	0.228																			15940217	11602017	4630823		294686	270563	1.16	0.84	0.34		197	251287	0.018		1373486472
OWID_AFR		Africa	2021-04-19	4440334	8749	11407.4	118197	299	318.143	3232.89	6.37	8.305	86.056	0.218	0.232																			16153571	11797570	4648624		262973	266512	1.18	0.86	0.34		194	244684	0.018		1373486472
OWID_AFR		Africa	2021-04-20	4450456	10122	11457.3	118608	411	318.714	3240.26	7.37	8.342	86.355	0.299	0.232																			16319878	11948593	4663908		214764	264002	1.19	0.87	0.34		192	239478	0.017		1373486472
OWID_AFR		Africa	2021-04-21	4462323	11867	11163.7	118919	311	310.571	3248.9	8.64	8.128	86.582	0.226	0.226																			16544360	12156917	4680066		252644	259851	1.2	0.89	0.34		189	233527	0.017		1373486472
OWID_AFR		Africa	2021-04-22	4474793	12470	11138.9	119225	306	309.429	3257.98	9.079	8.11	86.805	0.223	0.225																			16629919	12230662	4691880		248369	254219	1.21	0.89	0.34		185	226328	0.016		1373486472
OWID_AFR		Africa	2021-04-23	4486858	12065	11140.4	119603	378	319.571	3266.76	8.784	8.111	87.08	0.275	0.233																			16816072	12396061	4712634		258568	243782	1.22	0.9	0.34		177	214094	0.016		1373486472
OWID_AFR		Africa	2021-04-24	4497010	10152	10682.3	119840	237	313.429	3274.16	7.391	7.777	87.252	0.173	0.228																			16889560	12454391	4727792		261659	233119	1.23	0.91	0.34		170	201214	0.015		1373486472
OWID_AFR		Africa	2021-04-25	4506469	9459	10697.7	120131	291	319	3281.04	6.887	7.789	87.464	0.212	0.232																			16968624	12520417	4740830		234639	231325	1.24	0.91	0.35		168	197267	0.014		1373486472
OWID_AFR		Africa	2021-04-26	4513330	6861	10428	120427	296	318.571	3286.04	4.995	7.592	87.68	0.216	0.232																			17067708	12604522	4755809		240117	230025	1.24	0.92	0.35		167	195442	0.014		1373486472
OWID_AFR		Africa	2021-04-27	4523129	9799	10381.9	120793	366	312.143	3293.17	7.134	7.559	87.946	0.266	0.227																			17236944	12746364	4783203		320089	240915	1.25	0.93	0.35		175	203891	0.015		1373486472
OWID_AFR		Africa	2021-04-28	4532627	9498	10043.4	121133	340	316.286	3300.09	6.915	7.312	88.194	0.248	0.23																			18296567	13765816	4828904		423501	263135	1.33	1	0.35		192	222823	0.016		1373486472
OWID_AFR		Africa	2021-04-29	4548225	15598	10490.3	121529	396	329.143	3311.45	11.357	7.638	88.482	0.288	0.24																			18412478	13863896	4856173		478391	268593	1.34	1.01	0.35		196	225913	0.016		1373486472
OWID_AFR		Africa	2021-04-30	4557665	9440	10115.3	121782	253	311.286	3318.32	6.873	7.365	88.666	0.184	0.227																			18553633	13988174	4883115		464794	267984	1.35	1.02	0.36		195	225291	0.016		1373486472
OWID_AFR		Africa	2021-05-01	4565640	7975	9804.29	122066	284	318	3324.12	5.806	7.138	88.873	0.207	0.232																			18680562	14102882	4896350		284854	266432	1.36	1.03	0.36		194	224355	0.016		1373486472
OWID_AFR		Africa	2021-05-02	4571864	6224	9342.14	122297	231	309.429	3328.66	4.532	6.802	89.041	0.168	0.225																			18737253	14151042	4904881		205141	266478	1.36	1.03	0.36		194	221833	0.016		1373486472
OWID_AFR		Africa	2021-05-03	4578772	6908	9348.86	122554	257	303.857	3333.69	5.03	6.807	89.228	0.187	0.221																			18912400	14294356	4947142		246970	271166	1.38	1.04	0.36		197	224175	0.016		1373486472
OWID_AFR		Africa	2021-05-04	4586043	7271	8987.71	122889	335	299.429	3338.98	5.294	6.544	89.472	0.244	0.218																			19208526	14534058	5027649		450506	284796	1.4	1.06	0.37		207	232430	0.017		1373486472
OWID_AFR		Africa	2021-05-05	4595670	9627	9006.14	123233	344	300	3345.99	7.009	6.557	89.723	0.25	0.218																			19465156	14750879	5082069		397521	276189	1.42	1.07	0.37		201	222439	0.016		1373486472
OWID_AFR		Africa	2021-05-06	4608947	13277	8674.57	123616	383	298.143	3355.66	9.667	6.316	90.002	0.279	0.217																			19624727	14884555	5107964		430221	284250	1.43	1.08	0.37		207	228161	0.017		1373486472
OWID_AFR		Africa	2021-05-07	4618317	9370	8664.57	123905	289	303.286	3362.48	6.822	6.308	90.212	0.21	0.221																			20217766	15433664	5166964		753594	345206	1.47	1.12	0.38		251	284718	0.021		1373486472
OWID_AFR		Africa	2021-05-08	4624709	6392	8438.43	124137	232	295.857	3367.13	4.654	6.144	90.381	0.169	0.215																			20470293	15587001	5265772		339013	360254	1.49	1.13	0.38		262	293255	0.021		1373486472
OWID_AFR		Africa	2021-05-09	4634434	9725	8938.57	124394	257	299.571	3374.21	7.081	6.508	90.568	0.187	0.218																			21199764	16063512	5518732		310886	379749	1.54	1.17	0.4		276	312187	0.023		1373486472
OWID_AFR		Africa	2021-05-10	4641423	6989	8950.14	124745	351	313	3379.3	5.089	6.516	90.824	0.256	0.228																			21661168	16498947	5557451		305036	393533	1.58	1.2	0.4		287	327460	0.024		1373486472
OWID_AFR		Africa	2021-05-11	4648679	7272	8950.29	125059	314	310	3384.58	5.295	6.516	91.052	0.229	0.226																			22093409	16908217	5599564		500183	401459	1.61	1.23	0.41		292	341899	0.025		1373486472
OWID_AFR		Africa	2021-05-12	4657710	9031	8865.14	125365	306	304.571	3391.16	6.575	6.454	91.275	0.223	0.222																			23173673	17830589	5773814		421609	407036	1.69	1.3	0.42		296	347633	0.025		1373486472
OWID_AFR		Africa	2021-05-13	4666348	8638	8202.43	125595	230	282.714	3397.45	6.289	5.972	91.442	0.167	0.206																			23349102	17994421	5809850		382844	404697	1.7	1.31	0.42		295	346142	0.025		1373486472
OWID_AFR		Africa	2021-05-14	4674516	8168	8030.71	125846	251	277.286	3403.39	5.947	5.847	91.625	0.183	0.202																			23545212	18156406	5863124		288339	350319	1.71	1.32	0.43		255	291619	0.021		1373486472
OWID_AFR		Africa	2021-05-15	4681507	6991	8116.29	126086	240	278.429	3408.48	5.09	5.909	91.8	0.175	0.203																			23859298	18397250	5940500		371098	370419	1.74	1.34	0.43		270	307164	0.022		1373486472
OWID_AFR		Africa	2021-05-16	4688660	7153	7748.86	126309	223	273.571	3413.69	5.208	5.642	91.962	0.162	0.199																			23952426	18481006	5950153		331931	379047	1.74	1.35	0.43		276	312418	0.023		1373486472
OWID_AFR		Africa	2021-05-17	4695989	7329	7797.43	126567	258	260.286	3419.03	5.336	5.677	92.15	0.188	0.19																			24419391	18880692	6017432		345279	391256	1.78	1.37	0.44		285	318077	0.023		1373486472
OWID_AFR		Africa	2021-05-18	4706665	10676	8283.71	126889	322	261.429	3426.8	7.773	6.031	92.385	0.234	0.19																			25194293	19509041	6165017		547986	416889	1.83	1.42	0.45		304	334262	0.024		1373486472
OWID_AFR		Africa	2021-05-19	4716849	10184	8448.43	127244	355	268.429	3434.22	7.415	6.151	92.643	0.258	0.195																			25785942	19970431	6295276		631331	463714	1.88	1.45	0.46		338	363584	0.026		1373486472
OWID_AFR		Africa	2021-05-20	4728357	11508	8858.43	127614	370	288.429	3442.59	8.379	6.45	92.912	0.269	0.21																			26225226	20334856	6370135		583570	518218	1.91	1.48	0.46		377	403400	0.029		1373486472
OWID_AFR		Africa	2021-05-21	4738523	10166	9143.86	127986	372	305.714	3450	7.402	6.657	93.183	0.271	0.223																			27003443	20849019	6634192		563944	572359	1.97	1.52	0.48		417	444510	0.032		1373486472
OWID_AFR		Africa	2021-05-22	4748511	9988	9572	128195	209	301.286	3457.27	7.272	6.969	93.335	0.152	0.219																			27828521	21569557	6738732		405017	574495	2.03	1.57	0.49		418	450339	0.033		1373486472
OWID_AFR		Africa	2021-05-23	4756650	8139	9712.86	128396	201	298.143	3463.19	5.926	7.072	93.482	0.146	0.217																			28053599	21770774	6762593		472814	577848	2.04	1.59	0.49		421	452552	0.033		1373486472
OWID_AFR		Africa	2021-05-24	4765148	8498	9879.86	128676	280	301.286	3469.38	6.187	7.193	93.686	0.204	0.219																			28573801	22217011	6836558		494928	584604	2.08	1.62	0.5		426	457435	0.033		1373486472
OWID_AFR		Africa	2021-05-25	4770971	5823	9186.57	128955	279	295.143	3473.62	4.24	6.689	93.889	0.203	0.215																			29272846	22769168	6983446		761719	613240	2.13	1.66	0.51		446	466614	0.034		1373486472
OWID_AFR		Africa	2021-05-26	4785177	14206	9761.14	129259	304	287.857	3483.96	10.343	7.107	94.11	0.221	0.21																			29659348	23002547	7112926		770952	597688	2.16	1.67	0.52		435	448165	0.033		1373486472
OWID_AFR		Africa	2021-05-27	4796870	11693	9787.57	129549	290	276.429	3492.48	8.513	7.126	94.321	0.211	0.201																			29882000	23189766	7136486		800520	594605	2.18	1.69	0.52		433	438972	0.032		1373486472
OWID_AFR		Africa	2021-05-28	4809318	12448	10113.6	129849	300	266.143	3501.54	9.063	7.363	94.54	0.218	0.194																			30063329	23332951	7174630		775567	587688	2.19	1.7	0.52		428	424652	0.031		1373486472
OWID_AFR		Africa	2021-05-29	4821185	11867	10382	130102	253	272.429	3510.18	8.64	7.559	94.724	0.184	0.198																			30663011	23858761	7229614		699412	595240	2.23	1.74	0.53		433	413998	0.03		1373486472
OWID_AFR		Africa	2021-05-30	4827149	5964	10071.3	130303	201	272.429	3514.52	4.342	7.333	94.87	0.146	0.198																			30985815	24062769	7296977		718487	604844	2.26	1.75	0.53		440	399700	0.029		1373486472
OWID_AFR		Africa	2021-05-31	4840335	13186	10741	130634	331	279.714	3524.12	9.6	7.82	95.111	0.241	0.204																			33013477	24926439	8432047		762512	614794	2.4	1.81	0.61		448	392130	0.029		1373486472
OWID_AFR		Africa	2021-06-01	4850455	10120	11354.9	130954	320	285.571	3531.49	7.368	8.267	95.344	0.233	0.208																			33811824	25482397	8669747		569874	580972	2.46	1.86	0.63		423	355597	0.026		1373486472
OWID_AFR		Africa	2021-06-02	4864277	13822	11300	131265	311	286.571	3541.55	10.063	8.227	95.571	0.226	0.209																			34313737	25770563	8853952		589112	581154	2.5	1.88	0.64		423	347837	0.025		1373486472
OWID_AFR		Africa	2021-06-03	4879108	14831	11748.3	131516	255	281.571	3552.35	10.798	8.554	95.753	0.186	0.205																			34777443	26112569	8974842		673221	590174	2.53	1.9	0.65		430	351053	0.026		1373486472
OWID_AFR		Africa	2021-06-04	4894045	14937	12103.9	131794	278	278.429	3563.23	10.875	8.813	95.956	0.202	0.203																			35024406	26232053	9103131		668508	566703	2.55	1.91	0.66		413	332544	0.024		1373486472
OWID_AFR		Africa	2021-06-05	4906753	12708	12224	132052	258	279.143	3572.48	9.252	8.9	96.144	0.188	0.203																			35258269	26347761	9179236		607615	543448	2.57	1.92	0.67		396	316662	0.023		1373486472
OWID_AFR		Africa	2021-06-06	4919482	12729	13190.4	132300	248	285.857	3581.75	9.268	9.604	96.324	0.181	0.208																			35499875	26396544	9372059		586928	539159	2.58	1.92	0.68		393	312872	0.023		1373486472
OWID_AFR		Africa	2021-06-07	4930888	11406	12936.1	132578	278	278.286	3590.05	8.304	9.418	96.527	0.202	0.203																			36082955	26676319	9675364		662710	537618	2.63	1.94	0.7		391	307711	0.022		1373486472
OWID_AFR		Africa	2021-06-08	4943882	12994	13346.7	132992	414	291.714	3599.51	9.461	9.717	96.828	0.301	0.212																			37188892	27215521	10230768		818538	567549	2.71	1.98	0.74		413	315453	0.023		1373486472
OWID_AFR		Africa	2021-06-09	4962399	18517	14017.4	133356	364	299.286	3612.99	13.482	10.206	97.093	0.265	0.218																			38220307	27820572	10657132		653149	580174	2.78	2.03	0.78		422	309525	0.023		1373486472
OWID_AFR		Africa	2021-06-10	4984142	21743	15004.9	133674	318	308.286	3628.82	15.831	10.925	97.325	0.232	0.224																			38836032	28077162	11002402		595629	571454	2.83	2.04	0.8		416	284584	0.021		1373486472
OWID_AFR		Africa	2021-06-11	5004040	19898	15713.6	134054	380	322.857	3643.31	14.487	11.441	97.601	0.277	0.235																			39209078	28231006	11221604		590462	594115	2.85	2.06	0.82		433	286202	0.021		1373486472
OWID_AFR		Africa	2021-06-12	5024899	20859	16878	134387	333	333.571	3658.5	15.187	12.288	97.844	0.242	0.243																			39520074	28413979	11341272		382496	593486	2.88	2.07	0.83		432	283645	0.021		1373486472
OWID_AFR		Africa	2021-06-13	5041812	16913	17475.7	134659	272	337	3670.81	12.314	12.724	98.042	0.198	0.245																			39608060	28458376	11367224		361200	596685	2.88	2.07	0.83		434	282398	0.021		1373486472
OWID_AFR		Africa	2021-06-14	5057434	15622	18078	134995	336	345.286	3682.19	11.374	13.162	98.286	0.245	0.251																			40472051	28860050	11826935		381979	598144	2.95	2.1	0.86		435	282250	0.021		1373486472
OWID_AFR		Africa	2021-06-15	5077285	19851	19057.6	135470	475	354	3696.64	14.453	13.875	98.632	0.346	0.258																			41466546	29125535	12539755		616167	566362	3.02	2.12	0.91		412	265099	0.019		1373486472
OWID_AFR		Africa	2021-06-16	5103584	26299	20169.3	135887	417	361.571	3715.79	19.148	14.685	98.936	0.304	0.263																			41795578	29244880	12739901		495664	531857	3.04	2.13	0.93		387	248202	0.018		1373486472
OWID_AFR		Africa	2021-06-17	5130862	27278	20960	136270	383	370.857	3735.65	19.86	15.26	99.215	0.279	0.27																			42179059	29389014	12979248		613049	527654	3.07	2.14	0.94		384	251835	0.018		1373486472
OWID_AFR		Africa	2021-06-18	5154967	24105	21561	136661	391	372.429	3753.2	17.55	15.698	99.499	0.285	0.271																			42520531	29506176	13203558		558121	521745	3.1	2.15	0.96		380	253406	0.018		1373486472
OWID_AFR		Africa	2021-06-19	5178707	23740	21972.6	137078	417	384.429	3770.48	17.284	15.998	99.803	0.304	0.28																			42651690	29541101	13290305		374408	523210	3.11	2.15	0.97		381	256525	0.019		1373486472
OWID_AFR		Africa	2021-06-20	5201715	23008	22843.3	137458	380	399.857	3787.23	16.752	16.632	100.08	0.277	0.291																			43315836	30098810	13396618		354565	538797	3.15	2.19	0.98		392	275593	0.02		1373486472
OWID_AFR		Africa	2021-06-21	5225514	23799	24011.4	137947	489	421.714	3804.56	17.327	17.482	100.436	0.356	0.307																			44038203	30444446	13773349		352965	547650	3.21	2.22	1		399	283791	0.021		1373486472
OWID_AFR		Africa	2021-06-22	5248270	22756	24426.4	138582	635	444.571	3821.13	16.568	17.784	100.898	0.462	0.324																			44160883	30509159	13823958		398432	539887	3.22	2.22	1.01		393	296808	0.022		1373486472
OWID_AFR		Africa	2021-06-23	5281149	32879	25366.4	139088	506	457.286	3845.07	23.938	18.469	101.266	0.368	0.333																			44801997	30909025	14022864		386692	548033	3.26	2.25	1.02		399	319295	0.023		1373486472
OWID_AFR		Africa	2021-06-24	5315211	34062	26335.6	139635	547	480.714	3869.87	24.8	19.174	101.665	0.398	0.35																			46139681	31702143	14566440		507747	541529	3.36	2.31	1.06		394	322795	0.024		1373486472
OWID_AFR		Africa	2021-06-25	5350294	35083	27903.9	140163	528	500.286	3895.41	25.543	20.316	102.049	0.384	0.364																			46505062	31895057	14738907		605596	545243	3.39	2.32	1.07		397	327342	0.024		1373486472
OWID_AFR		Africa	2021-06-26	5384903	34609	29456.6	140655	492	511	3920.61	25.198	21.447	102.407	0.358	0.372																			46700046	31954274	14863481		392128	545050	3.4	2.33	1.08		397	324564	0.024		1373486472
OWID_AFR		Africa	2021-06-27	5412413	27510	30099.7	141103	448	520.714	3940.64	20.029	21.915	102.733	0.326	0.379																			46983983	32145559	14955922		448852	527537	3.42	2.34	1.09		384	316956	0.023		1373486472
OWID_AFR		Africa	2021-06-28	5437341	24928	30261	141633	530	526.571	3958.79	18.149	22.032	103.119	0.386	0.383																			47874526	32594093	15364225		331229	497086	3.49	2.37	1.12		362	296462	0.022		1373486472
OWID_AFR		Africa	2021-06-29	5465715	28374	31063.6	142154	521	510.286	3979.45	20.658	22.617	103.499	0.379	0.372																			48142113	32770029	15450256		469596	498344	3.51	2.39	1.12		363	286776	0.021		1373486472
OWID_AFR		Africa	2021-06-30	5504517	38802	31909.7	142935	781	549.571	4007.7	28.251	23.233	104.067	0.569	0.4																			48664662	33058603	15683683		464209	510068	3.54	2.41	1.14		371	281925	0.021		1373486472
OWID_AFR		Africa	2021-07-01	5547435	42918	33174.9	143728	793	584.714	4038.94	31.247	24.154	104.645	0.577	0.426																			49084712	33270436	15762643		484754	508149	3.57	2.42	1.15		370	280467	0.02		1373486472
OWID_AFR		Africa	2021-07-02	5590594	43159	34328.6	144411	683	606.857	4070.37	31.423	24.994	105.142	0.497	0.442																			49245678	33359665	15829509		469161	487399	3.59	2.43	1.15		355	274300	0.02		1373486472
OWID_AFR		Africa	2021-07-03	5634070	43476	35595.3	144899	488	606.286	4102.02	31.654	25.916	105.497	0.355	0.441																			49524849	33567397	15864814		408626	488567	3.61	2.44	1.16		356	281895	0.021		1373486472
OWID_AFR		Africa	2021-07-04	5665813	31743	36200	145525	626	631.714	4125.13	23.111	26.356	105.953	0.456	0.46																			49901604	33734678	16043230		403438	478819	3.63	2.46	1.17		349	271483	0.02		1373486472
OWID_AFR		Africa	2021-07-05	5694101	28288	36680	147038	1513	772.143	4145.73	20.596	26.706	107.055	1.102	0.562																			50939231	34324823	16473540		509900	491588	3.71	2.5	1.2		358	291280	0.021		1373486472
OWID_AFR		Africa	2021-07-06	5730971	36870	37893.7	147872	834	816.857	4172.57	26.844	27.589	107.662	0.607	0.595																			51379966	34636399	16587472		525374	477573	3.74	2.52	1.21		348	294632	0.021		1373486472
OWID_AFR		Africa	2021-07-07	5775395	44424	38696.9	148686	814	821.571	4204.92	32.344	28.174	108.254	0.593	0.598																			51641882	34816728	16687675		594847	469725	3.76	2.53	1.21		342	283391	0.021		1373486472
OWID_AFR		Africa	2021-07-08	5822709	47314	39324.9	149596	910	838.286	4239.36	34.448	28.631	108.917	0.663	0.61																			52257385	34989881	17525832		581805	467473	3.8	2.55	1.28		340	270072	0.02		1373486472
OWID_AFR		Africa	2021-07-09	5869318	46609	39817.7	150470	874	865.571	4273.3	33.935	28.99	109.553	0.636	0.63																			52552375	35193060	17639747		585831	485067	3.83	2.56	1.28		353	274198	0.02		1373486472
OWID_AFR		Africa	2021-07-10	5914784	45466	40102	151160	690	894.429	4306.4	33.103	29.197	110.056	0.502	0.651																			52672280	35272659	17666560		406737	483548	3.83	2.57	1.29		352	264819	0.019		1373486472
OWID_AFR		Africa	2021-07-11	5950237	35453	40632	151769	609	892	4332.21	25.812	29.583	110.499	0.443	0.649																			52770553	35345253	17692239		344931	483183	3.84	2.57	1.29		352	259931	0.019		1373486472
OWID_AFR		Africa	2021-07-12	5984742	34505	41520.1	152397	628	765.571	4357.34	25.122	30.23	110.956	0.457	0.557																			54370724	36055504	18558618		659454	515783	3.96	2.63	1.35		376	265904	0.019		1373486472
OWID_AFR		Africa	2021-07-13	6023217	38475	41749.4	153482	1085	801.429	4385.35	28.013	30.397	111.746	0.79	0.583																			54935857	36429856	18779230		752973	552936	4	2.65	1.37		403	281475	0.02		1373486472
OWID_AFR		Africa	2021-07-14	6067426	44209	41718.7	154541	1059	836.429	4417.54	32.187	30.374	112.517	0.771	0.609																			55237342	36599976	18910595		726792	584514	4.02	2.66	1.38		426	315541	0.023		1373486472
OWID_AFR		Africa	2021-07-15	6116036	48610	41903.9	155442	901	835.143	4452.93	35.392	30.509	113.173	0.656	0.608																			56501839	37443435	19327655		1017702	660165	4.11	2.73	1.41		481	383596	0.028		1373486472
OWID_AFR		Africa	2021-07-16	6157434	41398	41159.4	156446	1004	853.714	4483.07	30.141	29.967	113.904	0.731	0.622																			56615826	37519051	19366026		1016067	625236	4.12	2.73	1.41		455	367479	0.027		1373486472
OWID_AFR		Africa	2021-07-17	6196482	39048	40242.6	157219	773	865.571	4511.5	28.43	29.3	114.467	0.563	0.63																			56798284	37647144	19420392		1016097	617917	4.14	2.74	1.41		450	369759	0.027		1373486472
OWID_AFR		Africa	2021-07-18	6232495	36013	40322.6	157893	674	874.857	4537.72	26.22	29.358	114.958	0.491	0.637																			57064944	37822779	19509647		447459	596922	4.15	2.75	1.42		435	365278	0.027		1373486472
OWID_AFR		Africa	2021-07-19	6262730	30235	39712.6	158616	723	888.429	4559.73	22.013	28.914	115.484	0.526	0.647																			58370967	38559285	20108219		924009	600385	4.25	2.81	1.46		437	381338	0.028		1373486472
OWID_AFR		Africa	2021-07-20	6296298	33568	39011.6	159664	1048	883.143	4584.17	24.44	28.403	116.247	0.763	0.643																			58726324	38814424	20231707		1054193	577805	4.28	2.83	1.47		421	371477	0.027		1373486472
OWID_AFR		Africa	2021-07-21	6329697	33399	37467.3	160590	926	864.143	4608.49	24.317	27.279	116.921	0.674	0.629																			58813194	38880894	20246776		1029388	563743	4.28	2.83	1.47		410	367054	0.027		1373486472
OWID_AFR		Africa	2021-07-22	6368329	38632	36041.9	161583	993	877.286	4636.62	28.127	26.241	117.644	0.723	0.639																			59876939	39637542	20693299		1045682	513315	4.36	2.89	1.51		374	333139	0.024		1373486472
OWID_AFR		Africa	2021-07-23	6399995	31666	34651.6	162382	799	848	4659.67	23.055	25.229	118.226	0.582	0.617																			60247707	39917571	20841487		1054001	545649	4.39	2.91	1.52		397	358127	0.026		1373486472
OWID_AFR		Africa	2021-07-24	6435571	35576	34155.6	163456	1074	891	4685.57	25.902	24.868	119.008	0.782	0.649																			60494809	40074282	20934143		1061294	543006	4.4	2.92	1.52		395	359348	0.026		1373486472
OWID_AFR		Africa	2021-07-25	6468603	33032	33729.7	164341	885	921.143	4709.62	24.05	24.558	119.652	0.644	0.671																			61184510	40442622	21281011		616793	551764	4.45	2.94	1.55		402	368304	0.027		1373486472
OWID_AFR		Africa	2021-07-26	6502405	33802	34239.3	165239	898	946.143	4734.23	24.61	24.929	120.306	0.654	0.689																			62052214	40865863	21482032		983842	574667	4.52	2.98	1.56		418	387308	0.028		1373486472
OWID_AFR		Africa	2021-07-27	6533847	31442	33935.6	166100	861	919.429	4757.12	22.892	24.708	120.933	0.627	0.669																			62978566	41740008	21875666		1161932	647878	4.59	3.04	1.59		472	449992	0.033		1373486472
OWID_AFR		Africa	2021-07-28	6582471	48624	36110.6	167111	1011	931.571	4792.53	35.402	26.291	121.669	0.736	0.678																			63729228	42306987	22035180		1204152	715349	4.64	3.08	1.6		521	508319	0.037		1373486472
OWID_AFR		Africa	2021-07-29	6630107	47636	37396.9	168401	1290	974	4827.21	34.683	27.228	122.608	0.939	0.709																			64816684	43143301	22487338		1152252	777286	4.72	3.14	1.64		566	561183	0.041		1373486472
OWID_AFR		Africa	2021-07-30	6673130	43023	39019.3	169201	800	974.143	4858.53	31.324	28.409	123.191	0.582	0.709																			65259221	43436826	22627623		801602	794856	4.75	3.16	1.65		579	573547	0.042		1373486472
OWID_AFR		Africa	2021-07-31	6709345	36215	39110.6	170068	867	944.571	4884.9	26.367	28.475	123.822	0.631	0.688																			65426371	43565968	22665631		666880	824563	4.76	3.17	1.65		600	593989	0.043		1373486472
OWID_AFR		Africa	2021-08-01	6743555	34210	39278.9	170988	920	949.571	4909.81	24.907	28.598	124.492	0.67	0.691																			66006115	43725542	22833346		586856	839046	4.81	3.18	1.66		611	603198	0.044		1373486472
OWID_AFR		Africa	2021-08-02	6777721	34166	39330.9	171859	871	945.714	4934.68	24.875	28.636	125.126	0.634	0.689																			66841904	44396494	23160177		755800	814099	4.87	3.23	1.69		593	588195	0.043		1373486472
OWID_AFR		Africa	2021-08-03	6810425	32704	39511.1	172864	1005	966.286	4958.49	23.811	28.767	125.858	0.732	0.704																			69024922	45907067	23939509		1771209	916547	5.03	3.34	1.74		667	644914	0.047		1373486472
OWID_AFR		Africa	2021-08-04	6855606	45181	39019.3	174000	1136	984.143	4991.39	32.895	28.409	126.685	0.827	0.717																			69456317	46198560	23959510		1781146	872792	5.06	3.36	1.74		635	602257	0.044		1373486472
OWID_AFR		Africa	2021-08-05	6903415	47809	39044	174904	904	929	5026.2	34.808	28.427	127.343	0.658	0.676																			70451773	46785160	24409646		1804091	825656	5.13	3.41	1.78		601	559720	0.041		1373486472
OWID_AFR		Africa	2021-08-06	6945410	41995	38897.1	175925	1021	960.571	5056.77	30.575	28.32	128.086	0.743	0.699																			70846290	47010859	24578464		1219721	856553	5.16	3.42	1.79		624	578274	0.042		1373486472
OWID_AFR		Africa	2021-08-07	6981729	36319	38912	176706	781	948.286	5083.22	26.443	28.331	128.655	0.569	0.69																			71238941	47272050	25102295		1012124	878533	5.19	3.44	1.83		640	596509	0.043		1373486472
OWID_AFR		Africa	2021-08-08	7015790	34061	38890.7	177421	715	919	5108.02	24.799	28.315	129.176	0.521	0.669																			71949743	47853640	25485480		909133	904275	5.24	3.48	1.86		658	622781	0.045		1373486472
OWID_AFR		Africa	2021-08-09	7048967	33177	38749.4	178233	812	910.571	5132.17	24.155	28.212	129.767	0.591	0.663																			73792274	49221904	25966877		1347257	965870	5.37	3.58	1.89		703	668027	0.049		1373486472
OWID_AFR		Africa	2021-08-10	7083470	34503	39006.4	178861	628	856.714	5157.29	25.121	28.4	130.224	0.457	0.624																			74400094	49587594	26304491		1012764	807093	5.42	3.61	1.92		588	563788	0.041		1373486472
OWID_AFR		Africa	2021-08-11	7118075	34605	37495.6	179979	1118	854.143	5182.49	25.195	27.3	131.038	0.814	0.622																			74965873	49971920	26481864		1330454	854765	5.46	3.64	1.93		622	602181	0.044		1373486472
OWID_AFR		Africa	2021-08-12	7164415	46340	37285.7	181123	1144	888.429	5216.23	33.739	27.147	131.871	0.833	0.647																			76527694	51008984	27109426		1422905	922940	5.57	3.71	1.97		672	653506	0.048		1373486472
OWID_AFR		Africa	2021-08-13	7204894	40479	37069.1	182225	1102	900	5245.7	29.472	26.989	132.673	0.802	0.655																			77485554	51827012	27295001		1277822	923223	5.64	3.77	1.99		672	659445	0.048		1373486472
OWID_AFR		Africa	2021-08-14	7238775	33881	36720.9	182935	710	889.857	5270.36	24.668	26.736	133.19	0.517	0.648																			77742841	52019730	27403177		1058080	918519	5.66	3.79	2		669	652781	0.048		1373486472
OWID_AFR		Africa	2021-08-15	7268041	29266	36035.9	183653	718	890.286	5291.67	21.308	26.237	133.713	0.523	0.648																			78071154	52243025	27577376		864867	952105	5.68	3.8	2.01		693	678290	0.049		1373486472
OWID_AFR		Africa	2021-08-16	7297073	29032	35443.7	184430	777	885.286	5312.81	21.137	25.806	134.279	0.566	0.645																			80687066	53970906	28638137		1051369	997386	5.87	3.93	2.09		726	699712	0.051		1373486472
OWID_AFR		Africa	2021-08-17	7329350	32277	35125.7	185490	1060	947	5336.31	23.5	25.574	135.05	0.772	0.689																			81491040	54328536	29089148		1249847	1125980	5.93	3.96	2.12		820	746272	0.054		1373486472
OWID_AFR		Africa	2021-08-18	7373304	43954	36461.3	186511	1021	933.143	5368.31	32.002	26.547	135.794	0.743	0.679																			82876613	55077531	29892570		1224540	1177267	6.03	4.01	2.18		857	737217	0.054		1373486472
OWID_AFR		Africa	2021-08-19	7412641	39337	35460.9	187267	756	877.714	5396.95	28.64	25.818	136.344	0.55	0.639																			84588280	55928499	30812305		1319098	1217414	6.16	4.07	2.24		886	722598	0.053		1373486472
OWID_AFR		Africa	2021-08-20	7449788	37147	34984.9	187968	701	820.429	5424	27.046	25.472	136.855	0.51	0.597																			89933895	60148898	32201580		1050001	1257433	6.55	4.38	2.34		916	731338	0.053		1373486472
OWID_AFR		Africa	2021-08-21	7481020	31232	34606.4	188598	630	809	5446.74	22.739	25.196	137.313	0.459	0.589																			90333264	60301362	32315419		1095319	1335924	6.58	4.39	2.35		973	756386	0.055		1373486472
OWID_AFR		Africa	2021-08-22	7508813	27793	34396	189246	648	799	5466.97	20.235	25.043	137.785	0.472	0.582																			90994632	60539852	32543838		957384	1346140	6.63	4.41	2.37		980	737028	0.054		1373486472
OWID_AFR		Africa	2021-08-23	7557090	48277	37145.3	189958	712	789.714	5502.12	35.149	27.045	138.304	0.518	0.575																			92120604	61236899	33167006		1371609	1386584	6.71	4.46	2.41		1010	742257	0.054		1373486472
OWID_AFR		Africa	2021-08-24	7586892	29802	36791.7	190778	820	755.429	5523.82	21.698	26.787	138.901	0.597	0.55																			93218220	61801871	33738797		1535903	1424146	6.79	4.5	2.46		1037	770493	0.056		1373486472
OWID_AFR		Africa	2021-08-25	7622975	36083	35667.3	191776	998	752.143	5550.09	26.271	25.968	139.627	0.727	0.548																			96254650	63944392	34825490		1569661	1448084	7.01	4.66	2.54		1054	800878	0.058		1373486472
OWID_AFR		Africa	2021-08-26	7661551	38576	35558.6	192628	852	765.857	5578.18	28.086	25.889	140.247	0.62	0.558																			96388593	64150537	34851662		1542470	1476903	7.02	4.67	2.54		1075	829511	0.06		1373486472
OWID_AFR		Africa	2021-08-27	7695565	34014	35111	193392	764	774.857	5602.94	24.765	25.563	140.804	0.556	0.564																			99538228	65929460	36356569		1557319	1567812	7.25	4.8	2.65		1141	873067	0.064		1373486472
OWID_AFR		Africa	2021-08-28	7724841	29276	34831.6	194154	762	793.714	5624.26	21.315	25.36	141.359	0.555	0.578																			100211304	66379848	36554342		951186	1550822	7.3	4.83	2.66		1129	871731	0.063		1373486472
OWID_AFR		Africa	2021-08-29	7746238	21397	33917.9	194830	676	797.714	5639.84	15.579	24.695	141.851	0.492	0.581																			101629709	67261709	37393287		1656356	1677995	7.4	4.9	2.72		1222	958326	0.07		1373486472
OWID_AFR		Africa	2021-08-30	7767690	21452	30085.7	195499	669	791.571	5655.45	15.619	21.905	142.338	0.487	0.576																			102207774	67658096	37670022		1364387	1632139	7.44	4.93	2.74		1188	939400	0.068		1373486472
OWID_AFR		Africa	2021-08-31	7790398	22708	29072.3	196278	779	785.714	5671.99	16.533	21.167	142.905	0.567	0.572																			103603952	68497000	38291814		1342110	1578103	7.54	4.99	2.79		1149	914078	0.067		1373486472
OWID_AFR		Africa	2021-09-01	7821191	30793	28316.6	196917	639	734.429	5694.41	22.42	20.617	143.37	0.465	0.535																			105819080	69976160	39236224		1308234	1558202	7.7	5.09	2.86		1134	894677	0.065		1373486472
OWID_AFR		Africa	2021-09-02	7849642	28451	26870.1	197763	846	733.571	5715.12	20.714	19.563	143.986	0.616	0.534																			106231813	70191354	39428739		1340037	1514433	7.73	5.11	2.87		1103	872974	0.064		1373486472
OWID_AFR		Africa	2021-09-03	7875757	26115	25741.7	198379	616	712.429	5734.14	19.014	18.742	144.435	0.448	0.519																			106847527	70534148	39688353		1298810	1438880	7.78	5.14	2.89		1048	840403	0.061		1373486472
OWID_AFR		Africa	2021-09-04	7897042	21285	24600.1	198893	514	677	5749.63	15.497	17.911	144.809	0.374	0.493																			111317743	72296590	42360353		1328362	1515708	8.1	5.26	3.08		1104	868957	0.063		1373486472
OWID_AFR		Africa	2021-09-05	7915236	18194	24142.6	199268	375	634	5762.88	13.247	17.578	145.082	0.273	0.462																			113550843	73927419	43128762		855345	1416672	8.27	5.38	3.14		1031	806175	0.059		1373486472
OWID_AFR		Africa	2021-09-06	7932059	16836	23483.1	199806	538	615.286	5775.13	12.258	17.097	145.474	0.392	0.448																			115233348	74716110	43879895		1800514	1502272	8.39	5.44	3.19		1094	834282	0.061		1373486472
OWID_AFR		Africa	2021-09-07	7951070	19011	22955	200420	614	591.714	5788.97	13.841	16.713	145.921	0.447	0.431																			115810254	75058567	44196477		1764602	1445114	8.43	5.46	3.22		1052	800693	0.058		1373486472
OWID_AFR		Africa	2021-09-08	7974692	23622	21930.6	200928	508	573	5806.17	17.199	15.967	146.29	0.37	0.417																			116500886	75251005	44579901		1905448	1377549	8.48	5.48	3.25		1003	759565	0.055		1373486472
OWID_AFR		Africa	2021-09-09	7996444	21752	20973.6	201492	564	532.714	5822	15.837	15.27	146.701	0.411	0.388																			117943997	76002557	45310152		1371646	1383585	8.59	5.53	3.3		1007	738536	0.054		1373486472
OWID_AFR		Africa	2021-09-10	8016318	19874	20082	202109	617	532.857	5836.47	14.47	14.621	147.15	0.449	0.388																			119073387	76710475	46105347		1617806	1498267	8.67	5.59	3.36		1091	777984	0.057		1373486472
OWID_AFR		Africa	2021-09-11	8031803	15485	19253.4	202496	387	514.714	5847.75	11.274	14.018	147.432	0.282	0.375																			120866826	77272943	46680454		1583342	1561413	8.8	5.63	3.4		1137	778705	0.057		1373486472
OWID_AFR		Africa	2021-09-12	8044904	13101	18525.9	202879	383	515.857	5857.29	9.538	13.488	147.711	0.279	0.376																			123712154	78698810	46928118		1148462	1600627	9.01	5.73	3.42		1165	787390	0.057		1373486472
OWID_AFR		Africa	2021-09-13	8057278	12374	17888.4	203316	437	501.429	5866.3	9.009	13.024	148.029	0.318	0.365																			124317061	79032460	47171532		1302865	1504019	9.05	5.75	3.43		1095	747870	0.054		1373486472
OWID_AFR		Africa	2021-09-14	8082457	25179	18769.6	203924	608	500.571	5884.63	18.332	13.666	148.472	0.443	0.364																			127159308	80022007	49045113		1277862	1542265	9.26	5.83	3.57		1123	773123	0.056		1373486472
OWID_AFR		Africa	2021-09-15	8099772	17315	17868.6	204361	437	490.429	5897.23	12.607	13.01	148.79	0.318	0.357																			128608925	81305026	49950502		1329035	1551324	9.36	5.92	3.64		1129	801989	0.058		1373486472
OWID_AFR		Africa	2021-09-16	8121151	21379	17815.3	204942	581	492.857	5912.8	15.565	12.971	149.213	0.423	0.359																			130210526	82050942	50781375		2353372	1654149	9.48	5.97	3.7		1204	862526	0.063		1373486472
OWID_AFR		Africa	2021-09-17	8137179	16028	17265.9	205386	444	468.143	5924.47	11.67	12.571	149.536	0.323	0.341																			130591738	82205865	50948760		2343953	1546943	9.51	5.99	3.71		1126	824604	0.06		1373486472
OWID_AFR		Africa	2021-09-18	8148673	11494	16695.7	205772	386	468	5932.84	8.368	12.156	149.817	0.281	0.341																			131148588	82316505	51352675		2308469	1441821	9.55	5.99	3.74		1050	821958	0.06		1373486472
OWID_AFR		Africa	2021-09-19	8158091	9418	16169.6	206021	249	448.857	5939.69	6.857	11.773	149.999	0.181	0.327																			133915991	83966107	52391718		2336649	1435336	9.75	6.11	3.81		1045	826344	0.06		1373486472
OWID_AFR		Africa	2021-09-20	8169020	10929	15963.1	206338	317	431.714	5947.65	7.957	11.622	150.229	0.231	0.314																			134886389	84379764	53225062		2447491	1462232	9.82	6.14	3.88		1065	866638	0.063		1373486472
OWID_AFR		Africa	2021-09-21	8180500	11480	14006.1	206744	406	402.857	5956.01	8.358	10.198	150.525	0.296	0.293																			135518118	84821352	53515386		2391302	1482146	9.87	6.18	3.9		1079	902730	0.066		1373486472
OWID_AFR		Africa	2021-09-22	8196521	16021	13821.3	207223	479	408.857	5967.68	11.664	10.063	150.874	0.349	0.298																			138175685	86754885	54510862		2393699	1532657	10.06	6.32	3.97		1116	941733	0.069		1373486472
OWID_AFR		Africa	2021-09-23	8235599	39078	16349.7	207688	465	392.286	5996.13	28.452	11.904	151.212	0.339	0.286																			141008950	88597131	54843944		2521704	1449866	10.27	6.45	3.99		1056	931498	0.068		1373486472
OWID_AFR		Africa	2021-09-24	8247662	12063	15783.3	208240	552	407.714	6004.91	8.783	11.491	151.614	0.402	0.297																			141425664	88887086	54945951		2132433	1443176	10.3	6.47	4		1051	942691	0.069		1373486472
OWID_AFR		Africa	2021-09-25	8257464	9925	15559.1	208528	288	393.714	6012.05	7.226	11.328	151.824	0.21	0.287																			142748373	89739536	56550762		2105816	1434782	10.39	6.53	4.12		1045	949101	0.069		1373486472
OWID_AFR		Africa	2021-09-26	8263485	6021	15073.9	208761	233	391.429	6016.43	4.384	10.975	151.993	0.17	0.285																			143650802	90266517	56894120		2061597	1446763	10.46	6.57	4.14		1053	962872	0.07		1373486472
OWID_AFR		Africa	2021-09-27	8272374	8889	14782.4	209210	449	410.286	6022.9	6.472	10.763	152.32	0.327	0.299																			146415175	91591963	58961357		2189238	1454547	10.66	6.67	4.29		1059	954263	0.069		1373486472
OWID_AFR		Africa	2021-09-28	8281149	8775	14396	209598	388	407.714	6029.29	6.389	10.481	152.603	0.282	0.297																			147543534	92115017	59517715		2282223	1431020	10.74	6.71	4.33		1042	928068	0.068		1373486472
OWID_AFR		Africa	2021-09-29	8297171	16022	14396.1	209931	333	386.857	6040.96	11.665	10.481	152.845	0.242	0.282																			147912295	92341909	59678069		2294042	1392828	10.77	6.72	4.35		1014	901728	0.066		1373486472
OWID_AFR		Africa	2021-09-30	8310766	13595	10755.7	210407	476	388.429	6050.85	9.898	7.831	153.192	0.347	0.283																			149777657	93629275	60335298		2339656	1335286	10.9	6.82	4.39		972	871856	0.063		1373486472
OWID_AFR		Africa	2021-10-01	8328110	17344	11510.1	211599	1192	479.857	6063.48	12.628	8.38	154.06	0.868	0.349																			150216634	93894642	60460828		2178425	1347700	10.94	6.84	4.4		981	880017	0.064		1373486472
OWID_AFR		Africa	2021-10-02	8334471	6361	11001	211809	210	468.714	6068.11	4.631	8.01	154.213	0.153	0.341																			151339614	94436873	61008218		2138694	1359540	11.02	6.88	4.44		990	890620	0.065		1373486472
OWID_AFR		Africa	2021-10-03	8339926	5455	10920.1	212046	237	469.286	6072.09	3.972	7.951	154.385	0.173	0.342																			151856823	94753272	61304840		2085371	1326326	11.06	6.9	4.46		966	880091	0.064		1373486472
OWID_AFR		Africa	2021-10-04	8344865	4939	10355.9	212249	203	434.143	6075.68	3.596	7.54	154.533	0.148	0.316																			151981836	94810120	61346050		2101859	1295529	11.07	6.9	4.47		943	863582	0.063		1373486472
OWID_AFR		Africa	2021-10-05	8353865	9000	10388	212575	326	425.286	6082.23	6.553	7.563	154.77	0.237	0.31																			152622147	95137567	61711132		2164217	1301658	11.11	6.93	4.49		948	865409	0.063		1373486472
OWID_AFR		Africa	2021-10-06	8366240	12375	9867	212886	311	422.143	6091.24	9.01	7.184	154.997	0.226	0.307																			153279921	96178402	62247158		2347726	1339409	11.16	7	4.53		975	870684	0.063		1373486472
OWID_AFR		Africa	2021-10-07	8374303	8063	9076.71	213212	326	400.714	6097.11	5.87	6.609	155.234	0.237	0.292																			155243008	97672857	62715707		2401585	1350216	11.3	7.11	4.57		983	871154	0.063		1373486472
OWID_AFR		Africa	2021-10-08	8380411	6108	7471.57	213531	319	276	6101.56	4.447	5.44	155.466	0.232	0.201																			159841805	101108623	63923753		2402873	1333513	11.64	7.36	4.65		971	854404	0.062		1373486472
OWID_AFR		Africa	2021-10-09	8385203	4792	7247.43	213708	177	271.286	6105.05	3.489	5.277	155.595	0.129	0.198																			161252483	101532691	64935242		2378993	1308254	11.74	7.39	4.73		953	824009	0.06		1373486472
OWID_AFR		Africa	2021-10-10	8389905	4702	7139.86	213936	228	270	6108.47	3.423	5.198	155.761	0.166	0.197																			161569375	101709212	65113013		2360377	1305946	11.76	7.41	4.74		951	804135	0.059		1373486472
OWID_AFR		Africa	2021-10-11	8395221	5316	7193.71	214140	204	270.143	6112.34	3.87	5.238	155.91	0.149	0.197																			162063157	101976640	65479230		2360263	1313327	11.8	7.42	4.77		956	799470	0.058		1373486472
OWID_AFR		Africa	2021-10-12	8400837	5616	6710.29	214402	262	261	6116.43	4.089	4.886	156.101	0.191	0.19																			162407061	102228597	65725228		2370246	1348065	11.82	7.44	4.79		981	818262	0.06		1373486472
OWID_AFR		Africa	2021-10-13	8410525	9688	6326.43	214667	265	254.429	6123.49	7.054	4.606	156.293	0.193	0.185																			164865140	103284568	66596619		2402752	1377376	12	7.52	4.85		1003	840549	0.061		1373486472
OWID_AFR		Africa	2021-10-14	8416891	6366	6084	214854	187	234.571	6128.12	4.635	4.43	156.43	0.136	0.171																			166817017	104801489	67027675		2396774	1393713	12.15	7.63	4.88		1015	835039	0.061		1373486472
OWID_AFR		Africa	2021-10-15	8422910	6019	6071.29	215086	232	222.143	6132.5	4.382	4.42	156.599	0.169	0.162																			168285198	105455304	67806758		2542676	1459408	12.25	7.68	4.94		1063	863453	0.063		1373486472
OWID_AFR		Africa	2021-10-16	8427576	4666	6053.29	215315	229	229.571	6135.9	3.397	4.407	156.765	0.167	0.167																			168378087	105498376	67857299		2435672	1509107	12.26	7.68	4.94		1099	892684	0.065		1373486472
OWID_AFR		Africa	2021-10-17	8431559	3983	5950.57	215509	194	224.714	6138.8	2.9	4.332	156.907	0.141	0.164																			172719785	107800482	69621838		2438487	1554684	12.58	7.85	5.07		1132	925848	0.067		1373486472
OWID_AFR		Africa	2021-10-18	8438361	6802	6162.86	215669	160	218.429	6143.75	4.952	4.487	157.023	0.116	0.159																			174291070	108775932	70233563		2518023	1585040	12.69	7.92	5.11		1154	946385	0.069		1373486472
OWID_AFR		Africa	2021-10-19	8444415	6054	6225.43	215909	240	215.286	6148.16	4.408	4.533	157.198	0.175	0.157																			175400722	109286800	70875816		2488001	1574064	12.77	7.96	5.16		1146	943108	0.069		1373486472
OWID_AFR		Africa	2021-10-20	8449001	4586	5496.57	216154	245	212.429	6151.5	3.339	4.002	157.376	0.178	0.155																			176359762	110412099	71038041		2523577	1547591	12.84	8.04	5.17		1127	938647	0.068		1373486472
OWID_AFR		Africa	2021-10-21	8454701	5700	5401.43	216403	249	221.286	6155.65	4.15	3.933	157.557	0.181	0.161																			178595888	112257195	71797395		2538473	1548100	13	8.17	5.23		1127	955622	0.07		1373486472
OWID_AFR		Africa	2021-10-22	8459349	4648	5205.57	216589	186	214.714	6159.03	3.384	3.79	157.693	0.135	0.156																			179079983	112467515	71965545		2582407	1544377	13.04	8.19	5.24		1124	972359	0.071		1373486472
OWID_AFR		Africa	2021-10-23	8463364	4015	5112.57	216784	195	209.857	6161.96	2.923	3.722	157.835	0.142	0.153																			182217821	114483431	73310127		2534312	1545326	13.27	8.34	5.34		1125	987635	0.072		1373486472
OWID_AFR		Africa	2021-10-24	8466661	3297	5014.57	216936	152	203.857	6164.36	2.4	3.651	157.945	0.111	0.148																			184718901	115318166	74599032		2506778	1537483	13.45	8.4	5.43		1119	979384	0.071		1373486472
OWID_AFR		Africa	2021-10-25	8473362	6701	5000.14	217122	186	207.571	6169.24	4.879	3.64	158.081	0.135	0.151																			185156929	115544720	74861496		2570761	1602770	13.48	8.41	5.45		1167	989498	0.072		1373486472
OWID_AFR		Africa	2021-10-26	8478405	5043	4855.71	217339	217	204.286	6172.91	3.672	3.535	158.239	0.158	0.149																			186805514	116472240	75578165		2520544	1676230	13.6	8.48	5.5		1220	998514	0.073		1373486472
OWID_AFR		Africa	2021-10-27	8486014	7609	5287.57	217621	282	209.571	6178.45	5.54	3.85	158.444	0.205	0.153																			187208673	116658994	75766086		2614851	1692078	13.63	8.49	5.52		1232	983288	0.072		1373486472
OWID_AFR		Africa	2021-10-28	8491909	5895	5315.43	217820	199	202.429	6182.74	4.292	3.87	158.589	0.145	0.147																			189809912	118429867	76360930	28870	2598384	1713324	13.82	8.62	5.56	0	1247	976617	0.071		1373486472
OWID_AFR		Africa	2021-10-29	8496820	4911	5353	217987	167	199.714	6186.31	3.576	3.897	158.711	0.122	0.145																			193296330	120094541	79415052	32750	2577486	1727315	14.07	8.74	5.78	0	1258	972462	0.071		1373486472
OWID_AFR		Africa	2021-10-30	8500461	3641	5299.57	218109	122	189.286	6188.97	2.651	3.858	158.8	0.089	0.138																			194361624	120630098	80078265	71510	2541946	1750325	14.15	8.78	5.83	0.01	1274	979194	0.071		1373486472
OWID_AFR		Africa	2021-10-31	8504545	4084	5412	218244	135	186.857	6191.94	2.973	3.94	158.898	0.098	0.136																			196480876	122001362	80759982	71510	2276283	1752326	14.31	8.88	5.88	0.01	1276	996695	0.073		1373486472
OWID_AFR		Africa	2021-11-01	8509222	4677	5122.86	218395	151	181.857	6195.35	3.405	3.73	159.008	0.11	0.132																			197837482	122691032	81432762	124228	2310723	1668630	14.4	8.93	5.93	0.01	1215	968578	0.071		1373486472
OWID_AFR		Africa	2021-11-02	8514072	4850	5095.29	218579	184	177.143	6198.88	3.531	3.71	159.142	0.134	0.129																			199146273	123401709	82036961	142786	2296167	1574293	14.5	8.98	5.97	0.01	1146	938824	0.068		1373486472
OWID_AFR		Africa	2021-11-03	8519667	5595	4807.57	218770	191	164.143	6202.95	4.074	3.5	159.281	0.139	0.12																			199647730	123704323	82251189	153756	2442708	1532345	14.54	9.01	5.99	0.01	1116	934952	0.068		1373486472
OWID_AFR		Africa	2021-11-04	8524668	5001	4679.86	218965	195	163.571	6206.59	3.641	3.407	159.423	0.142	0.119																			202346669	125649818	83140534	163744	2452972	1500672	14.73	9.15	6.05	0.01	1093	933366	0.068		1373486472
OWID_AFR		Africa	2021-11-05	8535478	10810	5522.57	219201	236	173.429	6214.46	7.87	4.021	159.595	0.172	0.126																			202620703	125793512	83267105	173532	2470826	1443280	14.75	9.16	6.06	0.01	1051	909486	0.066		1373486472
OWID_AFR		Africa	2021-11-06	8539886	4408	5632.14	219364	163	179.286	6217.67	3.209	4.101	159.713	0.119	0.131																			204717964	126953294	84214931	179218	2373582	1385538	14.9	9.24	6.13	0.01	1009	883081	0.064		1373486472
OWID_AFR		Africa	2021-11-07	8543840	3954	5613.57	219506	142	180.286	6220.55	2.879	4.087	159.817	0.103	0.131																			205527932	127479738	84450098	189449	2291356	1422977	14.96	9.28	6.15	0.01	1036	898190	0.065		1373486472
OWID_AFR		Africa	2021-11-08	8549210	5370	5712.57	219651	145	179.429	6224.46	3.91	4.159	159.922	0.106	0.131																			206026136	127764408	84737553	202552	2340126	1471888	15	9.3	6.17	0.01	1072	943520	0.069		1373486472
OWID_AFR		Africa	2021-11-09	8554952	5742	5840	219821	170	177.429	6228.64	4.181	4.252	160.046	0.124	0.129																			206476148	127986876	85001246	213310	2421785	1534475	15.03	9.32	6.19	0.02	1117	991503	0.072		1373486472
OWID_AFR		Africa	2021-11-10	8563938	8986	6324.43	220044	223	182	6235.18	6.542	4.605	160.208	0.162	0.133																			212163314	131593036	87156623	223337	2418253	1605909	15.45	9.58	6.35	0.02	1169	1034186	0.075		1373486472
OWID_AFR		Africa	2021-11-11	8569820	5882	6450.29	220233	189	181.143	6239.46	4.283	4.696	160.346	0.138	0.132																			213405327	133039867	87694758	233093	2350303	1667376	15.54	9.69	6.38	0.02	1214	1089711	0.079		1373486472
OWID_AFR		Africa	2021-11-12	8574716	4896	5605.43	220403	171	171.857	6243.03	3.565	4.081	160.47	0.125	0.125																			213812455	133275680	87951583	243348	2358380	1689865	15.57	9.7	6.4	0.02	1230	1088776	0.079		1373486472
OWID_AFR		Africa	2021-11-13	8578831	4115	5563.57	220534	131	167.286	6246.02	2.996	4.051	160.565	0.095	0.122																			215510097	134254729	88888615	256524	2303327	1721574	15.69	9.77	6.47	0.02	1253	1092084	0.08		1373486472
OWID_AFR		Africa	2021-11-14	8581810	2979	5424.29	220616	82	158.714	6248.19	2.169	3.949	160.625	0.06	0.116																			216483974	134730525	89484284	263155	2227672	1667147	15.76	9.81	6.52	0.02	1214	1071091	0.078		1373486472
OWID_AFR		Africa	2021-11-15	8587426	5616	5459.43	220824	208	167.714	6252.28	4.089	3.975	160.776	0.151	0.122																			217665658	135238070	90176574	272326	2373324	1625372	15.85	9.85	6.57	0.02	1183	1044085	0.076		1373486472
OWID_AFR		Africa	2021-11-16	8592797	5371	5406.43	221016	192	170.857	6256.19	3.91	3.936	160.916	0.14	0.124																			217925557	135397014	90296494	280269	2398230	1573946	15.87	9.86	6.57	0.02	1146	1025457	0.075		1373486472
OWID_AFR		Africa	2021-11-17	8597714	4917	4825.14	221173	157	161.429	6259.77	3.58	3.513	161.03	0.114	0.118																			218681637	135824686	90850589	290842	2425860	1522029	15.92	9.89	6.61	0.02	1108	1007170	0.073		1373486472
OWID_AFR		Africa	2021-11-18	8602751	5037	4704.43	221347	174	159.286	6263.44	3.667	3.425	161.157	0.127	0.116																			221670670	137847964	92212651	295394	2362349	1463356	16.14	10.04	6.71	0.02	1065	971762	0.071		1373486472
OWID_AFR		Africa	2021-11-19	8607576	4825	4694.29	221477	130	153.429	6266.95	3.513	3.418	161.252	0.095	0.112																			221958829	138010888	92314452	301875	2433300	1467219	16.16	10.05	6.72	0.02	1068	989135	0.072		1373486472
OWID_AFR		Africa	2021-11-20	8611580	4004	4678.43	221603	126	152.714	6269.87	2.915	3.406	161.343	0.092	0.111																			224423425	140193207	92669053	305078	2507109	1492254	16.34	10.21	6.75	0.02	1086	1028307	0.075		1373486472
OWID_AFR		Africa	2021-11-21	8615829	4249	4859.86	221732	129	159.429	6272.96	3.094	3.538	161.437	0.094	0.116																			226256507	141200922	93623797	318245	2402991	1556590	16.47	10.28	6.82	0.02	1133	1061406	0.077		1373486472
OWID_AFR		Africa	2021-11-22	8620072	4243	4663.71	221869	137	149.286	6276.05	3.089	3.396	161.537	0.1	0.109																			227673638	142014066	94505635	337494	2694618	1619110	16.58	10.34	6.88	0.02	1179	1114999	0.081		1373486472
OWID_AFR		Africa	2021-11-23	8643714	5056	4618.71	222058	196	149.857	6293.27	3.681	3.363	161.675	0.143	0.109																			228698706	142895278	94827029	350256	2897992	1701753	16.65	10.4	6.9	0.03	1239	1176395	0.086		1373486472
OWID_AFR		Africa	2021-11-24	8649552	5838	4750.29	222225	167	151.286	6297.52	4.25	3.459	161.796	0.122	0.11																			231376078	144818452	95860426	356468	3066128	1804074	16.85	10.54	6.98	0.03	1313	1282565	0.093		1373486472
OWID_AFR		Africa	2021-11-25	8655429	5877	4870.29	222487	262	163.857	6301.79	4.279	3.546	161.987	0.191	0.119																			232421121	145689988	96032053	375609	3184526	1926314	16.92	10.61	6.99	0.03	1402	1369630	0.1		1373486472
OWID_AFR		Africa	2021-11-26	8661159	5730	4999.57	222608	121	162.571	6305.97	4.172	3.64	162.075	0.088	0.118																			233660975	146661850	96395384	389958	3104218	1989203	17.01	10.68	7.02	0.03	1448	1426817	0.104		1373486472
OWID_AFR		Africa	2021-11-27	8666718	5559	5221.71	222729	121	161.857	6310.01	4.047	3.802	162.163	0.088	0.118																			234240410	147186035	96447935	405021	2946314	2006511	17.05	10.72	7.02	0.03	1461	1443533	0.105		1373486472
OWID_AFR		Africa	2021-11-28	8672291	5573	5410.86	222801	72	153.714	6314.07	4.058	3.94	162.216	0.052	0.112																			237923232	149485044	97853379	413523	2757929	1987440	17.32	10.88	7.12	0.03	1447	1442626	0.105		1373486472
OWID_AFR		Africa	2021-11-29	8678979	6688	5760.14	223025	224	166.143	6318.94	4.869	4.194	162.379	0.163	0.121																			239938173	150710718	98731465	436553	2273635	2014917	17.47	10.97	7.19	0.03	1467	1455552	0.106		1373486472
OWID_AFR		Africa	2021-11-30	8687160	8181	6206.57	223168	143	158.571	6324.9	5.956	4.519	162.483	0.104	0.115																			241204351	151822183	99299597	450385	2615718	2028056	17.56	11.05	7.23	0.03	1477	1457721	0.106		1373486472
OWID_AFR		Africa	2021-12-01	8700445	13285	7270.43	223365	197	162.857	6334.57	9.672	5.293	162.626	0.143	0.119																			241697921	152229889	99424535	457450	2549759	1988822	17.6	11.08	7.24	0.03	1448	1388440	0.101		1373486472
OWID_AFR		Africa	2021-12-02	8716384	15939	8707.86	223517	152	147.143	6346.17	11.605	6.34	162.737	0.111	0.107																			244138322	153353462	100483110	463718	2687548	1962568	17.78	11.17	7.32	0.03	1429	1364349	0.099		1373486472
OWID_AFR		Africa	2021-12-03	8738020	21636	10980.1	223666	149	151.143	6361.93	15.753	7.994	162.845	0.108	0.11																			245843767	154505406	101061476	470619	3479162	2054188	17.9	11.25	7.36	0.03	1496	1415653	0.103		1373486472
OWID_AFR		Africa	2021-12-04	8758450	20430	13104.6	223764	98	147.857	6376.8	14.875	9.541	162.917	0.071	0.108																			248872918	156281312	102318965	479959	3463657	2018434	18.12	11.38	7.45	0.03	1470	1382712	0.101		1373486472
OWID_AFR		Africa	2021-12-05	8772984	14534	14384.7	223846	82	149.286	6387.38	10.582	10.473	162.976	0.06	0.109																			249894682	157016959	102618682	494730	3099016	1987233	18.19	11.43	7.47	0.04	1447	1362958	0.099		1373486472
OWID_AFR		Africa	2021-12-06	8790144	17160	15880.7	224047	201	146	6399.88	12.494	11.562	163.123	0.146	0.106																			251954417	159797624	103540080	512730	3206330	1917689	18.34	11.63	7.54	0.04	1396	1321533	0.096		1373486472
OWID_AFR		Africa	2021-12-07	8810294	20150	17590.6	224175	128	143.857	6414.55	14.671	12.807	163.216	0.093	0.105																			252438430	160134644	103737331	535575	3263026	1858476	18.38	11.66	7.55	0.04	1353	1282457	0.093		1373486472
OWID_AFR		Africa	2021-12-08	8844026	33732	20511.6	224335	160	138.571	6439.11	24.559	14.934	163.333	0.116	0.101																			254776807	162245882	104802416	558641	3257206	1827516	18.55	11.81	7.63	0.04	1331	1261375	0.092		1373486472
OWID_AFR		Africa	2021-12-09	8876483	32457	22871.3	224472	137	136.429	6462.74	23.631	16.652	163.432	0.1	0.099																			259552978	166374173	105911011	574335	3255046	1769188	18.9	12.11	7.71	0.04	1288	1215572	0.089		1373486472
OWID_AFR		Africa	2021-12-10	8903566	27097	23651.4	224591	119	132.143	6482.46	19.729	17.22	163.519	0.087	0.096																			260314607	166733214	106324586	593495	3240886	1683264	18.95	12.14	7.74	0.04	1226	1156354	0.084		1373486472
OWID_AFR		Africa	2021-12-11	8936550	32984	25444.9	224745	154	140.143	6506.47	24.015	18.526	163.631	0.112	0.102																			262827090	168507253	107171866	608185	3149218	1726243	19.14	12.27	7.8	0.04	1257	1191261	0.087		1373486472
OWID_AFR		Africa	2021-12-12	8981929	45379	29851.3	224855	110	144.143	6539.51	33.039	21.734	163.711	0.08	0.105																			264376660	169656513	107691376	617549	3076419	1786126	19.25	12.35	7.84	0.04	1300	1226159	0.089		1373486472
OWID_AFR		Africa	2021-12-13	8999010	17081	29840	224964	109	131	6551.95	12.436	21.726	163.79	0.079	0.095																			265330659	170161872	108159569	633454	3045716	1835090	19.32	12.39	7.87	0.05	1336	1245856	0.091		1373486472
OWID_AFR		Africa	2021-12-14	9037990	38980	32530	225163	199	141.143	6580.33	28.38	23.684	163.935	0.145	0.103																			267711738	171633395	109212765	644723	3076901	1873750	19.49	12.5	7.95	0.05	1364	1256016	0.091		1373486472
OWID_AFR		Africa	2021-12-15	9084992	47002	34425.7	225322	159	141	6614.55	34.221	25.064	164.051	0.116	0.103																			270220358	172627799	110720409	663869	3069739	1909594	19.67	12.57	8.06	0.05	1390	1263690	0.092		1373486472
OWID_AFR		Africa	2021-12-16	9129305	44313	36119.4	225467	145	142.143	6646.81	32.263	26.298	164.157	0.106	0.103																			270873142	173057276	111038929	674557	3076562	2028290	19.72	12.6	8.08	0.05	1477	1351321	0.098		1373486472
OWID_AFR		Africa	2021-12-17	9170875	41570	38187	225603	136	144.571	6677.08	30.266	27.803	164.256	0.099	0.105																			271322065	173193899	111200145	689618	3102312	2073983	19.75	12.61	8.1	0.05	1510	1394568	0.102		1373486472
OWID_AFR		Africa	2021-12-18	9199068	28193	37502.6	225742	139	142.429	6697.6	20.527	27.305	164.357	0.101	0.104																			273401858	174295104	112171654	712728	3053588	2141215	19.91	12.69	8.17	0.05	1559	1443196	0.105		1373486472
OWID_AFR		Africa	2021-12-19	9228154	29086	35175	225835	93	140	6718.78	21.177	25.61	164.425	0.068	0.102																			274067231	174592514	112400900	726927	3004295	2204195	19.95	12.71	8.18	0.05	1605	1498113	0.109		1373486472
OWID_AFR		Africa	2021-12-20	9262623	34469	37659	226130	295	166.571	6743.88	25.096	27.419	164.639	0.215	0.121																			279450592	178524442	113905384	747911	3028547	2279765	20.35	13	8.29	0.05	1660	1551595	0.113		1373486472
OWID_AFR		Africa	2021-12-21	9298137	35545	37168.3	226302	172	162.714	6769.73	25.879	27.061	164.765	0.125	0.118																			280029601	178928835	114225131	747911	3089417	2365821	20.39	13.03	8.32	0.05	1722	1607375	0.117		1373486472
OWID_AFR		Africa	2021-12-22	9349033	50937	37730.4	226532	230	172.857	6806.79	37.086	27.471	164.932	0.167	0.126																			281685011	179954832	114971033	747911	3066206	2451601	20.51	13.1	8.37	0.05	1785	1667153	0.121		1373486472
OWID_AFR		Africa	2021-12-23	9404988	55955	39393.6	226724	192	179.571	6847.53	40.739	28.681	165.072	0.14	0.131																			286205196	183656211	116189774	777325	3176850	2427728	20.84	13.37	8.46	0.06	1768	1635024	0.119		1373486472
OWID_AFR		Africa	2021-12-24	9454267	49308	40499	226914	190	187.286	6883.41	35.9	29.486	165.21	0.138	0.136																			288683233	184863102	117486004	793885	3154147	2360904	21.02	13.46	8.55	0.06	1719	1552690	0.113		1373486472
OWID_AFR		Africa	2021-12-25	9495352	41085	42340.7	227083	169	191.571	6913.32	29.913	30.827	165.333	0.123	0.139																			288905894	184899383	117563603	793885	3100574	2286376	21.03	13.46	8.56	0.06	1665	1465633	0.107		1373486472
OWID_AFR		Africa	2021-12-26	9518959	23634	41561.9	227230	147	199.286	6930.51	17.207	30.26	165.44	0.107	0.145																			290436783	185759528	118263270	830873	3054132	2205088	21.15	13.52	8.61	0.06	1605	1379145	0.1		1373486472
OWID_AFR		Africa	2021-12-27	9551528	32569	41290.4	227479	249	192.714	6954.22	23.713	30.062	165.622	0.181	0.14																			291643397	186495364	118603416	843010	2969441	2072576	21.23	13.58	8.64	0.06	1509	1276027	0.093		1373486472
OWID_AFR		Africa	2021-12-28	9594158	42630	42302.6	227675	196	196.143	6985.26	31.038	30.799	165.764	0.143	0.143																			298525241	190137798	122771644	851963	3133223	1935254	21.73	13.84	8.94	0.06	1409	1164564	0.085		1373486472
OWID_AFR		Africa	2021-12-29	9643095	48937	42016.9	227911	236	197	7020.89	35.63	30.591	165.936	0.172	0.143																			298955785	190280624	123010068	865281	3183938	1808358	21.77	13.85	8.96	0.06	1317	1054244	0.077		1373486472
OWID_AFR		Africa	2021-12-30	9703618	60523	42669.4	228212	301	212.571	7064.95	44.065	31.067	166.155	0.219	0.155																			300177518	190910620	123547942	882068	3206137	1709989	21.86	13.9	9	0.06	1245	952842	0.069		1373486472
OWID_AFR		Africa	2021-12-31	9756168	52550	43132.6	228453	241	219.857	7103.21	38.26	31.404	166.331	0.175	0.16																			303508220	193654677	125198111	892142	2944695	1730153	22.1	14.1	9.12	0.06	1260	974340	0.071		1373486472
OWID_AFR		Africa	2022-01-01	9796727	40559	43057.4	228636	183	221.857	7132.74	29.53	31.349	166.464	0.133	0.162																			304142817	194004967	125618609	909609	3151508	1723591	22.14	14.13	9.15	0.07	1255	977944	0.071		1373486472
OWID_AFR		Africa	2022-01-02	9819764	23037	42972.1	228786	150	222.286	7149.52	16.773	31.287	166.573	0.109	0.162																			304601512	194368853	125911215	922175	2701019	1662027	22.18	14.15	9.17	0.07	1210	940829	0.068		1373486472
OWID_AFR		Africa	2022-01-03	9847278	27514	42250	229039	253	222.857	7169.55	20.032	30.761	166.757	0.184	0.162																			305047846	194583781	126174258	927446	2872829	1662385	22.21	14.17	9.19	0.07	1210	920629	0.067		1373486472
OWID_AFR		Africa	2022-01-04	9905369	58091	44458.7	229437	398	251.714	7211.84	42.295	32.369	167.047	0.29	0.183																			310462505	197150976	128676984	955626	2838659	1662251	22.6	14.35	9.37	0.07	1210	909119	0.066		1373486472
OWID_AFR		Africa	2022-01-05	9960605	55236	45358.6	229724	287	259	7252.06	40.216	33.024	167.256	0.209	0.189																			310993743	197459140	129110480	970084	2798442	1615548	22.64	14.38	9.4	0.07	1176	881597	0.064		1373486472
OWID_AFR		Africa	2022-01-06	10018246	57641	44946.9	230504	229	248.714	7294.03	41.967	32.725	167.824	0.167	0.181																			314989250	198366584	129858558	988894	2877426	1598784	22.93	14.44	9.45	0.07	1164	859003	0.063		1373486472
OWID_AFR		Africa	2022-01-07	10066706	48460	44362.6	230847	343	263.286	7329.31	35.282	32.299	168.074	0.25	0.192																			315651585	198779377	130303518	1006611	2845780	1624076	22.98	14.47	9.49	0.07	1182	855401	0.062		1373486472
OWID_AFR		Africa	2022-01-08	10109085	42379	44622.6	231161	314	282	7360.16	30.855	32.489	168.302	0.229	0.205																			317435119	199735159	131280982	1013527	2753147	1653888	23.11	14.54	9.56	0.07	1204	873695	0.064		1373486472
OWID_AFR		Africa	2022-01-09	10137782	28697	45431.1	231420	259	297.571	7381.06	20.894	33.077	168.491	0.189	0.217																			319392825	201011344	131743632	1022010	2747636	1731053	23.25	14.64	9.59	0.07	1260	905607	0.066		1373486472
OWID_AFR		Africa	2022-01-10	10169415	31633	46019.6	231722	303	304.714	7404.09	23.031	33.506	168.711	0.221	0.222																			322714521	204722232	133748224	1035762	2883983	1747704	23.5	14.91	9.74	0.08	1272	901411	0.066		1373486472
OWID_AFR		Africa	2022-01-11	10207882	38467	43216.1	232049	327	294.571	7432.1	28.007	31.465	168.949	0.238	0.214																			323042272	204777881	133881169	1048856	2776694	1720426	23.52	14.91	9.75	0.08	1253	868211	0.063		1373486472
OWID_AFR		Africa	2022-01-12	10247765	39883	41022.9	232487	438	316.143	7461.13	29.038	29.868	169.268	0.319	0.23																			323968813	205143090	134113074	1064476	2773788	1736622	23.59	14.94	9.76	0.08	1264	857575	0.062		1373486472
OWID_AFR		Africa	2022-01-13	10294367	46602	39445.9	232831	344	332.571	7495.06	33.93	28.72	169.518	0.25	0.242																			325510169	205574718	134830022	1071331	2773506	1765565	23.7	14.97	9.82	0.08	1285	865049	0.063		1373486472
OWID_AFR		Africa	2022-01-14	10334659	40292	38279	233147	316	328.714	7524.4	29.336	27.87	169.748	0.23	0.239																			326740761	206251108	135187332	1077747	2772217	1723654	23.79	15.02	9.84	0.08	1255	818458	0.06		1373486472
OWID_AFR		Africa	2022-01-15	10371635	36976	37507.1	233529	382	338.429	7551.32	26.921	27.308	170.026	0.278	0.246																			329350740	207410295	136652259	1083679	2701656	1693742	23.98	15.1	9.95	0.08	1233	786947	0.057		1373486472
OWID_AFR		Africa	2022-01-16	10389053	17418	35895.9	233782	253	337.571	7564	12.682	26.135	170.211	0.184	0.246																			330340635	208043832	136947057	1094480	2681797	1740784	24.05	15.15	9.97	0.08	1267	833831	0.061		1373486472
OWID_AFR		Africa	2022-01-17	10419253	30200	35691.1	234187	405	352.143	7585.99	21.988	25.986	170.506	0.295	0.256																			332802055	209817267	138038349	1507828	2764946	1833353	24.23	15.28	10.05	0.11	1335	922953	0.067		1373486472
OWID_AFR		Africa	2022-01-18	10446204	26951	34046	234504	317	350.714	7605.61	19.622	24.788	170.736	0.231	0.255																			334645875	211225727	138811415	1556366	2779040	1869802	24.36	15.38	10.11	0.11	1361	965604	0.07		1373486472
OWID_AFR		Africa	2022-01-19	10481433	35229	33381.1	234734	230	321	7631.26	25.649	24.304	170.904	0.167	0.234																			336823379	212101812	140148073	1585059	2756234	1890715	24.52	15.44	10.2	0.12	1377	996447	0.073		1373486472
OWID_AFR		Africa	2022-01-20	10530788	49355	33774.4	235246	512	345	7667.19	35.934	24.59	171.277	0.373	0.251																			337208451	212298657	140327630	1614184	2750559	1853077	24.55	15.46	10.22	0.12	1349	1003584	0.073		1373486472
OWID_AFR		Africa	2022-01-21	10568210	37422	33364.4	235596	350	349.857	7694.44	27.246	24.292	171.531	0.255	0.255																			343072128	214256839	141803467	2419814	2755958	1787382	24.98	15.6	10.32	0.18	1301	979014	0.071		1373486472
OWID_AFR		Africa	2022-01-22	10609278	41068	33949	235972	376	349	7724.34	29.901	24.717	171.805	0.274	0.254																			344306592	214935743	142057772	2434330	2677364	1739668	25.07	15.65	10.34	0.18	1267	945387	0.069		1373486472
OWID_AFR		Africa	2022-01-23	10625760	16482	33815.3	236253	281	353	7736.34	12	24.62	172.01	0.205	0.257																			346303435	216450564	142496385	2440745	2208205	1619495	25.21	15.76	10.37	0.18	1179	859169	0.063		1373486472
OWID_AFR		Africa	2022-01-24	10652684	26924	33347.3	236949	696	394.571	7755.94	19.603	24.279	172.516	0.507	0.287																			347659773	216993138	143084869	2529195	2198425	1470341	25.31	15.8	10.42	0.18	1071	761122	0.055		1373486472
OWID_AFR		Africa	2022-01-25	10708754	56070	37507.1	236981	260	386.429	7796.77	40.823	27.308	172.54	0.189	0.281																			347942155	217047793	143183149	2537939	2250563	1430809	25.33	15.8	10.42	0.18	1042	735410	0.054		1373486472
OWID_AFR		Africa	2022-01-26	10742258	33504	37260.7	237309	328	400.429	7821.16	24.393	27.129	172.779	0.239	0.292																			348869091	217556340	143604481	2584897	2245582	1427799	25.4	15.84	10.46	0.19	1040	739404	0.054		1373486472
OWID_AFR		Africa	2022-01-27	10779762	37504	35567.7	237698	389	382.857	7848.47	27.306	25.896	173.062	0.283	0.279																			349793296	217891285	145499277	2610394	2288557	1433735	25.47	15.86	10.59	0.19	1044	747799	0.054		1373486472
OWID_AFR		Africa	2022-01-28	10808318	28556	34301.1	238026	328	379.714	7869.26	20.791	24.974	173.301	0.239	0.276																			351346904	218673065	146167632	2639957	2301895	1423027	25.58	15.92	10.64	0.19	1036	754902	0.055		1373486472
OWID_AFR		Africa	2022-01-29	10841290	32972	33144.6	238418	392	382	7893.26	24.006	24.132	173.586	0.285	0.278																			352612875	219640186	146502876	2649482	2347011	1401759	25.67	15.99	10.67	0.19	1021	762769	0.056		1373486472
OWID_AFR		Africa	2022-01-30	10857676	16386	33130.9	238671	253	378	7905.19	11.93	24.122	173.77	0.184	0.275																			354387906	220196201	147586533	2663067	2335728	1392328	25.8	16.03	10.75	0.19	1014	765526	0.056		1373486472
OWID_AFR		Africa	2022-01-31	10887086	29410	33486	238995	324	324.857	7926.61	21.413	24.38	174.006	0.236	0.237																			355122976	220600705	147898050	2690828	2354208	1417274	25.86	16.06	10.77	0.2	1032	784865	0.057		1373486472
OWID_AFR		Africa	2022-02-01	10914089	27003	29333.6	239430	435	349.857	7946.27	19.66	21.357	174.323	0.317	0.255																			355569856	220719443	148068038	2707013	2422403	1474610	25.89	16.07	10.78	0.2	1074	841779	0.061		1373486472
OWID_AFR		Africa	2022-02-02	10933736	19647	27354	239838	408	361.286	7960.57	14.304	19.916	174.62	0.297	0.263																			357802644	222486194	149004587	2753931	2407884	1498582	26.05	16.2	10.85	0.2	1091	875707	0.064		1373486472
OWID_AFR		Africa	2022-02-03	10965601	31865	26548.4	240275	437	368.143	7983.77	23.2	19.329	174.938	0.318	0.268																			358168796	222621430	149198155	2782058	2421900	1519853	26.08	16.21	10.86	0.2	1107	898435	0.065		1373486472
OWID_AFR		Africa	2022-02-04	10983164	17563	24978	240437	162	344.429	7996.56	12.787	18.186	175.056	0.118	0.251																			358820492	223004828	149557443	2794564	2451537	1555038	26.12	16.24	10.89	0.2	1132	925945	0.067		1373486472
OWID_AFR		Africa	2022-02-05	11005599	22435	23472.7	240946	509	361.143	8012.89	16.334	17.09	175.427	0.371	0.263																			359306878	223325585	149879250	2805045	2459214	1609797	26.16	16.26	10.91	0.2	1172	956360	0.07		1373486472
OWID_AFR		Africa	2022-02-06	11022188	16589	23501.7	241167	221	356.571	8024.97	12.078	17.111	175.587	0.161	0.26																			362171851	224457495	151643647	2834736	2392259	1654219	26.37	16.34	11.04	0.21	1204	989352	0.072		1373486472
OWID_AFR		Africa	2022-02-07	11037508	15320	21488.9	241633	466	376.857	8036.12	11.154	15.645	175.927	0.339	0.274																			364544041	226483175	151835107	2845530	2378909	1655784	26.54	16.49	11.05	0.21	1206	1002270	0.073		1373486472
OWID_AFR		Africa	2022-02-08	11054861	17353	20110.3	242210	577	397.143	8048.76	12.634	14.642	176.347	0.42	0.289																			365250189	226735869	152146485	2855397	2378583	1583588	26.59	16.51	11.08	0.21	1153	951439	0.069		1373486472
OWID_AFR		Africa	2022-02-09	11076290	21429	20364.9	242767	557	418.429	8064.36	15.602	14.827	176.752	0.406	0.305																			367058394	227626139	153012982	2925218	2424467	1525908	26.72	16.57	11.14	0.21	1111	905186	0.066		1373486472
OWID_AFR		Africa	2022-02-10	11097324	21034	18817.6	243187	420	416	8079.68	15.314	13.701	177.058	0.306	0.303																			369414883	228396126	154575369	2941183	2464660	1492593	26.9	16.63	11.25	0.21	1087	883953	0.064		1373486472
OWID_AFR		Africa	2022-02-11	11115635	18311	18924.4	243533	346	442.286	8093.01	13.332	13.778	177.31	0.252	0.322																			370871415	228991605	155410648	2994907	2472191	1463359	27	16.67	11.32	0.22	1065	877340	0.064		1373486472
OWID_AFR		Africa	2022-02-12	11129544	13909	17706.4	243938	405	427.429	8103.13	10.127	12.892	177.605	0.295	0.311																			371231757	229172705	155550962	3012734	2414731	1432575	27.03	16.69	11.33	0.22	1043	865754	0.063		1373486472
OWID_AFR		Africa	2022-02-13	11141080	11536	16984.6	244051	113	412	8111.53	8.399	12.366	177.687	0.082	0.3																			371961239	229371626	155700168	3023876	2332980	1398113	27.08	16.7	11.34	0.22	1018	852553	0.062		1373486472
OWID_AFR		Africa	2022-02-14	11154945	13865	16776.7	244506	455	410.429	8121.63	10.095	12.215	178.018	0.331	0.299																			372187508	229592070	155920551	3050874	2377772	1386956	27.1	16.72	11.35	0.22	1010	834535	0.061		1373486472
OWID_AFR		Africa	2022-02-15	11168844	13899	16283.3	244825	319	373.571	8131.75	10.12	11.855	178.251	0.232	0.272																			374021121	232328170	158487312	3059115	2388918	1404601	27.23	16.92	11.54	0.22	1023	843168	0.061		1373486472
OWID_AFR		Africa	2022-02-16	11186971	18127	15811.6	245144	319	339.571	8144.94	13.198	11.512	178.483	0.232	0.247																			375751425	233049330	158890216	3122417	3228661	1565675	27.36	16.97	11.57	0.23	1140	924398	0.067		1373486472
OWID_AFR		Africa	2022-02-17	11204559	17588	15319.3	245771	627	369.143	8157.75	12.805	11.154	178.94	0.457	0.269																			377129599	233919949	158979749	11055113	3483890	1749540	27.46	17.03	11.57	0.8	1274	1023873	0.075		1373486472
OWID_AFR		Africa	2022-02-18	11221310	16751	15096.4	246297	526	394.857	8169.95	12.196	10.991	179.322	0.383	0.287																			378991761	235423851	159854314	11063497	3625665	1941612	27.59	17.14	11.64	0.81	1414	1143601	0.083		1373486472
OWID_AFR		Africa	2022-02-19	11230679	9369	14447.9	246726	429	398.286	8176.77	6.821	10.519	179.635	0.312	0.29																			383218212	237935602	160691379	11100475	4169685	2221921	27.9	17.32	11.7	0.81	1618	1341363	0.098		1373486472
OWID_AFR		Africa	2022-02-20	11245929	15250	14978.4	246949	223	414	8187.87	11.103	10.905	179.797	0.162	0.301																			387216695	240440632	162049738	11115359	3421456	2423721	28.19	17.51	11.8	0.81	1765	1462466	0.106		1373486472
OWID_AFR		Africa	2022-02-21	11257150	11221	14600.7	247333	384	403.857	8196.04	8.17	10.63	180.077	0.28	0.294																			395144330	245178936	165283043	11122877	3815914	2673387	28.77	17.85	12.03	0.81	1946	1627472	0.118		1373486472
OWID_AFR		Africa	2022-02-22	11270149	12999	14472.1	247535	202	387.143	8205.5	9.464	10.537	180.224	0.147	0.282																			398505407	247076225	165929388	11183664	3733635	2946403	29.01	17.99	12.08	0.81	2145	1789755	0.13		1373486472
OWID_AFR		Africa	2022-02-23	11283739	13590	13824	247800	265	379.429	8215.4	9.895	10.065	180.417	0.193	0.276																			399873515	247803364	166109043	11227542	3793697	2943957	29.11	18.04	12.09	0.82	2143	1791793	0.13		1373486472
OWID_AFR		Africa	2022-02-24	11296078	12339	13074.1	247977	177	315.143	8224.38	8.984	9.519	180.546	0.129	0.229																			404488845	249312869	166698358	13053739	3789150	2906598	29.45	18.15	12.14	0.95	2116	1765369	0.129		1373486472
OWID_AFR		Africa	2022-02-25	11308176	12098	12409.4	248196	219	271.286	8233.19	8.808	9.035	180.705	0.159	0.198																			405809391	251065796	167204673	13131159	2575346	2747879	29.55	18.28	12.17	0.96	2001	1645223	0.12		1373486472
OWID_AFR		Africa	2022-02-26	11316925	8749	12320.9	248354	158	232.571	8239.56	6.37	8.97	180.82	0.115	0.169																			408458351	252669927	167796076	13137451	3312104	2594464	29.74	18.4	12.22	0.96	1889	1509363	0.11		1373486472
OWID_AFR		Africa	2022-02-27	11325440	8515	11358.7	248541	187	227.429	8245.76	6.2	8.27	180.956	0.136	0.166																			410746040	255147109	168375379	13155148	2382950	2419316	29.91	18.58	12.26	0.96	1761	1382243	0.101		1373486472
OWID_AFR		Africa	2022-02-28	11333186	7746	10862.3	248823	282	212.857	8251.4	5.64	7.909	181.162	0.205	0.155																			411725936	255802531	168553316	13162934	2561988	2210309	29.98	18.62	12.27	0.96	1609	1238633	0.09		1373486472
OWID_AFR		Africa	2022-03-01	11340541	7355	10056	248899	76	194.857	8256.75	5.355	7.322	181.217	0.055	0.142																			412891096	256461629	168899589	13281588	2409923	1949148	30.06	18.67	12.3	0.97	1419	1080215	0.079		1373486472
OWID_AFR		Africa	2022-03-02	11347277	6736	9076.86	249023	124	174.714	8261.66	4.904	6.609	181.307	0.09	0.127																			414023960	257372244	169100348	13292570	2919556	1897405	30.14	18.74	12.31	0.97	1381	1093411	0.08		1373486472
OWID_AFR		Africa	2022-03-03	11353380	6103	8186	249150	127	167.571	8266.1	4.443	5.96	181.4	0.092	0.122																			414384558	257509035	169135526	13298426	2528938	1791582	30.17	18.75	12.31	0.97	1304	1019502	0.074		1373486472
OWID_AFR		Africa	2022-03-04	11360242	6862	7438	249224	74	146.857	8271.1	4.996	5.415	181.454	0.054	0.107																			415607435	258272029	169477272	13999305	2641222	1812003	30.26	18.8	12.34	1.02	1319	1044963	0.076		1373486472
OWID_AFR		Africa	2022-03-05	11367320	7078	7199.29	249324	100	138.571	8276.25	5.153	5.242	181.526	0.073	0.101																			420163694	260275149	170781747	14020136	2295590	1690311	30.59	18.95	12.43	1.02	1231	977981	0.071		1373486472
OWID_AFR		Africa	2022-03-06	11370744	3424	6472	249370	46	118.429	8278.75	2.493	4.712	181.56	0.033	0.086																			421601730	261137730	189313560	14027990	2258044	1631342	30.7	19.01	13.78	1.02	1188	974264	0.071		1373486472
OWID_AFR		Africa	2022-03-07	11374626	3882	5920	250466	1096	234.714	8281.57	2.826	4.31	182.358	0.798	0.171																			422202620	261243379	189817419	14084443	2380522	1594632	30.74	19.02	13.82	1.03	1161	988579	0.072		1373486472
OWID_AFR		Africa	2022-03-08	11390548	15922	7143.86	250539	73	234.286	8293.16	11.592	5.201	182.411	0.053	0.171																			423727117	262330766	190801404	14090626	2382109	1577174	30.85	19.1	13.89	1.03	1148	1019808	0.074		1373486472
OWID_AFR		Africa	2022-03-09	11395732	5184	6922.14	250636	97	230.429	8296.94	3.774	5.04	182.482	0.071	0.168																			425426706	263650857	192193585	14207196	2372674	1458120	30.97	19.2	13.99	1.03	1062	950611	0.069		1373486472
OWID_AFR		Africa	2022-03-10	11412768	17036	8484	250750	114	228.571	8309.34	12.403	6.177	182.565	0.083	0.166																			425674008	263975740	192643144	14718860	2366064	1405170	30.99	19.22	14.03	1.07	1023	973145	0.071		1373486472
OWID_AFR		Africa	2022-03-11	11418170	5402	8275.43	250810	60	226.571	8313.27	3.933	6.025	182.608	0.044	0.165																			426854345	264513429	193558428	14908234	2484063	1399522	31.08	19.26	14.09	1.09	1019	965244	0.07		1373486472
OWID_AFR		Africa	2022-03-12	11428965	10795	8806.43	250839	29	216.429	8321.13	7.86	6.412	182.629	0.021	0.158																			426876370	264518480	193569007	14910273	2438106	1403925	31.08	19.26	14.09	1.09	1022	982817	0.072		1373486472
OWID_AFR		Africa	2022-03-13	11431460	2495	8673.71	250887	48	216.714	8322.95	1.817	6.315	182.664	0.035	0.158																			429878840	267021322	195920004	14926516	2438554	1459008	31.3	19.44	14.26	1.09	1062	1010403	0.074		1373486472
OWID_AFR		Africa	2022-03-14	11433679	2222	8436.57	250927	40	65.857	8324.57	1.618	6.142	182.693	0.029	0.048																			430388821	267180293	201101540	15119361	2445826	1478934	31.34	19.45	14.64	1.1	1077	971484	0.071		1373486472
OWID_AFR		Africa	2022-03-15	11436622	2943	6582.43	250946	19	58.143	8326.71	2.143	4.792	182.707	0.014	0.042																			434776367	269996973	202360973	15173353	2362987	1492699	31.65	19.66	14.73	1.1	1087	933982	0.068		1373486472
OWID_AFR		Africa	2022-03-16	11440634	4012	6415	251002	56	52.286	8329.63	2.921	4.671	182.748	0.041	0.038																			435197582	270077239	202463796	15225922	2372442	1527308	31.69	19.66	14.74	1.11	1112	903837	0.066		1373486472
OWID_AFR		Africa	2022-03-17	11443136	2502	4338.71	251092	90	48.857	8331.45	1.822	3.159	182.814	0.066	0.036																			436320083	270708589	203080800	15636062	2368643	1548795	31.77	19.71	14.79	1.14	1128	868293	0.063		1373486472
OWID_AFR		Africa	2022-03-18	11456639	13503	5496	251142	50	47.429	8341.28	9.831	4.001	182.85	0.036	0.035																			440583362	272670353	204881240	15691945	2354689	1502485	32.08	19.85	14.92	1.14	1094	820888	0.06		1373486472
OWID_AFR		Africa	2022-03-19	11458634	1995	4238.86	251168	26	47	8342.74	1.453	3.086	182.869	0.019	0.034																			440719259	272695243	204934259	15738143	2342570	1447235	32.09	19.85	14.92	1.15	1054	766983	0.056		1373486472
OWID_AFR		Africa	2022-03-20	11460017	1383	4080	251180	12	41.857	8343.74	1.007	2.971	182.878	0.009	0.03																			442501959	273762934	205611500	16152969	2279305	1381177	32.22	19.93	14.97	1.18	1006	710602	0.052		1373486472
OWID_AFR		Africa	2022-03-21	11467302	7285	4803.29	251291	111	52	8349.05	5.304	3.497	182.958	0.081	0.038																			443982189	274116639	205910760	16226979	2284780	1290003	32.33	19.96	14.99	1.18	939	678086	0.049		1373486472
OWID_AFR		Africa	2022-03-22	11473169	5867	5221	251402	111	65.143	8353.32	4.272	3.801	183.039	0.081	0.047																			444211777	274271282	205980074	16267132	2347501	1220565	32.34	19.97	15	1.18	889	650107	0.047		1373486472
OWID_AFR		Africa	2022-03-23	11475504	2335	4981.43	251450	48	64	8355.02	1.7	3.627	183.074	0.035	0.047																			444581667	274784857	206389571	16405462	2442380	1175202	32.37	20.01	15.03	1.19	856	632701	0.046		1373486472
OWID_AFR		Africa	2022-03-24	11490082	14578	6706.57	251499	73	61.571	8365.63	10.614	4.883	183.11	0.053	0.045																			444957362	275871253	206527652	16716706	2477998	1151549	32.4	20.09	15.04	1.22	838	623047	0.045		1373486472
OWID_AFR		Africa	2022-03-25	11492653	2571	5144.86	251520	21	57.429	8367.5	1.872	3.746	183.125	0.015	0.042																			445827748	276515959	207132661	16839227	2477835	1133767	32.46	20.13	15.08	1.23	825	642828	0.047		1373486472
OWID_AFR		Africa	2022-03-26	11494578	1925	5134.86	251553	33	58.429	8368.91	1.402	3.739	183.149	0.024	0.043																			446020387	276610283	207182524	16959795	2426949	1260150	32.47	20.14	15.08	1.23	917	677098	0.049		1373486472
OWID_AFR		Africa	2022-03-27	11496061	1483	5149.14	251565	12	58.429	8369.99	1.08	3.749	183.158	0.009	0.043																			449554832	278601965	208678781	18312931	2323596	1382334	32.73	20.28	15.19	1.33	1006	706319	0.051		1373486472
OWID_AFR		Africa	2022-03-28	11501709	5648	4915.29	251636	71	52.714	8374.1	4.112	3.579	183.21	0.052	0.038																			449701502	278661962	208714341	18344734	2359606	1533915	32.74	20.29	15.2	1.34	1117	754003	0.055		1373486472
OWID_AFR		Africa	2022-03-29	11505957	4248	4684	251812	176	62	8377.19	3.093	3.41	183.338	0.128	0.045																			452106283	279514730	209451796	18658468	2367540	1678448	32.92	20.35	15.25	1.36	1222	798038	0.058		1373486472
OWID_AFR		Africa	2022-03-30	11556141	50184	11519.6	251927	115	71.571	8413.73	36.538	8.387	183.422	0.084	0.052																			452365867	279656281	209499982	18728467	2483229	1966869	32.94	20.36	15.25	1.36	1432	849343	0.062		1373486472
OWID_AFR		Africa	2022-03-31	11558935	2794	9836.14	251953	26	64.857	8415.76	2.034	7.161	183.44	0.019	0.047																			460660669	280826947	210447562	19076306	2492661	2237928	33.54	20.45	15.32	1.39	1629	893419	0.065		1373486472
OWID_AFR		Africa	2022-04-01	11559547	612	9556.29	251961	8	63	8416.21	0.446	6.958	183.446	0.006	0.046																			462075916	281487268	210623157	19167282	2433042	2280373	33.64	20.49	15.33	1.4	1660	924696	0.067		1373486472
OWID_AFR		Africa	2022-04-02	11559975	428	9342.43	251972	11	59.857	8416.52	0.312	6.802	183.454	0.008	0.044																			462222081	281570111	210648440	19194411	2440000	2303885	33.65	20.5	15.34	1.4	1677	952911	0.069		1373486472
OWID_AFR		Africa	2022-04-03	11564147	4172	9726.57	251991	19	60.857	8419.56	3.038	7.082	183.468	0.014	0.044																			462428900	281649642	210679753	19299746	2414611	2337556	33.67	20.51	15.34	1.41	1702	985690	0.072		1373486472
OWID_AFR		Africa	2022-04-04	11569101	4954	9627.43	252058	67	60.286	8423.16	3.607	7.009	183.517	0.049	0.044																			462952813	281993530	210943952	19388159	2396407	2352410	33.71	20.53	15.36	1.41	1713	1007062	0.073		1373486472
OWID_AFR		Africa	2022-04-05	11577980	8879	10289	252196	138	54.857	8429.63	6.465	7.491	183.617	0.1	0.04																			463051921	282033392	210973311	19421203	2322753	2363093	33.71	20.53	15.36	1.41	1721	1023443	0.075		1373486472
OWID_AFR		Africa	2022-04-06	11580512	2532	3481.57	252202	6	39.286	8431.47	1.843	2.535	183.622	0.004	0.029																			463385386	282124238	211081228	19471099	2345616	2308018	33.74	20.54	15.37	1.42	1680	1028290	0.075		1373486472
OWID_AFR		Africa	2022-04-07	11582523	2011	3369.71	252211	9	36.857	8432.94	1.464	2.453	183.628	0.007	0.027																			466383385	286850757	215398357	19582723	2325583	2248734	33.96	20.88	15.68	1.43	1637	1031189	0.075		1373486472
OWID_AFR		Africa	2022-04-08	11584668	2145	3588.71	252223	12	37.429	8434.5	1.562	2.613	183.637	0.009	0.027																			466718154	287059914	215593901	19623528	2356504	2234823	33.98	20.9	15.7	1.43	1627	1024988	0.075		1373486472
OWID_AFR		Africa	2022-04-09	11586138	1470	3737.57	252242	19	38.571	8435.57	1.07	2.721	183.651	0.014	0.028																			467501527	288397348	216913712	19665393	2370216	2229552	34.04	21	15.79	1.43	1623	1020337	0.074		1373486472
OWID_AFR		Africa	2022-04-10	11587278	1140	3304.43	252248	6	36.714	8436.4	0.83	2.406	183.655	0.004	0.027																			471157601	290790316	220400709	19764574	2280203	2216034	34.3	21.17	16.05	1.44	1613	1012947	0.074		1373486472
OWID_AFR		Africa	2022-04-11	11591379	4229	3200.86	252322	74	37.714	8439.38	3.079	2.33	183.709	0.054	0.027																			471221506	290828797	220438140	19774665	2265209	2207975	34.31	21.17	16.05	1.44	1608	1007281	0.073		1373486472
OWID_AFR		Africa	2022-04-12	11594663	3284	2401.57	252431	109	33.571	8441.77	2.391	1.749	183.788	0.079	0.024																			473513556	291628759	221707139	20018447	2319151	2209590	34.48	21.23	16.14	1.46	1609	1006684	0.073		1373486472
OWID_AFR		Africa	2022-04-13	11597069	2436	2387.86	252452	21	35.714	8443.53	1.774	1.739	183.804	0.015	0.026																			473595464	291649726	221739792	20046754	2305553	2203959	34.48	21.23	16.14	1.46	1605	1003776	0.073		1373486472
OWID_AFR		Africa	2022-04-14	11603368	6299	3000.43	252468	16	36.714	8448.11	4.586	2.185	183.815	0.012	0.027																			473755248	291689111	221786194	20120020	2322583	2203622	34.49	21.24	16.15	1.46	1604	1003834	0.073		1373486472
OWID_AFR		Africa	2022-04-15	11605641	2273	3018.71	252476	8	36.143	8449.77	1.655	2.198	183.821	0.006	0.026																			473811503	291709648	221804940	20141123	2296606	2196580	34.5	21.24	16.15	1.47	1599	998784	0.073		1373486472
OWID_AFR		Africa	2022-04-16	11607125	1484	3020.71	252483	7	34.429	8450.85	1.08	2.199	183.826	0.005	0.025																			473828179	291723423	221807341	20141623	2294508	2181984	34.5	21.24	16.15	1.47	1589	992020	0.072		1373486472
OWID_AFR		Africa	2022-04-17	11608191	1066	3010.14	252489	6	34.429	8451.62	0.776	2.192	183.831	0.004	0.025																			473836248	291728647	221808635	20143174	2289244	2179506	34.5	21.24	16.15	1.47	1587	989977	0.072		1373486472
OWID_AFR		Africa	2022-04-18	11609252	1061	2557.57	252528	39	29.429	8452.4	0.772	1.862	183.859	0.028	0.021																			473929385	291742334	221848988	20164168	2288344	2174724	34.51	21.24	16.15	1.47	1583	988690	0.072		1373486472
OWID_AFR		Africa	2022-04-19	11615890	6638	3036.71	252660	132	32.714	8457.23	4.833	2.211	183.955	0.096	0.024																			473950916	291754576	221853929	20169071	2261882	2162975	34.51	21.24	16.15	1.47	1575	985326	0.072		1373486472
OWID_AFR		Africa	2022-04-20	11621109	5219	3434.29	252681	21	32.714	8461.03	3.8	2.5	183.971	0.015	0.024																			474009911	291769867	221879418	20188412	2304467	2159830	34.51	21.24	16.15	1.47	1573	985149	0.072		1373486472
OWID_AFR		Africa	2022-04-21	11626590	5481	3317.43	252752	71	40.571	8465.02	3.991	2.415	184.022	0.052	0.03																			474117175	291797403	221925778	20212389	2334225	2160036	34.52	21.25	16.16	1.47	1573	984306	0.072		1373486472
OWID_AFR		Africa	2022-04-22	11631753	5163	3730.29	252766	14	41.429	8468.78	3.759	2.716	184.032	0.01	0.03																			474207891	291821466	221964905	20238551	2314361	2163358	34.53	21.25	16.16	1.47	1575	984810	0.072		1373486472
OWID_AFR		Africa	2022-04-23	11636223	4470	4156.86	252781	15	42.571	8472.03	3.254	3.027	184.043	0.011	0.031																			474293394	291850979	221996264	20270068	2327587	2173134	34.53	21.25	16.16	1.48	1582	987140	0.072		1373486472
OWID_AFR		Africa	2022-04-24	11639602	3379	4487.29	252790	9	43	8474.49	2.46	3.267	184.05	0.007	0.031																			474293394	291850979	221996264	20270068	2327587	2172999	34.53	21.25	16.16	1.48	1582	986891	0.072		1373486472
OWID_AFR		Africa	2022-04-25	11643055	3453	4829	252823	33	42.143	8477.01	2.514	3.516	184.074	0.024	0.031																			474315105	291860156	222002407	20277093	2327587	2172991	34.53	21.25	16.16	1.48	1582	986688	0.072		1373486472
OWID_AFR		Africa	2022-04-26	11649517	6462	4803.86	252859	36	28.429	8481.71	4.705	3.498	184.1	0.026	0.021																			474374237	291880325	222024787	20299959	2316891	2180805	34.54	21.25	16.17	1.48	1588	989379	0.072		1373486472
ALB	Europe	Albania	2020-02-25																						8	8	0.003	0.003					tests performed														8.33	2872934	104.871
ALB	Europe	Albania	2020-02-26																						13	5	0.005	0.002					tests performed														8.33	2872934	104.871
ALB	Europe	Albania	2020-02-27																						17	4	0.006	0.001					tests performed														8.33	2872934	104.871
ALB	Europe	Albania	2020-02-28																						18	1	0.006	0					tests performed														8.33	2872934	104.871
ALB	Europe	Albania	2020-02-29																						26	8	0.009	0.003					tests performed														8.33	2872934	104.871
ALB	Europe	Albania	2020-03-01																						29	3	0.01	0.001					tests performed														8.33	2872934	104.871
ALB	Europe	Albania	2020-03-02																						31	2	0.011	0.001					tests performed														8.33	2872934	104.871
ALB	Europe	Albania	2020-03-03																						36	5	0.013	0.002	4	0.001			tests performed														8.33	2872934	104.871
ALB	Europe	Albania	2020-03-04																						42	6	0.015	0.002	4	0.001			tests performed														8.33	2872934	104.871
ALB	Europe	Albania	2020-03-05																						50	8	0.017	0.003	5	0.002			tests performed														8.33	2872934	104.871
ALB	Europe	Albania	2020-03-06																						53	3	0.018	0.001	5	0.002			tests performed														8.33	2872934	104.871
ALB	Europe	Albania	2020-03-07																						58	5	0.02	0.002	5	0.002			tests performed														8.33	2872934	104.871
ALB	Europe	Albania	2020-03-08																						59	1	0.021	0	4	0.001			tests performed														8.33	2872934	104.871
ALB	Europe	Albania	2020-03-09	2	2					0.696	0.696														77	18	0.027	0.006	7	0.002			tests performed														36.11	2872934	104.871
ALB	Europe	Albania	2020-03-10	10	8					3.481	2.785														114	37	0.04	0.013	11	0.004			tests performed														41.67	2872934	104.871
ALB	Europe	Albania	2020-03-11	12	2		1	1		4.177	0.696		0.348	0.348											157	43	0.055	0.015	16	0.006			tests performed														51.85	2872934	104.871
ALB	Europe	Albania	2020-03-12	23	11		1	0		8.006	3.829		0.348	0											298	141	0.104	0.049	35	0.012			tests performed														51.85	2872934	104.871
ALB	Europe	Albania	2020-03-13	33	10		1	0		11.487	3.481		0.348	0											457	159	0.159	0.055	58	0.02			tests performed														78.7	2872934	104.871
ALB	Europe	Albania	2020-03-14	38	5	5.429	1	0		13.227	1.74	1.89	0.348	0											505	48	0.176	0.017	64	0.022	0.0848	11.8	tests performed														78.7	2872934	104.871
ALB	Europe	Albania	2020-03-15	42	4	6	1	0		14.619	1.392	2.088	0.348	0											532	27	0.185	0.009	68	0.024	0.0882	11.3	tests performed														81.48	2872934	104.871
ALB	Europe	Albania	2020-03-16	51	9	7	1	0	0.143	17.752	3.133	2.437	0.348	0	0.05										563	31	0.196	0.011	69	0.024	0.1014	9.9	tests performed														81.48	2872934	104.871
ALB	Europe	Albania	2020-03-17	55	4	6.429	1	0	0.143	19.144	1.392	2.238	0.348	0	0.05										605	42	0.211	0.015	70	0.024	0.0918	10.9	tests performed														81.48	2872934	104.871
ALB	Europe	Albania	2020-03-18	59	4	6.714	2	1	0.143	20.536	1.392	2.337	0.696	0.348	0.05										665	60	0.231	0.021	73	0.025	0.092	10.9	tests performed														81.48	2872934	104.871
ALB	Europe	Albania	2020-03-19	64	5	5.857	2	0	0.143	22.277	1.74	2.039	0.696	0	0.05										697	32	0.243	0.011	57	0.02	0.1028	9.7	tests performed														81.48	2872934	104.871
ALB	Europe	Albania	2020-03-20	70	6	5.286	2	0	0.143	24.365	2.088	1.84	0.696	0	0.05										732	35	0.255	0.012	39	0.014	0.1355	7.4	tests performed														81.48	2872934	104.871
ALB	Europe	Albania	2020-03-21	76	6	5.429	2	0	0.143	26.454	2.088	1.89	0.696	0	0.05										778	46	0.271	0.016	39	0.014	0.1392	7.2	tests performed														81.48	2872934	104.871
ALB	Europe	Albania	2020-03-22	89	13	6.714	2	0	0.143	30.979	4.525	2.337	0.696	0	0.05										811	33	0.282	0.011	40	0.014	0.1678	6	tests performed														81.48	2872934	104.871
ALB	Europe	Albania	2020-03-23	104	15	7.571	4	2	0.429	36.2	5.221	2.635	1.392	0.696	0.149														41	0.014	0.1847	5.4	tests performed														84.26	2872934	104.871
ALB	Europe	Albania	2020-03-24	123	19	9.714	5	1	0.571	42.813	6.613	3.381	1.74	0.348	0.199	1.16													40	0.014	0.2429	4.1	tests performed														84.26	2872934	104.871
ALB	Europe	Albania	2020-03-25	146	23	12.429	5	0	0.429	50.819	8.006	4.326	1.74	0	0.149	1.15									922	111	0.321	0.039	37	0.013	0.3359	3	tests performed														84.26	2872934	104.871
ALB	Europe	Albania	2020-03-26	174	28	15.714	6	1	0.571	60.565	9.746	5.47	2.088	0.348	0.199	1.13									1025	103	0.357	0.036	47	0.016	0.3343	3	tests performed														84.26	2872934	104.871
ALB	Europe	Albania	2020-03-27	186	12	16.571	8	2	0.857	64.742	4.177	5.768	2.785	0.696	0.298	1.1									1127	102	0.392	0.036	56	0.019	0.2959	3.4	tests performed														84.26	2872934	104.871
ALB	Europe	Albania	2020-03-28	197	11	17.286	10	2	1.143	68.571	3.829	6.017	3.481	0.696	0.398	1.08									1206	79	0.42	0.027	61	0.021	0.2834	3.5	tests performed														84.26	2872934	104.871
ALB	Europe	Albania	2020-03-29	212	15	17.571	10	0	1.143	73.792	5.221	6.116	3.481	0	0.398	1.08									1317	111	0.458	0.039	72	0.025	0.244	4.1	tests performed														84.26	2872934	104.871
ALB	Europe	Albania	2020-03-30	223	11	17	11	1	1	77.621	3.829	5.917	3.829	0.348	0.348	1.08									1407	90	0.49	0.031	80	0.028	0.2125	4.7	tests performed														84.26	2872934	104.871
ALB	Europe	Albania	2020-03-31	243	20	17.143	15	4	1.429	84.583	6.962	5.967	5.221	1.392	0.497	1.08									1552	145	0.54	0.05	95	0.033	0.1805	5.5	tests performed														84.26	2872934	104.871
ALB	Europe	Albania	2020-04-01	259	16	16.143	15	0	1.429	90.152	5.569	5.619	5.221	0	0.497	1.08									1704	152	0.593	0.053	112	0.039	0.1441	6.9	tests performed														84.26	2872934	104.871
ALB	Europe	Albania	2020-04-02	277	18	14.714	16	1	1.429	96.417	6.265	5.122	5.569	0.348	0.497	1.09									1800	96	0.627	0.033	111	0.039	0.1326	7.5	tests performed														84.26	2872934	104.871
ALB	Europe	Albania	2020-04-03	304	27	16.857	17	1	1.286	105.815	9.398	5.868	5.917	0.348	0.448	1.09									1912	112	0.666	0.039	112	0.039	0.1505	6.6	tests performed														84.26	2872934	104.871
ALB	Europe	Albania	2020-04-04	333	29	19.429	20	3	1.429	115.909	10.094	6.763	6.962	1.044	0.497	1.08									2128	216	0.741	0.075	132	0.046	0.1472	6.8	tests performed														84.26	2872934	104.871
ALB	Europe	Albania	2020-04-05	361	28	21.286	20	0	1.429	125.656	9.746	7.409	6.962	0	0.497	1.06									2277	149	0.793	0.052	137	0.048	0.1554	6.4	tests performed														84.26	2872934	104.871
ALB	Europe	Albania	2020-04-06	377	16	22	21	1	1.429	131.225	5.569	7.658	7.31	0.348	0.497	1.02									2452	175	0.853	0.061	149	0.052	0.1477	6.8	tests performed														84.26	2872934	104.871
ALB	Europe	Albania	2020-04-07	383	6	20	22	1	1	133.313	2.088	6.962	7.658	0.348	0.348	0.98									2634	182	0.917	0.063	155	0.054	0.129	7.8	tests performed														84.26	2872934	104.871
ALB	Europe	Albania	2020-04-08	400	17	20.143	22	0	1	139.23	5.917	7.011	7.658	0	0.348	0.96									2870	236	0.999	0.082	167	0.058	0.1206	8.3	tests performed														84.26	2872934	104.871
ALB	Europe	Albania	2020-04-09	409	9	18.857	23	1	1	142.363	3.133	6.564	8.006	0.348	0.348	0.95									3104	234	1.08	0.081	186	0.065	0.1014	9.9	tests performed														84.26	2872934	104.871
ALB	Europe	Albania	2020-04-10	416	7	16	23	0	0.857	144.8	2.437	5.569	8.006	0	0.298	0.95									3266	162	1.137	0.056	193	0.067	0.0829	12.1	tests performed														84.26	2872934	104.871
ALB	Europe	Albania	2020-04-11	433	17	14.286	23	0	0.429	150.717	5.917	4.973	8.006	0	0.149	0.97									3525	259	1.227	0.09	200	0.07	0.0714	14	tests performed														84.26	2872934	104.871
ALB	Europe	Albania	2020-04-12	446	13	12.143	23	0	0.429	155.242	4.525	4.227	8.006	0	0.149	0.99									3758	233	1.308	0.081	212	0.074	0.0573	17.5	tests performed														84.26	2872934	104.871
ALB	Europe	Albania	2020-04-13	467	21	12.857	23	0	0.286	162.552	7.31	4.475	8.006	0	0.099	1.01									3951	193	1.375	0.067	214	0.074	0.0601	16.6	tests performed														84.26	2872934	104.871
ALB	Europe	Albania	2020-04-14	475	8	13.143	24	1	0.286	165.336	2.785	4.575	8.354	0.348	0.099	1.01									4187	236	1.457	0.082	222	0.077	0.0592	16.9	tests performed														84.26	2872934	104.871
ALB	Europe	Albania	2020-04-15	494	19	13.429	25	1	0.429	171.95	6.613	4.674	8.702	0.348	0.149	1.03									4439	252	1.545	0.088	224	0.078	0.06	16.7	tests performed														84.26	2872934	104.871
ALB	Europe	Albania	2020-04-16	518	24	15.571	26	1	0.429	180.303	8.354	5.42	9.05	0.348	0.149	1.05									4708	269	1.639	0.094	229	0.08	0.068	14.7	tests performed														84.26	2872934	104.871
ALB	Europe	Albania	2020-04-17	539	21	17.571	26	0	0.429	187.613	7.31	6.116	9.05	0	0.149	1.05									4961	253	1.727	0.088	242	0.084	0.0726	13.8	tests performed														84.26	2872934	104.871
ALB	Europe	Albania	2020-04-18	548	9	16.429	26	0	0.429	190.746	3.133	5.718	9.05	0	0.149	1.04									5192	231	1.807	0.08	238	0.083	0.069	14.5	tests performed														89.81	2872934	104.871
ALB	Europe	Albania	2020-04-19	562	14	16.571	26	0	0.429	195.619	4.873	5.768	9.05	0	0.149	1.06									5423	231	1.888	0.08	238	0.083	0.0696	14.4	tests performed														89.81	2872934	104.871
ALB	Europe	Albania	2020-04-20	584	22	16.714	26	0	0.429	203.277	7.658	5.818	9.05	0	0.149	1.07									5656	233	1.969	0.081	244	0.085	0.0685	14.6	tests performed														89.81	2872934	104.871
ALB	Europe	Albania	2020-04-21	609	25	19.143	26	0	0.286	211.978	8.702	6.663	9.05	0	0.099	1.07									5898	242	2.053	0.084	244	0.085	0.0785	12.7	tests performed														89.81	2872934	104.871
ALB	Europe	Albania	2020-04-22	634	25	20	27	1	0.286	220.68	8.702	6.962	9.398	0.348	0.099	1.06									6150	252	2.141	0.088	244	0.085	0.082	12.2	tests performed														89.81	2872934	104.871
ALB	Europe	Albania	2020-04-23	663	29	20.714	27	0	0.143	230.775	10.094	7.21	9.398	0	0.05	1.04									6390	240	2.224	0.084	240	0.084	0.0863	11.6	tests performed														89.81	2872934	104.871
ALB	Europe	Albania	2020-04-24	678	15	19.857	27	0	0.143	235.996	5.221	6.912	9.398	0	0.05	1.01									6649	259	2.314	0.09	241	0.084	0.0824	12.1	tests performed														89.81	2872934	104.871
ALB	Europe	Albania	2020-04-25	712	34	23.429	27	0	0.143	247.83	11.835	8.155	9.398	0	0.05	0.98									6896	247	2.4	0.086	243	0.085	0.0964	10.4	tests performed														89.81	2872934	104.871
ALB	Europe	Albania	2020-04-26	726	14	23.429	28	1	0.286	252.703	4.873	8.155	9.746	0.348	0.099	0.93									7160	264	2.492	0.092	248	0.086	0.0945	10.6	tests performed														89.81	2872934	104.871
ALB	Europe	Albania	2020-04-27	736	10	21.714	28	0	0.286	256.184	3.481	7.558	9.746	0	0.099	0.89									7372	212	2.566	0.074	245	0.085	0.0886	11.3	tests performed														89.81	2872934	104.871
ALB	Europe	Albania	2020-04-28	750	14	20.143	30	2	0.571	261.057	4.873	7.011	10.442	0.696	0.199	0.86									7639	267	2.659	0.093	249	0.087	0.0809	12.4	tests performed														89.81	2872934	104.871
ALB	Europe	Albania	2020-04-29	766	16	18.857	30	0	0.429	266.626	5.569	6.564	10.442	0	0.149	0.83									7909	270	2.753	0.094	251	0.087	0.0751	13.3	tests performed														89.81	2872934	104.871
ALB	Europe	Albania	2020-04-30	773	7	15.714	31	1	0.571	269.063	2.437	5.47	10.79	0.348	0.199	0.8									8134	225	2.831	0.078	249	0.087	0.0631	15.8	tests performed														89.81	2872934	104.871
ALB	Europe	Albania	2020-05-01	782	9	14.857	31	0	0.571	272.196	3.133	5.171	10.79	0	0.199	0.79									8379	245	2.917	0.085	247	0.086	0.0601	16.6	tests performed														89.81	2872934	104.871
ALB	Europe	Albania	2020-05-02	789	7	11	31	0	0.571	274.632	2.437	3.829	10.79	0	0.199	0.79									8550	171	2.976	0.06	236	0.082	0.0466	21.5	tests performed														89.81	2872934	104.871
ALB	Europe	Albania	2020-05-03	795	6	9.857	31	0	0.429	276.721	2.088	3.431	10.79	0	0.149	0.8									8747	197	3.045	0.069	227	0.079	0.0434	23	tests performed														89.81	2872934	104.871
ALB	Europe	Albania	2020-05-04	803	8	9.571	31	0	0.429	279.505	2.785	3.332	10.79	0	0.149	0.81									8887	140	3.093	0.049	216	0.075	0.0443	22.6	tests performed														89.81	2872934	104.871
ALB	Europe	Albania	2020-05-05	820	17	10	31	0	0.143	285.422	5.917	3.481	10.79	0	0.05	0.83									9157	270	3.187	0.094	217	0.076	0.0461	21.7	tests performed														89.81	2872934	104.871
ALB	Europe	Albania	2020-05-06	832	12	9.429	31	0	0.143	289.599	4.177	3.282	10.79	0	0.05	0.83									9412	255	3.276	0.089	215	0.075	0.0439	22.8	tests performed														89.81	2872934	104.871
ALB	Europe	Albania	2020-05-07	842	10	9.857	31	0	0	293.08	3.481	3.431	10.79	0	0	0.83									9687	275	3.372	0.096	222	0.077	0.0444	22.5	tests performed														89.81	2872934	104.871
ALB	Europe	Albania	2020-05-08	850	8	9.714	31	0	0	295.865	2.785	3.381	10.79	0	0	0.84									9925	238	3.455	0.083	221	0.077	0.044	22.8	tests performed														89.81	2872934	104.871
ALB	Europe	Albania	2020-05-09	856	6	9.571	31	0	0	297.953	2.088	3.332	10.79	0	0	0.85									10149	224	3.533	0.078	228	0.079	0.042	23.8	tests performed														89.81	2872934	104.871
ALB	Europe	Albania	2020-05-10	868	12	10.429	31	0	0	302.13	4.177	3.63	10.79	0	0	0.87									10319	170	3.592	0.059	225	0.078	0.0464	21.6	tests performed														89.81	2872934	104.871
ALB	Europe	Albania	2020-05-11	872	4	9.857	31	0	0	303.522	1.392	3.431	10.79	0	0	0.89									10440	121	3.634	0.042	222	0.077	0.0444	22.5	tests performed														89.81	2872934	104.871
ALB	Europe	Albania	2020-05-12	876	4	8	31	0	0	304.915	1.392	2.785	10.79	0	0	0.91									10683	243	3.718	0.085	218	0.076	0.0367	27.2	tests performed														89.81	2872934	104.871
ALB	Europe	Albania	2020-05-13	880	4	6.857	31	0	0	306.307	1.392	2.387	10.79	0	0	0.95									10929	246	3.804	0.086	217	0.076	0.0316	31.6	tests performed														89.81	2872934	104.871
ALB	Europe	Albania	2020-05-14	898	18	8	31	0	0	312.572	6.265	2.785	10.79	0	0	1.01									11120	191	3.871	0.066	205	0.071	0.039	25.6	tests performed														89.81	2872934	104.871
ALB	Europe	Albania	2020-05-15	916	18	9.429	31	0	0	318.838	6.265	3.282	10.79	0	0	1.04									11339	219	3.947	0.076	202	0.07	0.0467	21.4	tests performed														89.81	2872934	104.871
ALB	Europe	Albania	2020-05-16	933	17	11	31	0	0	324.755	5.917	3.829	10.79	0	0	1.04									11645	306	4.053	0.107	214	0.074	0.0514	19.5	tests performed														89.81	2872934	104.871
ALB	Europe	Albania	2020-05-17	946	13	11.143	31	0	0	329.28	4.525	3.879	10.79	0	0	1.03									11905	260	4.144	0.09	227	0.079	0.0491	20.4	tests performed														89.81	2872934	104.871
ALB	Europe	Albania	2020-05-18	948	2	10.857	31	0	0	329.976	0.696	3.779	10.79	0	0	1.01									12073	168	4.202	0.058	233	0.081	0.0466	21.5	tests performed														83.33	2872934	104.871
ALB	Europe	Albania	2020-05-19	949	1	10.429	31	0	0	330.324	0.348	3.63	10.79	0	0	1.02									12250	177	4.264	0.062	224	0.078	0.0466	21.5	tests performed														83.33	2872934	104.871
ALB	Europe	Albania	2020-05-20	964	15	12	31	0	0	335.545	5.221	4.177	10.79	0	0	1.05									12436	186	4.329	0.065	215	0.075	0.0558	17.9	tests performed														83.33	2872934	104.871
ALB	Europe	Albania	2020-05-21	969	5	10.143	31	0	0	337.286	1.74	3.53	10.79	0	0	1.07									12640	204	4.4	0.071	217	0.076	0.0467	21.4	tests performed														83.33	2872934	104.871
ALB	Europe	Albania	2020-05-22	981	12	9.286	31	0	0	341.463	4.177	3.232	10.79	0	0	1.11									12814	174	4.46	0.061	211	0.073	0.044	22.7	tests performed														83.33	2872934	104.871
ALB	Europe	Albania	2020-05-23	989	8	8	31	0	0	344.247	2.785	2.785	10.79	0	0	1.15									13014	200	4.53	0.07	196	0.068	0.0408	24.5	tests performed														83.33	2872934	104.871
ALB	Europe	Albania	2020-05-24	998	9	7.429	32	1	0.143	347.38	3.133	2.586	11.138	0.348	0.05	1.2									13160	146	4.581	0.051	179	0.062	0.0415	24.1	tests performed														83.33	2872934	104.871
ALB	Europe	Albania	2020-05-25	1004	6	8	32	0	0.143	349.469	2.088	2.785	11.138	0	0.05	1.25									13214	54	4.599	0.019	163	0.057	0.0491	20.4	tests performed														83.33	2872934	104.871
ALB	Europe	Albania	2020-05-26	1029	25	11.429	33	1	0.286	358.17	8.702	3.978	11.487	0.348	0.099	1.31									13387	173	4.66	0.06	162	0.056	0.0705	14.2	tests performed														86.11	2872934	104.871
ALB	Europe	Albania	2020-05-27	1050	21	12.286	33	0	0.286	365.48	7.31	4.276	11.487	0	0.099	1.33									13649	262	4.751	0.091	173	0.06	0.071	14.1	tests performed														86.11	2872934	104.871
ALB	Europe	Albania	2020-05-28	1076	26	15.286	33	0	0.286	374.53	9.05	5.321	11.487	0	0.099	1.34									13874	225	4.829	0.078	176	0.061	0.0869	11.5	tests performed														86.11	2872934	104.871
ALB	Europe	Albania	2020-05-29	1099	23	16.857	33	0	0.286	382.536	8.006	5.868	11.487	0	0.099	1.32									14150	276	4.925	0.096	191	0.066	0.0883	11.3	tests performed														86.11	2872934	104.871
ALB	Europe	Albania	2020-05-30	1122	23	19	33	0	0.286	390.542	8.006	6.613	11.487	0	0.099	1.3									14379	229	5.005	0.08	195	0.068	0.0974	10.3	tests performed														86.11	2872934	104.871
ALB	Europe	Albania	2020-05-31	1137	15	19.857	33	0	0.143	395.763	5.221	6.912	11.487	0	0.05	1.27									14604	225	5.083	0.078	206	0.072	0.0964	10.4	tests performed														86.11	2872934	104.871
ALB	Europe	Albania	2020-06-01	1143	6	19.857	33	0	0.143	397.851	2.088	6.912	11.487	0	0.05	1.25									14706	102	5.119	0.036	213	0.074	0.0932	10.7	tests performed														71.3	2872934	104.871
ALB	Europe	Albania	2020-06-02	1164	21	19.286	33	0	0	405.161	7.31	6.713	11.487	0	0	1.25									14949	243	5.203	0.085	223	0.078	0.0865	11.6	tests performed														71.3	2872934	104.871
ALB	Europe	Albania	2020-06-03	1184	20	19.143	33	0	0	412.122	6.962	6.663	11.487	0	0	1.26									15246	297	5.307	0.103	228	0.079	0.084	11.9	tests performed														71.3	2872934	104.871
ALB	Europe	Albania	2020-06-04	1197	13	17.286	33	0	0	416.647	4.525	6.017	11.487	0	0	1.26									15528	282	5.405	0.098	236	0.082	0.0732	13.7	tests performed														71.3	2872934	104.871
ALB	Europe	Albania	2020-06-05	1212	15	16.143	33	0	0	421.868	5.221	5.619	11.487	0	0	1.29									15690	162	5.461	0.056	220	0.077	0.0734	13.6	tests performed														71.3	2872934	104.871
ALB	Europe	Albania	2020-06-06	1232	20	15.714	34	1	0.143	428.83	6.962	5.47	11.835	0.348	0.05	1.32									15943	253	5.549	0.088	223	0.078	0.0705	14.2	tests performed														71.3	2872934	104.871
ALB	Europe	Albania	2020-06-07	1246	14	15.571	34	0	0.143	433.703	4.873	5.42	11.835	0	0.05	1.36									16136	193	5.617	0.067	219	0.076	0.0711	14.1	tests performed														71.3	2872934	104.871
ALB	Europe	Albania	2020-06-08	1263	17	17.143	34	0	0.143	439.62	5.917	5.967	11.835	0	0.05	1.41									16238	102	5.652	0.036	219	0.076	0.0783	12.8	tests performed														71.3	2872934	104.871
ALB	Europe	Albania	2020-06-09	1299	36	19.286	34	0	0.143	452.151	12.531	6.713	11.835	0	0.05	1.46									16597	359	5.777	0.125	235	0.082	0.0821	12.2	tests performed														71.3	2872934	104.871
ALB	Europe	Albania	2020-06-10	1341	42	22.429	34	0	0.143	466.77	14.619	7.807	11.835	0	0.05	1.5									16908	311	5.885	0.108	237	0.082	0.0946	10.6	tests performed														71.3	2872934	104.871
ALB	Europe	Albania	2020-06-11	1385	44	26.857	35	1	0.286	482.086	15.315	9.348	12.183	0.348	0.099	1.51									17199	291	5.987	0.101	239	0.083	0.1124	8.9	tests performed														71.3	2872934	104.871
ALB	Europe	Albania	2020-06-12	1416	31	29.143	36	1	0.429	492.876	10.79	10.144	12.531	0.348	0.149	1.52									17499	300	6.091	0.104	258	0.09	0.113	8.9	tests performed														71.3	2872934	104.871
ALB	Europe	Albania	2020-06-13	1464	48	33.143	36	0	0.286	509.584	16.708	11.536	12.531	0	0.099	1.53									17769	270	6.185	0.094	261	0.091	0.127	7.9	tests performed														71.3	2872934	104.871
ALB	Europe	Albania	2020-06-14	1521	57	39.286	36	0	0.286	529.424	19.84	13.674	12.531	0	0.099	1.53									18131	362	6.311	0.126	285	0.099	0.1378	7.3	tests performed														71.3	2872934	104.871
ALB	Europe	Albania	2020-06-15	1590	69	46.714	36	0	0.286	553.441	24.017	16.26	12.531	0	0.099	1.52									18450	319	6.422	0.111	316	0.11	0.1478	6.8	tests performed														71.3	2872934	104.871
ALB	Europe	Albania	2020-06-16	1672	82	53.286	37	1	0.429	581.983	28.542	18.547	12.879	0.348	0.149	1.48									18814	364	6.549	0.127	317	0.11	0.1681	5.9	tests performed														71.3	2872934	104.871
ALB	Europe	Albania	2020-06-17	1722	50	54.429	38	1	0.571	599.387	17.404	18.945	13.227	0.348	0.199	1.43									19147	333	6.665	0.116	320	0.111	0.1701	5.9	tests performed														71.3	2872934	104.871
ALB	Europe	Albania	2020-06-18	1788	66	57.571	39	1	0.571	622.36	22.973	20.039	13.575	0.348	0.199	1.39									19427	280	6.762	0.097	318	0.111	0.181	5.5	tests performed														71.3	2872934	104.871
ALB	Europe	Albania	2020-06-19	1838	50	60.286	42	3	0.857	639.764	17.404	20.984	14.619	1.044	0.298	1.35									19757	330	6.877	0.115	323	0.112	0.1866	5.4	tests performed														71.3	2872934	104.871
ALB	Europe	Albania	2020-06-20	1891	53	61	43	1	1	658.212	18.448	21.233	14.967	0.348	0.348	1.32									20077	320	6.988	0.111	330	0.115	0.1848	5.4	tests performed														71.3	2872934	104.871
ALB	Europe	Albania	2020-06-21	1962	71	63	44	1	1.143	682.926	24.713	21.929	15.315	0.348	0.398	1.29									20404	327	7.102	0.114	325	0.113	0.1938	5.2	tests performed														71.3	2872934	104.871
ALB	Europe	Albania	2020-06-22	1995	33	57.857	44	0	1.143	694.412	11.487	20.139	15.315	0	0.398	1.26									20643	239	7.185	0.083	313	0.109	0.1848	5.4	tests performed														68.52	2872934	104.871
ALB	Europe	Albania	2020-06-23	2047	52	53.571	45	1	1.143	712.512	18.1	18.647	15.663	0.348	0.398	1.25									20971	328	7.3	0.114	308	0.107	0.1739	5.7	tests performed														68.52	2872934	104.871
ALB	Europe	Albania	2020-06-24	2114	67	56	47	2	1.286	735.833	23.321	19.492	16.36	0.696	0.448	1.25									21318	347	7.42	0.121	310	0.108	0.1806	5.5	tests performed														68.52	2872934	104.871
ALB	Europe	Albania	2020-06-25	2192	78	57.714	49	2	1.429	762.983	27.15	20.089	17.056	0.696	0.497	1.24									21662	344	7.54	0.12	319	0.111	0.1809	5.5	tests performed														68.52	2872934	104.871
ALB	Europe	Albania	2020-06-26	2269	77	61.571	51	2	1.286	789.785	26.802	21.432	17.752	0.696	0.448	1.23									22064	402	7.68	0.14	330	0.115	0.1866	5.4	tests performed														68.52	2872934	104.871
ALB	Europe	Albania	2020-06-27	2330	61	62.714	53	2	1.429	811.018	21.233	21.829	18.448	0.696	0.497	1.21									22419	355	7.804	0.124	335	0.117	0.1872	5.3	tests performed														68.52	2872934	104.871
ALB	Europe	Albania	2020-06-28	2402	72	62.857	55	2	1.571	836.079	25.061	21.879	19.144	0.696	0.547	1.2									22793	374	7.934	0.13	341	0.119	0.1843	5.4	tests performed														68.52	2872934	104.871
ALB	Europe	Albania	2020-06-29	2466	64	67.286	58	3	2	858.356	22.277	23.421	20.188	1.044	0.696	1.18									23164	371	8.063	0.129	360	0.125	0.1869	5.4	tests performed														68.52	2872934	104.871
ALB	Europe	Albania	2020-06-30	2535	69	69.714	62	4	2.429	882.373	24.017	24.266	21.581	1.392	0.845	1.16									23535	371	8.192	0.129	366	0.127	0.1905	5.3	tests performed														68.52	2872934	104.871
ALB	Europe	Albania	2020-07-01	2580	45	66.571	65	3	2.571	898.037	15.663	23.172	22.625	1.044	0.895	1.16									23804	269	8.286	0.094	355	0.124	0.1875	5.3	tests performed														68.52	2872934	104.871
ALB	Europe	Albania	2020-07-02	2662	82	67.143	69	4	2.857	926.579	28.542	23.371	24.017	1.392	0.995	1.16									24172	368	8.414	0.128	359	0.125	0.187	5.3	tests performed														68.52	2872934	104.871
ALB	Europe	Albania	2020-07-03	2752	90	69	72	3	3	957.906	31.327	24.017	25.061	1.044	1.044	1.16									24534	362	8.54	0.126	353	0.123	0.1955	5.1	tests performed														68.52	2872934	104.871
ALB	Europe	Albania	2020-07-04	2819	67	69.857	74	2	3	981.227	23.321	24.316	25.758	0.696	1.044	1.15									24910	376	8.671	0.131	356	0.124	0.1962	5.1	tests performed														68.52	2872934	104.871
ALB	Europe	Albania	2020-07-05	2893	74	70.143	76	2	3	1006.98	25.758	24.415	26.454	0.696	1.044	1.15									25302	392	8.807	0.136	358	0.125	0.1959	5.1	tests performed														68.52	2872934	104.871
ALB	Europe	Albania	2020-07-06	2964	71	71.143	79	3	3	1031.7	24.713	24.763	27.498	1.044	1.044	1.14									25761	459	8.967	0.16	371	0.129	0.1918	5.2	tests performed														62.96	2872934	104.871
ALB	Europe	Albania	2020-07-07	3038	74	71.857	81	2	2.714	1057.46	25.758	25.012	28.194	0.696	0.945	1.14									26170	409	9.109	0.142	376	0.131	0.1911	5.2	tests performed														62.96	2872934	104.871
ALB	Europe	Albania	2020-07-08	3106	68	75.143	83	2	2.571	1081.12	23.669	26.155	28.89	0.696	0.895	1.14									26567	397	9.247	0.138	395	0.137	0.1902	5.3	tests performed														62.96	2872934	104.871
ALB	Europe	Albania	2020-07-09	3188	82	75.143	83	0	2	1109.67	28.542	26.155	28.89	0	0.696	1.14									26968	401	9.387	0.14	399	0.139	0.1883	5.3	tests performed														62.96	2872934	104.871
ALB	Europe	Albania	2020-07-10	3278	90	75.143	85	2	1.857	1140.99	31.327	26.155	29.586	0.696	0.646	1.15									27388	420	9.533	0.146	408	0.142	0.1842	5.4	tests performed														62.96	2872934	104.871
ALB	Europe	Albania	2020-07-11	3371	93	78.857	89	4	2.143	1173.37	32.371	27.448	30.979	1.392	0.746	1.15									27808	420	9.679	0.146	414	0.144	0.1905	5.3	tests performed														62.96	2872934	104.871
ALB	Europe	Albania	2020-07-12	3454	83	80.143	93	4	2.429	1202.26	28.89	27.896	32.371	1.392	0.845	1.15									28228	420	9.825	0.146	418	0.145	0.1917	5.2	tests performed														62.96	2872934	104.871
ALB	Europe	Albania	2020-07-13	3571	117	86.714	95	2	2.286	1242.98	40.725	30.183	33.067	0.696	0.796	1.14									28813	585	10.029	0.204	436	0.152	0.1989	5	tests performed														62.96	2872934	104.871
ALB	Europe	Albania	2020-07-14	3667	96	89.857	97	2	2.286	1276.39	33.415	31.277	33.763	0.696	0.796	1.13									29264	451	10.186	0.157	442	0.154	0.2033	4.9	tests performed														62.96	2872934	104.871
ALB	Europe	Albania	2020-07-15	3752	85	92.286	101	4	2.571	1305.98	29.586	32.122	35.156	1.392	0.895	1.11									29625	361	10.312	0.126	437	0.152	0.2112	4.7	tests performed														62.96	2872934	104.871
ALB	Europe	Albania	2020-07-16	3851	99	94.714	104	3	3	1340.44	34.46	32.968	36.2	1.044	1.044	1.1									30050	425	10.46	0.148	440	0.153	0.2153	4.6	tests performed														62.96	2872934	104.871
ALB	Europe	Albania	2020-07-17	3906	55	89.714	107	3	3.143	1359.59	19.144	31.227	37.244	1.044	1.094	1.09									30481	431	10.61	0.15	442	0.154	0.203	4.9	tests performed														62.96	2872934	104.871
ALB	Europe	Albania	2020-07-18	4008	102	91	111	4	3.143	1395.09	35.504	31.675	38.636	1.392	1.094	1.1									30982	501	10.784	0.174	453	0.158	0.2009	5	tests performed														62.96	2872934	104.871
ALB	Europe	Albania	2020-07-19	4090	82	90.857	112	1	2.714	1423.63	28.542	31.625	38.985	0.348	0.945	1.09									31313	331	10.899	0.115	441	0.154	0.206	4.9	tests performed														62.96	2872934	104.871
ALB	Europe	Albania	2020-07-20	4171	81	85.714	113	1	2.571	1451.83	28.194	29.835	39.333	0.348	0.895	1.09									31580	267	10.992	0.093	395	0.137	0.217	4.6	tests performed														62.96	2872934	104.871
ALB	Europe	Albania	2020-07-21	4290	119	89	117	4	2.857	1493.25	41.421	30.979	40.725	1.392	0.995	1.1									32062	482	11.16	0.168	400	0.139	0.2225	4.5	tests performed														62.96	2872934	104.871
ALB	Europe	Albania	2020-07-22	4358	68	86.571	120	3	2.714	1516.92	23.669	30.133	41.769	1.044	0.945	1.09									32558	496	11.333	0.173	419	0.146	0.2066	4.8	tests performed														62.96	2872934	104.871
ALB	Europe	Albania	2020-07-23	4466	108	87.857	123	3	2.714	1554.51	37.592	30.581	42.813	1.044	0.945	1.1									33035	477	11.499	0.166	426	0.148	0.2062	4.8	tests performed														62.96	2872934	104.871
ALB	Europe	Albania	2020-07-24	4570	104	94.857	128	5	3	1590.71	36.2	33.018	44.554	1.74	1.044	1.1									33599	564	11.695	0.196	445	0.155	0.2132	4.7	tests performed														62.96	2872934	104.871
ALB	Europe	Albania	2020-07-25	4637	67	89.857	134	6	3.286	1614.03	23.321	31.277	46.642	2.088	1.144	1.11									33903	304	11.801	0.106	417	0.145	0.2155	4.6	tests performed														62.96	2872934	104.871
ALB	Europe	Albania	2020-07-26	4763	126	96.143	138	4	3.714	1657.89	43.858	33.465	48.035	1.392	1.293	1.12									34407	504	11.976	0.175	442	0.154	0.2175	4.6	tests performed														62.96	2872934	104.871
ALB	Europe	Albania	2020-07-27	4880	117	101.286	144	6	4.429	1698.61	40.725	35.255	50.123	2.088	1.541	1.12									34907	500	12.15	0.174	475	0.165	0.2132	4.7	tests performed														62.96	2872934	104.871
ALB	Europe	Albania	2020-07-28	4997	117	101	148	4	4.429	1739.34	40.725	35.156	51.515	1.392	1.541	1.11									35414	507	12.327	0.176	479	0.167	0.2109	4.7	tests performed														62.96	2872934	104.871
ALB	Europe	Albania	2020-07-29	5105	108	106.714	150	2	4.286	1776.93	37.592	37.145	52.211	0.696	1.492	1.11									35916	502	12.502	0.175	480	0.167	0.2223	4.5	tests performed														62.96	2872934	104.871
ALB	Europe	Albania	2020-07-30	5197	92	104.429	154	4	4.429	1808.95	32.023	36.349	53.604	1.392	1.541	1.1									36423	507	12.678	0.176	484	0.168	0.2158	4.6	tests performed														62.96	2872934	104.871
ALB	Europe	Albania	2020-07-31	5276	79	100.857	157	3	4.143	1836.45	27.498	35.106	54.648	1.044	1.442	1.1									36923	500	12.852	0.174	475	0.165	0.2123	4.7	tests performed														62.96	2872934	104.871
ALB	Europe	Albania	2020-08-01	5396	120	108.429	161	4	3.857	1878.22	41.769	37.741	56.04	1.392	1.343	1.11									37433	510	13.03	0.178	504	0.175	0.2151	4.6	tests performed														62.96	2872934	104.871
ALB	Europe	Albania	2020-08-02	5519	123	108	166	5	4	1921.03	42.813	37.592	57.781	1.74	1.392	1.12									37907	474	13.195	0.165	500	0.174	0.216	4.6	tests performed														62.96	2872934	104.871
ALB	Europe	Albania	2020-08-03	5620	101	105.714	172	6	4	1956.19	35.156	36.797	59.869	2.088	1.392	1.12									38381	474	13.36	0.165	496	0.173	0.2131	4.7	tests performed														62.96	2872934	104.871
ALB	Europe	Albania	2020-08-04	5750	130	107.571	176	4	4	2001.44	45.25	37.443	61.261	1.392	1.392	1.13									38927	546	13.55	0.19	502	0.175	0.2143	4.7	tests performed														62.96	2872934	104.871
ALB	Europe	Albania	2020-08-05	5889	139	112	182	6	4.571	2049.82	48.383	38.985	63.35	2.088	1.591	1.13									39488	561	13.745	0.195	510	0.178	0.2196	4.6	tests performed														62.96	2872934	104.871
ALB	Europe	Albania	2020-08-06	6016	127	117	188	6	4.857	2094.03	44.206	40.725	65.438	2.088	1.691	1.13									40019	531	13.93	0.185	514	0.179	0.2276	4.4	tests performed														62.96	2872934	104.871
ALB	Europe	Albania	2020-08-07	6151	135	125	189	1	4.571	2141.02	46.99	43.51	65.786	0.348	1.591	1.13									40605	586	14.134	0.204	526	0.183	0.2376	4.2	tests performed														57.41	2872934	104.871
ALB	Europe	Albania	2020-08-08	6275	124	125.571	193	4	4.571	2184.18	43.161	43.708	67.179	1.392	1.591	1.12									41105	500	14.308	0.174	525	0.183	0.2392	4.2	tests performed														57.41	2872934	104.871
ALB	Europe	Albania	2020-08-09	6411	136	127.429	199	6	4.714	2231.52	47.338	44.355	69.267	2.088	1.641	1.12									41666	561	14.503	0.195	537	0.187	0.2373	4.2	tests performed														57.41	2872934	104.871
ALB	Europe	Albania	2020-08-10	6536	125	130.857	200	1	4	2275.03	43.51	45.548	69.615	0.348	1.392	1.11									42172	506	14.679	0.176	542	0.189	0.2414	4.1	tests performed														57.41	2872934	104.871
ALB	Europe	Albania	2020-08-11	6676	140	132.286	205	5	4.143	2323.76	48.731	46.046	71.356	1.74	1.442	1.11									42775	603	14.889	0.21	550	0.191	0.2405	4.2	tests performed														57.41	2872934	104.871
ALB	Europe	Albania	2020-08-12	6817	141	132.571	208	3	3.714	2372.84	49.079	46.145	72.4	1.044	1.293	1.11									43400	625	15.107	0.218	559	0.195	0.2372	4.2	tests performed														57.41	2872934	104.871
ALB	Europe	Albania	2020-08-13	6971	154	136.429	213	5	3.571	2426.44	53.604	47.488	74.14	1.74	1.243	1.1									44043	643	15.33	0.224	575	0.2	0.2373	4.2	tests performed														57.41	2872934	104.871
ALB	Europe	Albania	2020-08-14	7117	146	138	219	6	4.286	2477.26	50.819	48.035	76.229	2.088	1.492	1.1									44682	639	15.553	0.222	582	0.203	0.2371	4.2	tests performed														57.41	2872934	104.871
ALB	Europe	Albania	2020-08-15	7260	143	140.714	225	6	4.571	2527.03	49.775	48.979	78.317	2.088	1.591	1.09									45332	650	15.779	0.226	604	0.21	0.233	4.3	tests performed														57.41	2872934	104.871
ALB	Europe	Albania	2020-08-16	7380	120	138.429	228	3	4.143	2568.8	41.769	48.184	79.361	1.044	1.442	1.08									45958	626	15.997	0.218	613	0.213	0.2258	4.4	tests performed														57.41	2872934	104.871
ALB	Europe	Albania	2020-08-17	7499	119	137.571	230	2	4.286	2610.22	41.421	47.885	80.058	0.696	1.492	1.07									46459	501	16.171	0.174	612	0.213	0.2248	4.4	tests performed														57.41	2872934	104.871
ALB	Europe	Albania	2020-08-18	7654	155	139.714	232	2	3.857	2664.18	53.952	48.631	80.754	0.696	1.343	1.08									47391	932	16.496	0.324	659	0.229	0.212	4.7	tests performed														57.41	2872934	104.871
ALB	Europe	Albania	2020-08-19	7812	158	142.143	234	2	3.714	2719.17	54.996	49.477	81.45	0.696	1.293	1.07									48255	864	16.796	0.301	694	0.242	0.2048	4.9	tests performed														57.41	2872934	104.871
ALB	Europe	Albania	2020-08-20	7967	155	142.286	238	4	3.571	2773.12	53.952	49.526	82.842	1.392	1.243	1.07									49102	847	17.091	0.295	723	0.252	0.1968	5.1	tests performed														57.41	2872934	104.871
ALB	Europe	Albania	2020-08-21	8119	152	143.143	240	2	3	2826.03	52.908	49.825	83.538	0.696	1.044	1.07									49966	864	17.392	0.301	755	0.263	0.1896	5.3	tests performed														57.41	2872934	104.871
ALB	Europe	Albania	2020-08-22	8275	156	145	245	5	2.857	2880.33	54.3	50.471	85.279	1.74	0.995	1.06									50803	837	17.683	0.291	782	0.272	0.1854	5.4	tests performed														57.41	2872934	104.871
ALB	Europe	Albania	2020-08-23	8427	152	149.571	250	5	3.143	2933.24	52.908	52.062	87.019	1.74	1.094	1.05									51588	785	17.957	0.273	804	0.28	0.186	5.4	tests performed														57.41	2872934	104.871
ALB	Europe	Albania	2020-08-24	8605	178	158	254	4	3.429	2995.2	61.958	54.996	88.411	1.392	1.193	1.04									52535	947	18.286	0.33	868	0.302	0.182	5.5	tests performed														57.41	2872934	104.871
ALB	Europe	Albania	2020-08-25	8759	154	157.857	259	5	3.857	3048.8	53.604	54.946	90.152	1.74	1.343	1.02									53405	870	18.589	0.303	859	0.299	0.1838	5.4	tests performed														57.41	2872934	104.871
ALB	Europe	Albania	2020-08-26	8927	168	159.286	263	4	4.143	3107.28	58.477	55.444	91.544	1.392	1.442	1									54283	878	18.895	0.306	861	0.3	0.185	5.4	tests performed														57.41	2872934	104.871
ALB	Europe	Albania	2020-08-27	9083	156	159.429	266	3	4	3161.58	54.3	55.493	92.588	1.044	1.392	0.99									55148	865	19.196	0.301	864	0.301	0.1845	5.4	tests performed														57.41	2872934	104.871
ALB	Europe	Albania	2020-08-28	9195	112	153.714	271	5	4.429	3200.56	38.985	53.504	94.329	1.74	1.541	0.97									55949	801	19.475	0.279	855	0.298	0.1798	5.6	tests performed														54.63	2872934	104.871
ALB	Europe	Albania	2020-08-29	9279	84	143.429	275	4	4.286	3229.8	29.238	49.924	95.721	1.392	1.492	0.95									56745	796	19.752	0.277	849	0.296	0.1689	5.9	tests performed														54.63	2872934	104.871
ALB	Europe	Albania	2020-08-30	9380	101	136.143	280	5	4.286	3264.95	35.156	47.388	97.461	1.74	1.492	0.95									57548	803	20.031	0.28	851	0.296	0.16	6.3	tests performed														54.63	2872934	104.871
ALB	Europe	Albania	2020-08-31	9513	133	129.714	284	4	4.286	3311.25	46.294	45.15	98.854	1.392	1.492	0.96									58368	820	20.317	0.285	833	0.29	0.1557	6.4	tests performed														54.63	2872934	104.871
ALB	Europe	Albania	2020-09-01	9606	93	121	290	6	4.429	3343.62	32.371	42.117	100.942	2.088	1.541	0.96									59180	812	20.599	0.283	825	0.287	0.1467	6.8	tests performed														54.63	2872934	104.871
ALB	Europe	Albania	2020-09-02	9728	122	114.429	296	6	4.714	3386.09	42.465	39.83	103.031	2.088	1.641	0.98									60036	856	20.897	0.298	822	0.286	0.1392	7.2	tests performed														54.63	2872934	104.871
ALB	Europe	Albania	2020-09-03	9844	116	108.714	301	5	5	3426.46	40.377	37.841	104.771	1.74	1.74	0.99									60871	835	21.188	0.291	818	0.285	0.1329	7.5	tests performed														54.63	2872934	104.871
ALB	Europe	Albania	2020-09-04	9967	123	110.286	306	5	5	3469.28	42.813	38.388	106.511	1.74	1.74	1.01									61728	857	21.486	0.298	826	0.288	0.1335	7.5	tests performed														54.63	2872934	104.871
ALB	Europe	Albania	2020-09-05	10102	135	117.571	312	6	5.286	3516.27	46.99	40.924	108.6	2.088	1.84	1.02									62588	860	21.785	0.299	835	0.291	0.1408	7.1	tests performed														54.63	2872934	104.871
ALB	Europe	Albania	2020-09-06	10255	153	125	316	4	5.143	3569.52	53.256	43.51	109.992	1.392	1.79	1.04									63435	847	22.08	0.295	841	0.293	0.1486	6.7	tests performed														54.63	2872934	104.871
ALB	Europe	Albania	2020-09-07	10406	151	127.571	319	3	5	3622.08	52.56	44.405	111.036	1.044	1.74	1.05									64259	824	22.367	0.287	842	0.293	0.1515	6.6	tests performed														54.63	2872934	104.871
ALB	Europe	Albania	2020-09-08	10553	147	135.286	321	2	4.429	3673.25	51.167	47.09	111.732	0.696	1.541	1.05									65089	830	22.656	0.289	844	0.294	0.1603	6.2	tests performed														54.63	2872934	104.871
ALB	Europe	Albania	2020-09-09	10704	151	139.429	322	1	3.714	3725.81	52.56	48.532	112.081	0.348	1.293	1.05									65941	852	22.952	0.297	844	0.294	0.1652	6.1	tests performed														54.63	2872934	104.871
ALB	Europe	Albania	2020-09-10	10860	156	145.143	324	2	3.286	3780.11	54.3	50.521	112.777	0.696	1.144	1.06									66811	870	23.255	0.303	849	0.296	0.171	5.8	tests performed														54.63	2872934	104.871
ALB	Europe	Albania	2020-09-11	11021	161	150.571	327	3	3	3836.15	56.04	52.41	113.821	1.044	1.044	1.06									67686	875	23.56	0.305	851	0.296	0.1769	5.7	tests performed														54.63	2872934	104.871
ALB	Europe	Albania	2020-09-12	11185	164	154.714	330	3	2.571	3893.23	57.084	53.852	114.865	1.044	0.895	1.05									68558	872	23.863	0.304	853	0.297	0.1814	5.5	tests performed														54.63	2872934	104.871
ALB	Europe	Albania	2020-09-13	11353	168	156.857	334	4	2.571	3951.71	58.477	54.598	116.257	1.392	0.895	1.05									69435	877	24.169	0.305	857	0.298	0.183	5.5	tests performed														54.63	2872934	104.871
ALB	Europe	Albania	2020-09-14	11520	167	159.143	338	4	2.714	4009.84	58.129	55.394	117.65	1.392	0.945	1.04									70297	862	24.469	0.3	863	0.3	0.1844	5.4	tests performed														54.63	2872934	104.871
ALB	Europe	Albania	2020-09-15	11672	152	159.857	340	2	2.714	4062.75	52.908	55.642	118.346	0.696	0.945	1.02									71107	810	24.751	0.282	860	0.299	0.1859	5.4	tests performed														54.63	2872934	104.871
ALB	Europe	Albania	2020-09-16	11816	144	158.857	343	3	3	4112.87	50.123	55.294	119.39	1.044	1.044	1.01									71931	824	25.037	0.287	856	0.298	0.1856	5.4	tests performed														54.63	2872934	104.871
ALB	Europe	Albania	2020-09-17	11948	132	155.429	347	4	3.286	4158.81	45.946	54.101	120.782	1.392	1.144	1									72748	817	25.322	0.284	848	0.295	0.1833	5.5	tests performed														54.63	2872934	104.871
ALB	Europe	Albania	2020-09-18	12073	125	150.286	353	6	3.714	4202.32	43.51	52.311	122.871	2.088	1.293	1									73581	833	25.612	0.29	842	0.293	0.1785	5.6	tests performed														54.63	2872934	104.871
ALB	Europe	Albania	2020-09-19	12226	153	148.714	358	5	4	4255.58	53.256	51.764	124.611	1.74	1.392	1									74417	836	25.903	0.291	837	0.291	0.1777	5.6	tests performed														54.63	2872934	104.871
ALB	Europe	Albania	2020-09-20	12385	159	147.429	362	4	4	4310.92	55.344	51.316	126.004	1.392	1.392	0.99									75261	844	26.197	0.294	832	0.29	0.1772	5.6	tests performed														54.63	2872934	104.871
ALB	Europe	Albania	2020-09-21	12535	150	145	364	2	3.714	4363.14	52.211	50.471	126.7	0.696	1.293	0.99									76070	809	26.478	0.282	825	0.287	0.1758	5.7	tests performed														54.63	2872934	104.871
ALB	Europe	Albania	2020-09-22	12666	131	142	367	3	3.857	4408.73	45.598	49.427	127.744	1.044	1.343	0.98									76895	825	26.765	0.287	827	0.288	0.1717	5.8	tests performed														54.63	2872934	104.871
ALB	Europe	Albania	2020-09-23	12787	121	138.714	370	3	3.857	4450.85	42.117	48.283	128.788	1.044	1.343	0.97									77782	887	27.074	0.309	836	0.291	0.1659	6	tests performed														54.63	2872934	104.871
ALB	Europe	Albania	2020-09-24	12921	134	139	370	0	3.286	4497.49	46.642	48.383	128.788	0	1.144	0.97									78634	852	27.371	0.297	841	0.293	0.1653	6.1	tests performed														54.63	2872934	104.871
ALB	Europe	Albania	2020-09-25	13045	124	138.857	373	3	2.857	4540.65	43.161	48.333	129.832	1.044	0.995	0.97									79442	808	27.652	0.281	837	0.291	0.1659	6	tests performed														54.63	2872934	104.871
ALB	Europe	Albania	2020-09-26	13153	108	132.429	375	2	2.429	4578.25	37.592	46.095	130.529	0.696	0.845	0.98									80253	811	27.934	0.282	834	0.29	0.1588	6.3	tests performed														54.63	2872934	104.871
ALB	Europe	Albania	2020-09-27	13259	106	124.857	377	2	2.143	4615.14	36.896	43.46	131.225	0.696	0.746	0.99									81085	832	28.224	0.29	832	0.29	0.1501	6.7	tests performed														54.63	2872934	104.871
ALB	Europe	Albania	2020-09-28	13391	132	122.286	380	3	2.286	4661.09	45.946	42.565	132.269	1.044	0.796	1.01									81909	824	28.511	0.287	834	0.29	0.1466	6.8	tests performed														54.63	2872934	104.871
ALB	Europe	Albania	2020-09-29	13518	127	121.714	384	4	2.429	4705.29	44.206	42.366	133.661	1.392	0.845	1.02									82729	820	28.796	0.285	833	0.29	0.1461	6.8	tests performed														54.63	2872934	104.871
ALB	Europe	Albania	2020-09-30	13649	131	123.143	387	3	2.429	4750.89	45.598	42.863	134.705	1.044	0.845	1.04									83571	842	29.089	0.293	827	0.288	0.1489	6.7	tests performed														54.63	2872934	104.871
ALB	Europe	Albania	2020-10-01	13806	157	126.429	388	1	2.571	4805.54	54.648	44.007	135.054	0.348	0.895	1.05									84584	1013	29.442	0.353	850	0.296	0.1487	6.7	tests performed														54.63	2872934	104.871
ALB	Europe	Albania	2020-10-02	13965	159	131.429	389	1	2.286	4860.88	55.344	45.747	135.402	0.348	0.796	1.07									85669	1085	29.819	0.378	890	0.31	0.1477	6.8	tests performed														54.63	2872934	104.871
ALB	Europe	Albania	2020-10-03	14117	152	137.714	392	3	2.429	4913.79	52.908	47.935	136.446	1.044	0.845	1.08									86677	1008	30.17	0.351	918	0.32	0.15	6.7	tests performed														54.63	2872934	104.871
ALB	Europe	Albania	2020-10-04	14266	149	143.857	396	4	2.714	4965.65	51.863	50.073	137.838	1.392	0.945	1.09									87640	963	30.505	0.335	936	0.326	0.1537	6.5	tests performed														54.63	2872934	104.871
ALB	Europe	Albania	2020-10-05	14410	144	145.571	400	4	2.857	5015.78	50.123	50.67	139.23	1.392	0.995	1.1									88552	912	30.823	0.317	949	0.33	0.1534	6.5	tests performed														54.63	2872934	104.871
ALB	Europe	Albania	2020-10-06	14568	158	150	403	3	2.714	5070.77	54.996	52.211	140.275	1.044	0.945	1.11									89457	905	31.138	0.315	961	0.335	0.1561	6.4	tests performed														54.63	2872934	104.871
ALB	Europe	Albania	2020-10-07	14730	162	154.429	407	4	2.857	5127.16	56.388	53.753	141.667	1.392	0.995	1.12									90371	914	31.456	0.318	971	0.338	0.159	6.3	tests performed														54.63	2872934	104.871
ALB	Europe	Albania	2020-10-08	14899	169	156.143	411	4	3.286	5185.99	58.825	54.35	143.059	1.392	1.144	1.13									91342	971	31.794	0.338	965	0.336	0.1618	6.2	tests performed														54.63	2872934	104.871
ALB	Europe	Albania	2020-10-09	15066	167	157.286	413	2	3.429	5244.12	58.129	54.747	143.755	0.696	1.193	1.14									92274	932	32.118	0.324	944	0.329	0.1666	6	tests performed														54.63	2872934	104.871
ALB	Europe	Albania	2020-10-10	15231	165	159.143	416	3	3.429	5301.55	57.433	55.394	144.8	1.044	1.193	1.16									93234	960	32.453	0.334	937	0.326	0.1698	5.9	tests performed														54.63	2872934	104.871
ALB	Europe	Albania	2020-10-11	15399	168	161.857	420	4	3.429	5360.03	58.477	56.339	146.192	1.392	1.193	1.17									94177	943	32.781	0.328	934	0.325	0.1733	5.8	tests performed														54.63	2872934	104.871
ALB	Europe	Albania	2020-10-12	15570	171	165.714	424	4	3.429	5419.55	59.521	57.681	147.584	1.392	1.193	1.19									95129	952	33.112	0.331	940	0.327	0.1763	5.7	tests performed														54.63	2872934	104.871
ALB	Europe	Albania	2020-10-13	15752	182	169.143	429	5	3.714	5482.9	63.35	58.875	149.325	1.74	1.293	1.21									96184	1055	33.479	0.367	961	0.335	0.176	5.7	tests performed														54.63	2872934	104.871
ALB	Europe	Albania	2020-10-14	15955	203	175	434	5	3.857	5553.56	70.659	60.913	151.065	1.74	1.343	1.23									97535	1351	33.95	0.47	1023	0.356	0.1711	5.8	tests performed														54.63	2872934	104.871
ALB	Europe	Albania	2020-10-15	16212	257	187.571	439	5	4	5643.01	89.456	65.289	152.805	1.74	1.392	1.25									98933	1398	34.436	0.487	1084	0.377	0.173	5.8	tests performed														54.63	2872934	104.871
ALB	Europe	Albania	2020-10-16	16501	289	205	443	4	4.286	5743.61	100.594	71.356	154.198	1.392	1.492	1.26									100335	1402	34.924	0.488	1152	0.401	0.178	5.6	tests performed														54.63	2872934	104.871
ALB	Europe	Albania	2020-10-17	16774	273	220.429	448	5	4.571	5838.63	95.025	76.726	155.938	1.74	1.591	1.26									101624	1289	35.373	0.449	1199	0.417	0.1838	5.4	tests performed														54.63	2872934	104.871
ALB	Europe	Albania	2020-10-18	17055	281	236.571	451	3	4.429	5936.44	97.809	82.345	156.982	1.044	1.541	1.26									102900	1276	35.817	0.444	1246	0.434	0.1899	5.3	tests performed														54.63	2872934	104.871
ALB	Europe	Albania	2020-10-19	17350	295	254.286	454	3	4.286	6039.12	102.682	88.511	158.027	1.044	1.492	1.25									104313	1413	36.309	0.492	1312	0.457	0.1938	5.2	tests performed														54.63	2872934	104.871
ALB	Europe	Albania	2020-10-20	17651	301	271.286	458	4	4.143	6143.89	104.771	94.428	159.419	1.392	1.442	1.24									105720	1407	36.799	0.49	1362	0.474	0.1992	5	tests performed														54.63	2872934	104.871
ALB	Europe	Albania	2020-10-21	17948	297	284.714	462	4	4	6247.27	103.379	99.102	160.811	1.392	1.392	1.23									107095	1375	37.277	0.479	1366	0.475	0.2084	4.8	tests performed														54.63	2872934	104.871
ALB	Europe	Albania	2020-10-22	18250	302	291.143	465	3	3.714	6352.39	105.119	101.34	161.855	1.044	1.293	1.21									108500	1405	37.766	0.489	1367	0.476	0.213	4.7	tests performed														54.63	2872934	104.871
ALB	Europe	Albania	2020-10-23	18556	306	293.571	469	4	3.714	6458.9	106.511	102.185	163.248	1.392	1.293	1.2									109912	1412	38.258	0.491	1368	0.476	0.2146	4.7	tests performed														54.63	2872934	104.871
ALB	Europe	Albania	2020-10-24	18858	302	297.714	473	4	3.571	6564.02	105.119	103.627	164.64	1.392	1.243	1.19									111241	1329	38.72	0.463	1374	0.478	0.2167	4.6	tests performed														54.63	2872934	104.871
ALB	Europe	Albania	2020-10-25	19157	299	300.286	477	4	3.714	6668.1	104.075	104.522	166.032	1.392	1.293	1.18									112556	1315	39.178	0.458	1379	0.48	0.2178	4.6	tests performed														54.63	2872934	104.871
ALB	Europe	Albania	2020-10-26	19445	288	299.286	480	3	3.714	6768.34	100.246	104.174	167.077	1.044	1.293	1.17									113860	1304	39.632	0.454	1364	0.475	0.2194	4.6	tests performed														54.63	2872934	104.871
ALB	Europe	Albania	2020-10-27	19729	284	296.857	487	7	4.143	6867.2	98.854	103.329	169.513	2.437	1.442	1.16									115138	1278	40.077	0.445	1345	0.468	0.2207	4.5	tests performed														54.63	2872934	104.871
ALB	Europe	Albania	2020-10-28	20040	311	298.857	493	6	4.429	6975.45	108.252	104.025	171.602	2.088	1.541	1.16									116535	1397	40.563	0.486	1349	0.47	0.2215	4.5	tests performed														54.63	2872934	104.871
ALB	Europe	Albania	2020-10-29	20315	275	295	499	6	4.857	7071.17	95.721	102.682	173.69	2.088	1.691	1.16									117957	1422	41.058	0.495	1351	0.47	0.2184	4.6	tests performed														54.63	2872934	104.871
ALB	Europe	Albania	2020-10-30	20634	319	296.857	502	3	4.714	7182.2	111.036	103.329	174.734	1.044	1.641	1.16									119491	1534	41.592	0.534	1368	0.476	0.217	4.6	tests performed														54.63	2872934	104.871
ALB	Europe	Albania	2020-10-31	20875	241	288.143	509	7	5.143	7266.09	83.886	100.296	177.171	2.437	1.79	1.17									120751	1260	42.031	0.439	1359	0.473	0.212	4.7	tests performed														54.63	2872934	104.871
ALB	Europe	Albania	2020-11-01	21202	327	292.143	518	9	5.857	7379.91	113.821	101.688	180.303	3.133	2.039	1.18									122223	1472	42.543	0.512	1381	0.481	0.2115	4.7	tests performed														50.93	2872934	104.871
ALB	Europe	Albania	2020-11-02	21523	321	296.857	527	9	6.714	7491.64	111.732	103.329	183.436	3.133	2.337	1.2									123669	1446	43.046	0.503	1401	0.488	0.2119	4.7	tests performed														50.93	2872934	104.871
ALB	Europe	Albania	2020-11-03	21904	381	310.714	532	5	6.429	7624.26	132.617	108.152	185.177	1.74	2.238	1.22									125353	1684	43.632	0.586	1459	0.508	0.213	4.7	tests performed														50.93	2872934	104.871
ALB	Europe	Albania	2020-11-04	22300	396	322.857	536	4	6.143	7762.1	137.838	112.379	186.569	1.392	2.138	1.23									127078	1725	44.233	0.6	1506	0.524	0.2144	4.7	tests performed														50.93	2872934	104.871
ALB	Europe	Albania	2020-11-05	22721	421	343.714	543	7	6.286	7908.64	146.54	119.639	189.005	2.437	2.188	1.24									128822	1744	44.84	0.607	1552	0.54	0.2215	4.5	tests performed														50.93	2872934	104.871
ALB	Europe	Albania	2020-11-06	23210	489	368	549	6	6.714	8078.85	170.209	128.092	191.094	2.088	2.337	1.25									130776	1954	45.52	0.68	1612	0.561	0.2283	4.4	tests performed														50.93	2872934	104.871
ALB	Europe	Albania	2020-11-07	23705	495	404.286	557	8	6.857	8251.15	172.298	140.722	193.878	2.785	2.387	1.26									132703	1927	46.191	0.671	1707	0.594	0.2368	4.2	tests performed														50.93	2872934	104.871
ALB	Europe	Albania	2020-11-08	24206	501	429.143	559	2	5.857	8425.53	174.386	149.374	194.575	0.696	2.039	1.25									134645	1942	46.867	0.676	1775	0.618	0.2418	4.1	tests performed														50.93	2872934	104.871
ALB	Europe	Albania	2020-11-09	24731	525	458.286	571	12	6.286	8608.27	182.74	159.518	198.752	4.177	2.188	1.25									136612	1967	47.551	0.685	1849	0.644	0.2479	4	tests performed														50.93	2872934	104.871
ALB	Europe	Albania	2020-11-10	25294	563	484.286	579	8	6.714	8804.24	195.967	168.568	201.536	2.785	2.337	1.24									138351	1739	48.157	0.605	1857	0.646	0.2608	3.8	tests performed														50.93	2872934	104.871
ALB	Europe	Albania	2020-11-11	25801	507	500.143	590	11	7.714	8980.71	176.475	174.088	205.365	3.829	2.685	1.23									140215	1864	48.806	0.649	1877	0.653	0.2665	3.8	tests performed														50.93	2872934	104.871
ALB	Europe	Albania	2020-11-12	26211	410	498.571	598	8	7.857	9123.43	142.711	173.541	208.15	2.785	2.735	1.22									141774	1559	49.348	0.543	1850	0.644	0.2695	3.7	tests performed														65.74	2872934	104.871
ALB	Europe	Albania	2020-11-13	26701	490	498.714	605	7	8	9293.98	170.557	173.591	210.586	2.437	2.785	1.22									143825	2051	50.062	0.714	1864	0.649	0.2676	3.7	tests performed														65.74	2872934	104.871
ALB	Europe	Albania	2020-11-14	27233	532	504	612	7	7.857	9479.16	185.177	175.43	213.023	2.437	2.735	1.22									145880	2055	50.777	0.715	1882	0.655	0.2678	3.7	tests performed														65.74	2872934	104.871
ALB	Europe	Albania	2020-11-15	27830	597	517.714	623	11	9.143	9686.96	207.802	180.204	216.851	3.829	3.182	1.23									147986	2106	51.51	0.733	1906	0.663	0.2716	3.7	tests performed														65.74	2872934	104.871
ALB	Europe	Albania	2020-11-16	28432	602	528.714	631	8	8.571	9896.5	209.542	184.033	219.636	2.785	2.984	1.23									150072	2086	52.236	0.726	1923	0.669	0.2749	3.6	tests performed														65.74	2872934	104.871
ALB	Europe	Albania	2020-11-17	29126	694	547.429	637	6	8.286	10138.1	241.565	190.547	221.725	2.088	2.884	1.23									152209	2137	52.98	0.744	1980	0.689	0.2765	3.6	tests performed														65.74	2872934	104.871
ALB	Europe	Albania	2020-11-18	29837	711	576.571	646	9	8	10385.5	247.482	200.691	224.857	3.133	2.785	1.23									154326	2117	53.717	0.737	2016	0.702	0.286	3.5	tests performed														65.74	2872934	104.871
ALB	Europe	Albania	2020-11-19	30623	786	630.286	657	11	8.429	10659.1	273.588	219.387	228.686	3.829	2.934	1.22									156478	2152	54.466	0.749	2101	0.731	0.3	3.3	tests performed														65.74	2872934	104.871
ALB	Europe	Albania	2020-11-20	31459	836	679.714	672	15	9.571	10950.1	290.992	236.592	233.907	5.221	3.332	1.2									158676	2198	55.231	0.765	2122	0.739	0.3203	3.1	tests performed														65.74	2872934	104.871
ALB	Europe	Albania	2020-11-21	32196	737	709	685	13	10.429	11206.7	256.532	246.786	238.432	4.525	3.63	1.18									160618	1942	55.907	0.676	2105	0.733	0.3368	3	tests performed														65.74	2872934	104.871
ALB	Europe	Albania	2020-11-22	32761	565	704.429	699	14	10.857	11403.3	196.663	245.195	243.305	4.873	3.779	1.16									162245	1627	56.474	0.566	2037	0.709	0.3458	2.9	tests performed														65.74	2872934	104.871
ALB	Europe	Albania	2020-11-23	33556	795	732	716	17	12.143	11680	276.721	254.792	249.223	5.917	4.227	1.15									164277	2032	57.181	0.707	2029	0.706	0.3608	2.8	tests performed														65.74	2872934	104.871
ALB	Europe	Albania	2020-11-24	34300	744	739.143	735	19	14	11939	258.969	257.278	255.836	6.613	4.873	1.13									166372	2095	57.91	0.729	2023	0.704	0.3654	2.7	tests performed														65.74	2872934	104.871
ALB	Europe	Albania	2020-11-25	34944	644	729.571	743	8	13.857	12163.2	224.161	253.946	258.621	2.785	4.823	1.11									168099	1727	58.511	0.601	1968	0.685	0.3707	2.7	tests performed														65.74	2872934	104.871
ALB	Europe	Albania	2020-11-26	35600	656	711	753	10	13.714	12391.5	228.338	247.482	262.101	3.481	4.774	1.1									169876	1777	59.13	0.619	1914	0.666	0.3715	2.7	tests performed														65.74	2872934	104.871
ALB	Europe	Albania	2020-11-27	36245	645	683.714	771	18	14.143	12616	224.509	237.985	268.367	6.265	4.923	1.09									171654	1778	59.749	0.619	1854	0.645	0.3688	2.7	tests performed														65.74	2872934	104.871
ALB	Europe	Albania	2020-11-28	36790	545	656.286	787	16	14.571	12805.7	189.702	228.437	273.936	5.569	5.072	1.08									173070	1416	60.242	0.493	1779	0.619	0.3689	2.7	tests performed														65.74	2872934	104.871
ALB	Europe	Albania	2020-11-29	37625	835	694.857	798	11	14.143	13096.4	290.644	241.863	277.765	3.829	4.923	1.09									175190	2120	60.979	0.738	1849	0.644	0.3758	2.7	tests performed														65.74	2872934	104.871
ALB	Europe	Albania	2020-11-30	38182	557	660.857	810	12	13.429	13290.2	193.878	230.029	281.942	4.177	4.674	1.08									177138	1948	61.658	0.678	1837	0.639	0.3597	2.8	tests performed														65.74	2872934	104.871
ALB	Europe	Albania	2020-12-01	39014	832	673.429	822	12	12.429	13579.8	289.599	234.404	286.119	4.177	4.326	1.08									178840	1702	62.25	0.592	1781	0.62	0.3781	2.6	tests performed														65.74	2872934	104.871
ALB	Europe	Albania	2020-12-02	39719	705	682.143	839	17	13.714	13825.2	245.394	237.438	292.036	5.917	4.774	1.08									180670	1830	62.887	0.637	1796	0.625	0.3798	2.6	tests performed														65.74	2872934	104.871
ALB	Europe	Albania	2020-12-03	40501	782	700.143	852	13	14.143	14097.4	272.196	243.703	296.561	4.525	4.923	1.08									182795	2125	63.627	0.74	1846	0.643	0.3793	2.6	tests performed														65.74	2872934	104.871
ALB	Europe	Albania	2020-12-04	41302	801	722.429	870	18	14.143	14376.2	278.809	251.46	302.826	6.265	4.923	1.08									184710	1915	64.293	0.667	1865	0.649	0.3874	2.6	tests performed														65.74	2872934	104.871
ALB	Europe	Albania	2020-12-05	42148	846	765.429	889	19	14.571	14670.7	294.472	266.427	309.44	6.613	5.072	1.07									186561	1851	64.937	0.644	1927	0.671	0.3972	2.5	tests performed														65.74	2872934	104.871
ALB	Europe	Albania	2020-12-06	42988	840	766.143	905	16	15.286	14963.1	292.384	266.676	315.009	5.569	5.321	1.06									188624	2063	65.656	0.718	1919	0.668	0.3992	2.5	tests performed														65.74	2872934	104.871
ALB	Europe	Albania	2020-12-07	43683	695	785.857	922	17	16	15205	241.913	273.538	320.926	5.917	5.569	1.05									190587	1963	66.339	0.683	1921	0.669	0.4091	2.4	tests performed														65.74	2872934	104.871
ALB	Europe	Albania	2020-12-08	44436	753	774.571	936	14	16.286	15467.1	262.101	269.61	325.799	4.873	5.669	1.04									193119	2532	67.22	0.881	2040	0.71	0.3797	2.6	tests performed														65.74	2872934	104.871
ALB	Europe	Albania	2020-12-09	45188	752	781.286	951	15	16	15728.9	261.753	271.947	331.02	5.221	5.569	1.03									195739	2620	68.132	0.912	2153	0.749	0.3629	2.8	tests performed														65.74	2872934	104.871
ALB	Europe	Albania	2020-12-10	46061	873	794.286	965	14	16.143	16032.7	303.871	276.472	335.894	4.873	5.619	1.02									198453	2714	69.077	0.945	2237	0.779	0.3551	2.8	tests performed														65.74	2872934	104.871
ALB	Europe	Albania	2020-12-11	46863	802	794.429	977	12	15.286	16311.9	279.157	276.522	340.07	4.177	5.321	1.01									201057	2604	69.983	0.906	2335	0.813	0.3402	2.9	tests performed														65.74	2872934	104.871
ALB	Europe	Albania	2020-12-12	47742	879	799.143	989	12	14.286	16617.9	305.959	278.163	344.247	4.177	4.973	1									203791	2734	70.935	0.952	2461	0.857	0.3247	3.1	tests performed														65.74	2872934	104.871
ALB	Europe	Albania	2020-12-13	48530	788	791.714	1003	14	14	16892.1	274.284	275.577	349.12	4.873	4.873	0.98									206292	2501	71.805	0.871	2524	0.879	0.3137	3.2	tests performed														65.74	2872934	104.871
ALB	Europe	Albania	2020-12-14	49191	661	786.857	1016	13	13.429	17122.2	230.078	273.886	353.645	4.525	4.674	0.96									208400	2108	72.539	0.734	2545	0.886	0.3092	3.2	tests performed														65.74	2872934	104.871
ALB	Europe	Albania	2020-12-15	50000	809	794.857	1028	12	13.143	17403.8	281.594	276.671	357.822	4.177	4.575	0.94									211111	2711	73.483	0.944	2570	0.895	0.3093	3.2	tests performed														65.74	2872934	104.871
ALB	Europe	Albania	2020-12-16	50637	637	778.429	1040	12	12.714	17625.5	221.725	270.952	361.999	4.177	4.426	0.92									213768	2657	74.408	0.925	2576	0.897	0.3022	3.3	tests performed														65.74	2872934	104.871
ALB	Europe	Albania	2020-12-17	51424	787	766.143	1055	15	12.857	17899.5	273.936	266.676	367.22	5.221	4.475	0.9									216513	2745	75.363	0.955	2580	0.898	0.297	3.4	tests performed														65.74	2872934	104.871
ALB	Europe	Albania	2020-12-18	52004	580	734.429	1066	11	12.714	18101.4	201.884	255.637	371.049	3.829	4.426	0.88									219128	2615	76.273	0.91	2582	0.899	0.2844	3.5	tests performed														65.74	2872934	104.871
ALB	Europe	Albania	2020-12-19	52542	538	685.714	1074	8	12.143	18288.6	187.265	238.681	373.834	2.785	4.227	0.87									221404	2276	77.065	0.792	2516	0.876	0.2725	3.7	tests performed														65.74	2872934	104.871
ALB	Europe	Albania	2020-12-20	53003	461	639	1088	14	12.143	18449.1	160.463	222.421	378.707	4.873	4.227	0.86									223331	1927	77.736	0.671	2434	0.847	0.2625	3.8	tests performed														54.63	2872934	104.871
ALB	Europe	Albania	2020-12-21	53425	422	604.857	1098	10	11.714	18596	146.888	210.536	382.188	3.481	4.077	0.85									225239	1908	78.4	0.664	2406	0.837	0.2514	4	tests performed														60.19	2872934	104.871
ALB	Europe	Albania	2020-12-22	53814	389	544.857	1111	13	11.857	18731.4	135.402	189.652	386.713	4.525	4.127	0.85									227659	2420	79.243	0.842	2364	0.823	0.2305	4.3	tests performed														60.19	2872934	104.871
ALB	Europe	Albania	2020-12-23	54317	503	525.714	1117	6	11	18906.5	175.082	182.989	388.801	2.088	3.829	0.85									229869	2210	80.012	0.769	2300	0.801	0.2286	4.4	tests performed														60.19	2872934	104.871
ALB	Europe	Albania	2020-12-24	54827	510	486.143	1125	8	10	19084	177.519	169.215	391.586	2.785	3.481	0.86									232067	2198	80.777	0.765	2222	0.773	0.2188	4.6	tests performed														56.48	2872934	104.871
ALB	Europe	Albania	2020-12-25	55380	553	482.286	1134	9	9.714	19276.5	192.486	167.872	394.718	3.133	3.381	0.87									234251	2184	81.537	0.76	2160	0.752	0.2233	4.5	tests performed														56.48	2872934	104.871
ALB	Europe	Albania	2020-12-26	55755	375	459	1143	9	9.857	19407	130.529	159.767	397.851	3.133	3.431	0.88									236140	1889	82.195	0.658	2105	0.733	0.2181	4.6	tests performed														56.48	2872934	104.871
ALB	Europe	Albania	2020-12-27	56254	499	464.429	1153	10	9.286	19580.7	173.69	161.657	401.332	3.481	3.232	0.89									238305	2165	82.948	0.754	2139	0.745	0.2171	4.6	tests performed														56.48	2872934	104.871
ALB	Europe	Albania	2020-12-28	56572	318	449.571	1164	11	9.429	19691.4	110.688	156.485	405.161	3.829	3.282	0.91									239813	1508	83.473	0.525	2082	0.725	0.2159	4.6	tests performed														56.48	2872934	104.871
ALB	Europe	Albania	2020-12-29	57146	574	476	1170	6	8.429	19891.2	199.796	165.684	407.249	2.088	2.934	0.92									242495	2682	84.407	0.934	2119	0.738	0.2246	4.5	tests performed														56.48	2872934	104.871
ALB	Europe	Albania	2020-12-30	57727	581	487.143	1174	4	8.143	20093.4	202.232	169.563	408.641	1.392	2.834	0.93									245176	2681	85.34	0.933	2187	0.761	0.2227	4.5	tests performed														56.48	2872934	104.871
ALB	Europe	Albania	2020-12-31	58316	589	498.429	1181	7	8	20298.4	205.017	173.491	411.078	2.437	2.785	0.94									247526	2350	86.158	0.818	2208	0.769	0.2257	4.4	tests performed														56.48	2872934	104.871
ALB	Europe	Albania	2021-01-01	58316	0	419.429	1181	0	6.714	20298.4	0	145.993	411.078	0	2.337	0.94									249384	1858	86.805	0.647	2162	0.753	0.194	5.2	tests performed														56.48	2872934	104.871
ALB	Europe	Albania	2021-01-02	58991	675	462.286	1190	9	6.714	20533.4	234.951	160.911	414.211	3.133	2.337	0.98									250409	1025	87.161	0.357	2038	0.709	0.2268	4.4	tests performed														56.48	2872934	104.871
ALB	Europe	Albania	2021-01-03	59438	447	454.857	1193	3	5.714	20689	155.59	158.325	415.255	1.044	1.989	1									252718	2309	87.965	0.804	2059	0.717	0.2209	4.5	tests performed														56.48	2872934	104.871
ALB	Europe	Albania	2021-01-04	59623	185	435.857	1199	6	5	20753.3	64.394	151.712	417.343	2.088	1.74	1.02									253999	1281	88.411	0.446	2027	0.706	0.215	4.7	tests performed														56.48	2872934	104.871
ALB	Europe	Albania	2021-01-05	60283	660	448.143	1210	11	5.714	20983.1	229.73	155.988	421.172	3.829	1.989	1.05									257423	3424	89.603	1.192	2133	0.742	0.2101	4.8	tests performed														56.48	2872934	104.871
ALB	Europe	Albania	2021-01-06	61008	725	468.714	1217	7	6.143	21235.4	252.355	163.148	423.609	2.437	2.138	1.07									261329	3906	90.962	1.36	2308	0.803	0.2031	4.9	tests performed														56.48	2872934	104.871
ALB	Europe	Albania	2021-01-07	61705	697	484.143	1223	6	6	21478	242.609	168.519	425.697	2.088	2.088	1.08									264997	3668	92.239	1.277	2496	0.869	0.194	5.2	tests performed														56.48	2872934	104.871
ALB	Europe	Albania	2021-01-08	62378	673	580.286	1230	7	7	21712.3	234.255	201.984	428.134	2.437	2.437	1.08									268924	3927	93.606	1.367	2791	0.971	0.2079	4.8	tests performed														56.48	2872934	104.871
ALB	Europe	Albania	2021-01-09	63033	655	577.429	1233	3	6.143	21940.3	227.99	200.989	429.178	1.044	2.138	1.08									273423	4499	95.172	1.566	3288	1.144	0.1756	5.7	tests performed														56.48	2872934	104.871
ALB	Europe	Albania	2021-01-10	63595	562	593.857	1241	8	6.857	22135.9	195.619	206.708	431.963	2.785	2.387	1.07									276420	2997	96.215	1.043	3386	1.179	0.1754	5.7	tests performed	0	0					0	0						56.48	2872934	104.871
ALB	Europe	Albania	2021-01-11	63971	376	621.143	1247	6	6.857	22266.8	130.877	216.205	434.051	2.088	2.387	1.07									277995	1575	96.763	0.548	3428	1.193	0.1812	5.5	tests performed						64					22	64	0.002	60.19	2872934	104.871
ALB	Europe	Albania	2021-01-12	64627	656	620.571	1252	5	6	22495.1	228.338	216.006	435.791	1.74	2.088	1.07									281722	3727	98.061	1.297	3471	1.208	0.1788	5.6	tests performed	128	128				64	0	0			22	64	0.002	60.19	2872934	104.871
ALB	Europe	Albania	2021-01-13	65334	707	618	1256	4	5.571	22741.2	246.09	215.111	437.184	1.392	1.939	1.07									285029	3307	99.212	1.151	3386	1.179	0.1825	5.5	tests performed	188	188			60	63	0.01	0.01			22	63	0.002	60.19	2872934	104.871
ALB	Europe	Albania	2021-01-14	65994	660	612.714	1261	5	5.429	22970.9	229.73	213.271	438.924	1.74	1.89	1.07									288724	3695	100.498	1.286	3390	1.18	0.1807	5.5	tests performed	266	266			78	66	0.01	0.01			23	66	0.002	60.19	2872934	104.871
ALB	Europe	Albania	2021-01-15	66635	641	608.143	1265	4	5	23194.1	223.117	211.68	440.316	1.392	1.74	1.07									292254	3530	101.727	1.229	3333	1.16	0.1825	5.5	tests performed	308	308			42	62	0.01	0.01			22	62	0.002	60.19	2872934	104.871
ALB	Europe	Albania	2021-01-16	67216	581	597.571	1270	5	5.286	23396.3	202.232	208	442.057	1.74	1.84	1.06									295283	3029	102.781	1.054	3123	1.087	0.1913	5.2	tests performed	369	369			61	62	0.01	0.01			22	62	0.002	60.19	2872934	104.871
ALB	Europe	Albania	2021-01-17	67690	474	585	1277	7	5.143	23561.3	164.988	203.625	444.493	2.437	1.79	1.06									297804	2521	103.658	0.878	3055	1.063	0.1915	5.2	tests performed	405	405			36	58	0.01	0.01			20	58	0.002	60.19	2872934	104.871
ALB	Europe	Albania	2021-01-18	67982	292	573	1281	4	4.857	23662.9	101.638	199.448	445.886	1.392	1.691	1.07									300147	2343	104.474	0.816	3165	1.102	0.181	5.5	tests performed	447	447			42	55	0.02	0.02			19	55	0.002	60.19	2872934	104.871
ALB	Europe	Albania	2021-01-19	68568	586	563	1287	6	5	23866.9	203.973	195.967	447.974	2.088	1.74	1.08									302657	2510	105.348	0.874	2991	1.041	0.1882	5.3	tests performed	483	483			36	51	0.02	0.02			18	51	0.002	60.19	2872934	104.871
ALB	Europe	Albania	2021-01-20	69238	670	557.714	1291	4	5	24100.1	233.211	194.127	449.366	1.392	1.74	1.1									305988	3331	106.507	1.159	2994	1.042	0.1863	5.4	tests performed	519	519			36	47	0.02	0.02			16	47	0.002	60.19	2872934	104.871
ALB	Europe	Albania	2021-01-21	69916	678	560.286	1296	5	5	24336.1	235.996	195.022	451.107	1.74	1.74	1.12									309076	3088	107.582	1.075	2907	1.012	0.1927	5.2	tests performed	549	549			30	40	0.02	0.02			14	40	0.001	60.19	2872934	104.871
ALB	Europe	Albania	2021-01-22	70655	739	574.286	1303	7	5.429	24593.3	257.228	199.895	453.543	2.437	1.89	1.14									312390	3314	108.736	1.154	2877	1.001	0.1996	5	tests performed						34					12	34	0.001	60.19	2872934	104.871
ALB	Europe	Albania	2021-01-23	71441	786	603.571	1310	7	5.714	24866.9	273.588	210.089	455.98	2.437	1.989	1.15									315903	3513	109.958	1.223	2946	1.025	0.2049	4.9	tests performed						26					9	26	0.001	60.19	2872934	104.871
ALB	Europe	Albania	2021-01-24	72274	833	654.857	1315	5	5.429	25156.9	289.947	227.94	457.72	1.74	1.89	1.16									319414	3511	111.18	1.222	3087	1.075	0.2121	4.7	tests performed						21					7	21	0.001	60.19	2872934	104.871
ALB	Europe	Albania	2021-01-25	72812	538	690	1324	9	6.143	25344.1	187.265	240.173	460.853	3.133	2.138	1.16									321332	1918	111.848	0.668	3026	1.053	0.228	4.4	tests performed						15					5	15	0.001	60.19	2872934	104.871
ALB	Europe	Albania	2021-01-26	73691	879	731.857	1332	8	6.429	25650.1	305.959	254.742	463.638	2.785	2.238	1.17									324937	3605	113.103	1.255	3183	1.108	0.2299	4.3	tests performed						9					3	9	0	60.19	2872934	104.871
ALB	Europe	Albania	2021-01-27	74567	876	761.286	1339	7	6.857	25955	304.915	264.985	466.074	2.437	2.387	1.17									328449	3512	114.325	1.222	3209	1.117	0.2372	4.2	tests performed						4					1	4	0	60.19	2872934	104.871
ALB	Europe	Albania	2021-01-28	75454	887	791.143	1350	11	7.714	26263.7	308.744	275.378	469.903	3.829	2.685	1.17									332340	3891	115.68	1.354	3323	1.157	0.2381	4.2	tests performed						0					0	0	0	60.19	2872934	104.871
ALB	Europe	Albania	2021-01-29	76350	896	813.571	1358	8	7.857	26575.6	311.876	283.185	472.688	2.785	2.735	1.17									336101	3761	116.989	1.309	3387	1.179	0.2402	4.2	tests performed						0					0	0	0	60.19	2872934	104.871
ALB	Europe	Albania	2021-01-30	77251	901	830	1369	11	8.429	26889.2	313.617	288.903	476.516	3.829	2.934	1.17									339965	3864	118.334	1.345	3437	1.196	0.2415	4.1	tests performed						0					0	0	0	60.19	2872934	104.871
ALB	Europe	Albania	2021-01-31	78127	876	836.143	1380	11	9.286	27194.2	304.915	291.041	480.345	3.829	3.232	1.17									343109	3144	119.428	1.094	3385	1.178	0.247	4	tests performed						0					0	0	0	60.19	2872934	104.871
ALB	Europe	Albania	2021-02-01	78992	865	882.857	1393	13	9.857	27495.2	301.086	307.302	484.87	4.525	3.431	1.17									346069	2960	120.458	1.03	3534	1.23	0.2498	4	tests performed						0					0	0	0	60.19	2872934	104.871
ALB	Europe	Albania	2021-02-02	79934	942	891.857	1398	5	9.429	27823.1	327.888	310.434	486.611	1.74	3.282	1.17									349925	3856	121.801	1.342	3570	1.243	0.2498	4	tests performed	550	549	1			0	0.02	0.02	0		0	0	0	60.19	2872934	104.871
ALB	Europe	Albania	2021-02-03	80941	1007	910.571	1404	6	9.286	28173.6	350.513	316.948	488.699	2.088	3.232	1.16									353774	3849	123.14	1.34	3618	1.259	0.2517	4	tests performed						12					4	3	0	60.19	2872934	104.871
ALB	Europe	Albania	2021-02-04	81993	1052	934.143	1418	14	9.714	28539.8	366.176	325.153	493.572	4.873	3.381	1.16									357748	3974	124.524	1.383	3630	1.264	0.2573	3.9	tests performed						24					8	6	0	60.19	2872934	104.871
ALB	Europe	Albania	2021-02-05	83082	1089	961.714	1433	15	10.714	28918.9	379.055	334.75	498.793	5.221	3.729	1.15									362018	4270	126.01	1.486	3702	1.289	0.2598	3.8	tests performed						35					12	9	0	60.19	2872934	104.871
ALB	Europe	Albania	2021-02-06	84212	1130	994.429	1446	13	11	29312.2	393.326	346.137	503.318	4.525	3.829	1.15									366557	4539	127.59	1.58	3799	1.322	0.2618	3.8	tests performed						47					16	11	0	60.19	2872934	104.871
ALB	Europe	Albania	2021-02-07	85336	1124	1029.86	1460	14	11.429	29703.4	391.238	358.469	508.191	4.873	3.978	1.14													3599	1.253	0.2862	3.5	tests performed						59					21	14	0	60.19	2872934	104.871
ALB	Europe	Albania	2021-02-08	86289	953	1042.43	1472	12	11.286	30035.1	331.717	362.845	512.368	4.177	3.928	1.13									370042	3485	128.803	1.213	3425	1.192	0.3044	3.3	tests performed						71					25	17	0.001	60.19	2872934	104.871
ALB	Europe	Albania	2021-02-09	87528	1239	1084.86	1488	16	12.857	30466.4	431.266	377.613	517.937	5.569	4.475	1.12									374604	4562	130.391	1.588	3526	1.227	0.3077	3.3	tests performed	1127	689	438			82	0.04	0.02	0.02		29	20	0.001	60.19	2872934	104.871
ALB	Europe	Albania	2021-02-10	88671	1143	1104.29	1503	15	14.143	30864.3	397.851	384.376	523.159	5.221	4.923	1.1									378687	4083	131.812	1.421	3559	1.239	0.3103	3.2	tests performed						81					28	24	0.001	60.19	2872934	104.871
ALB	Europe	Albania	2021-02-11	89776	1105	1111.86	1517	14	14.143	31248.9	384.624	387.011	528.032	4.873	4.923	1.08									382779	4092	133.236	1.424	3576	1.245	0.3109	3.2	tests performed						79					27	29	0.001	60.19	2872934	104.871
ALB	Europe	Albania	2021-02-12	90835	1059	1107.57	1531	14	14	31617.5	368.613	385.519	532.905	4.873	4.873	1.07									386761	3982	134.622	1.386	3535	1.23	0.3133	3.2	tests performed						78					27	33	0.001	60.19	2872934	104.871
ALB	Europe	Albania	2021-02-13	91987	1152	1110.71	1543	12	13.857	32018.5	400.984	386.613	537.082	4.177	4.823	1.05									390755	3994	136.013	1.39	3457	1.203	0.3213	3.1	tests performed						76					26	37	0.001	60.19	2872934	104.871
ALB	Europe	Albania	2021-02-14	93075	1088	1105.57	1555	12	13.571	32397.2	378.707	384.823	541.259	4.177	4.724	1.04									394640	3885	137.365	1.352	3763	1.31	0.2938	3.4	tests performed						75					26	42	0.001	60.19	2872934	104.871
ALB	Europe	Albania	2021-02-15	93850	775	1080.14	1567	12	13.571	32667	269.759	375.972	545.435	4.177	4.724	1.03													3788	1.319	0.2851	3.5	tests performed						73					25	46	0.002	60.19	2872934	104.871
ALB	Europe	Albania	2021-02-16	94651	801	1017.57	1582	15	13.429	32945.8	278.809	354.192	550.657	5.221	4.674	1.02									398482	3842	138.702	1.337	3411	1.187	0.2983	3.4	tests performed						72					25	50	0.002	60.19	2872934	104.871
ALB	Europe	Albania	2021-02-17	95726	1075	1007.86	1600	18	13.857	33319.9	374.182	350.811	556.922	6.265	4.823	1.02									402383	3901	140.06	1.358	3385	1.178	0.2977	3.4	tests performed	1701	1090	611			72	0.06	0.04	0.02		25	50	0.002	60.19	2872934	104.871
ALB	Europe	Albania	2021-02-18	96838	1112	1008.86	1617	17	14.286	33707	387.061	351.159	562.839	5.917	4.973	1.02									406318	3935	141.43	1.37	3363	1.171	0.3	3.3	tests performed	3049	2438	611		1348	254	0.11	0.08	0.02		88	236	0.008	60.19	2872934	104.871
ALB	Europe	Albania	2021-02-19	97909	1071	1010.57	1636	19	15	34079.8	372.79	351.756	569.453	6.613	5.221	1.01									410166	3848	142.769	1.339	3344	1.164	0.3022	3.3	tests performed	4177				1128	405	0.15				141	358	0.012	60.19	2872934	104.871
ALB	Europe	Albania	2021-02-20	99062	1153	1010.71	1653	17	15.714	34481.1	401.332	351.806	575.37	5.917	5.47	1.01									414141	3975	144.153	1.384	3341	1.163	0.3025	3.3	tests performed						516					180	481	0.017	60.19	2872934	104.871
ALB	Europe	Albania	2021-02-21	100246	1184	1024.43	1666	13	15.857	34893.2	412.122	356.579	579.895	4.525	5.519	1									418154	4013	145.549	1.397	3359	1.169	0.305	3.3	tests performed						627					218	604	0.021	60.19	2872934	104.871
ALB	Europe	Albania	2021-02-22	101285	1039	1062.14	1681	15	16.286	35254.9	361.651	369.707	585.116	5.221	5.669	0.99									421412	3258	146.683	1.134	3550	1.236	0.2992	3.3	tests performed	6728	6073	655			739	0.23	0.21	0.02		257	726	0.025	60.19	2872934	104.871
ALB	Europe	Albania	2021-02-23	102306	1021	1093.57	1696	15	16.286	35610.3	355.386	380.646	590.337	5.221	5.669	0.98									425410	3998	148.075	1.392	3847	1.339	0.2843	3.5	tests performed						891					310	1515	0.053	60.19	2872934	104.871
ALB	Europe	Albania	2021-02-24	103327	1021	1085.86	1715	19	16.429	35965.7	355.386	377.961	596.951	6.613	5.718	0.96									429307	3897	149.432	1.356	3846	1.339	0.2823	3.5	tests performed						1043					363	2305	0.08	60.19	2872934	104.871
ALB	Europe	Albania	2021-02-25	104313	986	1067.86	1736	21	17	36308.9	343.203	371.696	604.26	7.31	5.917	0.95									432998	3691	150.716	1.285	3811	1.327	0.2802	3.6	tests performed	10135					1012	0.35				352	2909	0.101	60.19	2872934	104.871
ALB	Europe	Albania	2021-02-26	105229	916	1045.71	1756	20	17.143	36627.7	318.838	363.988	611.222	6.962	5.967	0.94									436687	3689	152	1.284	3789	1.319	0.276	3.6	tests performed						1000					348	3575	0.124	60.19	2872934	104.871
ALB	Europe	Albania	2021-02-27	106215	986	1021.86	1775	19	17.429	36970.9	343.203	355.684	617.835	6.613	6.066	0.92									440644	3957	153.378	1.377	3786	1.318	0.2699	3.7	tests performed						1027					357	4242	0.148	60.19	2872934	104.871
ALB	Europe	Albania	2021-02-28	107167	952	988.714	1796	21	18.571	37302.3	331.369	344.148	625.145	7.31	6.464	0.92									444449	3805	154.702	1.324	3756	1.307	0.2632	3.8	tests performed						1054					367	4908	0.171	60.19	2872934	104.871
ALB	Europe	Albania	2021-03-01	107931	764	949.429	1816	20	19.286	37568.2	265.93	330.474	632.106	6.962	6.713	0.91									447163	2714	155.647	0.945	3679	1.281	0.2581	3.9	tests performed	14295					1081	0.5				376	5575	0.194	60.19	2872934	104.871
ALB	Europe	Albania	2021-03-02	108823	892	931	1835	19	19.857	37878.7	310.484	324.059	638.72	6.613	6.912	0.9									450532	3369	156.819	1.173	3589	1.249	0.2594	3.9	tests performed						1026					357	5575	0.194	60.19	2872934	104.871
ALB	Europe	Albania	2021-03-03	109674	851	906.714	1856	21	20.143	38174.9	296.213	315.606	646.029	7.31	7.011	0.88									453681	3149	157.916	1.096	3482	1.212	0.2604	3.8	tests performed	15793					971	0.55				338	5575	0.194	60.19	2872934	104.871
ALB	Europe	Albania	2021-03-04	110521	847	886.857	1876	20	20	38469.7	294.821	308.694	652.991	6.962	6.962	0.87									456949	3268	159.053	1.138	3422	1.191	0.2592	3.9	tests performed						927					323	5575	0.194	60.19	2872934	104.871
ALB	Europe	Albania	2021-03-05	111301	780	867.429	1897	21	20.143	38741.2	271.499	301.931	660.301	7.31	7.011	0.87									460120	3171	160.157	1.104	3348	1.165	0.2591	3.9	tests performed						897					312	5575	0.194	60.19	2872934	104.871
ALB	Europe	Albania	2021-03-06	112078	777	837.571	1918	21	20.429	39011.7	270.455	291.539	667.61	7.31	7.111	0.86									463428	3308	161.308	1.151	3255	1.133	0.2573	3.9	tests performed						867					302	5575	0.194	60.19	2872934	104.871
ALB	Europe	Albania	2021-03-07	112897	819	818.571	1939	21	20.429	39296.8	285.074	284.925	674.92	7.31	7.111	0.85									466800	3372	162.482	1.174	3193	1.111	0.2564	3.9	tests performed						838					292	5575	0.194	60.19	2872934	104.871
ALB	Europe	Albania	2021-03-08	113580	683	807	1956	17	20	39534.5	237.736	280.898	680.837	5.917	6.962	0.85									469508	2708	163.425	0.943	3192	1.111	0.2528	4	tests performed						808					281	5575	0.194	60.19	2872934	104.871
ALB	Europe	Albania	2021-03-09	114209	629	769.429	1969	13	19.143	39753.4	218.94	267.82	685.362	4.525	6.663	0.84									472705	3197	164.537	1.113	3168	1.103	0.2429	4.1	tests performed						820					285	5575	0.194	60.19	2872934	104.871
ALB	Europe	Albania	2021-03-10	114840	631	738	1986	17	18.571	39973.1	219.636	256.88	691.279	5.917	6.464	0.83									475740	3035	165.594	1.056	3151	1.097	0.2342	4.3	tests performed	21613					831	0.75				289	5575	0.194	60.19	2872934	104.871
ALB	Europe	Albania	2021-03-11	115442	602	703	2002	16	18	40182.6	209.542	244.698	696.849	5.569	6.265	0.82									478817	3077	166.665	1.071	3124	1.087	0.225	4.4	tests performed						857					298	5575	0.194	60.19	2872934	104.871
ALB	Europe	Albania	2021-03-12	116123	681	688.857	2018	16	17.286	40419.7	237.04	239.775	702.418	5.569	6.017	0.82									482157	3340	167.827	1.163	3148	1.096	0.2188	4.6	tests performed	23635					883	0.82				307	5575	0.194	60.19	2872934	104.871
ALB	Europe	Albania	2021-03-13	116821	698	677.571	2030	12	16	40662.6	242.957	235.846	706.595	4.177	5.569	0.82									485620	3463	169.033	1.205	3170	1.103	0.2137	4.7	tests performed						1042					363	5575	0.194	60.19	2872934	104.871
ALB	Europe	Albania	2021-03-14	117474	653	653.857	2045	15	15.143	40889.9	227.294	227.592	711.816	5.221	5.271	0.82									488739	3119	170.118	1.086	3134	1.091	0.2086	4.8	tests performed						1201					418	5575	0.194	60.19	2872934	104.871
ALB	Europe	Albania	2021-03-15	118017	543	633.857	2060	15	14.857	41078.9	189.005	220.631	717.037	5.221	5.171	0.81									491740	3001	171.163	1.045	3176	1.105	0.1996	5	tests performed						1361					474	5575	0.194	60.19	2872934	104.871
ALB	Europe	Albania	2021-03-16	118492	475	611.857	2077	17	15.429	41244.2	165.336	212.973	722.954	5.917	5.37	0.81									494745	3005	172.209	1.046	3149	1.096	0.1943	5.1	tests performed						1520					529	5575	0.194	60.19	2872934	104.871
ALB	Europe	Albania	2021-03-17	118938	446	585.429	2092	15	15.143	41399.5	155.242	203.774	728.175	5.221	5.271	0.8									497742	2997	173.252	1.043	3143	1.094	0.1863	5.4	tests performed	33369					1679	1.16				584	5575	0.194	60.19	2872934	104.871
ALB	Europe	Albania	2021-03-18	119528	590	583.714	2106	14	14.857	41604.9	205.365	203.177	733.049	4.873	5.171	0.8									500736	2994	174.294	1.042	3131	1.09	0.1864	5.4	tests performed						1960					682	5575	0.194	60.19	2872934	104.871
ALB	Europe	Albania	2021-03-19	120022	494	557	2122	16	14.857	41776.8	171.95	193.878	738.618	5.569	5.171	0.8									503722	2986	175.334	1.039	3081	1.072	0.1808	5.5	tests performed						2240					780	5575	0.194	60.19	2872934	104.871
ALB	Europe	Albania	2021-03-20	120541	519	531.429	2133	11	14.714	41957.5	180.652	184.978	742.447	3.829	5.122	0.81									506973	3251	176.465	1.132	3050	1.062	0.1742	5.7	tests performed						2386					831	5575	0.194	60.19	2872934	104.871
ALB	Europe	Albania	2021-03-21	121200	659	532.286	2137	4	13.143	42186.8	229.382	185.276	743.839	1.392	4.575	0.81									510460	3487	177.679	1.214	3103	1.08	0.1715	5.8	tests performed						2533					882	5575	0.194	60.19	2872934	104.871
ALB	Europe	Albania	2021-03-22	121544	344	503.857	2145	8	12.143	42306.6	119.738	175.381	746.623	2.785	4.227	0.8									512453	1993	178.373	0.694	2959	1.03	0.1703	5.9	tests performed	48229					2679	1.68				932	5575	0.194	60.19	2872934	104.871
ALB	Europe	Albania	2021-03-23	121847	303	479.286	2156	11	11.286	42412	105.467	166.828	750.452	3.829	3.928	0.79									514627	2174	179.129	0.757	2840	0.989	0.1688	5.9	tests performed	51690				3461	2895	1.8				1008	5575	0.194	60.19	2872934	104.871
ALB	Europe	Albania	2021-03-24	122295	448	479.571	2171	15	11.286	42568	155.938	166.927	755.673	5.221	3.928	0.8									517102	2475	179.991	0.861	2766	0.963	0.1734	5.8	tests performed	53992				2302	2946	1.88				1025	5575	0.194	60.19	2872934	104.871
ALB	Europe	Albania	2021-03-25	122767	472	462.714	2184	13	11.143	42732.3	164.292	161.06	760.198	4.525	3.879	0.8									519896	2794	180.963	0.973	2737	0.953	0.1691	5.9	tests performed	59348				5356	3287	2.07				1144	5575	0.194	60.19	2872934	104.871
ALB	Europe	Albania	2021-03-26	123216	449	456.286	2192	8	10	42888.6	156.286	158.822	762.983	2.785	3.481	0.8									522908	3012	182.012	1.048	2741	0.954	0.1665	6	tests performed	62248				2900	3276	2.17				1140	5575	0.194	60.19	2872934	104.871
ALB	Europe	Albania	2021-03-27	123641	425	442.857	2204	12	10.143	43036.5	147.932	154.148	767.16	4.177	3.53	0.8									525978	3070	183.08	1.069	2715	0.945	0.1631	6.1	tests performed	64075				1827	3113	2.23				1084	5575	0.194	60.19	2872934	104.871
ALB	Europe	Albania	2021-03-28	124134	493	419.143	2210	6	10.429	43208.1	171.602	145.894	769.248	2.088	3.63	0.8									528971	2993	184.122	1.042	2644	0.92	0.1585	6.3	tests performed	78000				13925	4678	2.71				1628	5575	0.194	60.19	2872934	104.871
ALB	Europe	Albania	2021-03-29	124419	285	410.714	2216	6	10.143	43307.3	99.202	142.96	771.337	2.088	3.53	0.8									530864	1893	184.781	0.659	2630	0.915	0.1562	6.4	tests performed						7204					2508	5575	0.194	60.19	2872934	104.871
ALB	Europe	Albania	2021-03-30	124723	304	410.857	2227	11	10.143	43413.1	105.815	143.01	775.166	3.829	3.53	0.79									533594	2730	185.731	0.95	2710	0.943	0.1516	6.6	tests performed	119321					9662	4.15				3363	5575	0.194	60.19	2872934	104.871
ALB	Europe	Albania	2021-03-31	125157	434	408.857	2235	8	9.143	43564.2	151.065	142.313	777.95	2.785	3.182	0.79									536585	2991	186.772	1.041	2783	0.969	0.1469	6.8	tests performed	138846				19525	12122	4.83				4219	5575	0.194	60.19	2872934	104.871
ALB	Europe	Albania	2021-04-01	125506	349	391.286	2241	6	8.143	43685.7	121.479	136.197	780.039	2.088	2.834	0.78									539484	2899	187.782	1.009	2798	0.974	0.1398	7.2	tests performed	155463				16617	13731	5.41				4779	5575	0.194	60.19	2872934	104.871
[truncated: 179,954 more rows]
[truncated: 18 more columns]

## Sheet: Poland
iso_code	continent	location	date	total_cases	new_cases	new_cases_smoothed	total_deaths	new_deaths	new_deaths_smoothed	total_cases_per_million	new_cases_per_million	new_cases_smoothed_per_million	total_deaths_per_million	new_deaths_per_million	new_deaths_smoothed_per_million	reproduction_rate	icu_patients	icu_patients_per_million	hosp_patients	hosp_patients_per_million	weekly_icu_admissions	weekly_icu_admissions_per_million	weekly_hosp_admissions	weekly_hosp_admissions_per_million	total_tests	new_tests	total_tests_per_thousand	new_tests_per_thousand	new_tests_smoothed	new_tests_smoothed_per_thousand	positive_rate	tests_per_case	tests_units	total_vaccinations	people_vaccinated	people_fully_vaccinated	total_boosters	new_vaccinations	new_vaccinations_smoothed	total_vaccinations_per_hundred	people_vaccinated_per_hundred	people_fully_vaccinated_per_hundred	total_boosters_per_hundred	new_vaccinations_smoothed_per_million	new_people_vaccinated_smoothed	new_people_vaccinated_smoothed_per_hundred	stringency_index	population	population_density
POL	Europe	Poland	2020-03-04	1	1					0.026	0.026																																				11.11	37797000	124.027
POL	Europe	Poland	2020-03-05	1	0					0.026	0																																				11.11	37797000	124.027
POL	Europe	Poland	2020-03-06	5	4					0.132	0.106																																				11.11	37797000	124.027
POL	Europe	Poland	2020-03-07	5	0					0.132	0																																				11.11	37797000	124.027
POL	Europe	Poland	2020-03-08	11	6					0.291	0.159																																				11.11	37797000	124.027
POL	Europe	Poland	2020-03-09	16	5	2.286				0.423	0.132	0.06																																			13.89	37797000	124.027
POL	Europe	Poland	2020-03-10	22	6	3.143				0.582	0.159	0.083																																			25	37797000	124.027
POL	Europe	Poland	2020-03-11	31	9	4.286				0.82	0.238	0.113																																			25	37797000	124.027
POL	Europe	Poland	2020-03-12	49	18	6.857	1	1		1.296	0.476	0.181	0.026	0.026											603		0.016						tests performed														41.67	37797000	124.027
POL	Europe	Poland	2020-03-13	68	19	9	2	1		1.799	0.503	0.238	0.053	0.026																			tests performed														41.67	37797000	124.027
POL	Europe	Poland	2020-03-14	103	35	14	3	1		2.725	0.926	0.37	0.079	0.026																			tests performed														49.07	37797000	124.027
POL	Europe	Poland	2020-03-15	119	16	15.429	3	0		3.148	0.423	0.408	0.079	0		2.44																	tests performed														57.41	37797000	124.027
POL	Europe	Poland	2020-03-16	177	58	23	4	1		4.683	1.535	0.609	0.106	0.026		2.53																	tests performed														57.41	37797000	124.027
POL	Europe	Poland	2020-03-17	238	61	30.857	5	1	0.714	6.297	1.614	0.816	0.132	0.026	0.019	2.48																	tests performed														57.41	37797000	124.027
POL	Europe	Poland	2020-03-18	251	13	31.429	5	0	0.714	6.641	0.344	0.832	0.132	0	0.019	2.39																	tests performed														57.41	37797000	124.027
POL	Europe	Poland	2020-03-19	355	104	43.714	5	0	0.571	9.392	2.752	1.157	0.132	0	0.015	2.44									6438		0.17		834	0.022	0.0524	19.1	tests performed														57.41	37797000	124.027
POL	Europe	Poland	2020-03-20	425	70	51	5	0	0.429	11.244	1.852	1.349	0.132	0	0.011	2.37													986	0.026	0.0517	19.3	tests performed														57.41	37797000	124.027
POL	Europe	Poland	2020-03-21	536	111	61.857	5	0	0.286	14.181	2.937	1.637	0.132	0	0.008	2.31													1139	0.03	0.0543	18.4	tests performed														57.41	37797000	124.027
POL	Europe	Poland	2020-03-22	634	98	73.571	7	2	0.571	16.774	2.593	1.946	0.185	0.053	0.015	2.24													1292	0.034	0.0569	17.6	tests performed														57.41	37797000	124.027
POL	Europe	Poland	2020-03-23	749	115	81.714	8	1	0.571	19.816	3.043	2.162	0.212	0.026	0.015	2.14													1445	0.038	0.0565	17.7	tests performed														57.41	37797000	124.027
POL	Europe	Poland	2020-03-24	901	152	94.714	10	2	0.714	23.838	4.021	2.506	0.265	0.053	0.019	2.1													1598	0.042	0.0593	16.9	tests performed														57.41	37797000	124.027
POL	Europe	Poland	2020-03-25	1051	150	114.286	14	4	1.286	27.806	3.969	3.024	0.37	0.106	0.034	2.05													1751	0.046	0.0653	15.3	tests performed														57.41	37797000	124.027
POL	Europe	Poland	2020-03-26	1221	170	123.714	16	2	1.571	32.304	4.498	3.273	0.423	0.053	0.042	1.92									19766		0.523		1904	0.05	0.065	15.4	tests performed														57.41	37797000	124.027
POL	Europe	Poland	2020-03-27	1389	168	137.714	16	0	1.571	36.749	4.445	3.644	0.423	0	0.042	1.88													2165	0.057	0.0636	15.7	tests performed														57.41	37797000	124.027
POL	Europe	Poland	2020-03-28	1638	249	157.429	18	2	1.857	43.337	6.588	4.165	0.476	0.053	0.049	1.87													2427	0.064	0.0649	15.4	tests performed														57.41	37797000	124.027
POL	Europe	Poland	2020-03-29	1862	224	175.429	22	4	2.143	49.263	5.926	4.641	0.582	0.106	0.057	1.81													2688	0.071	0.0653	15.3	tests performed														57.41	37797000	124.027
POL	Europe	Poland	2020-03-30	2055	193	186.571	31	9	3.286	54.369	5.106	4.936	0.82	0.238	0.087	1.73													2950	0.078	0.0632	15.8	tests performed														57.41	37797000	124.027
POL	Europe	Poland	2020-03-31	2311	256	201.429	33	2	3.286	61.142	6.773	5.329	0.873	0.053	0.087	1.72													3211	0.085	0.0627	15.9	tests performed														81.48	37797000	124.027
POL	Europe	Poland	2020-04-01	2554	243	214.714	43	10	4.143	67.572	6.429	5.681	1.138	0.265	0.11	1.73													3472	0.092	0.0618	16.2	tests performed														81.48	37797000	124.027
POL	Europe	Poland	2020-04-02	2946	392	246.429	57	14	5.857	77.943	10.371	6.52	1.508	0.37	0.155	1.72									45903		1.214		3734	0.099	0.066	15.2	tests performed														81.48	37797000	124.027
POL	Europe	Poland	2020-04-03	3383	437	284.857	71	14	7.857	89.504	11.562	7.537	1.878	0.37	0.208	1.67													4003	0.106	0.0712	14.1	tests performed														81.48	37797000	124.027
POL	Europe	Poland	2020-04-04	3627	244	284.143	79	8	8.714	95.96	6.456	7.518	2.09	0.212	0.231	1.57													4272	0.113	0.0665	15	tests performed														81.48	37797000	124.027
POL	Europe	Poland	2020-04-05	4102	475	320	94	15	10.286	108.527	12.567	8.466	2.487	0.397	0.272	1.54													4541	0.12	0.0705	14.2	tests performed														81.48	37797000	124.027
POL	Europe	Poland	2020-04-06	4413	311	336.857	107	13	10.857	116.755	8.228	8.912	2.831	0.344	0.287	1.46													4810	0.127	0.07	14.3	tests performed														81.48	37797000	124.027
POL	Europe	Poland	2020-04-07	4848	435	362.429	129	22	13.714	128.264	11.509	9.589	3.413	0.582	0.363	1.39													5079	0.134	0.0714	14	tests performed														81.48	37797000	124.027
POL	Europe	Poland	2020-04-08	5205	357	378.714	159	30	16.571	137.709	9.445	10.02	4.207	0.794	0.438	1.31			2425	64.159									5347	0.141	0.0708	14.1	tests performed														81.48	37797000	124.027
POL	Europe	Poland	2020-04-09	5575	370	375.571	174	15	16.714	147.498	9.789	9.937	4.604	0.397	0.442	1.23									85218		2.255		5616	0.149	0.0669	15	tests performed														87.04	37797000	124.027
POL	Europe	Poland	2020-04-10	5955	380	367.429	181	7	15.714	157.552	10.054	9.721	4.789	0.185	0.416	1.17													6011	0.159	0.0611	16.4	tests performed														87.04	37797000	124.027
POL	Europe	Poland	2020-04-11	6356	401	389.857	208	27	18.429	168.161	10.609	10.314	5.503	0.714	0.488	1.13													6405	0.169	0.0609	16.4	tests performed														87.04	37797000	124.027
POL	Europe	Poland	2020-04-12	6674	318	367.429	232	24	19.714	176.575	8.413	9.721	6.138	0.635	0.522	1.07													6799	0.18	0.054	18.5	tests performed														87.04	37797000	124.027
POL	Europe	Poland	2020-04-13	6934	260	360.143	245	13	19.714	183.454	6.879	9.528	6.482	0.344	0.522	1.05			2510	66.407									7194	0.19	0.0501	20	tests performed														87.04	37797000	124.027
POL	Europe	Poland	2020-04-14	7202	268	336.286	263	18	19.143	190.544	7.091	8.897	6.958	0.476	0.506	1.05													7588	0.201	0.0443	22.6	tests performed														87.04	37797000	124.027
POL	Europe	Poland	2020-04-15	7582	380	339.571	286	23	18.143	200.598	10.054	8.984	7.567	0.609	0.48	1.08			2499	66.116									7982	0.211	0.0425	23.5	tests performed														87.04	37797000	124.027
POL	Europe	Poland	2020-04-16	7918	336	334.714	314	28	20	209.488	8.89	8.856	8.308	0.741	0.529	1.1			2607	68.974					143854		3.806		8377	0.222	0.04	25	tests performed														87.04	37797000	124.027
POL	Europe	Poland	2020-04-17	8379	461	346.286	332	18	21.571	221.684	12.197	9.162	8.784	0.476	0.571	1.12			2673	70.72									8580	0.227	0.0404	24.8	tests performed														87.04	37797000	124.027
POL	Europe	Poland	2020-04-18	8742	363	340.857	347	15	19.857	231.288	9.604	9.018	9.181	0.397	0.525	1.12													8784	0.232	0.0388	25.8	tests performed														87.04	37797000	124.027
POL	Europe	Poland	2020-04-19	9287	545	373.286	360	13	18.286	245.707	14.419	9.876	9.525	0.344	0.484	1.11			2482	65.667									8988	0.238	0.0415	24.1	tests performed														87.04	37797000	124.027
POL	Europe	Poland	2020-04-20	9593	306	379.857	380	20	19.286	253.803	8.096	10.05	10.054	0.529	0.51	1.04			2511	66.434									9192	0.243	0.0413	24.2	tests performed														83.33	37797000	124.027
POL	Europe	Poland	2020-04-21	9856	263	379.143	401	21	19.714	260.761	6.958	10.031	10.609	0.556	0.522	0.98			2914	77.096									9395	0.249	0.0404	24.8	tests performed														83.33	37797000	124.027
POL	Europe	Poland	2020-04-22	10169	313	369.571	426	25	20	269.043	8.281	9.778	11.271	0.661	0.529	0.97			3505	92.732									9599	0.254	0.0385	26	tests performed														83.33	37797000	124.027
POL	Europe	Poland	2020-04-23	10511	342	370.429	454	28	20	278.091	9.048	9.8	12.012	0.741	0.529	0.98			3099	81.991					212473		5.621		9803	0.259	0.0378	26.5	tests performed														83.33	37797000	124.027
POL	Europe	Poland	2020-04-24	10892	381	359	494	40	23.143	288.171	10.08	9.498	13.07	1.058	0.612	0.99			3095	81.885									10140	0.268	0.0354	28.2	tests performed														83.33	37797000	124.027
POL	Europe	Poland	2020-04-25	11273	381	361.571	524	30	25.286	298.251	10.08	9.566	13.864	0.794	0.669	0.99			2821	74.636									10478	0.277	0.0345	29	tests performed														83.33	37797000	124.027
POL	Europe	Poland	2020-04-26	11617	344	332.857	535	11	25	307.352	9.101	8.806	14.155	0.291	0.661	0.97			2749	72.731									10816	0.286	0.0308	32.5	tests performed														83.33	37797000	124.027
POL	Europe	Poland	2020-04-27	11902	285	329.857	562	27	26	314.893	7.54	8.727	14.869	0.714	0.688	0.95			2759	72.995									11154	0.295	0.0296	33.8	tests performed														83.33	37797000	124.027
POL	Europe	Poland	2020-04-28	12218	316	337.429	596	34	27.857	323.253	8.36	8.927	15.768	0.9	0.737	0.94			2934	77.625									11492	0.304	0.0294	34.1	tests performed														83.33	37797000	124.027
POL	Europe	Poland	2020-04-29	12640	422	353	624	28	28.286	334.418	11.165	9.339	16.509	0.741	0.748	0.94			2973	78.657									11829	0.313	0.0298	33.5	tests performed														83.33	37797000	124.027
POL	Europe	Poland	2020-04-30	12877	237	338	644	20	27.143	340.688	6.27	8.943	17.038	0.529	0.718	0.9			3012	79.689					297643		7.875		12167	0.322	0.0278	36	tests performed														83.33	37797000	124.027
POL	Europe	Poland	2020-05-01	13105	228	316.143	651	7	22.429	346.721	6.032	8.364	17.224	0.185	0.593	0.89			2789	73.789									12148	0.321	0.026	38.4	tests performed														83.33	37797000	124.027
POL	Europe	Poland	2020-05-02	13375	270	300.286	664	13	20	353.864	7.143	7.945	17.568	0.344	0.529	0.92			2649	70.085									12128	0.321	0.0248	40.4	tests performed														83.33	37797000	124.027
POL	Europe	Poland	2020-05-03	13693	318	296.571	678	14	20.429	362.277	8.413	7.846	17.938	0.37	0.54	0.97			2761	73.048									12108	0.32	0.0245	40.8	tests performed														83.33	37797000	124.027
POL	Europe	Poland	2020-05-04	14006	313	300.571	698	20	19.429	370.559	8.281	7.952	18.467	0.529	0.514	1.01			2653	70.191									12089	0.32	0.0249	40.2	tests performed														83.33	37797000	124.027
POL	Europe	Poland	2020-05-05	14431	425	316.143	716	18	17.143	381.803	11.244	8.364	18.943	0.476	0.454	1.03			2738	72.44									12069	0.319	0.0262	38.2	tests performed														83.33	37797000	124.027
POL	Europe	Poland	2020-05-06	14740	309	300	733	17	15.571	389.978	8.175	7.937	19.393	0.45	0.412	1.02			2760	73.022									12049	0.319	0.0249	40.2	tests performed														83.33	37797000	124.027
POL	Europe	Poland	2020-05-07	15047	307	310	755	22	15.857	398.1	8.122	8.202	19.975	0.582	0.42	1.01			2711	71.725					381851		10.103		12030	0.318	0.0258	38.8	tests performed														83.33	37797000	124.027
POL	Europe	Poland	2020-05-08	15366	319	323	776	21	17.857	406.54	8.44	8.546	20.531	0.556	0.472	1.02			2758	72.969									12483	0.33	0.0259	38.6	tests performed														83.33	37797000	124.027
POL	Europe	Poland	2020-05-09	15651	285	325.143	785	9	17.286	414.08	7.54	8.602	20.769	0.238	0.457	1.04			2768	73.233									12936	0.342	0.0251	39.8	tests performed														83.33	37797000	124.027
POL	Europe	Poland	2020-05-10	15996	345	329	800	15	17.429	423.208	9.128	8.704	21.166	0.397	0.461	1.08			2658	70.323									13390	0.354	0.0246	40.7	tests performed														83.33	37797000	124.027
POL	Europe	Poland	2020-05-11	16326	330	331.429	811	11	16.143	431.939	8.731	8.769	21.457	0.291	0.427	1.11			2598	68.736									13843	0.366	0.0239	41.8	tests performed														83.33	37797000	124.027
POL	Europe	Poland	2020-05-12	16921	595	355.714	839	28	17.571	447.681	15.742	9.411	22.198	0.741	0.465	1.14			2571	68.021									14296	0.378	0.0249	40.2	tests performed														83.33	37797000	124.027
POL	Europe	Poland	2020-05-13	17204	283	352	861	22	18.286	455.168	7.487	9.313	22.78	0.582	0.484	1.09			2648	70.058									14749	0.39	0.0239	41.9	tests performed														83.33	37797000	124.027
POL	Europe	Poland	2020-05-14	17615	411	366.857	883	22	18.286	466.042	10.874	9.706	23.362	0.582	0.484	1.07			2538	67.148					488270		12.918		15203	0.402	0.0241	41.4	tests performed														83.33	37797000	124.027
POL	Europe	Poland	2020-05-15	18016	401	378.571	907	24	18.714	476.652	10.609	10.016	23.997	0.635	0.495	1.03			2579	68.233									15830	0.419	0.0239	41.8	tests performed														83.33	37797000	124.027
POL	Europe	Poland	2020-05-16	18257	241	372.286	915	8	18.571	483.028	6.376	9.85	24.208	0.212	0.491	0.99			2407	63.682									16457	0.435	0.0226	44.2	tests performed														83.33	37797000	124.027
POL	Europe	Poland	2020-05-17	18529	272	361.857	925	10	17.857	490.224	7.196	9.574	24.473	0.265	0.472	1			2459	65.058									17084	0.452	0.0212	47.2	tests performed														83.33	37797000	124.027
POL	Europe	Poland	2020-05-18	18885	356	365.571	936	11	17.857	499.643	9.419	9.672	24.764	0.291	0.472	1.04			2544	67.307									17711	0.469	0.0206	48.4	tests performed														83.33	37797000	124.027
POL	Europe	Poland	2020-05-19	19268	383	335.286	948	12	15.571	509.776	10.133	8.871	25.081	0.317	0.412	1.07			2490	65.878									18338	0.485	0.0183	54.7	tests performed														83.33	37797000	124.027
POL	Europe	Poland	2020-05-20	19739	471	362.143	962	14	14.429	522.237	12.461	9.581	25.452	0.37	0.382	1.11			2414	63.868									18965	0.502	0.0191	52.4	tests performed														83.33	37797000	124.027
POL	Europe	Poland	2020-05-21	20143	404	361.143	972	10	12.714	532.926	10.689	9.555	25.716	0.265	0.336	1.1			2330	61.645					625414		16.547		19592	0.518	0.0184	54.2	tests performed														83.33	37797000	124.027
POL	Europe	Poland	2020-05-22	20619	476	371.857	982	10	10.714	545.519	12.594	9.838	25.981	0.265	0.283	1.08			2261	59.82									19762	0.523	0.0188	53.1	tests performed														83.33	37797000	124.027
POL	Europe	Poland	2020-05-23	20931	312	382	993	11	11.143	553.774	8.255	10.107	26.272	0.291	0.295	1.04			2271	60.084									19932	0.527	0.0192	52.2	tests performed														83.33	37797000	124.027
POL	Europe	Poland	2020-05-24	21326	395	399.571	996	3	10.143	564.225	10.451	10.572	26.351	0.079	0.268	1.03			2242	59.317									20101	0.532	0.0199	50.3	tests performed														83.33	37797000	124.027
POL	Europe	Poland	2020-05-25	21631	305	392.286	1007	11	10.143	572.294	8.069	10.379	26.642	0.291	0.268	1			2268	60.005									20271	0.536	0.0194	51.7	tests performed														79.63	37797000	124.027
POL	Europe	Poland	2020-05-26	22074	443	400.857	1024	17	10.857	584.015	11.721	10.606	27.092	0.45	0.287	1.01			2171	57.438									20441	0.541	0.0196	51	tests performed														79.63	37797000	124.027
POL	Europe	Poland	2020-05-27	22473	399	390.571	1028	4	9.429	594.571	10.556	10.333	27.198	0.106	0.249	1			2320	61.381									20611	0.545	0.0189	52.8	tests performed														79.63	37797000	124.027
POL	Europe	Poland	2020-05-28	22825	352	383.143	1038	10	9.429	603.884	9.313	10.137	27.462	0.265	0.249	0.97			2248	59.476					770877		20.395		20780	0.55	0.0184	54.2	tests performed														79.63	37797000	124.027
POL	Europe	Poland	2020-05-29	23155	330	362.286	1051	13	9.857	612.615	8.731	9.585	27.806	0.344	0.261	0.95			2035	53.84									20614	0.545	0.0176	56.9	tests performed														79.63	37797000	124.027
POL	Europe	Poland	2020-05-30	23571	416	377.143	1061	10	9.714	623.621	11.006	9.978	28.071	0.265	0.257	0.94			2207	58.391									20447	0.541	0.0184	54.2	tests performed														64.81	37797000	124.027
POL	Europe	Poland	2020-05-31	23786	215	351.429	1064	3	9.714	629.309	5.688	9.298	28.15	0.079	0.257	0.91			2134	56.46									20281	0.537	0.0173	57.7	tests performed														64.81	37797000	124.027
POL	Europe	Poland	2020-06-01	24165	379	362	1074	10	9.571	639.336	10.027	9.577	28.415	0.265	0.253	0.93			2181	57.703									20114	0.532	0.018	55.6	tests performed														64.81	37797000	124.027
POL	Europe	Poland	2020-06-02	24395	230	331.571	1092	18	9.714	645.422	6.085	8.772	28.891	0.476	0.257	0.94			2219	58.708									19948	0.528	0.0166	60.2	tests performed														53.7	37797000	124.027
POL	Europe	Poland	2020-06-03	24687	292	316.286	1115	23	12.429	653.147	7.725	8.368	29.5	0.609	0.329	0.99			2150	56.883									19781	0.523	0.016	62.5	tests performed														53.7	37797000	124.027
POL	Europe	Poland	2020-06-04	25048	361	317.571	1117	2	11.286	662.698	9.551	8.402	29.553	0.053	0.299	1.07			2102	55.613					908180		24.028		19615	0.519	0.0162	61.8	tests performed														53.7	37797000	124.027
POL	Europe	Poland	2020-06-05	25410	362	322.143	1137	20	12.286	672.276	9.577	8.523	30.082	0.529	0.325	1.15			2085	55.163									19456	0.515	0.0166	60.4	tests performed														53.7	37797000	124.027
POL	Europe	Poland	2020-06-06	25986	576	345	1153	16	13.143	687.515	15.239	9.128	30.505	0.423	0.348	1.23			2128	56.301									19297	0.511	0.0179	55.9	tests performed														53.7	37797000	124.027
POL	Europe	Poland	2020-06-07	26561	575	396.429	1157	4	13.286	702.728	15.213	10.488	30.611	0.106	0.352	1.24			2007	53.099									19138	0.506	0.0207	48.3	tests performed														53.7	37797000	124.027
POL	Europe	Poland	2020-06-08	27160	599	427.857	1166	9	13.143	718.576	15.848	11.32	30.849	0.238	0.348	1.19			1881	49.766									18980	0.502	0.0225	44.4	tests performed														53.7	37797000	124.027
POL	Europe	Poland	2020-06-09	27560	400	452.143	1183	17	13	729.158	10.583	11.962	31.299	0.45	0.344	1.09			2039	53.946									18821	0.498	0.024	41.6	tests performed														53.7	37797000	124.027
POL	Europe	Poland	2020-06-10	27842	282	450.714	1206	23	13	736.619	7.461	11.925	31.907	0.609	0.344	1.01			1993	52.729									18662	0.494	0.0242	41.4	tests performed														53.7	37797000	124.027
POL	Europe	Poland	2020-06-11	28201	359	450.429	1215	9	14	746.117	9.498	11.917	32.145	0.238	0.37	0.99									1037702		27.455		18503	0.49	0.0243	41.1	tests performed														53.7	37797000	124.027
POL	Europe	Poland	2020-06-12	28577	376	452.429	1222	7	12.143	756.065	9.948	11.97	32.331	0.185	0.321	0.99			1629	43.099									18309	0.484	0.0247	40.5	tests performed														53.7	37797000	124.027
POL	Europe	Poland	2020-06-13	29017	440	433	1237	15	12	767.706	11.641	11.456	32.727	0.397	0.317	0.99			1711	45.268									18116	0.479	0.0239	41.8	tests performed														53.7	37797000	124.027
POL	Europe	Poland	2020-06-14	29392	375	404.429	1247	10	12.857	777.628	9.921	10.7	32.992	0.265	0.34	0.99			1748	46.247									17922	0.474	0.0226	44.3	tests performed														53.7	37797000	124.027
POL	Europe	Poland	2020-06-15	29788	396	375.429	1256	9	12.857	788.105	10.477	9.933	33.23	0.238	0.34	0.99			1736	45.93									17728	0.469	0.0212	47.2	tests performed														50.93	37797000	124.027
POL	Europe	Poland	2020-06-16	30195	407	376.429	1272	16	12.714	798.873	10.768	9.959	33.653	0.423	0.336	0.99			1806	47.782									17535	0.464	0.0215	46.6	tests performed														50.93	37797000	124.027
POL	Europe	Poland	2020-06-17	30701	506	408.429	1286	14	11.429	812.26	13.387	10.806	34.024	0.37	0.302	0.97			1693	44.792									17341	0.459	0.0236	42.5	tests performed														50.93	37797000	124.027
POL	Europe	Poland	2020-06-18	31015	314	402	1316	30	14.429	820.568	8.308	10.636	34.818	0.794	0.382	0.91			1849	48.919					1157732		30.63		17147	0.454	0.0234	42.7	tests performed														50.93	37797000	124.027
POL	Europe	Poland	2020-06-19	31316	301	391.286	1334	18	16	828.531	7.964	10.352	35.294	0.476	0.423	0.87			1886	49.898									17570	0.465	0.0223	44.9	tests performed														50.93	37797000	124.027
POL	Europe	Poland	2020-06-20	31620	304	371.857	1346	12	15.571	836.574	8.043	9.838	35.611	0.317	0.412	0.84			1931	51.089									17992	0.476	0.0207	48.4	tests performed														50.93	37797000	124.027
POL	Europe	Poland	2020-06-21	31931	311	362.714	1356	10	15.571	844.802	8.228	9.596	35.876	0.265	0.412	0.85			1877	49.66									18415	0.487	0.0197	50.8	tests performed														50.93	37797000	124.027
POL	Europe	Poland	2020-06-22	32227	296	348.429	1359	3	14.714	852.634	7.831	9.218	35.955	0.079	0.389	0.85			1899	50.242									18838	0.498	0.0185	54.1	tests performed														50.93	37797000	124.027
POL	Europe	Poland	2020-06-23	32527	300	333.143	1375	16	14.714	860.571	7.937	8.814	36.379	0.423	0.389	0.85			1936	51.221									19260	0.51	0.0173	57.8	tests performed														50.93	37797000	124.027
POL	Europe	Poland	2020-06-24	32821	294	302.857	1396	21	15.714	868.349	7.778	8.013	36.934	0.556	0.416	0.84			1965	51.988									19683	0.521	0.0154	65	tests performed														50.93	37797000	124.027
POL	Europe	Poland	2020-06-25	33119	298	300.571	1412	16	13.714	876.234	7.884	7.952	37.357	0.423	0.363	0.85			1974	52.226					1298470		34.354		20105	0.532	0.015	66.9	tests performed														50.93	37797000	124.027
POL	Europe	Poland	2020-06-26	33395	276	297	1429	17	13.571	883.536	7.302	7.858	37.807	0.45	0.359	0.85			1933	51.142									19912	0.527	0.0149	67	tests performed														50.93	37797000	124.027
POL	Europe	Poland	2020-06-27	33714	319	299.143	1435	6	12.714	891.976	8.44	7.914	37.966	0.159	0.336	0.85			1869	49.448									19718	0.522	0.0152	65.9	tests performed														50.93	37797000	124.027
POL	Europe	Poland	2020-06-28	33907	193	282.286	1438	3	11.714	897.082	5.106	7.468	38.045	0.079	0.31	0.86			1845	48.813									19524	0.517	0.0145	69.2	tests performed														50.93	37797000	124.027
POL	Europe	Poland	2020-06-29	34154	247	275.286	1444	6	12.143	903.617	6.535	7.283	38.204	0.159	0.321	0.89			1797	47.543									19330	0.511	0.0142	70.2	tests performed														50.93	37797000	124.027
POL	Europe	Poland	2020-06-30	34393	239	266.571	1463	19	12.571	909.94	6.323	7.053	38.707	0.503	0.333	0.93			1811	47.914									19136	0.506	0.0139	71.8	tests performed														50.93	37797000	124.027
POL	Europe	Poland	2020-07-01	34775	382	279.143	1477	14	11.571	920.047	10.107	7.385	39.077	0.37	0.306	0.98			1923	50.877									18943	0.501	0.0147	67.9	tests performed														50.93	37797000	124.027
POL	Europe	Poland	2020-07-02	35146	371	289.571	1492	15	11.429	929.862	9.816	7.661	39.474	0.397	0.302	0.98			1787	47.279					1429711		37.826		18749	0.496	0.0154	64.7	tests performed														50.93	37797000	124.027
POL	Europe	Poland	2020-07-03	35405	259	287.143	1507	15	11.143	936.715	6.852	7.597	39.871	0.397	0.295	0.95			1743	46.115									18742	0.496	0.0153	65.3	tests performed														50.93	37797000	124.027
POL	Europe	Poland	2020-07-04	35719	314	286.429	1512	5	11	945.022	8.308	7.578	40.003	0.132	0.291	0.93			1731	45.797									18735	0.496	0.0153	65.4	tests performed														50.93	37797000	124.027
POL	Europe	Poland	2020-07-05	35950	231	291.857	1517	5	11.286	951.134	6.112	7.722	40.135	0.132	0.299	0.91			1765	46.697									18728	0.495	0.0156	64.2	tests performed														50.93	37797000	124.027
POL	Europe	Poland	2020-07-06	36155	205	285.857	1521	4	11	956.557	5.424	7.563	40.241	0.106	0.291	0.91			1790	47.358									18721	0.495	0.0153	65.5	tests performed														50.93	37797000	124.027
POL	Europe	Poland	2020-07-07	36412	257	288.429	1528	7	9.286	963.357	6.799	7.631	40.426	0.185	0.246	0.93			1658	43.866									18714	0.495	0.0154	64.9	tests performed														50.93	37797000	124.027
POL	Europe	Poland	2020-07-08	36689	277	273.429	1542	14	9.286	970.686	7.329	7.234	40.797	0.37	0.246	0.95			1683	44.527									18708	0.495	0.0146	68.4	tests performed														50.93	37797000	124.027
POL	Europe	Poland	2020-07-09	36951	262	257.857	1551	9	8.429	977.617	6.932	6.822	41.035	0.238	0.223	0.96			1687	44.633					1560616		41.289		18701	0.495	0.0138	72.5	tests performed														39.81	37797000	124.027
POL	Europe	Poland	2020-07-10	37216	265	258.714	1562	11	7.857	984.628	7.011	6.845	41.326	0.291	0.208	1			1597	42.252									18563	0.491	0.0139	71.8	tests performed														39.81	37797000	124.027
POL	Europe	Poland	2020-07-11	37521	305	257.429	1568	6	8	992.698	8.069	6.811	41.485	0.159	0.212	1.04			1617	42.781									18425	0.487	0.014	71.6	tests performed														39.81	37797000	124.027
POL	Europe	Poland	2020-07-12	37891	370	277.286	1571	3	7.714	1002.49	9.789	7.336	41.564	0.079	0.204	1.08			1610	42.596									18287	0.484	0.0152	65.9	tests performed														39.81	37797000	124.027
POL	Europe	Poland	2020-07-13	38190	299	290.714	1576	5	7.857	1010.4	7.911	7.691	41.696	0.132	0.208	1.08			1640	43.39									18148	0.48	0.016	62.4	tests performed														39.81	37797000	124.027
POL	Europe	Poland	2020-07-14	38457	267	292.143	1588	12	8.571	1017.46	7.064	7.729	42.014	0.317	0.227	1.06			1581	41.829									18010	0.476	0.0162	61.6	tests performed														39.81	37797000	124.027
POL	Europe	Poland	2020-07-15	38721	264	290.286	1594	6	7.429	1024.45	6.985	7.68	42.173	0.159	0.197	1.05			1575	41.67									17872	0.473	0.0162	61.6	tests performed														39.81	37797000	124.027
POL	Europe	Poland	2020-07-16	39054	333	300.429	1605	11	7.714	1033.26	8.81	7.948	42.464	0.291	0.204	1.08			1550	41.009					1684756		44.574		17734	0.469	0.0169	59	tests performed														39.81	37797000	124.027
POL	Europe	Poland	2020-07-17	39407	353	313	1612	7	7.143	1042.6	9.339	8.281	42.649	0.185	0.189	1.1			1604	42.437									17736	0.469	0.0176	56.7	tests performed														39.81	37797000	124.027
POL	Europe	Poland	2020-07-18	39746	339	317.857	1618	6	7.143	1051.57	8.969	8.41	42.808	0.159	0.189	1.11			1551	41.035									17737	0.469	0.0179	55.8	tests performed														39.81	37797000	124.027
POL	Europe	Poland	2020-07-19	40104	358	316.143	1624	6	7.571	1061.04	9.472	8.364	42.966	0.159	0.2	1.14			1560	41.273									17738	0.469	0.0178	56.1	tests performed														39.81	37797000	124.027
POL	Europe	Poland	2020-07-20	40383	279	313.286	1627	3	7.286	1068.42	7.382	8.289	43.046	0.079	0.193	1.17			1575	41.67									17739	0.469	0.0177	56.6	tests performed														39.81	37797000	124.027
POL	Europe	Poland	2020-07-21	40782	399	332.143	1636	9	6.857	1078.97	10.556	8.788	43.284	0.238	0.181	1.2			1607	42.517									17740	0.469	0.0187	53.4	tests performed														39.81	37797000	124.027
POL	Europe	Poland	2020-07-22	41162	380	348.714	1642	6	6.857	1089.03	10.054	9.226	43.443	0.159	0.181	1.21			1644	43.496									17742	0.469	0.0197	50.9	tests performed														39.81	37797000	124.027
POL	Europe	Poland	2020-07-23	41580	418	360.857	1651	9	6.571	1100.09	11.059	9.547	43.681	0.238	0.174	1.22			1626	43.019					1808956		47.86		17743	0.469	0.0203	49.2	tests performed														39.81	37797000	124.027
POL	Europe	Poland	2020-07-24	42038	458	375.857	1655	4	6.143	1112.2	12.117	9.944	43.787	0.106	0.163	1.25			1617	42.781									17752	0.47	0.0212	47.2	tests performed														39.81	37797000	124.027
POL	Europe	Poland	2020-07-25	42622	584	410.857	1664	9	6.571	1127.66	15.451	10.87	44.025	0.238	0.174	1.27			1594	42.173									17762	0.47	0.0231	43.2	tests performed														39.81	37797000	124.027
POL	Europe	Poland	2020-07-26	43065	443	423	1671	7	6.714	1139.38	11.721	11.191	44.21	0.185	0.178	1.25			1601	42.358									17771	0.47	0.0238	42	tests performed														39.81	37797000	124.027
POL	Europe	Poland	2020-07-27	43402	337	431.286	1676	5	7	1148.29	8.916	11.411	44.342	0.132	0.185	1.24			1625	42.993									17781	0.47	0.0243	41.2	tests performed														39.81	37797000	124.027
POL	Europe	Poland	2020-07-28	43904	502	446	1682	6	6.571	1161.57	13.281	11.8	44.501	0.159	0.174	1.26			1655	43.787									17790	0.471	0.0251	39.9	tests performed														39.81	37797000	124.027
POL	Europe	Poland	2020-07-29	44416	512	464.857	1694	12	7.429	1175.12	13.546	12.299	44.818	0.317	0.197	1.27			1687	44.633									17800	0.471	0.0261	38.3	tests performed														39.81	37797000	124.027
POL	Europe	Poland	2020-07-30	45031	615	493	1709	15	8.286	1191.39	16.271	13.043	45.215	0.397	0.219	1.28			1694	44.818					1933620		51.158		17809	0.471	0.0277	36.1	tests performed														39.81	37797000	124.027
POL	Europe	Poland	2020-07-31	45688	657	521.429	1716	7	8.714	1208.77	17.382	13.796	45.4	0.185	0.231	1.28			1778	47.041									18151	0.48	0.0287	34.8	tests performed														39.81	37797000	124.027
POL	Europe	Poland	2020-08-01	46346	658	532	1721	5	8.143	1226.18	17.409	14.075	45.533	0.132	0.215	1.27			1841	48.708									18493	0.489	0.0288	34.8	tests performed														39.81	37797000	124.027
POL	Europe	Poland	2020-08-02	46894	548	547	1731	10	8.571	1240.68	14.499	14.472	45.797	0.265	0.227	1.27			1835	48.549									18835	0.498	0.029	34.4	tests performed														39.81	37797000	124.027
POL	Europe	Poland	2020-08-03	47469	575	581	1732	1	8	1255.89	15.213	15.372	45.824	0.026	0.212	1.27			1841	48.708									19177	0.507	0.0303	33	tests performed														39.81	37797000	124.027
[truncated: 631 more rows]
[truncated: 25 more columns]

## Sheet: Portugal
iso_code	continent	location	date	total_cases	new_cases	new_cases_smoothed	total_deaths	new_deaths	new_deaths_smoothed	total_cases_per_million	new_cases_per_million	new_cases_smoothed_per_million	total_deaths_per_million	new_deaths_per_million	new_deaths_smoothed_per_million	reproduction_rate	icu_patients	icu_patients_per_million	hosp_patients	hosp_patients_per_million	weekly_icu_admissions	weekly_icu_admissions_per_million	weekly_hosp_admissions	weekly_hosp_admissions_per_million	total_tests	new_tests	total_tests_per_thousand	new_tests_per_thousand	new_tests_smoothed	new_tests_smoothed_per_thousand	positive_rate	tests_per_case	tests_units	total_vaccinations	people_vaccinated	people_fully_vaccinated	total_boosters	new_vaccinations	new_vaccinations_smoothed	total_vaccinations_per_hundred	people_vaccinated_per_hundred	people_fully_vaccinated_per_hundred	total_boosters_per_hundred	new_vaccinations_smoothed_per_million	new_people_vaccinated_smoothed	new_people_vaccinated_smoothed_per_hundred	stringency_index	population	population_density
[truncated: 787 more rows]
[truncated: 25 more columns]

[truncated: 5 more sheets: Vacination_PL_PT, apple_mobility_report, Poland_Mobility_apple, Portugal_Mobility_apple, Region_Mobility_Report_CSVs]
