# Supplementary material for: Human Mobility Restrictions and COVID-19 Infection Rates: Analysis of Mobility Data and Coronavirus Spread in Poland and Portugal
Source: Int J Environ Res Public Health. 2022 Nov 4;19(21):14455. doi: 10.3390/ijerph192114455 (PMC9655221; doi:10.3390/ijerph192114455)
Supplement: Supplementary file 1 [file ijerph-19-14455-s001.zip › PT-causation-data.xlsx]

## Sheet: Portugal
iso_code	continent	location	date	total_cases	new_cases	new_cases_smoothed	total_deaths	new_deaths	new_deaths_smoothed	total_cases_per_million	new_cases_per_million	new_cases_smoothed_per_million	total_deaths_per_million	new_deaths_per_million	new_deaths_smoothed_per_million	reproduction_rate	icu_patients	icu_patients_per_million	hosp_patients	hosp_patients_per_million	weekly_icu_admissions	weekly_icu_admissions_per_million	weekly_hosp_admissions	weekly_hosp_admissions_per_million	total_tests	new_tests	total_tests_per_thousand	new_tests_per_thousand	new_tests_smoothed	new_tests_smoothed_per_thousand	positive_rate	tests_per_case	tests_units	total_vaccinations	people_vaccinated	people_fully_vaccinated	total_boosters	new_vaccinations	new_vaccinations_smoothed	total_vaccinations_per_hundred	people_vaccinated_per_hundred	people_fully_vaccinated_per_hundred	total_boosters_per_hundred	new_vaccinations_smoothed_per_million	new_people_vaccinated_smoothed	new_people_vaccinated_smoothed_per_hundred	stringency_index	population	population_density
PRT	Europe	Portugal	2020-03-01																						25		0.002						tests performed														5.56	10167923	112.371
PRT	Europe	Portugal	2020-03-02	2	2					0.197	0.197														70	45	0.007	0.004					tests performed														5.56	10167923	112.371
PRT	Europe	Portugal	2020-03-03	2	0					0.197	0														131	61	0.013	0.006					tests performed														5.56	10167923	112.371
PRT	Europe	Portugal	2020-03-04	5	3					0.492	0.295														171	40	0.017	0.004					tests performed														5.56	10167923	112.371
PRT	Europe	Portugal	2020-03-05	8	3					0.787	0.295								9	0.885					251	80	0.025	0.008					tests performed														5.56	10167923	112.371
PRT	Europe	Portugal	2020-03-06	13	5					1.279	0.492								13	1.279					332	81	0.033	0.008					tests performed														5.56	10167923	112.371
PRT	Europe	Portugal	2020-03-07	20	7	2.857				1.967	0.688	0.281							21	2.065					411	79	0.04	0.008					tests performed														5.56	10167923	112.371
PRT	Europe	Portugal	2020-03-08	30	10	4.286				2.95	0.983	0.421							30	2.95					495	84	0.049	0.008	67	0.007	0.064	15.6	tests performed														5.56	10167923	112.371
PRT	Europe	Portugal	2020-03-09	30	0	4				2.95	0	0.393							38	3.737					670	175	0.066	0.017	86	0.008	0.0465	21.5	tests performed														27.31	10167923	112.371
PRT	Europe	Portugal	2020-03-10	41	11	5.571				4.032	1.082	0.548							40	3.934					976	306	0.096	0.03	121	0.012	0.046	21.7	tests performed														35.65	10167923	112.371
PRT	Europe	Portugal	2020-03-11	59	18	7.714				5.803	1.77	0.759							57	5.606					1556	580	0.153	0.057	198	0.019	0.039	25.7	tests performed														35.65	10167923	112.371
PRT	Europe	Portugal	2020-03-12	59	0	7.286				5.803	0	0.717							69	6.786					2494	938	0.245	0.092	320	0.031	0.0228	43.9	tests performed														43.06	10167923	112.371
PRT	Europe	Portugal	2020-03-13	112	53	14.143				11.015	5.212	1.391							107	10.523					4045	1551	0.398	0.153	530	0.052	0.0267	37.5	tests performed														43.06	10167923	112.371
PRT	Europe	Portugal	2020-03-14	169	57	21.286				16.621	5.606	2.093				2.96	10	0.983	114	11.212					5298	1253	0.521	0.123	698	0.069	0.0305	32.8	tests performed														43.06	10167923	112.371
PRT	Europe	Portugal	2020-03-15	245	76	30.714				24.095	7.474	3.021				2.94	9	0.885	139	13.67					6249	951	0.615	0.094	822	0.081	0.0374	26.8	tests performed														53.7	10167923	112.371
PRT	Europe	Portugal	2020-03-16	331	86	43				32.553	8.458	4.229				2.92	18	1.77	139	13.67					7932	1683	0.78	0.166	1037	0.102	0.0415	24.1	tests performed														55.56	10167923	112.371
PRT	Europe	Portugal	2020-03-17	448	117	58.143	1	1		44.06	11.507	5.718	0.098	0.098		2.88	17	1.672	206	20.26					10236	2304	1.007	0.227	1323	0.13	0.0439	22.8	tests performed														55.56	10167923	112.371
PRT	Europe	Portugal	2020-03-18	448	0	55.571	2	1		44.06	0	5.465	0.197	0.098		2.84	20	1.967	89	8.753					12701	2465	1.249	0.242	1592	0.157	0.0349	28.6	tests performed														61.11	10167923	112.371
PRT	Europe	Portugal	2020-03-19	785	337	103.714	3	1		77.204	33.143	10.2	0.295	0.098		2.85	20	1.967	89	8.753					15199	2498	1.495	0.246	1815	0.179	0.0571	17.5	tests performed														82.41	10167923	112.371
PRT	Europe	Portugal	2020-03-20	1020	235	129.714	6	3		100.315	23.112	12.757	0.59	0.295		2.77	26	2.557	126	12.392					18414	3215	1.811	0.316	2053	0.202	0.0632	15.8	tests performed														82.41	10167923	112.371
PRT	Europe	Portugal	2020-03-21	1280	260	158.714	12	6		125.886	25.571	15.609	1.18	0.59		2.67	35	3.442	156	15.342					20930	2516	2.058	0.247	2233	0.22	0.0711	14.1	tests performed														82.41	10167923	112.371
PRT	Europe	Portugal	2020-03-22	1600	320	193.571	14	2	2	157.358	31.472	19.037	1.377	0.197	0.197	2.59	41	4.032	169	16.621					23039	2109	2.266	0.207	2399	0.236	0.0807	12.4	tests performed														82.41	10167923	112.371
PRT	Europe	Portugal	2020-03-23	2060	460	247	23	9	3.286	202.598	45.24	24.292	2.262	0.885	0.323	2.5	47	4.622	201	19.768					27220	4181	2.677	0.411	2755	0.271	0.0897	11.2	tests performed														82.41	10167923	112.371
PRT	Europe	Portugal	2020-03-24	2362	302	273.429	33	10	4.571	232.299	29.701	26.891	3.246	0.983	0.45	2.4	48	4.721	203	19.965					32247	5027	3.171	0.494	3144	0.309	0.087	11.5	tests performed														82.41	10167923	112.371
PRT	Europe	Portugal	2020-03-25	2995	633	363.857	43	10	5.857	294.554	62.255	35.785	4.229	0.983	0.576	2.31	61	5.999	276	27.144					37566	5319	3.695	0.523	3552	0.349	0.1024	9.8	tests performed														82.41	10167923	112.371
PRT	Europe	Portugal	2020-03-26	3544	549	394.143	60	17	8.143	348.547	53.993	38.763	5.901	1.672	0.801	2.2	61	5.999	191	18.785					44260	6694	4.353	0.658	4152	0.408	0.0949	10.5	tests performed														82.41	10167923	112.371
PRT	Europe	Portugal	2020-03-27	4268	724	464	76	16	10	419.751	71.204	45.634	7.474	1.574	0.983	2.12	71	6.983	354	34.815					52173	7913	5.131	0.778	4823	0.474	0.0962	10.4	tests performed														82.41	10167923	112.371
PRT	Europe	Portugal	2020-03-28	5170	902	555.714	100	24	12.571	508.462	88.71	54.654	9.835	2.36	1.236	2.03	89	8.753	418	41.11					59066	6893	5.809	0.678	5448	0.536	0.102	9.8	tests performed														82.41	10167923	112.371
PRT	Europe	Portugal	2020-03-29	5962	792	623.143	119	19	15	586.354	77.892	61.285	11.703	1.869	1.475	1.93	138	13.572	486	47.797					64098	5032	6.304	0.495	5866	0.577	0.1062	9.4	tests performed														82.41	10167923	112.371
PRT	Europe	Portugal	2020-03-30	6408	446	621.143	140	21	16.714	630.217	43.863	61.088	13.769	2.065	1.644	1.83	164	16.129	571	56.157					72084	7986	7.089	0.785	6409	0.63	0.0969	10.3	tests performed														82.41	10167923	112.371
PRT	Europe	Portugal	2020-03-31	7443	1035	725.857	160	20	18.143	732.008	101.791	71.387	15.736	1.967	1.784	1.75	188	18.49	627	61.665					80046	7962	7.872	0.783	6828	0.672	0.1063	9.4	tests performed														82.41	10167923	112.371
PRT	Europe	Portugal	2020-04-01	8251	808	750.857	187	27	20.571	811.473	79.466	73.846	18.391	2.655	2.023	1.66	230	22.62	726	71.401					88696	8650	8.723	0.851	7304	0.718	0.1028	9.7	tests performed														82.41	10167923	112.371
PRT	Europe	Portugal	2020-04-02	9034	783	784.286	209	22	21.286	888.48	77.007	77.133	20.555	2.164	2.093	1.56	240	23.604	1042	102.479					97995	9299	9.638	0.915	7676	0.755	0.1022	9.8	tests performed														82.41	10167923	112.371
PRT	Europe	Portugal	2020-04-03	9886	852	802.571	246	37	24.286	972.273	83.793	78.932	24.194	3.639	2.388	1.49	245	24.095	1058	104.053					107474	9479	10.57	0.932	7900	0.777	0.1016	9.8	tests performed														82.41	10167923	112.371
PRT	Europe	Portugal	2020-04-04	10524	638	764.857	266	20	23.714	1035.02	62.746	75.223	26.161	1.967	2.332	1.42	251	24.685	1075	105.725					116632	9158	11.471	0.901	8224	0.809	0.093	10.8	tests performed														82.41	10167923	112.371
PRT	Europe	Portugal	2020-04-05	11278	754	759.429	295	29	25.143	1109.17	74.155	74.689	29.013	2.852	2.473	1.37	267	26.259	1084	106.61					123348	6716	12.131	0.661	8464	0.832	0.0897	11.1	tests performed														82.41	10167923	112.371
PRT	Europe	Portugal	2020-04-06	11730	452	760.286	311	16	24.429	1153.63	44.454	74.773	30.586	1.574	2.403	1.32	270	26.554	1099	108.085					132717	9369	13.053	0.921	8662	0.852	0.0878	11.4	tests performed														82.41	10167923	112.371
PRT	Europe	Portugal	2020-04-07	12442	712	714.143	345	34	26.429	1223.65	70.024	70.235	33.93	3.344	2.599	1.28	271	26.652	1180	116.051					143340	10623	14.097	1.045	9042	0.889	0.079	12.7	tests performed														82.41	10167923	112.371
PRT	Europe	Portugal	2020-04-08	13141	699	698.571	380	35	27.571	1292.4	68.746	68.703	37.372	3.442	2.712	1.24	245	24.095	1211	119.1					155031	11691	15.247	1.15	9476	0.932	0.0737	13.6	tests performed														82.41	10167923	112.371
PRT	Europe	Portugal	2020-04-09	13956	815	703.143	409	29	28.571	1372.55	80.154	69.153	40.225	2.852	2.81	1.2	241	23.702	1173	115.363					167240	12209	16.448	1.201	9892	0.973	0.0711	14.1	tests performed														87.96	10167923	112.371
PRT	Europe	Portugal	2020-04-10	15472	1516	798	435	26	27	1521.65	149.096	78.482	42.782	2.557	2.655	1.17	226	22.227	1179	115.953					177456	10216	17.453	1.005	9997	0.983	0.0798	12.5	tests performed														87.96	10167923	112.371
PRT	Europe	Portugal	2020-04-11	15987	515	780.429	470	35	29.143	1572.3	50.649	76.754	46.224	3.442	2.866	1.12	233	22.915	1175	115.559					186577	9121	18.35	0.897	9992	0.983	0.0781	12.8	tests performed														87.96	10167923	112.371
PRT	Europe	Portugal	2020-04-12	16585	598	758.143	504	34	29.857	1631.11	58.812	74.562	49.568	3.344	2.936	1.07	228	22.423	1177	115.756					191787	5210	18.862	0.512	9777	0.962	0.0775	12.9	tests performed														87.96	10167923	112.371
PRT	Europe	Portugal	2020-04-13	16934	349	743.429	535	31	32	1665.43	34.324	73.115	52.616	3.049	3.147	1.04	188	18.49	1187	116.74					200731	8944	19.742	0.88	9716	0.956	0.0765	13.1	tests performed														87.96	10167923	112.371
PRT	Europe	Portugal	2020-04-14	17448	514	715.143	567	32	31.714	1715.98	50.551	70.333	55.764	3.147	3.119	1.01	218	21.44	1227	120.674					212651	11920	20.914	1.172	9902	0.974	0.0722	13.8	tests performed														82.41	10167923	112.371
PRT	Europe	Portugal	2020-04-15	18091	643	707.143	599	32	31.286	1779.22	63.238	69.546	58.911	3.147	3.077	0.99	208	20.456	1200	118.018					226300	13649	22.256	1.342	10181	1.001	0.0695	14.4	tests performed														82.41	10167923	112.371
PRT	Europe	Portugal	2020-04-16	18841	750	697.857	629	30	31.429	1852.98	73.761	68.633	61.861	2.95	3.091	0.96	229	22.522	1302	128.05					239774	13474	23.581	1.325	10362	1.019	0.0673	14.8	tests performed														82.41	10167923	112.371
PRT	Europe	Portugal	2020-04-17	19022	181	507.143	657	28	31.714	1870.79	17.801	49.877	64.615	2.754	3.119	0.94	222	21.833	1284	126.279					254494	14720	25.029	1.448	11005	1.082	0.0461	21.7	tests performed														82.41	10167923	112.371
PRT	Europe	Portugal	2020-04-18	19685	663	528.286	687	30	31	1935.99	65.205	51.956	67.565	2.95	3.049	0.94	228	22.423	1253	123.231					267289	12795	26.287	1.258	11530	1.134	0.0458	21.8	tests performed														82.41	10167923	112.371
PRT	Europe	Portugal	2020-04-19	20206	521	517.286	714	27	30	1987.23	51.24	50.874	70.221	2.655	2.95	0.93	224	22.03	1243	122.247					276791	9502	27.222	0.935	12143	1.194	0.0426	23.5	tests performed														82.41	10167923	112.371
PRT	Europe	Portugal	2020-04-20	20863	657	561.286	735	21	28.571	2051.84	64.615	55.202	72.286	2.065	2.81	0.93	215	21.145	1208	118.805					287880	11089	28.313	1.091	12450	1.224	0.0451	22.2	tests performed														82.41	10167923	112.371
PRT	Europe	Portugal	2020-04-21	21379	516	561.571	762	27	27.857	2102.59	50.748	55.23	74.942	2.655	2.74	0.91	213	20.948	1172	115.264					302810	14930	29.781	1.468	12880	1.267	0.0436	22.9	tests performed														82.41	10167923	112.371
PRT	Europe	Portugal	2020-04-22	21982	603	555.857	785	23	26.571	2161.9	59.304	54.668	77.204	2.262	2.613	0.89	207	20.358	1146	112.707					318341	15531	31.308	1.527	13149	1.293	0.0423	23.7	tests performed														82.41	10167923	112.371
PRT	Europe	Portugal	2020-04-23	22353	371	501.714	820	35	27.286	2198.38	36.487	49.343	80.646	3.442	2.684	0.87	204	20.063	1095	107.692					333524	15183	32.802	1.493	13393	1.317	0.0375	26.7	tests performed														82.41	10167923	112.371
PRT	Europe	Portugal	2020-04-24	22797	444	539.286	854	34	28.143	2242.05	43.667	53.038	83.99	3.344	2.768	0.86	188	18.49	1068	105.036					348341	14817	34.259	1.457	13407	1.319	0.0402	24.9	tests performed														82.41	10167923	112.371
PRT	Europe	Portugal	2020-04-25	23392	595	529.571	880	26	27.571	2300.57	58.517	52.083	86.547	2.557	2.712	0.86	186	18.293	1040	102.282					361787	13446	35.581	1.322	13500	1.328	0.0392	25.5	tests performed														82.41	10167923	112.371
PRT	Europe	Portugal	2020-04-26	23864	472	522.571	903	23	27	2346.99	46.42	51.394	88.809	2.262	2.655	0.85	182	17.899	1005	98.84					370028	8241	36.392	0.81	13320	1.31	0.0392	25.5	tests performed														82.41	10167923	112.371
PRT	Europe	Portugal	2020-04-27	24027	163	452	928	25	27.571	2363.02	16.031	44.454	91.267	2.459	2.712	0.84	176	17.309	995	97.857					382235	12207	37.592	1.201	13479	1.326	0.0335	29.8	tests performed														82.41	10167923	112.371
PRT	Europe	Portugal	2020-04-28	24322	295	420.429	948	20	26.571	2392.03	29.013	41.349	93.234	1.967	2.613	0.84	172	16.916	936	92.054					397751	15516	39.118	1.526	13563	1.334	0.031	32.3	tests performed														82.41	10167923	112.371
PRT	Europe	Portugal	2020-04-29	24505	183	360.429	973	25	26.857	2410.03	17.998	35.448	95.693	2.459	2.641	0.83	169	16.621	980	96.382					412525	14774	40.571	1.453	13455	1.323	0.0268	37.3	tests performed														82.41	10167923	112.371
PRT	Europe	Portugal	2020-04-30	25045	540	384.571	989	16	24.143	2463.14	53.108	37.822	97.267	1.574	2.374	0.84	172	16.916	968	95.201					428963	16438	42.188	1.617	13634	1.341	0.0282	35.5	tests performed														82.41	10167923	112.371
PRT	Europe	Portugal	2020-05-01	25351	306	364.857	1007	18	21.857	2493.23	30.095	35.883	99.037	1.77	2.15	0.85	154	15.146	892	87.727					441636	12673	43.434	1.246	13328	1.311	0.0274	36.5	tests performed														87.96	10167923	112.371
PRT	Europe	Portugal	2020-05-02	25190			1023	16	20.429	2477.4			100.611	1.574	2.009	0.87	150	14.752	855	84.088					452219	10583	44.475	1.041	12919	1.271			tests performed														87.96	10167923	112.371
PRT	Europe	Portugal	2020-05-03	25282	92	225.571	1043	20	20	2486.45	9.048	22.185	102.577	1.967	1.967	0.88	144	14.162	856	84.186					460659	8440	45.305	0.83	12947	1.273	0.0174	57.4	tests performed														87.96	10167923	112.371
PRT	Europe	Portugal	2020-05-04	25524	242	236.857	1063	20	19.286	2510.25	23.8	23.295	104.544	1.967	1.897	0.9	143	14.064	813	79.957					472548	11889	46.474	1.169	12902	1.269	0.0184	54.5	tests performed														69.44	10167923	112.371
PRT	Europe	Portugal	2020-05-05	25702	178	220.143	1074	11	18	2527.75	17.506	21.651	105.626	1.082	1.77	0.91	134	13.179	818	80.449					488705	16157	48.063	1.589	12993	1.278	0.0169	59	tests performed														69.44	10167923	112.371
PRT	Europe	Portugal	2020-05-06	26182	480	262.571	1089	15	16.571	2574.96	47.207	25.824	107.102	1.475	1.63	0.92	136	13.375	838	82.416					504479	15774	49.615	1.551	13136	1.292	0.02	50	tests performed														69.44	10167923	112.371
PRT	Europe	Portugal	2020-05-07	26715	533	261.571	1105	16	16.571	2627.38	52.42	25.725	108.675	1.574	1.63	0.92	135	13.277	874	85.957					520512	16033	51.192	1.577	13078	1.286	0.02	50	tests performed														69.44	10167923	112.371
PRT	Europe	Portugal	2020-05-08	27268	553	296.857	1114	9	15.286	2681.77	54.387	29.195	109.56	0.885	1.503	0.91	127	12.49	842	82.809					535940	15428	52.709	1.517	13472	1.325	0.022	45.4	tests performed														69.44	10167923	112.371
PRT	Europe	Portugal	2020-05-09	27406	138	316.571	1126	12	14.714	2695.34	13.572	31.134	110.74	1.18	1.447	0.88	120	11.802	815	80.154					549462	13522	54.039	1.33	13892	1.366	0.0228	43.9	tests performed														69.44	10167923	112.371
PRT	Europe	Portugal	2020-05-10	27581	175	328.429	1135	9	13.143	2712.55	17.211	32.3	111.626	0.885	1.293	0.87	112	11.015	797	78.384					556969	7507	54.777	0.738	13759	1.353	0.0239	41.9	tests performed														69.44	10167923	112.371
PRT	Europe	Portugal	2020-05-11	27679	98	307.857	1144	9	11.571	2722.19	9.638	30.277	112.511	0.885	1.138	0.86	112	11.015	805	79.171					569706	12737	56.03	1.253	13880	1.365	0.0222	45.1	tests performed														69.44	10167923	112.371
PRT	Europe	Portugal	2020-05-12	27913	234	315.857	1163	19	12.714	2745.2	23.014	31.064	114.379	1.869	1.25	0.87	113	11.113	709	69.729					586350	16644	57.667	1.637	13949	1.372	0.0226	44.2	tests performed														69.44	10167923	112.371
PRT	Europe	Portugal	2020-05-13	28132	219	278.571	1175	12	12.286	2766.74	21.538	27.397	115.559	1.18	1.208	0.86	103	10.13	692	68.057					604565	18215	59.458	1.791	14298	1.406	0.0195	51.3	tests performed														69.44	10167923	112.371
PRT	Europe	Portugal	2020-05-14	28319	187	229.143	1184	9	11.286	2785.13	18.391	22.536	116.445	0.885	1.11	0.87	108	10.622	680	66.877					622894	18329	61.261	1.803	14626	1.438	0.0157	63.8	tests performed														69.44	10167923	112.371
PRT	Europe	Portugal	2020-05-15	28583	264	187.857	1190	6	10.857	2811.09	25.964	18.475	117.035	0.59	1.068	0.88	112	11.015	673	66.189					643492	20598	63.286	2.026	15365	1.511	0.0122	81.8	tests performed														69.44	10167923	112.371
PRT	Europe	Portugal	2020-05-16	28810	227	200.571	1203	13	11	2833.42	22.325	19.726	118.313	1.279	1.082	0.89	115	11.31	657	64.615					659486	15994	64.859	1.573	15718	1.546	0.0128	78.4	tests performed														69.44	10167923	112.371
PRT	Europe	Portugal	2020-05-17	29036	226	207.857	1218	15	11.857	2855.65	22.227	20.442	119.788	1.475	1.166	0.91	108	10.622	649	63.828					668456	8970	65.742	0.882	15927	1.566	0.0131	76.6	tests performed														69.44	10167923	112.371
PRT	Europe	Portugal	2020-05-18	29209	173	218.571	1231	13	12.429	2872.66	17.014	21.496	121.067	1.279	1.222	0.92	105	10.327	628	61.763					680564	12108	66.932	1.191	15837	1.558	0.0138	72.5	tests performed														65.74	10167923	112.371
PRT	Europe	Portugal	2020-05-19	29432	223	217	1247	16	12	2894.59	21.932	21.342	122.641	1.574	1.18	0.94	101	9.933	629	61.861					696759	16195	68.525	1.593	15773	1.551	0.0138	72.7	tests performed														65.74	10167923	112.371
PRT	Europe	Portugal	2020-05-20	29660	228	218.286	1263	16	12.571	2917.02	22.423	21.468	124.214	1.574	1.236	0.94	93	9.146	609	59.894					712201	15442	70.044	1.519	15377	1.512	0.0142	70.4	tests performed														65.74	10167923	112.371
PRT	Europe	Portugal	2020-05-21	29912	252	227.571	1277	14	13.286	2941.8	24.784	22.381	125.591	1.377	1.307	0.95	92	9.048	608	59.796					727547	15346	71.553	1.509	14950	1.47	0.0152	65.7	tests performed														65.74	10167923	112.371
PRT	Europe	Portugal	2020-05-22	30200	288	231	1289	12	14.143	2970.12	28.324	22.719	126.771	1.18	1.391	0.97	84	8.261	576	56.649					742731	15184	73.046	1.493	14177	1.394	0.0163	61.4	tests performed														65.74	10167923	112.371
PRT	Europe	Portugal	2020-05-23	30471	271	237.286	1302	13	14.143	2996.78	26.652	23.337	128.05	1.279	1.391	0.98	80	7.868	550	54.092					753514	10783	74.107	1.06	13433	1.321	0.0177	56.6	tests performed														65.74	10167923	112.371
PRT	Europe	Portugal	2020-05-24	30623	152	226.714	1316	14	14	3011.73	14.949	22.297	129.427	1.377	1.377	0.99	78	7.671	536	52.715					759328	5814	74.679	0.572	12982	1.277	0.0175	57.3	tests performed														65.74	10167923	112.371
PRT	Europe	Portugal	2020-05-25	30788	165	225.571	1330	14	14.143	3027.95	16.228	22.185	130.804	1.377	1.391	1.01	72	7.081	531	52.223					771258	11930	75.852	1.173	12956	1.274	0.0174	57.4	tests performed														65.74	10167923	112.371
PRT	Europe	Portugal	2020-05-26	31007	219	225	1342	12	13.571	3049.49	21.538	22.128	131.984	1.18	1.335	1.02	71	6.983	513	50.453					786363	15105	77.338	1.486	12801	1.259	0.0176	56.9	tests performed														65.74	10167923	112.371
PRT	Europe	Portugal	2020-05-27	31292	285	233.143	1356	14	13.286	3077.52	28.029	22.929	133.361	1.377	1.307	1.04	66	6.491	510	50.158					803584	17221	79.031	1.694	13055	1.284	0.0179	56	tests performed														65.74	10167923	112.371
PRT	Europe	Portugal	2020-05-28	31596	304	240.571	1369	13	13.143	3107.42	29.898	23.66	134.639	1.279	1.293	1.05	65	6.393	512	50.354					820547	16963	80.7	1.668	13286	1.307	0.0181	55.2	tests performed														65.74	10167923	112.371
PRT	Europe	Portugal	2020-05-29	31946	350	249.429	1383	14	13.429	3141.84	34.422	24.531	136.016	1.377	1.321	1.06	66	6.491	529	52.026					836682	16135	82.286	1.587	13422	1.32	0.0186	53.8	tests performed														65.74	10167923	112.371
PRT	Europe	Portugal	2020-05-30	32203	257	247.429	1396	13	13.429	3167.12	25.276	24.334	137.295	1.279	1.321	1.07	63	6.196	514	50.551					849332	12650	83.531	1.244	13688	1.346	0.0181	55.3	tests performed														65.74	10167923	112.371
PRT	Europe	Portugal	2020-05-31	32500	297	268.143	1410	14	13.429	3196.33	29.21	26.371	138.671	1.377	1.321	1.08	64	6.294	474	46.617					855879	6547	84.174	0.644	13793	1.357	0.0194	51.4	tests performed														65.74	10167923	112.371
PRT	Europe	Portugal	2020-06-01	32700	200	273.143	1424	14	13.429	3216	19.67	26.863	140.048	1.377	1.321	1.08	64	6.294	471	46.322					867514	11635	85.319	1.144	13751	1.352	0.0199	50.3	tests performed														60.65	10167923	112.371
PRT	Europe	Portugal	2020-06-02	32895	195	269.714	1436	12	13.429	3235.17	19.178	26.526	141.228	1.18	1.321	1.08	58	5.704	432	42.487					883154	15640	86.857	1.538	13827	1.36	0.0195	51.3	tests performed														60.65	10167923	112.371
PRT	Europe	Portugal	2020-06-03	33261	366	281.286	1447	11	13	3271.17	35.996	27.664	142.31	1.082	1.279	1.09	56	5.508	428	42.093					900384	17230	88.551	1.695	13829	1.36	0.0203	49.2	tests performed														60.65	10167923	112.371
PRT	Europe	Portugal	2020-06-04	33592	331	285.143	1455	8	12.286	3303.72	32.553	28.043	143.097	0.787	1.208	1.09	58	5.704	445	43.765					917591	17207	90.244	1.692	13863	1.363	0.0206	48.6	tests performed														60.65	10167923	112.371
PRT	Europe	Portugal	2020-06-05	33969	377	289	1465	10	11.714	3340.8	37.077	28.423	144.081	0.983	1.152	1.1	58	5.704	421	41.405					932900	15309	91.749	1.506	13745	1.352	0.021	47.6	tests performed														60.65	10167923	112.371
PRT	Europe	Portugal	2020-06-06	34351	382	306.857	1474	9	11.143	3378.37	37.569	30.179	144.966	0.885	1.096	1.1	57	5.606	414	40.716					944336	11436	92.874	1.125	13572	1.335	0.0226	44.2	tests performed														60.65	10167923	112.371
PRT	Europe	Portugal	2020-06-07	34693	342	313.286	1479	5	9.857	3412.01	33.635	30.811	145.457	0.492	0.969	1.09	58	5.704	398	39.143					950950	6614	93.525	0.65	13582	1.336	0.0231	43.4	tests performed														60.65	10167923	112.371
PRT	Europe	Portugal	2020-06-08	34885	192	312.143	1485	6	8.714	3430.89	18.883	30.699	146.048	0.59	0.857	1.08	55	5.409	366	35.996					962160	11210	94.627	1.102	13521	1.33	0.0231	43.3	tests performed														60.65	10167923	112.371
PRT	Europe	Portugal	2020-06-09	35306	421	344.429	1492	7	8	3472.29	41.405	33.874	146.736	0.688	0.787	1.08	65	6.393	394	38.749					975681	13521	95.957	1.33	13218	1.3	0.0261	38.4	tests performed														60.65	10167923	112.371
PRT	Europe	Portugal	2020-06-10	35600	294	334.143	1497	5	7.143	3501.21	28.914	32.862	147.228	0.492	0.702	1.06	70	6.884	417	41.011					983389	7708	96.715	0.758	11858	1.166	0.0282	35.5	tests performed														60.65	10167923	112.371
PRT	Europe	Portugal	2020-06-11	35910	310	331.143	1504	7	7	3531.7	30.488	32.567	147.916	0.688	0.688	1.05	70	6.884	415	40.815					988153	4764	97.183	0.469	10080	0.991	0.0329	30.4	tests performed														60.65	10167923	112.371
PRT	Europe	Portugal	2020-06-12	36180	270	315.857	1505	1	5.714	3558.25	26.554	31.064	148.014	0.098	0.562	1.04	73	7.179	440	43.273					999066	10913	98.257	1.073	9452	0.93	0.0334	29.9	tests performed														60.65	10167923	112.371
PRT	Europe	Portugal	2020-06-13	36463	283	301.714	1512	7	5.429	3586.08	27.833	29.673	148.703	0.688	0.534	1.04	77	7.573	428	42.093					1007039	7973	99.041	0.784	8958	0.881	0.0337	29.7	tests performed														60.65	10167923	112.371
PRT	Europe	Portugal	2020-06-14	36690	227	285.286	1517	5	5.429	3608.41	22.325	28.057	149.195	0.492	0.534	1.05	73	7.179	419	41.208					1011793	4754	99.508	0.468	8692	0.855	0.0328	30.5	tests performed														60.65	10167923	112.371
PRT	Europe	Portugal	2020-06-15	37036	346	307.286	1520	3	5	3642.43	34.029	30.221	149.49	0.295	0.492	1.06	73	7.179	431	42.388					1023036	11243	100.614	1.106	8697	0.855	0.0353	28.3	tests performed														59.26	10167923	112.371
PRT	Europe	Portugal	2020-06-16	37336	300	290	1522	2	4.286	3671.94	29.505	28.521	149.686	0.197	0.421	1.06	71	6.983	423	41.601					1037801	14765	102.066	1.452	8874	0.873	0.0327	30.6	tests performed														59.26	10167923	112.371
PRT	Europe	Portugal	2020-06-17	37672	336	296	1523	1	3.714	3704.99	33.045	29.111	149.785	0.098	0.365	1.06	69	6.786	435	42.782					1052868	15067	103.548	1.482	9926	0.976	0.0298	33.5	tests performed														59.26	10167923	112.371
PRT	Europe	Portugal	2020-06-18	38089	417	311.286	1524	1	2.857	3746	41.011	30.614	149.883	0.098	0.281	1.06	67	6.589	416	40.913					1066559	13691	104.894	1.346	11201	1.102	0.0278	36	tests performed														59.26	10167923	112.371
PRT	Europe	Portugal	2020-06-19	38464	375	326.286	1527	3	3.143	3782.88	36.881	32.09	150.178	0.295	0.309	1.06	67	6.589	422	41.503					1081272	14713	106.341	1.447	11744	1.155	0.0278	36	tests performed														59.26	10167923	112.371
PRT	Europe	Portugal	2020-06-20	38841	377	339.714	1528	1	2.286	3819.95	37.077	33.41	150.277	0.098	0.225	1.05	70	6.884	422	41.503					1090308	9036	107.23	0.889	11896	1.17	0.0286	35	tests performed														59.26	10167923	112.371
PRT	Europe	Portugal	2020-06-21	39133	292	349	1530	2	1.857	3848.67	28.718	34.324	150.473	0.197	0.183	1.05	69	6.786	407	40.028					1096953	6645	107.884	0.654	12166	1.197	0.0287	34.9	tests performed														59.26	10167923	112.371
PRT	Europe	Portugal	2020-06-22	39392	259	336.571	1534	4	2	3874.14	25.472	33.101	150.867	0.393	0.197	1.05	72	7.081	424	41.7					1108979	12026	109.066	1.183	12278	1.208	0.0274	36.5	tests performed														59.26	10167923	112.371
PRT	Europe	Portugal	2020-06-23	39737	345	343	1540	6	2.571	3908.07	33.93	33.734	151.457	0.59	0.253	1.05	72	7.081	441	43.372					1124863	15884	110.629	1.562	12437	1.223	0.0276	36.3	tests performed														60.65	10167923	112.371
PRT	Europe	Portugal	2020-06-24	40104	367	347.429	1543	3	2.857	3944.17	36.094	34.169	151.752	0.295	0.281	1.04	73	7.179	429	42.192					1138788	13925	111.998	1.37	12274	1.207	0.0283	35.3	tests performed														60.65	10167923	112.371
PRT	Europe	Portugal	2020-06-25	40415	311	332.286	1549	6	3.571	3974.76	30.586	32.68	152.342	0.59	0.351	1.03	67	6.589	436	42.88					1152367	13579	113.334	1.335	12258	1.206	0.0271	36.9	tests performed														60.65	10167923	112.371
PRT	Europe	Portugal	2020-06-26	40866	451	343.143	1555	6	4	4019.11	44.355	33.748	152.932	0.59	0.393	1.03	67	6.589	457	44.945					1168133	15766	114.884	1.551	12409	1.22	0.0277	36.2	tests performed														60.65	10167923	112.371
PRT	Europe	Portugal	2020-06-27	41189	323	335.429	1561	6	4.714	4050.88	31.767	32.989	153.522	0.59	0.464	1.03	70	6.884	442	43.47					1178485	10352	115.902	1.018	12597	1.239	0.0266	37.6	tests performed														60.65	10167923	112.371
PRT	Europe	Portugal	2020-06-28	41646	457	359	1564	3	4.857	4095.82	44.945	35.307	153.817	0.295	0.478	1.03	75	7.376	458	45.044					1184838	6353	116.527	0.625	12555	1.235	0.0286	35	tests performed														60.65	10167923	112.371
PRT	Europe	Portugal	2020-06-29	41912	266	360	1568	4	4.857	4121.98	26.161	35.405	154.21	0.393	0.478	1.02	71	6.983	489	48.092					1197379	12541	117.76	1.233	12629	1.242	0.0285	35.1	tests performed														60.65	10167923	112.371
PRT	Europe	Portugal	2020-06-30	42141	229	343.429	1576	8	5.143	4144.5	22.522	33.776	154.997	0.787	0.506	1.01	73	7.179	491	48.289					1213284	15905	119.325	1.564	12632	1.242	0.0272	36.8	tests performed														60.65	10167923	112.371
PRT	Europe	Portugal	2020-07-01	42454	313	335.714	1579	3	5.143	4175.29	30.783	33.017	155.292	0.295	0.506	1.01	79	7.77	503	49.469					1229740	16456	120.943	1.618	12993	1.278	0.0258	38.7	tests performed														62.5	10167923	112.371
PRT	Europe	Portugal	2020-07-02	42782	328	338.143	1587	8	5.429	4207.55	32.258	33.256	156.079	0.787	0.534	1	77	7.573	510	50.158					1245275	15535	122.471	1.528	13273	1.305	0.0255	39.3	tests performed														62.5	10167923	112.371
PRT	Europe	Portugal	2020-07-03	43156	374	327.143	1598	11	6.143	4244.33	36.782	32.174	157.161	1.082	0.604	1.01	72	7.081	495	48.683					1260187	14912	123.938	1.467	13151	1.293	0.0249	40.2	tests performed														62.5	10167923	112.371
PRT	Europe	Portugal	2020-07-04	43569	413	340	1605	7	6.286	4284.95	40.618	33.438	157.849	0.688	0.618	1.01	73	7.179	489	48.092					1273082	12895	125.206	1.268	13514	1.329	0.0252	39.7	tests performed														62.5	10167923	112.371
PRT	Europe	Portugal	2020-07-05	43897	328	321.571	1614	9	7.143	4317.2	32.258	31.626	158.734	0.885	0.702	1.01	73	7.179	504	49.568					1280126	7044	125.898	0.693	13613	1.339	0.0236	42.3	tests performed														62.5	10167923	112.371
PRT	Europe	Portugal	2020-07-06	44129	232	316.714	1620	6	7.429	4340.02	22.817	31.148	159.325	0.59	0.731	1.01	74	7.278	513	50.453					1292333	12207	127.099	1.201	13565	1.334	0.0233	42.8	tests performed														62.5	10167923	112.371
PRT	Europe	Portugal	2020-07-07	44416	287	325	1629	9	7.571	4368.25	28.226	31.963	160.21	0.885	0.745	1.01	76	7.474	511	50.256					1309023	16690	128.74	1.641	13677	1.345	0.0238	42.1	tests performed														62.5	10167923	112.371
PRT	Europe	Portugal	2020-07-08	44859	443	343.571	1631	2	7.429	4411.81	43.568	33.79	160.406	0.197	0.731	1.01	74	7.278	512	50.354					1326203	17180	130.43	1.69	13780	1.355	0.0249	40.1	tests performed														62.5	10167923	112.371
PRT	Europe	Portugal	2020-07-09	45277	418	356.429	1644	13	8.143	4452.93	41.11	35.054	161.685	1.279	0.801	1.01	73	7.179	487	47.896					1341461	15258	131.931	1.501	13741	1.351	0.0259	38.6	tests performed														62.5	10167923	112.371
PRT	Europe	Portugal	2020-07-10	45679	402	360.429	1646	2	6.857	4492.46	39.536	35.448	161.882	0.197	0.674	1	66	6.491	471	46.322					1357268	15807	133.485	1.555	13869	1.364	0.026	38.5	tests performed														62.5	10167923	112.371
PRT	Europe	Portugal	2020-07-11	46221	542	378.857	1654	8	7	4545.77	53.305	37.26	162.668	0.787	0.688	0.99	68	6.688	459	45.142					1369504	12236	134.689	1.203	13775	1.355	0.0275	36.4	tests performed														62.5	10167923	112.371
PRT	Europe	Portugal	2020-07-12	46512	291	373.571	1660	6	6.571	4574.39	28.619	36.74	163.259	0.59	0.646	0.97	64	6.294	462	45.437					1376134	6630	135.341	0.652	13715	1.349	0.0272	36.7	tests performed														62.5	10167923	112.371
PRT	Europe	Portugal	2020-07-13	46818	306	384.143	1662	2	6	4604.48	30.095	37.78	163.455	0.197	0.59	0.96	63	6.196	467	45.929					1389313	13179	136.637	1.296	13854	1.363	0.0277	36.1	tests performed														62.5	10167923	112.371
PRT	Europe	Portugal	2020-07-14	47051	233	376.429	1668	6	5.571	4627.4	22.915	37.021	164.045	0.59	0.548	0.94	69	6.786	472	46.42					1407557	18244	138.431	1.794	14076	1.384	0.0267	37.4	tests performed														62.5	10167923	112.371
PRT	Europe	Portugal	2020-07-15	47426	375	366.714	1676	8	6.429	4664.28	36.881	36.066	164.832	0.787	0.632	0.92	68	6.688	478	47.011					1423731	16174	140.022	1.591	13933	1.37	0.0263	38	tests performed														62.5	10167923	112.371
PRT	Europe	Portugal	2020-07-16	47765	339	355.429	1679	3	5	4697.62	33.34	34.956	165.127	0.295	0.492	0.9	72	7.081	476	46.814					1439402	15671	141.563	1.541	13992	1.376	0.0254	39.4	tests performed														62.5	10167923	112.371
PRT	Europe	Portugal	2020-07-17	48077	312	342.571	1682	3	5.143	4728.3	30.685	33.691	165.422	0.295	0.506	0.88	67	6.589	447	43.962					1455468	16066	143.143	1.58	14029	1.38	0.0244	41	tests performed														62.5	10167923	112.371
PRT	Europe	Portugal	2020-07-18	48390	313	309.857	1684	2	4.286	4759.08	30.783	30.474	165.619	0.197	0.421	0.87	65	6.393	452	44.454					1467990	12522	144.375	1.232	14069	1.384	0.022	45.4	tests performed														62.5	10167923	112.371
PRT	Europe	Portugal	2020-07-19	48636	246	303.429	1689	5	4.143	4783.28	24.194	29.842	166.111	0.492	0.407	0.86	61	5.999	439	43.175					1475526	7536	145.116	0.741	14199	1.396	0.0214	46.8	tests performed														62.5	10167923	112.371
PRT	Europe	Portugal	2020-07-20	48771	135	279	1691	2	4.143	4796.56	13.277	27.439	166.307	0.197	0.407	0.85	61	5.999	454	44.65					1489188	13662	146.459	1.344	14268	1.403	0.0196	51.1	tests performed														62.5	10167923	112.371
PRT	Europe	Portugal	2020-07-21	48898	127	263.857	1697	6	4.143	4809.05	12.49	25.95	166.897	0.59	0.407	0.85	62	6.098	439	43.175					1506400	17212	148.152	1.693	14120	1.389	0.0187	53.5	tests performed														62.5	10167923	112.371
PRT	Europe	Portugal	2020-07-22	49150	252	246.286	1702	5	3.714	4833.83	24.784	24.222	167.389	0.492	0.365	0.84	59	5.803	439	43.175					1522147	15747	149.701	1.549	14059	1.383	0.0175	57.1	tests performed														62.5	10167923	112.371
PRT	Europe	Portugal	2020-07-23	49379	229	230.571	1705	3	3.714	4856.35	22.522	22.676	167.684	0.295	0.365	0.84	59	5.803	431	42.388					1537906	15759	151.251	1.55	14072	1.384	0.0164	61	tests performed														62.5	10167923	112.371
PRT	Europe	Portugal	2020-07-24	49692	313	230.714	1712	7	4.286	4887.13	30.783	22.69	168.373	0.688	0.421	0.85	52	5.114	420	41.306					1553152	15246	152.75	1.499	13955	1.372	0.0165	60.5	tests performed														62.5	10167923	112.371
PRT	Europe	Portugal	2020-07-25	49955	263	223.571	1716	4	4.571	4913	25.866	21.988	168.766	0.393	0.45	0.85	50	4.917	410	40.323					1564987	11835	153.914	1.164	13857	1.363	0.0161	62	tests performed														62.5	10167923	112.371
PRT	Europe	Portugal	2020-07-26	50164	209	218.286	1717	1	4	4933.55	20.555	21.468	168.864	0.098	0.393	0.85	48	4.721	403	39.634					1571409	6422	154.546	0.632	13698	1.347	0.0159	62.8	tests performed														62.5	10167923	112.371
PRT	Europe	Portugal	2020-07-27	50299	135	218.286	1719	2	4	4946.83	13.277	21.468	169.061	0.197	0.393	0.85	45	4.426	414	40.716					1584742	13333	155.857	1.311	13651	1.343	0.016	62.5	tests performed														62.5	10167923	112.371
PRT	Europe	Portugal	2020-07-28	50410	111	216	1722	3	3.571	4957.75	10.917	21.243	169.356	0.295	0.351	0.85	41	4.032	402	39.536					1601697	16955	157.525	1.667	13614	1.339	0.0159	63	tests performed														62.5	10167923	112.371
PRT	Europe	Portugal	2020-07-29	50613	203	209	1725	3	3.286	4977.71	19.965	20.555	169.651	0.295	0.323	0.86	43	4.229	403	39.634					1618409	16712	159.168	1.644	13752	1.352	0.0152	65.8	tests performed														62.5	10167923	112.371
PRT	Europe	Portugal	2020-07-30	50868	255	212.714	1727	2	3.143	5002.79	25.079	20.92	169.848	0.197	0.309	0.86	42	4.131	403	39.634					1633147	14738	160.618	1.449	13606	1.338	0.0156	64	tests performed														62.5	10167923	112.371
PRT	Europe	Portugal	2020-07-31	51072	204	197.143	1735	8	3.286	5022.85	20.063	19.389	170.635	0.787	0.323	0.87	41	4.032	381	37.471					1648558	15411	162.133	1.516	13629	1.34	0.0145	69.1	tests performed														62.5	10167923	112.371
PRT	Europe	Portugal	2020-08-01	51310	238	193.571	1737	2	3	5046.26	23.407	19.037	170.831	0.197	0.295	0.88	40	3.934	375	36.881					1660708	12150	163.328	1.195	13674	1.345	0.0142	70.6	tests performed														60.65	10167923	112.371
PRT	Europe	Portugal	2020-08-02	51463	153	185.571	1738	1	3	5061.31	15.047	18.251	170.93	0.098	0.295	0.89	41	4.032	378	37.176					1667828	7120	164.028	0.7	13774	1.355	0.0135	74.2	tests performed														60.65	10167923	112.371
PRT	Europe	Portugal	2020-08-03	51569	106	181.429	1738	0	2.714	5071.73	10.425	17.843	170.93	0	0.267	0.9	42	4.131	390	38.356					1682148	14320	165.437	1.408	13915	1.369	0.013	76.7	tests performed														60.65	10167923	112.371
PRT	Europe	Portugal	2020-08-04	51681	112	181.571	1739	1	2.429	5082.75	11.015	17.857	171.028	0.098	0.239	0.91	44	4.327	401	39.438					1699438	17290	167.137	1.7	13963	1.373	0.013	76.9	tests performed														60.65	10167923	112.371
PRT	Europe	Portugal	2020-08-05	51848	167	176.429	1740	1	2.143	5099.17	16.424	17.351	171.126	0.098	0.211	0.92	41	4.032	384	37.766					1716598	17160	168.825	1.688	14027	1.38	0.0126	79.5	tests performed														60.65	10167923	112.371
PRT	Europe	Portugal	2020-08-06	52061	213	170.429	1743	3	2.286	5120.12	20.948	16.761	171.421	0.295	0.225	0.94	42	4.131	369	36.291					1731171	14573	170.258	1.433	14003	1.377	0.0122	82.2	tests performed														60.65	10167923	112.371
PRT	Europe	Portugal	2020-08-07	52351	290	182.714	1746	3	1.571	5148.64	28.521	17.97	171.716	0.295	0.155	0.96	36	3.541	356	35.012					1746114	14943	171.728	1.47	13937	1.371	0.0131	76.3	tests performed														60.65	10167923	112.371
PRT	Europe	Portugal	2020-08-08	52537	186	175.286	1750	4	1.857	5166.94	18.293	17.239	172.11	0.393	0.183	0.97	33	3.246	357	35.11					1756912	10798	172.79	1.062	13743	1.352	0.0128	78.4	tests performed														60.65	10167923	112.371
PRT	Europe	Portugal	2020-08-09	52668	131	172.143	1756	6	2.571	5179.82	12.884	16.93	172.7	0.59	0.253	0.99	33	3.246	366	35.996					1765293	8381	173.614	0.824	13924	1.369	0.0124	80.9	tests performed														60.65	10167923	112.371
PRT	Europe	Portugal	2020-08-10	52825	157	179.429	1759	3	3	5195.26	15.441	17.647	172.995	0.295	0.295	1	29	2.852	374	36.782					1778370	13077	174.9	1.286	13746	1.352	0.0131	76.6	tests performed														60.65	10167923	112.371
PRT	Europe	Portugal	2020-08-11	52945	120	180.571	1761	2	3.143	5207.06	11.802	17.759	173.192	0.197	0.309	1.02	35	3.442	365	35.897					1795482	17112	176.583	1.683	13721	1.349	0.0132	76	tests performed														60.65	10167923	112.371
PRT	Europe	Portugal	2020-08-12	53223	278	196.429	1764	3	3.429	5234.4	27.341	19.318	173.487	0.295	0.337	1.03	40	3.934	367	36.094					1811820	16338	178.19	1.607	13603	1.338	0.0144	69.3	tests performed														60.65	10167923	112.371
PRT	Europe	Portugal	2020-08-13	53548	325	212.429	1770	6	3.857	5266.37	31.963	20.892	174.077	0.59	0.379	1.04	39	3.836	358	35.209					1826605	14785	179.644	1.454	13633	1.341	0.0156	64.2	tests performed														60.65	10167923	112.371
PRT	Europe	Portugal	2020-08-14	53783	235	204.571	1772	2	3.714	5289.48	23.112	20.119	174.274	0.197	0.365	1.04	41	4.032	348	34.225					1842918	16313	181.248	1.604	13829	1.36	0.0148	67.6	tests performed														60.65	10167923	112.371
PRT	Europe	Portugal	2020-08-15	53981	198	206.286	1775	3	3.571	5308.95	19.473	20.288	174.569	0.295	0.351	1.04	37	3.639	320	31.472					1853540	10622	182.293	1.045	13804	1.358	0.0149	66.9	tests performed														60.65	10167923	112.371
PRT	Europe	Portugal	2020-08-16	54102	121	204.857	1778	3	3.143	5320.85	11.9	20.147	174.864	0.295	0.309	1.05	39	3.836	325	31.963					1861560	8020	183.082	0.789	13752	1.352	0.0149	67.1	tests performed														60.65	10167923	112.371
PRT	Europe	Portugal	2020-08-17	54234	132	201.286	1779	1	2.857	5333.83	12.982	19.796	174.962	0.098	0.281	1.06	39	3.836	336	33.045					1875922	14362	184.494	1.412	13936	1.371	0.0144	69.2	tests performed														60.65	10167923	112.371
PRT	Europe	Portugal	2020-08-18	54448	214	214.714	1784	5	3.286	5354.88	21.047	21.117	175.454	0.492	0.323	1.08	38	3.737	336	33.045					1894464	18542	186.318	1.824	14140	1.391	0.0152	65.9	tests performed														60.65	10167923	112.371
PRT	Europe	Portugal	2020-08-19	54701	253	211.143	1786	2	3.143	5379.76	24.882	20.766	175.65	0.197	0.309	1.09	35	3.442	329	32.357					1911284	16820	187.972	1.654	14209	1.397	0.0149	67.3	tests performed														60.65	10167923	112.371
PRT	Europe	Portugal	2020-08-20	54992	291	206.286	1788	2	2.571	5408.38	28.619	20.288	175.847	0.197	0.253	1.1	39	3.836	334	32.848					1925628	14344	189.383	1.411	14146	1.391	0.0146	68.6	tests performed														60.65	10167923	112.371
PRT	Europe	Portugal	2020-08-21	55211	219	204	1792	4	2.857	5429.92	21.538	20.063	176.241	0.393	0.281	1.1	41	4.032	321	31.57					1940450	14822	190.84	1.458	13933	1.37	0.0146	68.3	tests performed														60.65	10167923	112.371
PRT	Europe	Portugal	2020-08-22	55452	241	210.143	1794	2	2.714	5453.62	23.702	20.667	176.437	0.197	0.267	1.11	42	4.131	316	31.078					1951952	11502	191.972	1.131	14059	1.383	0.0149	66.9	tests performed														60.65	10167923	112.371
PRT	Europe	Portugal	2020-08-23	55597	145	213.571	1796	2	2.571	5467.88	14.261	21.004	176.634	0.197	0.253	1.13	47	4.622	317	31.176					1960366	8414	192.799	0.828	14115	1.388	0.0151	66.1	tests performed														60.65	10167923	112.371
PRT	Europe	Portugal	2020-08-24	55720	123	212.286	1801	5	3.143	5479.98	12.097	20.878	177.126	0.492	0.309	1.15	44	4.327	321	31.57					1974262	13896	194.166	1.367	14049	1.382	0.0151	66.2	tests performed														60.65	10167923	112.371
PRT	Europe	Portugal	2020-08-25	55912	192	209.143	1805	4	3	5498.86	18.883	20.569	177.519	0.393	0.295	1.18	41	4.032	325	31.963					1992202	17940	195.93	1.764	13963	1.373	0.015	66.8	tests performed														60.65	10167923	112.371
PRT	Europe	Portugal	2020-08-26	56274	362	224.714	1807	2	3	5534.46	35.602	22.1	177.716	0.197	0.295	1.21	38	3.737	311	30.586					2008571	16369	197.54	1.61	13898	1.367	0.0162	61.8	tests performed														60.65	10167923	112.371
PRT	Europe	Portugal	2020-08-27	56673	399	240.143	1809	2	3	5573.7	39.241	23.618	177.912	0.197	0.295	1.22	35	3.442	317	31.176					2023568	14997	199.015	1.475	13991	1.376	0.0172	58.3	tests performed														60.65	10167923	112.371
PRT	Europe	Portugal	2020-08-28	57074	401	266.143	1815	6	3.286	5613.14	39.438	26.175	178.503	0.59	0.323	1.23	38	3.737	334	32.848					2040220	16652	200.653	1.638	14253	1.402	0.0187	53.6	tests performed														60.65	10167923	112.371
PRT	Europe	Portugal	2020-08-29	57448	374	285.143	1818	3	3.429	5649.93	36.782	28.043	178.798	0.295	0.337	1.23	40	3.934	324	31.865					2052270	12050	201.838	1.185	14331	1.409	0.0199	50.3	tests performed														60.65	10167923	112.371
PRT	Europe	Portugal	2020-08-30	57768	320	310.143	1819	1	3.286	5681.4	31.472	30.502	178.896	0.098	0.323	1.23	41	4.032	341	33.537					2060532	8262	202.65	0.813	14309	1.407	0.0217	46.1	tests performed														60.65	10167923	112.371
PRT	Europe	Portugal	2020-08-31	58012	244	327.429	1822	3	3	5705.39	23.997	32.202	179.191	0.295	0.295	1.23	41	4.032	349	34.324					2076192	15660	204.19	1.54	14561	1.432	0.0225	44.5	tests performed														60.65	10167923	112.371
PRT	Europe	Portugal	2020-09-01	58243	231	333	1824	2	2.714	5728.11	22.719	32.75	179.388	0.197	0.267	1.23	44	4.327	350	34.422					2095137	18945	206.054	1.863	14705	1.446	0.0226	44.2	tests performed														60.65	10167923	112.371
PRT	Europe	Portugal	2020-09-02	58633	390	337	1827	3	2.857	5766.47	38.356	33.143	179.683	0.295	0.281	1.23	41	4.032	337	33.143					2113266	18129	207.837	1.783	14956	1.471	0.0225	44.4	tests performed														60.65	10167923	112.371
PRT	Europe	Portugal	2020-09-03	59051	418	339.714	1829	2	2.857	5807.58	41.11	33.41	179.879	0.197	0.281	1.23	44	4.327	334	32.848					2130429	17163	209.525	1.688	15266	1.501	0.0223	44.9	tests performed														60.65	10167923	112.371
PRT	Europe	Portugal	2020-09-04	59457	406	340.429	1833	4	2.571	5847.51	39.929	33.481	180.273	0.393	0.253	1.24	40	3.934	339	33.34					2147890	17461	211.242	1.717	15381	1.513	0.0221	45.2	tests performed														60.65	10167923	112.371
PRT	Europe	Portugal	2020-09-05	59943	486	356.429	1838	5	2.857	5895.3	47.797	35.054	180.765	0.492	0.281	1.25	41	4.032	345	33.93					2161813	13923	212.611	1.369	15649	1.539	0.0228	43.9	tests performed														60.65	10167923	112.371
PRT	Europe	Portugal	2020-09-06	60258	315	355.714	1840	2	3	5926.28	30.98	34.984	180.961	0.197	0.295	1.25	43	4.229	354	34.815					2171303	9490	213.544	0.933	15824	1.556	0.0225	44.5	tests performed														60.65	10167923	112.371
PRT	Europe	Portugal	2020-09-07	60507	249	356.429	1843	3	3	5950.77	24.489	35.054	181.256	0.295	0.295	1.26	49	4.819	381	37.471					2186985	15682	215.087	1.542	15828	1.557	0.0225	44.4	tests performed														60.65	10167923	112.371
PRT	Europe	Portugal	2020-09-08	60895	388	378.857	1846	3	3.143	5988.93	38.159	37.26	181.551	0.295	0.309	1.27	50	4.917	394	38.749					2208088	21103	217.162	2.075	16136	1.587	0.0235	42.6	tests performed														60.65	10167923	112.371
PRT	Europe	Portugal	2020-09-09	61541	646	415.429	1849	3	3.143	6052.47	63.533	40.857	181.846	0.295	0.309	1.28	52	5.114	391	38.454					2229812	21724	219.299	2.137	16649	1.637	0.025	40.1	tests performed														60.65	10167923	112.371
PRT	Europe	Portugal	2020-09-10	62126	585	439.286	1852	3	3.286	6110	57.534	43.203	182.141	0.295	0.323	1.28	57	5.606	406	39.929					2249785	19973	221.263	1.964	17051	1.677	0.0258	38.8	tests performed														60.65	10167923	112.371
PRT	Europe	Portugal	2020-09-11	62813	687	479.429	1855	3	3.143	6177.56	67.565	47.151	182.436	0.295	0.309	1.28	54	5.311	404	39.733					2272063	22278	223.454	2.191	17739	1.745	0.027	37	tests performed														60.65	10167923	112.371
PRT	Europe	Portugal	2020-09-12	63310	497	481	1860	5	3.143	6226.44	48.879	47.306	182.928	0.492	0.309	1.28	59	5.803	438	43.077					2288591	16528	225.079	1.626	18111	1.781	0.0266	37.7	tests performed														60.65	10167923	112.371
PRT	Europe	Portugal	2020-09-13	63983	673	532.143	1867	7	3.857	6292.63	66.189	52.335	183.617	0.688	0.379	1.28	57	5.606	452	44.454					2300687	12096	226.269	1.19	18483	1.818	0.0288	34.7	tests performed														60.65	10167923	112.371
PRT	Europe	Portugal	2020-09-14	64596	613	584.143	1871	4	4	6352.92	60.288	57.45	184.01	0.393	0.393	1.27	61	5.999	477	46.912					2320088	19401	228.177	1.908	19015	1.87	0.0307	32.6	tests performed														60.65	10167923	112.371
PRT	Europe	Portugal	2020-09-15	65021	425	589.429	1875	4	4.143	6394.72	41.798	57.969	184.403	0.393	0.407	1.25	59	5.803	478	47.011					2343802	23714	230.509	2.332	19388	1.907	0.0304	32.9	tests performed														62.04	10167923	112.371
PRT	Europe	Portugal	2020-09-16	65626	605	583.571	1878	3	4.143	6454.22	59.501	57.393	184.698	0.295	0.407	1.24	61	5.999	482	47.404					2367667	23865	232.857	2.347	19694	1.937	0.0296	33.7	tests performed														62.04	10167923	112.371
PRT	Europe	Portugal	2020-09-17	66396	770	610	1888	10	5.143	6529.95	75.728	59.993	185.682	0.983	0.506	1.23	59	5.803	480	47.207					2389366	21699	234.991	2.134	19940	1.961	0.0306	32.7	tests performed														62.04	10167923	112.371
PRT	Europe	Portugal	2020-09-18	67176	780	623.286	1894	6	5.571	6606.66	76.712	61.299	186.272	0.59	0.548	1.22	57	5.606	465	45.732					2411474	22108	237.165	2.174	19916	1.959	0.0313	32	tests performed														58.33	10167923	112.371
PRT	Europe	Portugal	2020-09-19	68025	849	673.571	1899	5	5.571	6690.16	83.498	66.245	186.764	0.492	0.548	1.22	64	6.294	497	48.879					2427645	16171	238.755	1.59	19865	1.954	0.0339	29.5	tests performed														58.33	10167923	112.371
PRT	Europe	Portugal	2020-09-20	68577	552	656.286	1912	13	6.429	6744.44	54.288	64.545	188.042	1.279	0.632	1.21	63	6.196	511	50.256					2438739	11094	239.846	1.091	19722	1.94	0.0333	30.1	tests performed														58.33	10167923	112.371
PRT	Europe	Portugal	2020-09-21	69200	623	657.714	1920	8	7	6805.72	61.271	64.685	188.829	0.787	0.688	1.2	61	5.999	518	50.945					2458617	19878	241.801	1.955	19790	1.946	0.0332	30.1	tests performed														58.33	10167923	112.371
PRT	Europe	Portugal	2020-09-22	69663	463	663.143	1925	5	7.143	6851.25	45.535	65.219	189.321	0.492	0.702	1.19	70	6.884	546	53.698					2482438	23821	244.144	2.343	19805	1.948	0.0335	29.9	tests performed														58.33	10167923	112.371
PRT	Europe	Portugal	2020-09-23	70465	802	691.286	1928	3	7.143	6930.13	78.875	67.987	189.616	0.295	0.702	1.18	77	7.573	571	56.157					2505215	22777	246.384	2.24	19650	1.933	0.0352	28.4	tests performed														58.33	10167923	112.371
PRT	Europe	Portugal	2020-09-24	71156	691	680	1931	3	6.143	6998.09	67.959	66.877	189.911	0.295	0.604	1.17	85	8.36	588	57.829					2526557	21342	248.483	2.099	19599	1.928	0.0347	28.8	tests performed														58.33	10167923	112.371
PRT	Europe	Portugal	2020-09-25	72055	899	697	1936	5	6	7086.5	88.415	68.549	190.403	0.492	0.59	1.17	86	8.458	624	61.369					2550801	24244	250.867	2.384	19904	1.958	0.035	28.6	tests performed														58.33	10167923	112.371
PRT	Europe	Portugal	2020-09-26	72939	884	702	1944	8	6.429	7173.44	86.94	69.041	191.189	0.787	0.632	1.17	85	8.36	615	60.484					2568030	17229	252.562	1.694	20055	1.972	0.035	28.6	tests performed														58.33	10167923	112.371
PRT	Europe	Portugal	2020-09-27	73604	665	718.143	1953	9	5.857	7238.84	65.402	70.628	192.075	0.885	0.576	1.17	89	8.753	635	62.451					2579442	11412	253.684	1.122	20100	1.977	0.0357	28	tests performed														58.33	10167923	112.371
PRT	Europe	Portugal	2020-09-28	74029	425	689.857	1957	4	5.286	7280.64	41.798	67.846	192.468	0.393	0.52	1.17	98	9.638	659	64.812					2599691	20249	255.676	1.991	20153	1.982	0.0342	29.2	tests performed														58.33	10167923	112.371
PRT	Europe	Portugal	2020-09-29	74717	688	722	1963	6	5.429	7348.31	67.664	71.008	193.058	0.59	0.534	1.18	99	9.737	661	65.008					2626242	26551	258.287	2.611	20543	2.02	0.0351	28.5	tests performed														58.33	10167923	112.371
PRT	Europe	Portugal	2020-09-30	75542	825	725.286	1971	8	6.143	7429.44	81.138	71.331	193.845	0.787	0.604	1.18	105	10.327	666	65.5					2652552	26310	260.875	2.588	21048	2.07	0.0345	29	tests performed														58.33	10167923	112.371
PRT	Europe	Portugal	2020-10-01	76396	854	748.571	1977	6	6.571	7513.43	83.99	73.621	194.435	0.59	0.646	1.19	107	10.523	682	67.074					2677082	24530	263.287	2.412	21504	2.115	0.0348	28.7	tests performed														58.33	10167923	112.371
PRT	Europe	Portugal	2020-10-02	77284	888	747	1983	6	6.714	7600.77	87.333	73.466	195.025	0.59	0.66	1.2	107	10.523	682	67.074					2701780	24698	265.716	2.429	21568	2.121	0.0346	28.9	tests performed														58.33	10167923	112.371
PRT	Europe	Portugal	2020-10-03	78247	963	758.286	1995	12	7.286	7695.48	94.71	74.576	196.205	1.18	0.717	1.22	106	10.425	668	65.697					2719373	17593	267.446	1.73	21620	2.126	0.0351	28.5	tests performed														58.33	10167923	112.371
PRT	Europe	Portugal	2020-10-04	79151	904	792.429	2005	10	7.429	7784.38	88.907	77.934	197.189	0.983	0.731	1.23	105	10.327	682	67.074					2731259	11886	268.615	1.169	21688	2.133	0.0365	27.4	tests performed														58.33	10167923	112.371
PRT	Europe	Portugal	2020-10-05	79885	734	836.571	2018	13	8.714	7856.57	72.188	82.276	198.467	1.279	0.857	1.24	106	10.425	701	68.942					2743047	11788	269.775	1.159	20479	2.014	0.0409	24.5	tests performed														58.33	10167923	112.371
PRT	Europe	Portugal	2020-10-06	80312	427	799.286	2032	14	9.857	7898.56	41.995	78.609	199.844	1.377	0.969	1.25	104	10.228	732	71.991					2766238	23191	272.055	2.281	19999	1.967	0.04	25	tests performed														58.33	10167923	112.371
PRT	Europe	Portugal	2020-10-07	81256	944	816.286	2040	8	9.857	7991.41	92.841	80.28	200.631	0.787	0.969	1.28	104	10.228	764	75.138					2795512	29274	274.934	2.879	20423	2.009	0.04	25	tests performed														58.33	10167923	112.371
PRT	Europe	Portugal	2020-10-08	82534	1278	876.857	2050	10	10.429	8117.1	125.689	86.238	201.614	0.983	1.026	1.3	115	11.31	801	78.777					2823258	27746	277.663	2.729	20882	2.054	0.042	23.8	tests performed														58.33	10167923	112.371
PRT	Europe	Portugal	2020-10-09	83928	1394	949.143	2062	12	11.286	8254.19	137.098	93.347	202.795	1.18	1.11	1.33	125	12.294	811	79.761					2852206	28948	280.51	2.847	21489	2.113	0.0442	22.6	tests performed														58.33	10167923	112.371
PRT	Europe	Portugal	2020-10-10	85574	1646	1046.71	2067	5	10.286	8416.08	161.882	102.943	203.286	0.492	1.012	1.35	122	11.999	831	81.728					2873295	21089	282.584	2.074	21989	2.163	0.0476	21	tests performed														58.33	10167923	112.371
PRT	Europe	Portugal	2020-10-11	86664	1090	1073.29	2080	13	10.714	8523.27	107.2	105.556	204.565	1.279	1.054	1.36	124	12.195	843	82.908					2886754	13459	283.908	1.324	22214	2.185	0.0483	20.7	tests performed														58.33	10167923	112.371
PRT	Europe	Portugal	2020-10-12	87913	1249	1146.86	2094	14	10.857	8646.11	122.837	112.792	205.942	1.377	1.068	1.38	128	12.589	877	86.252					2910097	23343	286.204	2.296	23864	2.347	0.0481	20.8	tests performed														58.33	10167923	112.371
PRT	Europe	Portugal	2020-10-13	89121	1208	1258.43	2110	16	11.143	8764.92	118.805	123.765	207.515	1.574	1.096	1.39	132	12.982	916	90.087					2941510	31413	289.293	3.089	25039	2.463	0.0503	19.9	tests performed														58.33	10167923	112.371
PRT	Europe	Portugal	2020-10-14	91193	2072	1419.57	2117	7	11	8968.69	203.778	139.613	208.204	0.688	1.082	1.4	135	13.277	957	94.12					2973644	32134	292.453	3.16	25447	2.503	0.0558	17.9	tests performed														58.33	10167923	112.371
PRT	Europe	Portugal	2020-10-15	93294	2101	1537.14	2128	11	11.143	9175.33	206.63	151.176	209.286	1.082	1.096	1.4	139	13.67	993	97.66					3004790	31146	295.517	3.063	25933	2.55	0.0593	16.9	tests performed														58.33	10167923	112.371
PRT	Europe	Portugal	2020-10-16	95902	2608	1710.57	2149	21	12.429	9431.82	256.493	168.232	211.351	2.065	1.222	1.41	144	14.162	1015	99.824					3037371	32581	298.721	3.204	26452	2.602	0.0647	15.5	tests performed														58.33	10167923	112.371
PRT	Europe	Portugal	2020-10-17	98055	2153	1783	2162	13	13.571	9643.56	211.744	175.355	212.629	1.279	1.335	1.4	148	14.556	1012	99.529					3061094	23723	301.054	2.333	26828	2.638	0.0665	15	tests performed														58.33	10167923	112.371
PRT	Europe	Portugal	2020-10-18	99911	1856	1892.43	2181	19	14.429	9826.1	182.535	186.118	214.498	1.869	1.419	1.39	155	15.244	1086	106.806					3076200	15106	302.54	1.486	27064	2.662	0.0699	14.3	tests performed														58.33	10167923	112.371
PRT	Europe	Portugal	2020-10-19	101860	1949	1992.43	2198	17	14.857	10017.8	191.681	195.952	216.17	1.672	1.461	1.39	165	16.228	1174	115.461					3102930	26730	305.169	2.629	27548	2.709	0.0723	13.8	tests performed														58.33	10167923	112.371
PRT	Europe	Portugal	2020-10-20	103736	1876	2087.86	2213	15	14.714	10202.3	184.502	205.338	217.645	1.475	1.447	1.39	176	17.309	1237	121.657					3136943	34013	308.514	3.345	27919	2.746	0.0748	13.4	tests performed														58.33	10167923	112.371
PRT	Europe	Portugal	2020-10-21	106271	2535	2154	2229	16	16	10451.6	249.313	211.843	219.219	1.574	1.574	1.38	187	18.391	1272	125.099					3170995	34052	311.863	3.349	28193	2.773	0.0764	13.1	tests performed														58.33	10167923	112.371
PRT	Europe	Portugal	2020-10-22	109541	3270	2321	2245	16	16.714	10773.2	321.6	228.267	220.792	1.574	1.644	1.38	200	19.67	1365	134.246					3203860	32865	315.095	3.232	28439	2.797	0.0816	12.3	tests performed														58.33	10167923	112.371
PRT	Europe	Portugal	2020-10-23	112440	2899	2362.57	2276	31	18.143	11058.3	285.112	232.355	223.841	3.049	1.784	1.37	198	19.473	1418	139.458					3237564	33704	318.41	3.315	28599	2.813	0.0826	12.1	tests performed														63.89	10167923	112.371
PRT	Europe	Portugal	2020-10-24	116109	3669	2579.14	2297	21	19.286	11419.1	360.841	253.655	225.907	2.065	1.897	1.37	221	21.735	1455	143.097					3263443	25879	320.955	2.545	28907	2.843	0.0892	11.2	tests performed														69.44	10167923	112.371
PRT	Europe	Portugal	2020-10-25	118686	2577	2682.14	2316	19	19.286	11672.6	253.444	263.785	227.775	1.869	1.897	1.36	230	22.62	1574	154.801					3280897	17454	322.671	1.717	29242	2.876	0.0917	10.9	tests performed														69.44	10167923	112.371
PRT	Europe	Portugal	2020-10-26	121133	2447	2753.29	2343	27	20.714	11913.2	240.659	270.782	230.431	2.655	2.037	1.36	240	23.604	1672	164.439					3309147	28250	325.45	2.778	29460	2.897	0.0935	10.7	tests performed														69.44	10167923	112.371
PRT	Europe	Portugal	2020-10-27	124432	3299	2956.57	2371	28	22.571	12237.7	324.452	290.774	233.184	2.754	2.22	1.35	253	24.882	1747	171.815					3345255	36108	329.001	3.551	29759	2.927	0.0994	10.1	tests performed														69.44	10167923	112.371
PRT	Europe	Portugal	2020-10-28	128392	3960	3160.14	2395	24	23.714	12627.2	389.46	310.795	235.545	2.36	2.332	1.34	262	25.767	1794	176.437					3381864	36609	332.601	3.6	30124	2.963	0.1049	9.5	tests performed														69.44	10167923	112.371
PRT	Europe	Portugal	2020-10-29	132616	4224	3296.43	2428	33	26.143	13042.6	415.424	324.199	238.79	3.246	2.571	1.33	269	26.456	1834	180.371					3419095	37231	336.263	3.662	30748	3.024	0.1072	9.3	tests performed														69.44	10167923	112.371
PRT	Europe	Portugal	2020-10-30	137272	4656	3547.43	2468	40	27.429	13500.5	457.911	348.884	242.724	3.934	2.698	1.31	275	27.046	1927	189.518					3457766	38671	340.066	3.803	31457	3.094	0.1128	8.9	tests performed														80.56	10167923	112.371
PRT	Europe	Portugal	2020-10-31	141279	4007	3595.71	2507	39	30	13894.6	394.082	353.633	246.56	3.836	2.95	1.3	286	28.128	1972	193.943					3489394	31628	343.177	3.111	32279	3.175	0.1114	9	tests performed														80.56	10167923	112.371
PRT	Europe	Portugal	2020-11-01	144341	3062	3665	2544	37	32.571	14195.7	301.143	360.447	250.199	3.639	3.203	1.29	284	27.931	2122	208.696					3512014	22620	345.401	2.225	33017	3.247	0.111	9	tests performed														80.56	10167923	112.371
PRT	Europe	Portugal	2020-11-02	146847	2506	3673.43	2590	46	35.286	14442.2	246.461	361.276	254.723	4.524	3.47	1.29	294	28.914	2255	221.776					3542464	30450	348.396	2.995	33331	3.278	0.1102	9.1	tests performed														80.56	10167923	112.371
PRT	Europe	Portugal	2020-11-03	149443	2596	3573	2635	45	37.714	14697.5	255.313	351.399	259.148	4.426	3.709	1.29	320	31.472	2349	231.021					3583901	41437	352.471	4.075	34092	3.353	0.1048	9.5	tests performed														80.56	10167923	112.371
PRT	Europe	Portugal	2020-11-04	156940	7497	4078.29	2694	59	42.714	15434.8	737.319	401.093	264.951	5.803	4.201	1.3	325	31.963	2337	229.84					3625701	41800	356.582	4.111	34834	3.426	0.1171	8.5	tests performed														69.44	10167923	112.371
PRT	Europe	Portugal	2020-11-05	161350	4410	4104.86	2740	46	44.571	15868.5	433.717	403.707	269.475	4.524	4.384	1.28	320	31.472	2362	232.299					3667727	42026	360.715	4.133	35519	3.493	0.1156	8.7	tests performed														69.44	10167923	112.371
PRT	Europe	Portugal	2020-11-06	166900	5550	4232.57	2792	52	46.286	16414.4	545.834	416.267	274.589	5.114	4.552	1.27	340	33.438	2425	238.495					3710314	42587	364.904	4.188	36078	3.548	0.1173	8.5	tests performed														63.89	10167923	112.371
PRT	Europe	Portugal	2020-11-07	173540	6640	4608.71	2848	56	48.714	17067.4	653.034	453.26	280.097	5.508	4.791	1.26	366	35.996	2420	238.003					3743800	33486	368.197	3.293	36344	3.574	0.1268	7.9	tests performed														63.89	10167923	112.371
PRT	Europe	Portugal	2020-11-08	179324	5784	4997.57	2896	48	50.286	17636.2	568.848	491.504	284.817	4.721	4.946	1.25	378	37.176	2522	248.035					3765931	22131	370.374	2.177	36274	3.567	0.1378	7.3	tests performed														63.89	10167923	112.371
PRT	Europe	Portugal	2020-11-09	183420	4096	5224.71	2959	63	52.714	18039.1	402.835	513.843	291.013	6.196	5.184	1.23	391	38.454	2651	260.722					3799283	33352	373.654	3.28	36688	3.608	0.1424	7	tests performed														63.89	10167923	112.371
PRT	Europe	Portugal	2020-11-10	187237	3817	5399.14	3021	62	55.143	18414.5	375.396	530.998	297.111	6.098	5.423	1.21	382	37.569	2742	269.672					3840366	41083	377.694	4.04	36638	3.603	0.1474	6.8	tests performed														63.89	10167923	112.371
PRT	Europe	Portugal	2020-11-11	192172	4935	5033.14	3103	82	58.429	18899.8	485.35	495.002	305.175	8.065	5.746	1.19	391	38.454	2785	273.901					3884203	43837	382.006	4.311	36929	3.632	0.1363	7.3	tests performed														63.89	10167923	112.371
PRT	Europe	Portugal	2020-11-12	198011	5839	5237.29	3181	78	63	19474.1	574.257	515.079	312.847	7.671	6.196	1.18	383	37.667	2794	274.786					3928622	44419	386.374	4.369	37271	3.666	0.1405	7.1	tests performed														63.89	10167923	112.371
PRT	Europe	Portugal	2020-11-13	204664	6653	5394.86	3250	69	65.429	20128.4	654.313	530.576	319.633	6.786	6.435	1.18	388	38.159	2799	275.277					3978237	49615	391.254	4.88	38275	3.764	0.1409	7.1	tests performed														63.89	10167923	112.371
PRT	Europe	Portugal	2020-11-14	211266	6602	5389.43	3305	55	65.286	20777.7	649.297	530.042	325.042	5.409	6.421	1.17	413	40.618	2798	275.179					4012093	33856	394.583	3.33	38328	3.77	0.1406	7.1	tests performed														63.89	10167923	112.371
PRT	Europe	Portugal	2020-11-15	217301	6035	5425.29	3381	76	69.286	21371.2	593.533	533.569	332.516	7.474	6.814	1.16	415	40.815	2929	288.063					4035210	23117	396.857	2.274	38468	3.783	0.141	7.1	tests performed														63.89	10167923	112.371
PRT	Europe	Portugal	2020-11-16	225672	8371	6036	3472	91	73.286	22194.5	823.275	593.632	341.466	8.95	7.208	1.15	426	41.896	3040	298.979					4072707	37497	400.545	3.688	39061	3.842	0.1545	6.5	tests performed														63.89	10167923	112.371
PRT	Europe	Portugal	2020-11-17	230124	4452	6126.71	3553	81	76	22632.4	437.848	602.553	349.432	7.966	7.474	1.12	431	42.388	3028	297.799					4118007	45300	405	4.455	39663	3.901	0.1545	6.5	tests performed														63.89	10167923	112.371
PRT	Europe	Portugal	2020-11-18	236015	5891	6263.29	3632	79	75.571	23211.7	579.371	615.985	357.202	7.77	7.432	1.09	432	42.487	3051	300.061					4166960	48953	409.814	4.814	40394	3.973	0.1551	6.4	tests performed														63.89	10167923	112.371
PRT	Europe	Portugal	2020-11-19	243009	6994	6428.29	3701	69	74.286	23899.6	687.849	632.212	363.988	6.786	7.306	1.06	458	45.044	3017	296.717					4214566	47606	414.496	4.682	40849	4.017	0.1574	6.4	tests performed														63.89	10167923	112.371
PRT	Europe	Portugal	2020-11-20	249498	6489	6404.86	3762	61	73.143	24537.8	638.183	629.908	369.987	5.999	7.193	1.04	481	47.306	3079	302.815					4261189	46623	419.082	4.585	40422	3.975	0.1584	6.3	tests performed														63.89	10167923	112.371
PRT	Europe	Portugal	2020-11-21	255970	6472	6386.29	3824	62	74.143	25174.3	636.512	628.082	376.085	6.098	7.292	1.02	485	47.699	3025	297.504					4296063	34874	422.511	3.43	40567	3.99	0.1574	6.4	tests performed														63.89	10167923	112.371
PRT	Europe	Portugal	2020-11-22	260758	4788	6208.14	3897	73	73.714	25645.2	470.893	610.562	383.264	7.179	7.25	1.01	491	48.289	3151	309.896					4322203	26140	425.082	2.571	40999	4.032	0.1514	6.6	tests performed														63.89	10167923	112.371
PRT	Europe	Portugal	2020-11-23	264802	4044	5590	3971	74	71.286	26042.9	397.721	549.768	390.542	7.278	7.011	0.99	498	48.978	3241	318.747					4356032	33829	428.409	3.327	40475	3.981	0.1381	7.2	tests performed														63.89	10167923	112.371
PRT	Europe	Portugal	2020-11-24	268721	3919	5513.86	4056	85	71.857	26428.3	385.428	542.28	398.902	8.36	7.067	0.97	506	49.764	3275	322.091					4403437	47405	433.071	4.662	40776	4.01	0.1352	7.4	tests performed														63.89	10167923	112.371
PRT	Europe	Portugal	2020-11-25	274011	5290	5428	4127	71	70.714	26948.6	520.264	533.836	405.884	6.983	6.955	0.95	517	50.846	3251	319.731					4450244	46807	437.675	4.603	40469	3.98	0.1341	7.5	tests performed														63.89	10167923	112.371
PRT	Europe	Portugal	2020-11-26	280394	6383	5340.71	4209	82	72.571	27576.3	627.758	525.251	413.949	8.065	7.137	0.94	516	50.748	3192	313.928					4495080	44836	442.084	4.41	40073	3.941	0.1333	7.5	tests performed														63.89	10167923	112.371
PRT	Europe	Portugal	2020-11-27	285838	5444	5191.43	4276	67	73.429	28111.7	535.409	510.569	420.538	6.589	7.222	0.93	526	51.731	3208	315.502					4540215	45135	446.523	4.439	39861	3.92	0.1302	7.7	tests performed														75	10167923	112.371
PRT	Europe	Portugal	2020-11-28	290706	4868	4962.29	4363	87	77	28590.5	478.761	488.033	429.095	8.556	7.573	0.92	529	52.026	3155	310.29					4571959	31744	449.645	3.122	39414	3.876	0.1259	7.9	tests performed														75	10167923	112.371
PRT	Europe	Portugal	2020-11-29	294799	4093	4863	4427	64	75.714	28993	402.54	478.269	435.389	6.294	7.446	0.91	536	52.715	3245	319.141					4588893	16934	451.311	1.665	38099	3.747	0.1276	7.8	tests performed														75	10167923	112.371
PRT	Europe	Portugal	2020-11-30	298061	3262	4751.29	4505	78	76.286	29313.9	320.813	467.282	443.06	7.671	7.503	0.9	525	51.633	3342	328.681					4621176	32283	454.486	3.175	37878	3.725	0.1254	8	tests performed														75	10167923	112.371
PRT	Europe	Portugal	2020-12-01	300462	2401	4534.43	4577	72	74.429	29550	236.135	445.954	450.141	7.081	7.32	0.9	521	51.24	3275	322.091					4645312	24136	456.859	2.374	34554	3.398	0.1312	7.6	tests performed														75	10167923	112.371
PRT	Europe	Portugal	2020-12-02	303846	3384	4262.14	4645	68	74	29882.8	332.811	419.175	456.829	6.688	7.278	0.89	525	51.633	3338	328.287					4682592	37280	460.526	3.666	33193	3.264	0.1284	7.8	tests performed														63.89	10167923	112.371
PRT	Europe	Portugal	2020-12-03	307618	3772	3889.14	4724	79	73.571	30253.8	370.971	382.491	464.598	7.77	7.236	0.9	525	51.633	3330	327.501					4726416	43824	464.836	4.31	33048	3.25	0.1177	8.5	tests performed														63.89	10167923	112.371
PRT	Europe	Portugal	2020-12-04	312553	4935	3816.43	4803	79	75.286	30739.1	485.35	375.34	472.368	7.77	7.404	0.91	526	51.731	3295	324.058					4769846	43430	469.107	4.271	32804	3.226	0.1163	8.6	tests performed														75	10167923	112.371
PRT	Europe	Portugal	2020-12-05	318640	6087	3990.57	4876	73	73.286	31337.8	598.647	392.467	479.547	7.179	7.208	0.92	517	50.846	3229	317.567					4797760	27914	471.853	2.745	32257	3.172	0.1237	8.1	tests performed														75	10167923	112.371
PRT	Europe	Portugal	2020-12-06	322474	3834	3953.57	4963	87	76.571	31714.8	377.068	388.828	488.104	8.556	7.531	0.92	514	50.551	3268	321.403					4813532	15772	473.404	1.551	32091	3.156	0.1232	8.1	tests performed														75	10167923	112.371
PRT	Europe	Portugal	2020-12-07	325071	2597	3858.57	5041	78	76.571	31970.2	255.411	379.485	495.775	7.671	7.531	0.92	513	50.453	3367	331.139					4848498	34966	476.843	3.439	32475	3.194	0.1188	8.4	tests performed														75	10167923	112.371
PRT	Europe	Portugal	2020-12-08	327976	2905	3930.57	5122	81	77.857	32255.9	285.702	386.566	503.741	7.966	7.657	0.92	499	49.076	3263	320.911					4874589	26091	479.409	2.566	32754	3.221	0.12	8.3	tests performed														75	10167923	112.371
PRT	Europe	Portugal	2020-12-09	332073	4097	4032.43	5192	70	78.143	32658.9	402.934	396.583	510.625	6.884	7.685	0.92	504	49.568	3332	327.697					4908994	34405	482.792	3.384	32343	3.181	0.1247	8	tests performed														63.89	10167923	112.371
PRT	Europe	Portugal	2020-12-10	335207	3134	3941.29	5278	86	79.143	32967.1	308.224	387.62	519.083	8.458	7.784	0.92	509	50.059	3304	324.943					4950845	41851	486.908	4.116	32061	3.153	0.1229	8.1	tests performed														63.89	10167923	112.371
PRT	Europe	Portugal	2020-12-11	340287	5080	3962	5373	95	81.429	33466.7	499.61	389.657	528.427	9.343	8.008	0.94	507	49.863	3230	317.666					4990234	39389	490.782	3.874	31484	3.096	0.1258	7.9	tests performed														63.89	10167923	112.371
PRT	Europe	Portugal	2020-12-12	344700	4413	3722.86	5461	88	83.571	33900.7	434.012	366.137	537.081	8.655	8.219	0.95	503	49.469	3093	304.192					5018141	27907	493.527	2.745	31483	3.096	0.1182	8.5	tests performed														63.89	10167923	112.371
PRT	Europe	Portugal	2020-12-13	348744	4044	3752.86	5559	98	85.143	34298.4	397.721	369.088	546.719	9.638	8.374	0.95	513	50.453	3157	310.486					5035533	17392	495.237	1.71	31714	3.119	0.1183	8.5	tests performed														63.89	10167923	112.371
PRT	Europe	Portugal	2020-12-14	350938	2194	3695.29	5649	90	86.857	34514.2	215.777	363.426	555.571	8.851	8.542	0.95	513	50.453	3254	320.026					5068241	32708	498.454	3.217	31392	3.087	0.1177	8.5	tests performed														63.89	10167923	112.371
PRT	Europe	Portugal	2020-12-15	353576	2638	3657.14	5733	84	87.286	34773.7	259.443	359.675	563.832	8.261	8.584	0.96	506	49.764	3206	315.305					5110224	41983	502.583	4.129	33662	3.311	0.1086	9.2	tests performed														63.89	10167923	112.371
PRT	Europe	Portugal	2020-12-16	358296	4720	3746.14	5815	82	89	35237.9	464.205	368.428	571.897	8.065	8.753	0.96	486	47.797	3181	312.847					5152449	42225	506.736	4.153	34779	3.42	0.1077	9.3	tests performed														63.89	10167923	112.371
PRT	Europe	Portugal	2020-12-17	362616	4320	3915.57	5902	87	89.143	35662.7	424.866	385.091	580.453	8.556	8.767	0.96	494	48.584	3142	309.011					5195160	42711	510.936	4.201	34902	3.433	0.1122	8.9	tests performed														63.89	10167923	112.371
PRT	Europe	Portugal	2020-12-18	366952	4336	3809.29	5977	75	86.286	36089.2	426.439	374.638	587.829	7.376	8.486	0.97	484	47.601	3061	301.045					5238685	43525	515.217	4.281	35493	3.491	0.1073	9.3	tests performed														63.89	10167923	112.371
PRT	Europe	Portugal	2020-12-19	370787	3835	3726.71	6063	86	86	36466.3	377.167	366.517	596.287	8.458	8.458	0.97	485	47.699	2973	292.39					5270349	31664	518.331	3.114	36030	3.543	0.1034	9.7	tests performed														63.89	10167923	112.371
PRT	Europe	Portugal	2020-12-20	374121	3334	3625.29	6134	71	82.143	36794.2	327.894	356.541	603.27	6.983	8.079	0.98	483	47.502	3027	297.701					5288732	18383	520.139	1.808	36171	3.557	0.1002	10	tests performed														63.89	10167923	112.371
PRT	Europe	Portugal	2020-12-21	376220	2099	3611.71	6191	57	77.429	37000.7	206.434	355.207	608.876	5.606	7.615	0.99	502	49.371	3158	310.585					5329308	40576	524.129	3.991	37295	3.668	0.0968	10.3	tests performed														63.89	10167923	112.371
PRT	Europe	Portugal	2020-12-22	378656	2436	3582.86	6254	63	74.429	37240.3	239.577	352.369	615.072	6.196	7.32	0.99	508	49.961	3095	304.389					5382486	53178	529.359	5.23	38895	3.825	0.0921	10.9	tests performed														63.89	10167923	112.371
PRT	Europe	Portugal	2020-12-23	383258	4602	3566	6343	89	75.429	37692.8	452.6	350.711	623.825	8.753	7.418	1	511	50.256	2990	294.062					5441753	59267	535.188	5.829	41329	4.065	0.0863	11.6	tests performed														65.74	10167923	112.371
PRT	Europe	Portugal	2020-12-24	387636	4378	3574.29	6413	70	73	38123.4	430.57	351.526	630.709	6.884	7.179	1.01	505	49.666	2853	280.588					5475398	33645	538.497	3.309	40034	3.937	0.0893	11.2	tests performed														65.74	10167923	112.371
PRT	Europe	Portugal	2020-12-25	391782	4146	3547.14	6478	65	71.571	38531.2	407.753	348.856	637.102	6.393	7.039	1.03	504	49.568	2754	270.852					5484202	8804	539.363	0.866	35074	3.449	0.1011	9.9	tests performed														65.74	10167923	112.371
PRT	Europe	Portugal	2020-12-26	392996	1214	3172.71	6556	78	70.429	38650.6	119.395	312.032	644.773	7.671	6.927	1.04	513	50.453	2790	274.392					5504124	19922	541.322	1.959	33396	3.284	0.095	10.5	tests performed														65.74	10167923	112.371
PRT	Europe	Portugal	2020-12-27	394573	1577	2921.71	6619	63	69.286	38805.7	155.096	287.346	650.969	6.196	6.814	1.07	504	49.568	2870	282.26					5521565	17441	543.038	1.715	33262	3.271	0.0878	11.4	tests performed	4963	4963					0.05	0.05						63.89	10167923	112.371
PRT	Europe	Portugal	2020-12-28	396666	2093	2920.86	6677	58	69.429	39011.5	205.843	287.262	656.673	5.704	6.828	1.11	503	49.469	2967	291.8					5555653	34088	546.39	3.353	32335	3.18	0.0903	11.1	tests performed	7754	7754			2791	2791	0.08	0.08			274	2791	0.027	63.89	10167923	112.371
PRT	Europe	Portugal	2020-12-29	400002	3336	3049.43	6751	74	71	39339.6	328.091	299.907	663.951	7.278	6.983	1.16	486	47.797	2930	288.161					5600537	44884	550.804	4.414	31150	3.064	0.0979	10.2	tests performed	20368	20368			12614	7702	0.2	0.2			757	7702	0.076	63.89	10167923	112.371
PRT	Europe	Portugal	2020-12-30	406051	6049	3256.14	6830	79	69.571	39934.5	594.91	320.237	671.72	7.77	6.842	1.2	487	47.896	2896	284.817					5645083	44546	555.185	4.381	29047	2.857	0.1121	8.9	tests performed	30543	30543			10175	8527	0.3	0.3			839	8527	0.084	63.89	10167923	112.371
PRT	Europe	Portugal	2020-12-31	413678	7627	3720.29	6906	76	70.429	40684.6	750.104	365.885	679.195	7.474	6.927	1.23	482	47.404	2840	279.31					5681817	36734	558.798	3.613	29488	2.9	0.1262	7.9	tests performed	32749	32749			2206	6946	0.32	0.32			683	6946	0.068	76.85	10167923	112.371
PRT	Europe	Portugal	2021-01-01	420629	6951	4121	6972	66	70.571	41368.2	683.62	405.294	685.686	6.491	6.941	1.24	483	47.502	2806	275.966					5695754	13937	560.169	1.371	30222	2.972	0.1364	7.3	tests performed						5557					547	5557	0.055	76.85	10167923	112.371
PRT	Europe	Portugal	2021-01-02	423870	3241	4410.57	7045	73	69.857	41687	318.747	433.773	692.865	7.179	6.87	1.25	492	48.387	2858	281.08					5728465	32711	563.386	3.217	32049	3.152	0.1376	7.3	tests performed	32750	32750				4631	0.32	0.32			455	4631	0.046	76.85	10167923	112.371
PRT	Europe	Portugal	2021-01-03	427254	3384	4668.71	7118	73	71.286	42019.8	332.811	459.161	700.045	7.179	7.011	1.27	500	49.174	3044	299.373					5749331	20866	565.438	2.052	32538	3.2	0.1435	7	tests performed						4035					397	4035	0.04	76.85	10167923	112.371
PRT	Europe	Portugal	2021-01-04	431623	4369	4993.86	7196	78	74.143	42449.5	429.685	491.138	707.716	7.671	7.292	1.29	510	50.158	3171	311.863					5794406	45075	569.871	4.433	34108	3.354	0.1464	6.8	tests performed	33670	33670				3702	0.33	0.33			364	3702	0.036	58.33	10167923	112.371
PRT	Europe	Portugal	2021-01-05	436579	4956	5225.29	7286	90	76.429	42936.9	487.415	513.899	716.567	8.851	7.517	1.31	512	50.354	3260	320.616					5850129	55723	575.351	5.48	35656	3.507	0.1465	6.8	tests performed	46433	46433			12763	3724	0.46	0.46			366	3724	0.037	58.33	10167923	112.371
PRT	Europe	Portugal	2021-01-06	446606	10027	5793.57	7377	91	78.143	43923	986.14	569.789	725.517	8.95	7.685	1.33	513	50.453	3293	323.862					5905917	55788	580.838	5.487	37262	3.665	0.1555	6.4	tests performed	61454	61454			15021	4416	0.6	0.6			434	4416	0.043	58.33	10167923	112.371
PRT	Europe	Portugal	2021-01-07	456533	9927	6122.14	7472	95	80.857	44899.3	976.306	602.104	734.86	9.343	7.952	1.34	514	50.551	3333	327.796					5960753	54836	586.231	5.393	39848	3.919	0.1536	6.5	tests performed	71751	71751			10297	5572	0.71	0.71			548	5572	0.055	58.33	10167923	112.371
PRT	Europe	Portugal	2021-01-08	466709	10176	6582.86	7590	118	88.286	45900.1	1000.79	647.414	746.465	11.605	8.683	1.33	536	52.715	3451	339.401					6016969	56216	591.76	5.529	45888	4.513	0.1435	7	tests performed	74254	74254			2503	5929	0.73	0.73			583	5929	0.058	63.89	10167923	112.371
PRT	Europe	Portugal	2021-01-09	476187	9478	7473.86	7701	111	93.714	46832.3	932.147	735.043	757.382	10.917	9.217	1.32	540	53.108	3555	349.629					6060744	43775	596.065	4.305	47468	4.668	0.1575	6.4	tests performed	74352	74352			98	5943	0.73	0.73			584	5943	0.058	75	10167923	112.371
PRT	Europe	Portugal	2021-01-10	483689	7502	8062.14	7803	102	97.857	47570.1	737.81	792.9	767.413	10.032	9.624	1.3	558	54.878	3770	370.774					6085724	24980	598.522	2.457	48056	4.726	0.1678	6	tests performed	74392	74392			40	5883	0.73	0.73			579	5883	0.058	75	10167923	112.371
PRT	Europe	Portugal	2021-01-11	489293	5604	8238.57	7925	122	104.143	48121.2	551.145	810.251	779.412	11.999	10.242	1.29	567	55.764	3983	391.722					6133420	47696	603.213	4.691	48431	4.763	0.1701	5.9	tests performed	85210	85089	138		10818	7363	0.84	0.84	0		724	7346	0.072	63.89	10167923	112.371
PRT	Europe	Portugal	2021-01-12	496552	7259	8567.57	8080	155	113.429	48835.1	713.912	842.608	794.656	15.244	11.156	1.28	599	58.911	4043	397.623					6191663	58243	608.941	5.728	48791	4.799	0.1756	5.7	tests performed	96092	95971	138		10882	7094	0.95	0.94	0		698	7077	0.07	63.89	10167923	112.371
PRT	Europe	Portugal	2021-01-13	507108	10556	8643.14	8236	156	122.714	49873.3	1038.17	850.04	809.998	15.342	12.069	1.27	596	58.616	4240	416.998					6250524	58861	614.73	5.789	49230	4.842	0.1756	5.7	tests performed	109891	109770	138		13799	6920	1.08	1.08	0		681	6902	0.068	63.89	10167923	112.371
PRT	Europe	Portugal	2021-01-14	517806	10698	8753.29	8384	148	130.286	50925.4	1052.13	860.873	824.554	14.556	12.813	1.26	611	60.091	4368	429.586					6310668	60144	620.645	5.915	49988	4.916	0.1751	5.7	tests performed	121041	120920	138		11150	7041	1.19	1.19	0		692	7024	0.069	63.89	10167923	112.371
PRT	Europe	Portugal	2021-01-15	528469	10663	8822.86	8543	159	136.143	51974.1	1048.69	867.715	840.191	15.637	13.389	1.25	622	61.173	4560	448.469					6373175	62507	626.792	6.147	50887	5.005	0.1734	5.8	tests performed	128527	128406	138		7486	7753	1.26	1.26	0		762	7736	0.076	65.74	10167923	112.371
PRT	Europe	Portugal	2021-01-16	539416	10947	9032.71	8709	166	144	53050.8	1076.62	888.354	856.517	16.326	14.162	1.24	638	62.746	4653	457.616					6423943	50768	631.785	4.993	51886	5.103	0.1741	5.7	tests performed	130062	129941	138		1535	7959	1.28	1.28	0		783	7941	0.078	65.74	10167923	112.371
PRT	Europe	Portugal	2021-01-17	549801	10385	9444.57	8861	152	151.143	54072.1	1021.35	928.859	871.466	14.949	14.865	1.23	647	63.631	4889	480.826					6455142	31199	634.854	3.068	52774	5.19	0.179	5.6	tests performed	131230	129948	1299		1168	8120	1.29	1.28	0.01		799	7937	0.078	65.74	10167923	112.371
PRT	Europe	Portugal	2021-01-18	556503	6702	9601.43	9028	167	157.571	54731.2	659.132	944.286	887.89	16.424	15.497	1.22	664	65.303	5165	507.97					6508343	53201	640.086	5.232	53560	5.268	0.1793	5.6	tests performed	136664	135322	1414		5434	7351	1.34	1.33	0.01		723	7176	0.071	65.74	10167923	112.371
PRT	Europe	Portugal	2021-01-19	566958	10455	10058	9246	218	166.571	55759.5	1028.23	989.189	909.33	21.44	16.382	1.21	670	65.893	5291	520.362					6580459	72116	647.178	7.093	55542	5.462	0.1811	5.5	tests performed	160394	151434	9032		23730	9186	1.58	1.49	0.09		903	7923	0.078	65.74	10167923	112.371
PRT	Europe	Portugal	2021-01-20	581605	14647	10642.4	9465	219	175.571	57200	1440.51	1046.67	930.869	21.538	17.267	1.19	681	66.975	5493	540.228					6655975	75516	654.605	7.427	57922	5.697	0.1837	5.4	tests performed	189327	171192	18207		28933	11348	1.86	1.68	0.18		1116	8775	0.086	69.44	10167923	112.371
PRT	Europe	Portugal	2021-01-21	595149	13544	11049	9686	221	186	58532	1332.03	1086.65	952.604	21.735	18.293	1.17	702	69.041	5630	553.702					6726793	70818	661.57	6.965	59446	5.846	0.1859	5.4	tests performed	222431	199322	23181		33104	14484	2.19	1.96	0.23		1424	11200	0.11	69.44	10167923	112.371
PRT	Europe	Portugal	2021-01-22	609136	13987	11523.9	9920	234	196.714	59907.6	1375.6	1133.35	975.617	23.014	19.347	1.15	715	70.319	5779	568.356					6803850	77057	669.148	7.578	61525	6.051	0.1873	5.3	tests performed	248690	223177	25585		26259	17166	2.45	2.19	0.25		1688	13539	0.133	87.96	10167923	112.371
PRT	Europe	Portugal	2021-01-23	624469	15333	12150.4	10194	274	212.143	61415.6	1507.98	1194.98	1002.57	26.947	20.864	1.13	720	70.811	5922	582.42					6866929	63079	675.352	6.204	63284	6.224	0.192	5.2	tests performed	263484	233931	29625		14794	19060	2.59	2.3	0.29		1875	14856	0.146	87.96	10167923	112.371
PRT	Europe	Portugal	2021-01-24	636190	11721	12341.3	10469	275	229.714	62568.3	1152.74	1213.75	1029.61	27.046	22.592	1.11	742	72.975	6117	601.598					6905250	38321	679.121	3.769	64301	6.324	0.1919	5.2	tests performed	267659	237589	30142		4175	19490	2.63	2.34	0.3		1917	15377	0.151	87.96	10167923	112.371
PRT	Europe	Portugal	2021-01-25	643113	6923	12372.9	10721	252	241.857	63249.2	680.867	1216.85	1054.39	24.784	23.786	1.08	767	75.433	6420	631.397					6960808	55558	684.585	5.464	64638	6.357	0.1914	5.2	tests performed						19271					1895	15553	0.153	76.85	10167923	112.371
PRT	Europe	Portugal	2021-01-26	653878	10765	12417.1	11012	291	252.286	64307.9	1058.72	1221.21	1083.01	28.619	24.812	1.05	765	75.237	6472	636.512					7035416	74608	691.923	7.338	64994	6.392	0.1911	5.2	tests performed	275459					16438	2.71				1617	14195	0.14	76.85	10167923	112.371
PRT	Europe	Portugal	2021-01-27	668951	15073	12478	11305	293	262.857	65790.3	1482.41	1227.19	1111.83	28.816	25.852	1.02	783	77.007	6603	649.395					7106968	71552	698.96	7.037	64428	6.336	0.1937	5.2	tests performed	290373				14914	14435	2.86				1420	12316	0.121	76.85	10167923	112.371
PRT	Europe	Portugal	2021-01-28	685383	16432	12890.6	11608	303	274.571	67406.4	1616.06	1267.77	1141.63	29.8	27.004	0.99	782	76.909	6565	645.658					7176737	69769	705.821	6.862	64278	6.322	0.2005	5	tests performed	307964				17591	12219	3.03				1202	9241	0.091	76.85	10167923	112.371
PRT	Europe	Portugal	2021-01-29	698583	13200	12778.1	11886	278	280.857	68704.6	1298.2	1256.71	1168.97	27.341	27.622	0.95	806	79.269	6627	651.756					7244942	68205	712.529	6.708	63013	6.197	0.2028	4.9	tests performed	327697				19733	11287	3.22				1110	6776	0.067	87.96	10167923	112.371
PRT	Europe	Portugal	2021-01-30	711018	12435	12364.1	12179	293	283.571	69927.6	1222.96	1215.99	1197.79	28.816	27.889	0.91	843	82.908	6544	643.593					7296442	51500	717.594	5.065	61359	6.035	0.2015	5	tests performed	342193	277215	65050		14496	11244	3.37	2.73	0.64		1106	6183	0.061	87.96	10167923	112.371
PRT	Europe	Portugal	2021-01-31	720516	9498	12046.6	12482	303	287.571	70861.7	934.114	1184.76	1227.59	29.8	28.282	0.88	858	84.383	6694	658.345					7322065	25623	720.114	2.52	59545	5.856	0.2023	4.9	tests performed	348731	280829	67974		6538	11582	3.43	2.76	0.67		1139	6177	0.061	87.96	10167923	112.371
PRT	Europe	Portugal	2021-02-01	726321	5805	11886.9	12757	275	290.857	71432.6	570.913	1169.06	1254.63	27.046	28.605	0.83	865	85.071	6869	675.556					7369434	47369	724.773	4.659	58375	5.741	0.2036	4.9	tests performed	380349	300196	80488		31618	15541	3.74	2.95	0.79		1528	8000	0.079	76.85	10167923	112.371
PRT	Europe	Portugal	2021-02-02	731861	5540	11140.4	13017	260	286.429	71977.4	544.851	1095.64	1280.2	25.571	28.17	0.79	852	83.793	6775	666.311					7427429	57995	730.477	5.704	56002	5.508	0.1989	5	tests performed	383902	301806	82431		3553	15492	3.78	2.97	0.81		1524	7287	0.072	76.85	10167923	112.371
PRT	Europe	Portugal	2021-02-03	740944	9083	10284.7	13257	240	278.857	72870.7	893.299	1011.49	1303.81	23.604	27.425	0.76	877	86.252	6684	657.361					7480830	53401	735.728	5.252	53409	5.253	0.1926	5.2	tests performed	392728	305475	87588		8826	14622	3.86	3	0.86		1438	6868	0.068	76.85	10167923	112.371
PRT	Europe	Portugal	2021-02-04	748858	7914	9067.86	13482	225	267.714	73649.1	778.33	891.81	1325.93	22.128	26.329	0.72	863	84.875	6496	638.872					7531214	50384	740.684	4.955	50640	4.98	0.1791	5.6	tests performed	405994	309618	96711		13266	14004	3.99	3.05	0.95		1377	6516	0.064	76.85	10167923	112.371
PRT	Europe	Portugal	2021-02-05	755774	6916	8170.14	13740	258	264.857	74329.2	680.178	803.521	1351.31	25.374	26.048	0.69	904	88.907	6412	630.611					7580839	49625	745.564	4.881	47985	4.719	0.1703	5.9	tests performed	421161	314844	106652		15167	13352	4.14	3.1	1.05		1313	6319	0.062	87.96	10167923	112.371
PRT	Europe	Portugal	2021-02-06	761906	6132	7269.71	13954	214	253.571	74932.3	603.073	714.966	1372.36	21.047	24.938	0.67	891	87.629	6158	605.63					7611195	30356	748.55	2.985	44965	4.422	0.1617	6.2	tests performed	435871	320684	115522		14710	13383	4.29	3.15	1.14		1316	6210	0.061	87.96	10167923	112.371
PRT	Europe	Portugal	2021-02-07	765414	3508	6414	14158	204	239.429	75277.3	345.007	630.807	1392.42	20.063	23.547	0.64	865	85.071	6248	614.481					7626280	15085	750.033	1.484	43459	4.274	0.1476	6.8	tests performed	437687	321760	116262		1816	12708	4.3	3.16	1.14		1250	5847	0.058	87.96	10167923	112.371
PRT	Europe	Portugal	2021-02-08	767919	2505	5942.57	14354	196	228.143	75523.7	246.363	584.443	1411.69	19.276	22.438	0.62	877	86.252	6344	623.923					7661203	34923	753.468	3.435	41681	4.099	0.1426	7	tests performed	442273	324471	118172		4586	8846	4.35	3.19	1.16		870	3468	0.034	76.85	10167923	112.371
PRT	Europe	Portugal	2021-02-09	770502	2583	5520.14	14557	203	220	75777.7	254.034	542.898	1431.66	19.965	21.637	0.59	862	84.776	6070	596.975					7699897	38694	757.273	3.805	38924	3.828	0.1418	7.1	tests performed	446092	326848	119614		3819	8884	4.39	3.21	1.18		874	3577	0.035	76.85	10167923	112.371
PRT	Europe	Portugal	2021-02-10	774889	4387	4849.29	14718	161	208.714	76209.2	431.455	476.92	1447.49	15.834	20.527	0.57	853	83.891	5829	573.273					7737518	37621	760.973	3.7	36670	3.606	0.1322	7.6	tests performed	461185	331437	130118		15093	9780	4.54	3.26	1.28		962	3709	0.036	76.85	10167923	112.371
PRT	Europe	Portugal	2021-02-11	778369	3480	4215.86	14885	167	200.429	76551.4	342.253	414.623	1463.92	16.424	19.712	0.56	836	82.219	5570	547.801					7774865	37347	764.646	3.673	34807	3.423	0.1211	8.3	tests performed	482122	335855	146637		20937	10875	4.74	3.3	1.44		1070	3748	0.037	76.85	10167923	112.371
PRT	Europe	Portugal	2021-02-12	781223	2854	3635.57	15034	149	184.857	76832.1	280.687	357.553	1478.57	14.654	18.18	0.54	846	83.203	5230	514.363					7813617	38752	768.458	3.811	33254	3.27	0.1093	9.1	tests performed	514221	343428	171163		32099	13294	5.06	3.38	1.68		1307	4083	0.04	87.96	10167923	112.371
PRT	Europe	Portugal	2021-02-13	784079	2856	3167.57	15183	149	175.571	77113	280.883	311.526	1493.22	14.654	17.267	0.54	803	78.974	4850	476.99					7835100	21483	770.57	2.113	31986	3.146	0.099	10.1	tests performed	551273	353390	198253		37052	16486	5.42	3.48	1.95		1621	4672	0.046	87.96	10167923	112.371
PRT	Europe	Portugal	2021-02-14	785756	1677	2906	15321	138	166.143	77277.9	164.93	285.801	1506.8	13.572	16.34	0.53	795	78.187	4826	474.63					7847200	12100	771.76	1.19	31560	3.104	0.0921	10.9	tests performed	569251	361532	208089		17978	18795	5.6	3.56	2.05		1848	5682	0.056	87.96	10167923	112.371
PRT	Europe	Portugal	2021-02-15	787059	1303	2734.29	15411	90	151	77406.1	128.148	268.913	1515.65	8.851	14.851	0.53	784	77.105	4832	475.22					7880335	33135	775.019	3.259	31305	3.079	0.0873	11.4	tests performed	583052	365582	218125		13801	20111	5.73	3.6	2.15		1978	5873	0.058	76.85	10167923	112.371
PRT	Europe	Portugal	2021-02-16	788561	1502	2579.86	15522	111	137.857	77553.8	147.719	253.725	1526.57	10.917	13.558	0.52	752	73.958	4482	440.798					7912418	32083	778.174	3.155	30360	2.986	0.085	11.8	tests performed	593817	370761	223711		10765	21104	5.84	3.65	2.2		2076	6273	0.062	76.85	10167923	112.371
PRT	Europe	Portugal	2021-02-17	790885	2324	2285.14	15649	127	133	77782.4	228.562	224.74	1539.06	12.49	13.08	0.51	719	70.713	4137	406.868					7946772	34354	781.553	3.379	29893	2.94	0.0764	13.1	tests performed	610362	381274	229743		16545	21311	6	3.75	2.26		2096	7120	0.07	76.85	10167923	112.371
PRT	Europe	Portugal	2021-02-18	792829	1944	2065.71	15754	105	124.143	77973.5	191.189	203.16	1549.38	10.327	12.209	0.51	688	67.664	3819	375.593					7980757	33985	784.895	3.342	29413	2.893	0.0702	14.2	tests performed	632733	395692	237696		22371	21516	6.22	3.89	2.34		2116	8548	0.084	76.85	10167923	112.371
PRT	Europe	Portugal	2021-02-19	794769	1940	1935.14	15821	67	112.429	78164.3	190.796	190.318	1555.97	6.589	11.057	0.51	669	65.795	3584	352.481					8014644	33887	788.228	3.333	28718	2.824	0.0674	14.8	tests performed	672667	422922	250400		39934	22635	6.62	4.16	2.46		2226	11356	0.112	87.96	10167923	112.371
PRT	Europe	Portugal	2021-02-20	796339	1570	1751.43	15897	76	102	78318.7	154.407	172.25	1563.45	7.474	10.032	0.52	656	64.517	3284	322.976					8036492	21848	790.377	2.149	28770	2.829	0.0609	16.4	tests performed	710442	447743	263354		37775	22738	6.99	4.4	2.59		2236	13479	0.133	87.96	10167923	112.371
PRT	Europe	Portugal	2021-02-21	797525	1186	1681.29	15962	65	91.571	78435.4	116.641	165.352	1569.84	6.393	9.006	0.52	638	62.746	3316	326.124					8047346	10854	791.444	1.067	28592	2.812	0.0588	17	tests performed	729484	463281	266858		19042	22890	7.17	4.56	2.62		2251	14536	0.143	87.96	10167923	112.371
PRT	Europe	Portugal	2021-02-22	798074	549	1573.57	16023	61	87.429	78489.4	53.993	154.758	1575.84	5.999	8.598	0.52	627	61.665	3322	326.714					8078642	31296	794.522	3.078	28330	2.786	0.0555	18	tests performed	737479	469490	269203		7995	22061	7.25	4.62	2.65		2170	14844	0.146	76.85	10167923	112.371
PRT	Europe	Portugal	2021-02-23	799106	1032	1506.43	16086	63	80.571	78590.9	101.496	148.155	1582.03	6.196	7.924	0.53	597	58.714	3012	296.226					8110219	31577	797.628	3.106	28257	2.779	0.0533	18.8	tests performed	751519	481806	270927		14040	22529	7.39	4.74	2.66		2216	15864	0.156	76.85	10167923	112.371
PRT	Europe	Portugal	2021-02-24	800586	1480	1385.86	16136	50	69.571	78736.4	145.556	136.297	1586.95	4.917	6.842	0.53	567	55.764	2767	272.13					8141454	31235	800.7	3.072	27812	2.735	0.0498	20.1	tests performed	777939	506005	273148		26420	23940	7.65	4.98	2.69		2354	17819	0.175	76.85	10167923	112.371
PRT	Europe	Portugal	2021-02-25	801746	1160	1273.86	16185	49	61.571	78850.5	114.084	125.282	1591.77	4.819	6.055	0.53	536	52.715	2613	256.985					8172428	30974	803.746	3.046	27382	2.693	0.0465	21.5	tests performed	809539	534116	276637		31600	25258	7.96	5.25	2.72		2484	19775	0.194	76.85	10167923	112.371
PRT	Europe	Portugal	2021-02-26	802773	1027	1143.43	16243	58	60.286	78951.5	101.004	112.454	1597.47	5.704	5.929	0.54	522	51.338	2404	236.43					8205338	32910	806.983	3.237	27242	2.679	0.042	23.8	tests performed	854227	575712	279729		44688	25937	8.4	5.66	2.75		2551	21827	0.215	87.96	10167923	112.371
PRT	Europe	Portugal	2021-02-27	803844	1071	1072.14	16276	33	54.143	79056.9	105.331	105.444	1600.72	3.246	5.325	0.55	492	48.387	2180	214.4					8225718	20380	808.987	2.004	27032	2.659	0.0397	25.2	tests performed	895109	611138	285185		40882	26381	8.8	6.01	2.8		2595	23342	0.23	87.96	10167923	112.371
PRT	Europe	Portugal	2021-02-28	804562	718	1005.29	16317	41	50.714	79127.5	70.614	98.868	1604.75	4.032	4.988	0.56	484	47.601	2165	212.925					8237157	11439	810.112	1.125	27116	2.667	0.0371	27	tests performed	919144	633888	286470		24035	27094	9.04	6.23	2.82		2665	24372	0.24	87.96	10167923	112.371
PRT	Europe	Portugal	2021-03-01	804956	394	983.143	16351	34	46.857	79166.2	38.749	96.691	1608.1	3.344	4.608	0.58	469	46.125	2167	213.121					8263796	26639	812.732	2.62	26451	2.601	0.0372	26.9	tests performed	935797	646951	290637		16653	28331	9.2	6.36	2.86		2786	25352	0.249	76.85	10167923	112.371
PRT	Europe	Portugal	2021-03-02	805647	691	934.429	16389	38	43.286	79234.2	67.959	91.9	1611.83	3.737	4.257	0.58	446	43.863	1997	196.402					8293531	29735	815.656	2.924	26187	2.575	0.0357	28	tests performed	951955	661759	291987		16158	28634	9.36	6.51	2.87		2816	25708	0.253	76.85	10167923	112.371
PRT	Europe	Portugal	2021-03-03	806626	979	862.857	16430	41	42	79330.5	96.283	84.861	1615.87	4.032	4.131	0.6	415	40.815	1827	179.683					8322919	29388	818.547	2.89	25924	2.55	0.0333	30	tests performed	967677	675816	293652		15722	27105	9.52	6.65	2.89		2666	24259	0.239	76.85	10167923	112.371
PRT	Europe	Portugal	2021-03-04	807456	830	815.714	16458	28	39	79412.1	81.629	80.224	1618.62	2.754	3.836	0.61	399	39.241	1708	167.979					8351000	28081	821.308	2.762	25510	2.509	0.032	31.3	tests performed	995979	699085	298685		28302	26634	9.8	6.88	2.94		2619	23567	0.232	76.85	10167923	112.371
PRT	Europe	Portugal	2021-03-05	808405	949	804.571	16486	28	34.714	79505.4	93.333	79.128	1621.37	2.754	3.414	0.62	383	37.667	1583	155.686					8379636	28636	824.125	2.816	24900	2.449	0.0323	30.9	tests performed	1039029	736326	304494		43050	26400	10.22	7.24	2.99		2596	22945	0.226	87.96	10167923	112.371
PRT	Europe	Portugal	2021-03-06	809412	1007	795.429	16512	26	33.714	79604.5	99.037	78.229	1623.93	2.557	3.316	0.64	363	35.701	1416	139.261					8399527	19891	826.081	1.956	24830	2.442	0.032	31.2	tests performed	1078878	767568	313101		39849	26253	10.61	7.55	3.08		2582	22347	0.22	87.96	10167923	112.371
PRT	Europe	Portugal	2021-03-07	810094	682	790.286	16540	28	31.857	79671.5	67.074	77.723	1626.68	2.754	3.133	0.65	354	34.815	1414	139.065					8408923	9396	827.005	0.924	24538	2.413	0.0322	31	tests performed	1096035	780572	317254		17157	25270	10.78	7.68	3.12		2485	20955	0.206	87.96	10167923	112.371
PRT	Europe	Portugal	2021-03-08	810459	365	786.143	16565	25	30.571	79707.4	35.897	77.316	1629.14	2.459	3.007	0.66	342	33.635	1403	137.983					8434226	25303	829.493	2.489	24347	2.394	0.0323	31	tests performed	1109407	786718	324862		13372	24801	10.91	7.74	3.19		2439	19967	0.196	76.85	10167923	112.371
PRT	Europe	Portugal	2021-03-09	811306	847	808.429	16595	30	29.429	79790.7	83.301	79.508	1632.09	2.95	2.894	0.66	312	30.685	1278	125.689					8458739	24513	831.904	2.411	23601	2.321	0.0343	29.2	tests performed	1120398	795531	327040		10991	24063	11.02	7.82	3.22		2367	19110	0.188	76.85	10167923	112.371
PRT	Europe	Portugal	2021-03-10	811948	642	760.286	16617	22	26.714	79853.9	63.14	74.773	1634.26	2.164	2.627	0.66	283	27.833	1201	118.117					8485366	26627	834.523	2.619	23207	2.282	0.0328	30.5	tests performed	1131392	804619	328946		10994	23388	11.13	7.91	3.24		2300	18400	0.181	76.85	10167923	112.371
PRT	Europe	Portugal	2021-03-11	812575	627	731.286	16635	18	25.286	79915.5	61.665	71.921	1636.03	1.77	2.487	0.67	273	26.849	1102	108.38					8509679	24313	836.914	2.391	22668	2.229	0.0323	31	tests performed	1155070	819299	337944		23678	22727	11.36	8.06	3.32		2235	17173	0.169	76.85	10167923	112.371
PRT	Europe	Portugal	2021-03-12	813152	577	678.143	16650	15	23.429	79972.3	56.747	66.694	1637.5	1.475	2.304	0.68	266	26.161	1046	102.873					8536960	27281	839.597	2.683	22475	2.21	0.0302	33.1	tests performed	1190192	840118	352247		35122	21595	11.71	8.26	3.46		2124	14827	0.146	87.96	10167923	112.371
PRT	Europe	Portugal	2021-03-13	813716	564	614.857	16669	19	22.429	80027.8	55.469	60.47	1639.37	1.869	2.206	0.69	253	24.882	980	96.382					8557976	21016	841.664	2.067	22636	2.226	0.0272	36.8	tests performed	1223882	860336	365719		33690	20715	12.04	8.46	3.6		2037	13253	0.13	87.96	10167923	112.371
PRT	Europe	Portugal	2021-03-14	814257	541	594.714	16684	15	20.571	80081	53.207	58.489	1640.85	1.475	2.023	0.7	242	23.8	976	95.988					8567685	9709	842.619	0.955	22680	2.231	0.0262	38.1	tests performed	1240180	871269	371084		16298	20592	12.2	8.57	3.65		2025	12957	0.127	87.96	10167923	112.371
PRT	Europe	Portugal	2021-03-15	814513	256	579.143	16694	10	18.429	80106.1	25.177	56.958	1641.83	0.983	1.812	0.71	231	22.719	996	97.955					8594112	26427	845.218	2.599	22841	2.246	0.0254	39.4	tests performed	1258578	883620	377464		18398	21310	12.38	8.69	3.71		2096	13843	0.136	69.44	10167923	112.371
PRT	Europe	Portugal	2021-03-16	814897	384	513	16707	13	16	80143.9	37.766	50.453	1643.11	1.279	1.574	0.72	213	20.948	955	93.923					8635506	41394	849.289	4.071	25252	2.483	0.0203	49.2	tests performed	1283549	905576	380479		24971	23307	12.62	8.91	3.74		2292	15721	0.155	69.44	10167923	112.371
PRT	Europe	Portugal	2021-03-17	815570	673	517.429	16722	15	15	80210.1	66.189	50.888	1644.58	1.475	1.475	0.73	205	20.161	856	84.186					8683608	48102	854.02	4.731	28320	2.785	0.0183	54.7	tests performed	1291054	907134	386426		7505	22809	12.7	8.92	3.8		2243	14645	0.144	69.44	10167923	112.371
PRT	Europe	Portugal	2021-03-18	816055	485	497.143	16743	21	15.429	80257.8	47.699	48.893	1646.65	2.065	1.517	0.74	187	18.391	828	81.433					8736504	52896	859.222	5.202	32404	3.187	0.0153	65.2	tests performed	1325499	919682	408323		34445	24347	13.04	9.04	4.02		2394	14340	0.141	69.44	10167923	112.371
PRT	Europe	Portugal	2021-03-19	816623	568	495.857	16754	11	14.857	80313.6	55.862	48.767	1647.73	1.082	1.461	0.76	182	17.899	789	77.597					8789989	53485	864.482	5.26	36147	3.555	0.0137	72.9	tests performed	1370772	931602	441676		45273	25797	13.48	9.16	4.34		2537	13069	0.129	80.56	10167923	112.371
PRT	Europe	Portugal	2021-03-20	817080	457	480.571	16762	8	13.286	80358.6	44.945	47.263	1648.52	0.787	1.307	0.77	170	16.719	744	73.171					8823503	33514	867.778	3.296	37932	3.731	0.0127	78.9	tests performed	1415629	948484	469651		44857	27392	13.92	9.33	4.62		2694	12593	0.124	80.56	10167923	112.371
PRT	Europe	Portugal	2021-03-21	817530	450	467.571	16768	6	12	80402.9	44.257	45.985	1649.11	0.59	1.18	0.79	170	16.719	765	75.237					8833757	10254	868.787	1.008	38010	3.738	0.0123	81.3	tests performed	1438694	958639	482561		23065	28359	14.15	9.43	4.75		2789	12481	0.123	80.56	10167923	112.371
PRT	Europe	Portugal	2021-03-22	817778	248	466.429	16784	16	12.857	80427.2	24.39	45.873	1650.68	1.574	1.264	0.8	165	16.228	771	75.827					8864040	30283	871.765	2.978	38561	3.792	0.0121	82.7	tests performed	1451980	966404	488236		13286	27629	14.28	9.5	4.8		2717	11826	0.116	69.44	10167923	112.371
PRT	Europe	Portugal	2021-03-23	818212	434	473.571	16794	10	12.429	80469.9	42.683	46.575	1651.66	0.983	1.222	0.82	159	15.637	743	73.073					8895240	31200	874.834	3.068	37105	3.649	0.0128	78.4	tests performed	1469706	976498	495868		17726	26594	14.45	9.6	4.88		2615	10132	0.1	69.44	10167923	112.371
PRT	Europe	Portugal	2021-03-24	818787	575	459.571	16805	11	11.857	80526.5	56.55	45.198	1652.75	1.082	1.166	0.83	155	15.244	712	70.024					8924496	29256	877.711	2.877	34413	3.384	0.0134	74.9	tests performed	1492015	996735	497940		22309	28709	14.67	9.8	4.9		2823	12800	0.126	69.44	10167923	112.371
PRT	Europe	Portugal	2021-03-25	819210	423	450.714	16814	9	10.143	80568.1	41.601	44.327	1653.63	0.885	0.998	0.84	154	15.146	695	68.352					8951974	27478	880.413	2.702	30781	3.027	0.0146	68.3	tests performed	1534508	1035621	501547		42493	29858	15.09	10.19	4.93		2936	16563	0.163	69.44	10167923	112.371
PRT	Europe	Portugal	2021-03-26	819698	488	439.286	16819	5	9.286	80616.1	47.994	43.203	1654.12	0.492	0.913	0.85	155	15.244	669	65.795					8982121	30147	883.378	2.965	27447	2.699	0.016	62.5	tests performed	1605940	1102549	506051		71432	33595	15.79	10.84	4.98		3304	24421	0.24	80.56	10167923	112.371
PRT	Europe	Portugal	2021-03-27	820042	344	423.143	16827	8	9.286	80649.9	33.832	41.615	1654.91	0.787	0.913	0.87	148	14.556	618	60.779					9004279	22158	885.557	2.179	25825	2.54	0.0164	61	tests performed	1636648	1130801	508507		30708	31574	16.1	11.12	5		3105	26045	0.256	80.56	10167923	112.371
PRT	Europe	Portugal	2021-03-28	820407	365	411	16837	10	9.857	80685.8	35.897	40.421	1655.89	0.983	0.969	0.89	142	13.965	633	62.255					9015124	10845	886.624	1.067	25910	2.548	0.0159	63	tests performed	1700063	1192698	510025		63415	37338	16.72	11.73	5.02		3672	33437	0.329	80.56	10167923	112.371
PRT	Europe	Portugal	2021-03-29	820716	309	419.714	16843	6	8.429	80716.2	30.39	41.278	1656.48	0.59	0.829	0.91	136	13.375	623	61.271					9045316	30192	889.593	2.969	25897	2.547	0.0162	61.7	tests performed	1732660	1224781	511095		32597	40097	17.04	12.05	5.03		3943	36911	0.363	80.56	10167923	112.371
PRT	Europe	Portugal	2021-03-30	821104	388	413.143	16845	2	7.286	80754.3	38.159	40.632	1656.68	0.197	0.717	0.93	129	12.687	584	57.436					9074560	29244	892.469	2.876	25617	2.519	0.0161	62	tests performed	1756207	1245700	513723		23547	40929	17.27	12.25	5.05		4025	38457	0.378	80.56	10167923	112.371
PRT	Europe	Portugal	2021-03-31	821722	618	419.286	16848	3	6.143	80815.1	60.779	41.236	1656.98	0.295	0.604	0.94	127	12.49	558	54.878					9103440	28880	895.31	2.84	25563	2.514	0.0164	61	tests performed	1787154	1273051	517319		30947	42163	17.58	12.52	5.09		4147	39474	0.388	80.56	10167923	112.371
PRT	Europe	Portugal	2021-04-01	822314	592	443.429	16859	11	6.429	80873.4	58.222	43.611	1658.06	1.082	0.632	0.96	129	12.687	538	52.911					9132182	28742	898.136	2.827	25744	2.532	0.0172	58.1	tests performed	1810830	1287020	527026		23676	39475	17.81	12.66	5.18		3882	35914	0.353	80.56	10167923	112.371
PRT	Europe	Portugal	2021-04-02	822862	548	452	16868	9	7	80927.2	53.895	44.454	1658.94	0.885	0.688	0.96	131	12.884	513	50.453					9147103	14921	899.604	1.467	23569	2.318	0.0192	52.1	tests performed	1894111	1328253	569074		83281	41167	18.63	13.06	5.6		4049	32243	0.317	80.56	10167923	112.371
PRT	Europe	Portugal	2021-04-03	823142	280	442.857	16875	7	6.857	80954.8	27.538	43.554	1659.63	0.688	0.674	0.97	126	12.392	512	50.354					9170238	23135	901.879	2.275	23708	2.332	0.0187	53.5	tests performed	1929545	1346931	585830		35434	41842	18.98	13.25	5.76		4115	30876	0.304	80.56	10167923	112.371
PRT	Europe	Portugal	2021-04-04	823335	193	418.286	16879	4	6	80973.8	18.981	41.138	1660.02	0.393	0.59	0.99	117	11.507	517	50.846					9182642	12404	903.099	1.22	23931	2.354	0.0175	57.2	tests performed	1947479	1357742	592953		17934	35345	19.15	13.35	5.83		3476	23578	0.232	80.56	10167923	112.371
PRT	Europe	Portugal	2021-04-05	823494	159	396.857	16885	6	6	80989.4	15.637	39.03	1660.61	0.59	0.59	1.02	112	11.015	536	52.715					9241888	59246	908.926	5.827	28082	2.762	0.0141	70.8	tests performed	1956767	1363559	596680		9288	32015	19.24	13.41	5.87		3149	19825	0.195	65.74	10167923	112.371
PRT	Europe	Portugal	2021-04-06	824368	874	466.286	16887	2	6	81075.4	85.957	45.859	1660.81	0.197	0.59	1.05	113	11.113	504	49.568					9305570	63682	915.189	6.263	33001	3.246	0.0141	70.8	tests performed	1989412	1390284	602600		32645	33315	19.57	13.67	5.93		3276	20655	0.203	65.74	10167923	112.371
PRT	Europe	Portugal	2021-04-07	825031	663	472.714	16890	3	6	81140.6	65.205	46.491	1661.11	0.295	0.59	1.05	116	11.408	488	47.994					9368908	63338	921.418	6.229	37924	3.73	0.0125	80.2	tests performed	2029130	1426920	605682		39718	34568	19.96	14.03	5.96		3400	21981	0.216	65.74	10167923	112.371
PRT	Europe	Portugal	2021-04-08	825633	602	474.143	16899	9	5.714	81199.8	59.206	46.631	1661.99	0.885	0.562	1.05	122	11.999	495	48.683					9427197	58289	927.151	5.733	42145	4.145	0.0113	88.9	tests performed	2090978	1478329	616121		61848	40021	20.56	14.54	6.06		3936	27330	0.269	65.74	10167923	112.371
PRT	Europe	Portugal	2021-04-09	826327	694	495	16904	5	5.143	81268	68.254	48.683	1662.48	0.492	0.506	1.05	128	12.589	486	47.797					9487353	60156	933.067	5.916	48607	4.78	0.0102	98.2	tests performed	2161470	1533815	631127		70492	38194	21.26	15.08	6.21		3756	29366	0.289	65.74	10167923	112.371
PRT	Europe	Portugal	2021-04-10	826928	601	540.857	16910	6	5	81327.1	59.107	53.192	1663.07	0.59	0.492	1.04	119	11.703	466	45.83					9519153	31800	936.194	3.127	49845	4.902	0.0109	92.2	tests performed	2231029	1590789	643712		69559	43069	21.94	15.65	6.33		4236	34837	0.343	65.74	10167923	112.371
PRT	Europe	Portugal	2021-04-11	827494	566	594.143	16916	6	5.286	81382.8	55.665	58.433	1663.66	0.59	0.52	1.04	113	11.113	466	45.83					9531995	12842	937.457	1.263	49908	4.908	0.0119	84	tests performed	2243940	1601594	645818		12911	42352	22.07	15.75	6.35		4165	34836	0.343	65.74	10167923	112.371
PRT	Europe	Portugal	2021-04-12	827765	271	610.143	16918	2	4.714	81409.4	26.652	60.007	1663.86	0.197	0.464	1.02	119	11.703	479	47.109					9570790	38795	941.273	3.815	46986	4.621	0.013	77	tests performed	2268268	1621039	651251		24328	44500	22.31	15.94	6.4		4377	36783	0.362	65.74	10167923	112.371
PRT	Europe	Portugal	2021-04-13	828173	408	543.571	16923	5	5.143	81449.6	40.126	53.459	1664.35	0.492	0.506	1.01	118	11.605	459	45.142					9612274	41484	945.353	4.08	43815	4.309	0.0124	80.6	tests performed	2300252	1650861	653413		31984	44406	22.62	16.24	6.43		4367	37225	0.366	65.74	10167923	112.371
PRT	Europe	Portugal	2021-04-14	828857	684	546.571	16931	8	5.857	81516.8	67.27	53.754	1665.14	0.787	0.576	1.01	116	11.408	447	43.962					9653908	41634	949.447	4.095	40714	4.004	0.0134	74.5	tests performed	2344479	1693308	655193		44227	45050	23.06	16.65	6.44		4431	38055	0.374	65.74	10167923	112.371
PRT	Europe	Portugal	2021-04-15	829358	501	532.143	16933	2	4.857	81566.1	49.273	52.335	1665.34	0.197	0.478	1	109	10.72	423	41.601					9695990	42082	953.586	4.139	38399	3.776	0.0139	72.2	tests performed	2408032	1745968	666086		63553	45293	23.68	17.17	6.55		4454	38234	0.376	65.74	10167923	112.371
PRT	Europe	Portugal	2021-04-16	829911	553	512	16937	4	4.714	81620.5	54.387	50.354	1665.73	0.393	0.464	1	101	9.933	429	42.192					9743042	47052	958.214	4.627	36527	3.592	0.014	71.3	tests performed	2477676	1805481	676217		69644	45172	24.37	17.76	6.65		4443	38809	0.382	65.74	10167923	112.371
PRT	Europe	Portugal	2021-04-17	830560	649	518.857	16942	5	4.571	81684.3	63.828	51.029	1666.22	0.492	0.45	0.99	103	10.13	415	40.815					9774503	31461	961.308	3.094	36479	3.588	0.0142	70.3	tests performed	2545471	1853321	696172		67795	44920	25.03	18.23	6.85		4418	37505	0.369	65.74	10167923	112.371
PRT	Europe	Portugal	2021-04-18	831001	441	501	16945	3	4.143	81727.7	43.372	49.273	1666.52	0.295	0.407	0.99	109	10.72	428	42.093					9788932	14429	962.727	1.419	36705	3.61	0.0136	73.3	tests performed	2664289	1967209	701102		118818	60050	26.2	19.35	6.9		5906	52231	0.514	65.74	10167923	112.371
PRT	Europe	Portugal	2021-04-19	831221	220	493.714	16946	1	4	81749.3	21.637	48.556	1666.61	0.098	0.393	0.98	112	11.015	454	44.65					9867648	78716	970.468	7.742	42408	4.171	0.0116	85.9	tests performed	2749816	2047488	706842		85527	68793	27.04	20.14	6.95		6766	60921	0.599	70.37	10167923	112.371
PRT	Europe	Portugal	2021-04-20	831645	424	496	16951	5	4	81791	41.7	48.781	1667.11	0.492	0.393	0.97	113	11.113	429	42.192					9964582	96934	980.002	9.533	50330	4.95	0.0099	101.5	tests performed	2782180	2068685	718009		32364	68847	27.36	20.35	7.06		6771	59689	0.587	70.37	10167923	112.371
PRT	Europe	Portugal	2021-04-21	832255	610	485.429	16952	1	3	81851	59.993	47.741	1667.2	0.098	0.295	0.97	110	10.818	397	39.044					10063326	98744	989.713	9.711	58488	5.752	0.0083	120.5	tests performed	2820393	2097922	726985		38213	67988	27.74	20.63	7.15		6687	57802	0.568	70.37	10167923	112.371
PRT	Europe	Portugal	2021-04-22	832891	636	504.714	16956	4	3.286	81913.6	62.55	49.638	1667.6	0.393	0.323	0.97	104	10.228	395	38.848					10161389	98063	999.357	9.644	66486	6.539	0.0076	131.7	tests performed	2874262	2127904	750872		53869	66604	28.27	20.93	7.38		6550	54562	0.537	70.37	10167923	112.371
PRT	Europe	Portugal	2021-04-23	833397	506	498	16957	1	2.857	81963.3	49.764	48.978	1667.7	0.098	0.281	0.96	98	9.638	384	37.766					10249935	88546	1008.07	8.708	72413	7.122	0.0069	145.4	tests performed	2942070	2156381	790203		67808	66342	28.93	21.21	7.77		6525	50129	0.493	70.37	10167923	112.371
PRT	Europe	Portugal	2021-04-24	833964	567	486.286	16959	2	2.429	82019.1	55.764	47.825	1667.89	0.197	0.239	0.95	98	9.638	342	33.635					10291321	41386	1012.14	4.07	73831	7.261	0.0066	151.8	tests performed	3019626	2196002	828138		77556	67736	29.7	21.6	8.14		6662	48954	0.481	70.37	10167923	112.371
PRT	Europe	Portugal	2021-04-25	834442	478	491.571	16965	6	2.857	82066.1	47.011	48.345	1668.48	0.59	0.281	0.95	98	9.638	348	34.225					10305806	14485	1013.56	1.425	73839	7.262	0.0067	150.2	tests performed	3063239	2227333	840420		43613	56993	30.13	21.91	8.27		5605	37161	0.365	70.37	10167923	112.371
PRT	Europe	Portugal	2021-04-26	834638	196	488.143	16965	0	2.714	82085.4	19.276	48.008	1668.48	0	0.267	0.94	91	8.95	365	35.897					10359270	53464	1018.82	5.258	70232	6.907	0.007	143.9	tests performed	3101452	2259229	847664		38213	50234	30.5	22.22	8.34		4940	30249	0.297	70.37	10167923	112.371
PRT	Europe	Portugal	2021-04-27	834991	353	478	16970	5	2.714	82120.1	34.717	47.011	1668.97	0.492	0.267	0.93	86	8.458	346	34.029					10416722	57452	1024.47	5.65	64591	6.352	0.0074	135.1	tests performed	3150351	2299511	856281		48899	52596	30.98	22.62	8.42		5173	32975	0.324	70.37	10167923	112.371
PRT	Europe	Portugal	2021-04-28	835563	572	472.571	16973	3	3	82176.4	56.255	46.477	1669.27	0.295	0.295	0.92	88	8.655	332	32.652					10470067	53345	1029.71	5.246	58106	5.715	0.0081	123	tests performed	3199732	2338692	866481		49381	54191	31.47	23	8.52		5330	34396	0.338	70.37	10167923	112.371
PRT	Europe	Portugal	2021-04-29	836033	470	448.857	16974	1	2.571	82222.6	46.224	44.144	1669.37	0.098	0.253	0.91	89	8.753	324	31.865					10524168	54101	1035.04	5.321	51826	5.097	0.0087	115.5	tests performed	3272503	2392605	885339		72771	56892	32.18	23.53	8.71		5595	37814	0.372	70.37	10167923	112.371
PRT	Europe	Portugal	2021-04-30	836493	460	442.286	16974	0	2.429	82267.8	45.24	43.498	1669.37	0	0.239	0.91	89	8.753	324	31.865					10588337	64169	1041.35	6.311	48343	4.754	0.0091	109.3	tests performed	3353310	2455181	903570		80807	58749	32.98	24.15	8.89		5778	42686	0.42	72.22	10167923	112.371
PRT	Europe	Portugal	2021-05-01	836947	454	426.143	16976	2	2.429	82312.5	44.65	41.911	1669.56	0.197	0.239	0.91	84	8.261	302	29.701					10619791	31454	1044.44	3.093	46924	4.615	0.0091	110.1	tests performed	3439613	2524456	920598		86303	59998	33.83	24.83	9.05		5901	46922	0.461	72.22	10167923	112.371
PRT	Europe	Portugal	2021-05-02	837277	330	405	16977	1	1.714	82344.9	32.455	39.831	1669.66	0.098	0.169	0.9	85	8.36	311	30.586					10636931	17140	1046.13	1.686	47304	4.652	0.0086	116.8	tests performed	3491117	2566516	930042		51504	61125	34.33	25.24	9.15		6012	48455	0.477	72.22	10167923	112.371
PRT	Europe	Portugal	2021-05-03	837457	180	402.714	16977	0	1.714	82362.6	17.703	39.606	1669.66	0	0.169	0.9	90	8.851	322	31.668					10688942	52011	1051.24	5.115	47096	4.632	0.0086	116.9	tests performed	3539040	2607369	939105		47923	62513	34.81	25.64	9.24		6148	49734	0.489	72.22	10167923	112.371
PRT	Europe	Portugal	2021-05-04	837715	258	389.143	16981	4	1.571	82388	25.374	38.272	1670.06	0.393	0.155	0.9	87	8.556	296	29.111					10741502	52560	1056.41	5.169	46397	4.563	0.0084	119.2	tests performed	3604100	2658813	952721		65060	64821	35.45	26.15	9.37		6375	51329	0.505	72.22	10167923	112.371
PRT	Europe	Portugal	2021-05-05	838102	387	362.714	16983	2	1.429	82426.1	38.061	35.672	1670.25	0.197	0.14	0.9	83	8.163	297	29.21					10790757	49255	1061.26	4.844	45813	4.506	0.0079	126.3	tests performed	3681207	2719011	969630		77107	68782	36.2	26.74	9.54		6765	54331	0.534	72.22	10167923	112.371
PRT	Europe	Portugal	2021-05-06	838475	373	348.857	16988	5	2	82462.8	36.684	34.31	1670.74	0.492	0.197	0.91	77	7.573	283	27.833					10839340	48583	1066.03	4.778	45025	4.428	0.0077	129.1	tests performed	3772136	2767568	1012002		90929	71376	37.1	27.22	9.95		7020	53566	0.527	72.22	10167923	112.371
PRT	Europe	Portugal	2021-05-07	838852	377	337	16989	1	2.143	82499.8	37.077	33.143	1670.84	0.098	0.211	0.93	75	7.376	280	27.538					10887189	47849	1070.74	4.706	42693	4.199	0.0079	126.7	tests performed	3873160	2817295	1063299		101024	74264	38.09	27.71	10.46		7304	51731	0.509	72.22	10167923	112.371
PRT	Europe	Portugal	2021-05-08	839258	406	330.143	16991	2	2.143	82539.8	39.929	32.469	1671.04	0.197	0.211	0.94	74	7.278	260	25.571					10918687	31498	1073.84	3.098	42699	4.199	0.0077	129.3	tests performed	3977410	2864727	1120117		104250	76828	39.12	28.17	11.02		7556	48610	0.478	72.22	10167923	112.371
PRT	Europe	Portugal	2021-05-09	839582	324	329.286	16992	1	2.143	82571.6	31.865	32.385	1671.14	0.098	0.211	0.95	74	7.278	268	26.357					10934627	15940	1075.4	1.568	42528	4.183	0.0077	129.2	tests performed	4059895	2933324	1134005		82485	81254	39.93	28.85	11.15		7991	52401	0.515	72.22	10167923	112.371
PRT	Europe	Portugal	2021-05-10	839740	158	326.143	16993	1	2.286	82587.2	15.539	32.076	1671.24	0.098	0.225	0.97	73	7.179	277	27.243					10974062	39435	1079.28	3.878	40731	4.006	0.008	124.9	tests performed	4131778	2991913	1160784		71883	84677	40.64	29.43	11.42		8328	54935	0.54	72.22	10167923	112.371
PRT	Europe	Portugal	2021-05-11	840008	268	327.571	16994	1	1.857	82613.5	26.357	32.216	1671.33	0.098	0.183	0.98	71	6.983	257	25.276					11015935	41873	1083.4	4.118	39205	3.856	0.0084	119.7	tests performed	4210324	3050774	1180469		78546	86603	41.41	30	11.61		8517	55994	0.551	62.04	10167923	112.371
PRT	Europe	Portugal	2021-05-12	840493	485	341.571	16998	4	2.143	82661.2	47.699	33.593	1671.73	0.393	0.211	1	71	6.983	248	24.39					11059748	43813	1087.71	4.309	38427	3.779	0.0089	112.5	tests performed	4279635	3104018	1196536		69311	85490	42.09	30.53	11.77		8408	55001	0.541	62.04	10167923	112.371
PRT	Europe	Portugal	2021-05-13	840929	436	350.571	16999	1	1.571	82704.1	42.88	34.478	1671.83	0.098	0.155	1.01	70	6.884	244	23.997					11099997	40249	1091.67	3.958	37237	3.662	0.0094	106.2	tests performed	4348034	3157300	1211653		68399	82271	42.76	31.05	11.92		8091	55676	0.548	62.04	10167923	112.371
PRT	Europe	Portugal	2021-05-14	841379	450	361	16999	0	1.429	82748.4	44.257	35.504	1671.83	0	0.14	1.03	72	7.081	236	23.21					11146367	46370	1096.23	4.56	37025	3.641	0.0098	102.6	tests performed	4420531	3210200	1231250		72497	78196	43.48	31.57	12.11		7690	56129	0.552	62.04	10167923	112.371
PRT	Europe	Portugal	2021-05-15	841848	469	370	17006	7	2.143	82794.5	46.125	36.389	1672.52	0.688	0.211	1.04	71	6.983	223	21.932					11177329	30962	1099.27	3.045	36949	3.634	0.01	99.9	tests performed	4500372	3233849	1287442		79841	74709	44.26	31.8	12.66		7348	52732	0.519	62.04	10167923	112.371
PRT	Europe	Portugal	2021-05-16	842182	334	371.429	17007	1	2.143	82827.3	32.848	36.529	1672.61	0.098	0.211	1.05	76	7.474	245	24.095					11193036	15707	1100.82	1.545	36916	3.631	0.0101	99.4	tests performed	4630222	3239871	1411270		129850	81475	45.54	31.86	13.88		8013	43792	0.431	62.04	10167923	112.371
PRT	Europe	Portugal	2021-05-17	842381	199	377.286	17009	2	2.286	82846.9	19.571	37.105	1672.81	0.197	0.225	1.06	72	7.081	246	24.194					11236329	43293	1105.08	4.258	37467	3.685	0.0101	99.3	tests performed	4728767	3300067	1469159		98545	85284	46.51	32.46	14.45		8388	44022	0.433	62.04	10167923	112.371
PRT	Europe	Portugal	2021-05-18	842767	386	394.143	17011	2	2.429	82884.9	37.963	38.763	1673.01	0.197	0.239	1.07	66	6.491	233	22.915					11277799	41470	1109.15	4.079	37409	3.679	0.0105	94.9	tests performed	4797237	3347842	1489854		68470	83845	47.18	32.93	14.65		8246	42438	0.417	62.04	10167923	112.371
PRT	Europe	Portugal	2021-05-19	843278	511	397.857	17013	2	2.143	82935.1	50.256	39.129	1673.2	0.197	0.211	1.08	56	5.508	211	20.752					11322198	44399	1113.52	4.367	37493	3.687	0.0106	94.2	tests performed	4876733	3403777	1513415		79496	85300	47.96	33.48	14.88		8389	42823	0.421	62.04	10167923	112.371
PRT	Europe	Portugal	2021-05-20	843729	451	400	17014	1	2.143	82979.5	44.355	39.339	1673.3	0.098	0.211	1.09	58	5.704	208	20.456					11366775	44577	1117.9	4.384	38111	3.748	0.0105	95.3	tests performed	4956029	3456524	1539964		79296	86856	48.74	33.99	15.15		8542	42746	0.42	62.04	10167923	112.371
PRT	Europe	Portugal	2021-05-21	844288	559	415.571	17017	3	2.571	83034.5	54.977	40.871	1673.6	0.295	0.253	1.1	55	5.409	207	20.358					11412153	45378	1122.37	4.463	37969	3.734	0.0109	91.4	tests performed	5038680	3510931	1568208		82651	88307	49.55	34.53	15.42		8685	42962	0.423	62.04	10167923	112.371
PRT	Europe	Portugal	2021-05-22	844811	523	423.286	17017	0	1.571	83085.9	51.436	41.63	1673.6	0	0.155	1.1	59	5.803	210	20.653					11445713	33560	1125.67	3.301	38341	3.771	0.011	90.6	tests performed	5124134	3560271	1604322		85454	89109	50.4	35.01	15.78		8764	46632	0.459	62.04	10167923	112.371
PRT	Europe	Portugal	2021-05-23	845224	413	434.571	17017	0	1.429	83126.5	40.618	42.739	1673.6	0	0.14	1.11	58	5.704	220	21.637					11461865	16152	1127.26	1.589	38404	3.777	0.0113	88.4	tests performed	5195200	3596800	1638859		71066	80711	51.09	35.37	16.12		7938	50990	0.501	62.04	10167923	112.371
PRT	Europe	Portugal	2021-05-24	845465	241	440.571	17018	1	1.286	83150.2	23.702	43.33	1673.69	0.098	0.126	1.11	57	5.606	239	23.505					11504545	42680	1131.45	4.198	38317	3.768	0.0115	87	tests performed	5256549	3630692	1701479		61349	75397	51.7	35.71	16.73		7415	47232	0.465	62.04	10167923	112.371
PRT	Europe	Portugal	2021-05-25	845840	375	439	17021	3	1.429	83187.1	36.881	43.175	1673.99	0.295	0.14	1.12	52	5.114	237	23.309					11548135	43590	1135.74	4.287	38619	3.798	0.0114	88	tests performed	5324495	3674214	1725903		67946	75323	52.37	36.14	16.97		7408	46625	0.459	62.04	10167923	112.371
PRT	Europe	Portugal	2021-05-26	846434	594	450.857	17022	1	1.286	83245.5	58.419	44.341	1674.09	0.098	0.126	1.13	53	5.212	233	22.915					11598544	50409	1140.7	4.958	39478	3.883	0.0114	87.6	tests performed	5393297	3723694	1745225		68802	73795	53.04	36.62	17.16		7258	45702	0.449	62.04	10167923	112.371
PRT	Europe	Portugal	2021-05-27	847006	572	468.143	17022	0	1.143	83301.8	56.255	46.041	1674.09	0	0.112	1.13	53	5.212	233	22.915					11652491	53947	1146.01	5.306	40817	4.014	0.0115	87.2	tests performed	5481141	3768087	1788676		87844	75016	53.91	37.06	17.59		7378	44509	0.438	62.04	10167923	112.371
PRT	Europe	Portugal	2021-05-28	847604	598	473.714	17023	1	0.857	83360.6	58.812	46.589	1674.19	0.098	0.084	1.14	52	5.114	246	24.194					11711766	59275	1151.84	5.83	42802	4.21	0.0111	90.4	tests performed	5580160	3809946	1845836		99019	77354	54.88	37.47	18.15		7608	42716	0.42	62.04	10167923	112.371
PRT	Europe	Portugal	2021-05-29	848213	609	486	17023	0	0.857	83420.5	59.894	47.797	1674.19	0	0.084	1.15	49	4.819	244	23.997					11755085	43319	1156.1	4.26	44196	4.347	0.011	90.9	tests performed	5683918	3849328	1910212		103758	79969	55.9	37.86	18.79		7865	41294	0.406	62.04	10167923	112.371
PRT	Europe	Portugal	2021-05-30	848658	445	490.571	17023	0	0.857	83464.2	43.765	48.247	1674.19	0	0.084	1.15	54	5.311	271	26.652					11775454	20369	1158.1	2.003	44798	4.406	0.011	91.3	tests performed	5757167	3883440	1949349		73249	80281	56.62	38.19	19.17		7896	40949	0.403	62.04	10167923	112.371
PRT	Europe	Portugal	2021-05-31	849093	435	518.286	17025	2	1	83507	42.782	50.973	1674.38	0.197	0.098	1.15	52	5.114	283	27.833					11825271	49817	1163	4.899	45818	4.506	0.0113	88.4	tests performed	5819732	3913254	2054154		62565	80455	57.24	38.49	20.2		7913	40366	0.397	62.04	10167923	112.371
PRT	Europe	Portugal	2021-06-01	849538	445	528.286	17025	0	0.571	83550.8	43.765	51.956	1674.38	0	0.056	1.15	50	4.917	268	26.357					11883899	58628	1168.76	5.766	47966	4.717	0.011	90.8	tests performed	5889852	3945309	2092219		70120	80765	57.93	38.8	20.58		7943	38728	0.381	62.04	10167923	112.371
PRT	Europe	Portugal	2021-06-02	850262	724	546.857	17026	1	0.571	83622	71.204	53.783	1674.48	0.098	0.056	1.16	53	5.212	264	25.964					11940302	56403	1174.31	5.547	48823	4.802	0.0112	89.3	tests performed	5978608	3986949	2139335		88756	83616	58.8	39.21	21.04		8224	37608	0.37	62.04	10167923	112.371
PRT	Europe	Portugal	2021-06-03	851031	769	575	17029	3	1	83697.6	75.63	56.55	1674.78	0.295	0.098	1.16	52	5.114	254	24.981					11974819	34517	1177.71	3.395	46047	4.529	0.0125	80.1	tests performed	6068089	4040139	2175626		89481	83850	59.68	39.73	21.4		8247	38865	0.382	62.04	10167923	112.371
PRT	Europe	Portugal	2021-06-04	851461	430	551	17029	0	0.857	83739.9	42.29	54.19	1674.78	0	0.084	1.16	53	5.212	267	26.259					12027243	52424	1182.86	5.156	45068	4.432	0.0122	81.8	tests performed	6139733	4081998	2205411		71644	79939	60.38	40.15	21.69		7862	38865	0.382	62.04	10167923	112.371
PRT	Europe	Portugal	2021-06-05	852034	573	545.857	17032	3	1.286	83796.3	56.354	53.684	1675.07	0.295	0.126	1.17	51	5.016	265	26.062					12074910	47667	1187.55	4.688	45689	4.493	0.0119	83.7	tests performed	6230406	4131045	2247037		90673	78070	61.28	40.63	22.1		7678	40245	0.396	62.04	10167923	112.371
PRT	Europe	Portugal	2021-06-06	852646	612	569.714	17034	2	1.571	83856.5	60.189	56.031	1675.27	0.197	0.155	1.18	52	5.114	265	26.062					12095822	20912	1189.61	2.057	45767	4.501	0.0124	80.3	tests performed	6311336	4166875	2292137		80930	79167	62.07	40.98	22.54		7786	40491	0.398	62.04	10167923	112.371
PRT	Europe	Portugal	2021-06-07	853034	388	563	17036	2	1.571	83894.6	38.159	55.37	1675.46	0.197	0.155	1.19	59	5.803	291	28.619					12144627	48805	1194.41	4.8	45622	4.487	0.0123	81	tests performed	6391369	4201317	2409512		80033	81662	62.86	41.32	23.7		8031	41152	0.405	62.04	10167923	112.371
PRT	Europe	Portugal	2021-06-08	853632	598	584.857	17037	1	1.714	83953.4	58.812	57.52	1675.56	0.098	0.169	1.2	66	6.491	296	29.111					12198423	53796	1199.7	5.291	44932	4.419	0.013	76.8	tests performed	6495584	4254322	2460722		104215	86533	63.88	41.84	24.2		8510	44145	0.434	62.04	10167923	112.371
PRT	Europe	Portugal	2021-06-09	854522	890	608.571	17037	0	1.571	84041	87.53	59.852	1675.56	0	0.155	1.21	70	6.884	307	30.193					12251384	52961	1204.9	5.209	44440	4.371	0.0137	73	tests performed	6591087	4315924	2494623		95503	87497	64.82	42.45	24.53		8605	46996	0.462	62.04	10167923	112.371
PRT	Europe	Portugal	2021-06-10	855432	910	628.714	17043	6	2	84130.5	89.497	61.833	1676.15	0.59	0.197	1.22	72	7.081	295	29.013					12278762	27378	1207.6	2.693	43420	4.27	0.0145	69.1	tests performed	6690404	4381301	2528563		99317	88902	65.8	43.09	24.87		8743	48737	0.479	62.04	10167923	112.371
PRT	Europe	Portugal	2021-06-11	855951	519	641.429	17044	1	2.143	84181.5	51.043	63.084	1676.25	0.098	0.211	1.23	72	7.081	306	30.095					12326015	47253	1212.24	4.647	42682	4.198	0.015	66.5	tests performed	6802793	4455419	2566834		112389	94723	66.9	43.82	25.24		9316	53346	0.525	62.04	10167923	112.371
PRT	Europe	Portugal	2021-06-12	856740	789	672.286	17045	1	1.857	84259.1	77.597	66.118	1676.35	0.098	0.183	1.25	77	7.573	300	29.505					12365177	39162	1216.1	3.852	41467	4.078	0.0162	61.7	tests performed	6859237	4486173	2592524		56444	89833	67.46	44.12	25.5		8835	50733	0.499	62.04	10167923	112.371
PRT	Europe	Portugal	2021-06-13	857447	707	685.857	17047	2	1.857	84328.6	69.532	67.453	1676.55	0.197	0.183	1.27	82	8.065	325	31.963					12383749	18572	1217.92	1.827	41132	4.045	0.0167	60	tests performed	6930260	4551180	2598540		71023	88418	68.16	44.76	25.56		8696	54901	0.54	62.04	10167923	112.371
PRT	Europe	Portugal	2021-06-14	858072	625	719.714	17047	0	1.571	84390.1	61.468	70.783	1676.55	0	0.155	1.28	77	7.573	340	33.438					12433519	49770	1222.82	4.895	41270	4.059	0.0174	57.3	tests performed	7004593	4590780	2681691		74333	87603	68.89	45.15	26.37		8616	55638	0.547	62.04	10167923	112.371
PRT	Europe	Portugal	2021-06-15	859045	973	773.286	17049	2	1.714	84485.8	95.693	76.051	1676.74	0.197	0.169	1.3	79	7.77	346	34.029					12489051	55532	1228.28	5.461	41518	4.083	0.0186	53.7	tests performed	7097762	4648227	2717413		93169	86025	69.81	45.71	26.73		8460	56272	0.553	62.04	10167923	112.371
PRT	Europe	Portugal	2021-06-16	860395	1350	839	17055	6	2.571	84618.6	132.77	82.514	1677.33	0.59	0.253	1.31	83	8.163	351	34.52					12543507	54456	1233.63	5.356	41732	4.104	0.0201	49.7	tests performed	7200180	4698944	2769114		102418	87013	70.81	46.21	27.23		8558	54717	0.538	62.04	10167923	112.371
PRT	Europe	Portugal	2021-06-17	861628	1233	885.143	17057	2	2	84739.8	121.264	87.052	1677.53	0.197	0.197	1.31	88	8.655	364	35.799					12609022	65515	1240.08	6.443	47180	4.64	0.0188	53.3	tests performed	7311216	4760661	2818433		111036	88687	71.9	46.82	27.72		8722	54194	0.533	62.04	10167923	112.371
PRT	Europe	Portugal	2021-06-18	862926	1298	996.429	17061	4	2.429	84867.5	127.656	97.997	1677.92	0.393	0.239	1.31	94	9.245	391	38.454					12684501	75479	1247.5	7.423	51212	5.037	0.0195	51.4	tests performed	7479536	4859085	2888329		168320	96678	73.56	47.79	28.41		9508	57667	0.567	70.37	10167923	112.371
PRT	Europe	Portugal	2021-06-19	864109	1183	1052.71	17062	1	2.429	84983.8	116.346	103.533	1678.02	0.098	0.239	1.3	99	9.737	389	38.258					12731507	47006	1252.12	4.623	52333	5.147	0.0201	49.7	tests performed	7530381	4882482	2915777		50845	95878	74.06	48.02	28.68		9429	56616	0.557	70.37	10167923	112.371
PRT	Europe	Portugal	2021-06-20	865050	941	1086.14	17065	3	2.571	85076.4	92.546	106.821	1678.32	0.295	0.253	1.3	97	9.54	405	39.831					12752246	20739	1254.16	2.04	52642	5.177	0.0206	48.5	tests performed	7668858	4929841	3006895		138477	105514	75.42	48.48	29.57		10377	54094	0.532	70.37	10167923	112.371
PRT	Europe	Portugal	2021-06-21	865806	756	1104.86	17068	3	3	85150.7	74.351	108.661	1678.61	0.295	0.295	1.3	97	9.54	443	43.568					12808506	56260	1259.7	5.533	53570	5.269	0.0206	48.5	tests performed	7739475	4971146	3091855		70617	104983	76.12	48.89	30.41		10325	54338	0.534	62.04	10167923	112.371
PRT	Europe	Portugal	2021-06-22	866826	1020	1111.57	17074	6	3.571	85251	100.315	109.321	1679.2	0.59	0.351	1.3	101	9.933	450	44.257					12874141	65635	1266.15	6.455	55013	5.41	0.0202	49.5	tests performed	7770586	4986660	3107452		31111	96118	76.42	49.04	30.56		9453	48348	0.475	62.04	10167923	112.371
PRT	Europe	Portugal	2021-06-23	868323	1497	1132.57	17077	3	3.143	85398.3	147.228	111.387	1679.5	0.295	0.309	1.3	100	9.835	437	42.978					12942680	68539	1272.89	6.741	57025	5.608	0.0199	50.4	tests performed	7877206	5041832	3158900		106620	96718	77.47	49.59	31.07		9512	48984	0.482	62.04	10167923	112.371
PRT	Europe	Portugal	2021-06-24	869879	1556	1178.71	17079	2	3.143	85551.3	153.03	115.925	1679.69	0.197	0.309	1.31	106	10.425	427	41.995					13007833	65153	1279.3	6.408	56973	5.603	0.0207	48.3	tests performed	7987714	5102478	3208762		110508	96643	78.56	50.18	31.56		9505	48831	0.48	62.04	10167923	112.371
PRT	Europe	Portugal	2021-06-25	871483	1604	1222.43	17081	2	2.857	85709	157.751	120.224	1679.89	0.197	0.281	1.32	108	10.622	431	42.388					13086008	78175	1286.99	7.688	57358	5.641	0.0213	46.9	tests performed	8099100	5165727	3256899		111386	88509	79.65	50.8	32.03		8705	43806	0.431	70.37	10167923	112.371
PRT	Europe	Portugal	2021-06-26	873051	1568	1277.43	17083	2	3	85863.3	154.21	125.633	1680.09	0.197	0.295	1.32	113	11.113	447	43.962					13138999	52991	1292.2	5.212	58213	5.725	0.0219	45.6	tests performed	8208727	5231065	3301188		109627	96907	80.73	51.45	32.47		9531	49798	0.49	70.37	10167923	112.371
PRT	Europe	Portugal	2021-06-27	874547	1496	1356.71	17084	1	2.714	86010.4	147.129	133.431	1680.19	0.098	0.267	1.33	116	11.408	477	46.912					13162427	23428	1294.51	2.304	58597	5.763	0.0232	43.2	tests performed	8306811	5292088	3338249		98084	91136	81.7	52.05	32.83		8963	51750	0.509	70.37	10167923	112.371
PRT	Europe	Portugal	2021-06-28	875449	902	1377.57	17086	2	2.571	86099.1	88.71	135.482	1680.38	0.197	0.253	1.33	115	11.31	502	49.371					13219463	57036	1300.11	5.609	58708	5.774	0.0235	42.6	tests performed	8463585	5393134	3465091		156774	103444	83.24	53.04	34.08		10174	60284	0.593	63.89	10167923	112.371
PRT	Europe	Portugal	2021-06-29	877195	1746	1481.29	17092	6	2.571	86270.8	171.716	145.682	1680.97	0.59	0.253	1.34	119	11.703	492	48.387					13282773	63310	1306.34	6.226	58376	5.741	0.0254	39.4	tests performed	8578272	5455604	3517308		114687	115384	84.37	53.66	34.59		11348	66992	0.659	63.89	10167923	112.371
PRT	Europe	Portugal	2021-06-30	879557	2362	1604.86	17096	4	2.714	86503.1	232.299	157.835	1681.37	0.393	0.267	1.34	120	11.802	504	49.568					13349652	66879	1312.92	6.577	58139	5.718	0.0276	36.2	tests performed						117025					11509	67535	0.664	63.89	10167923	112.371
PRT	Europe	Portugal	2021-07-01	882006	2449	1732.43	17101	5	3.143	86744	240.855	170.382	1681.86	0.492	0.309	1.34	113	11.113	509	50.059					13428294	78642	1320.65	7.734	60066	5.907	0.0288	34.7	tests performed						118111					11616	67296	0.662	63.89	10167923	112.371
PRT	Europe	Portugal	2021-07-02	884442	2436	1851.29	17108	7	3.857	86983.5	239.577	182.071	1682.55	0.688	0.379	1.34	118	11.605	532	52.321					13514754	86460	1329.16	8.503	61249	6.024	0.0302	33.1	tests performed						119071					11710	66685	0.656	74.07	10167923	112.371
PRT	Europe	Portugal	2021-07-03	887047	2605	1999.43	17112	4	4.143	87239.7	256.198	196.641	1682.94	0.393	0.407	1.33	122	11.999	543	53.403					13571382	56628	1334.72	5.569	61769	6.075	0.0324	30.9	tests performed						120282					11830	65776	0.647	74.07	10167923	112.371
PRT	Europe	Portugal	2021-07-04	889088	2041	2077.29	17112	0	4	87440.5	200.729	204.298	1682.94	0	0.393	1.32	128	12.589	567	55.764					13597636	26254	1337.31	2.582	62173	6.115	0.0334	29.9	tests performed						123143					12111	65483	0.644	74.07	10167923	112.371
PRT	Europe	Portugal	2021-07-05	890571	1483	2160.29	17117	5	4.429	87586.3	145.851	212.461	1683.43	0.492	0.436	1.31	136	13.375	613	60.288					13659719	62083	1343.41	6.106	62894	6.186	0.0343	29.1	tests performed	9286919	5809445	3928199			117619	91.34	57.14	38.63		11568	59473	0.585	65.74	10167923	112.371
PRT	Europe	Portugal	2021-07-06	892741	2170	2220.86	17118	1	3.714	87799.7	213.416	218.418	1683.53	0.098	0.365	1.3	133	13.08	613	60.288					13724030	64311	1349.74	6.325	63037	6.2	0.0352	28.4	tests performed	9433287	5877895	4006117		146368	122145	92.77	57.81	39.4		12013	60327	0.593	65.74	10167923	112.371
PRT	Europe	Portugal	2021-07-07	896026	3285	2352.71	17126	8	4.286	88122.8	323.075	231.386	1684.32	0.787	0.421	1.29	130	12.785	603	59.304					13787702	63672	1356	6.262	62579	6.155	0.0376	26.6	tests performed	9591990	5946422	4096293		158703	127944	94.34	58.48	40.29		12583	61692	0.607	65.74	10167923	112.371
PRT	Europe	Portugal	2021-07-08	899295	3269	2469.86	17135	9	4.857	88444.3	321.501	242.907	1685.2	0.885	0.478	1.28	136	13.375	599	58.911					13860708	73006	1363.18	7.18	61773	6.075	0.04	25	tests performed						132529					13034	62849	0.618	65.74	10167923	112.371
PRT	Europe	Portugal	2021-07-09	902489	3194	2578.14	17142	7	4.857	88758.4	314.125	253.556	1685.89	0.688	0.478	1.27	141	13.867	617	60.681					13950949	90241	1372.06	8.875	62314	6.128	0.0414	24.2	tests performed						137113					13485	64005	0.629	63.89	10167923	112.371
PRT	Europe	Portugal	2021-07-10	905651	3162	2657.71	17148	6	5.143	89069.4	310.978	261.382	1686.48	0.59	0.506	1.25	144	14.162	632	62.156					14007904	56955	1377.66	5.601	62360	6.133	0.0426	23.5	tests performed						141698					13936	65161	0.641	63.89	10167923	112.371
PRT	Europe	Portugal	2021-07-11	907974	2323	2698	17156	8	6.286	89297.9	228.464	265.344	1687.27	0.787	0.618	1.24	153	15.047	672	66.09					14033631	25727	1380.19	2.53	62285	6.126	0.0433	23.1	tests performed						146282					14387	66318	0.652	63.89	10167923	112.371
PRT	Europe	Portugal	2021-07-12	909756	1782	2740.71	17164	8	6.714	89473.1	175.257	269.545	1688.05	0.787	0.66	1.22	163	16.031	729	71.696					14098293	64662	1386.55	6.359	62653	6.162	0.0437	22.9	tests performed	10342985	6281765	4586935	1		150867	101.72	61.78	45.11	0	14838	67474	0.664	63.89	10167923	112.371
PRT	Europe	Portugal	2021-07-13	912406	2650	2809.29	17173	9	7.857	89733.8	260.624	276.289	1688.94	0.885	0.773	1.21	161	15.834	742	72.975					14167143	68850	1393.32	6.771	63302	6.226	0.0444	22.5	tests performed	10461057	6326424	4660348	1	118072	146824	102.88	62.22	45.83	0	14440	64076	0.63	63.89	10167923	112.371
PRT	Europe	Portugal	2021-07-14	916559	4153	2933.29	17182	9	8	90142.2	408.441	288.484	1689.82	0.885	0.787	1.2	171	16.818	734	72.188					14235465	68322	1400.04	6.719	63966	6.291	0.0459	21.8	tests performed	10576340	6383083	4718972	1	115283	140621	104.02	62.78	46.41	0	13830	62380	0.613	63.89	10167923	112.371
PRT	Europe	Portugal	2021-07-15	920200	3641	2986.43	17187	5	7.429	90500.3	358.087	293.711	1690.32	0.492	0.731	1.18	174	17.113	774	76.122					14312351	76886	1407.6	7.562	64520	6.345	0.0463	21.6	tests performed	10696676	6439474	4782917	1	120336	136355	105.2	63.33	47.04	0	13410	60855	0.598	63.89	10167923	112.371
PRT	Europe	Portugal	2021-07-16	923747	3547	3036.86	17194	7	7.429	90849.1	348.842	298.67	1691	0.688	0.731	1.17	171	16.818	778	76.515					14408031	95680	1417.01	9.41	65297	6.422	0.0465	21.5	tests performed	10813000	6494758	4843957	1	116324	131516	106.34	63.87	47.64	0	12934	59171	0.582	63.89	10167923	112.371
PRT	Europe	Portugal	2021-07-17	927424	3677	3110.43	17199	5	7.286	91210.8	361.627	305.906	1691.5	0.492	0.717	1.15	173	17.014	780	76.712					14470042	62011	1423.11	6.099	66020	6.493	0.0471	21.2	tests performed	10928835	6545731	4908819	1	115835	126607	107.48	64.38	48.28	0	12452	56872	0.559	63.89	10167923	112.371
PRT	Europe	Portugal	2021-07-18	930685	3261	3244.43	17207	8	7.286	91531.5	320.714	319.085	1692.28	0.787	0.717	1.14	176	17.309	805	79.171					14498839	28797	1425.94	2.832	66458	6.536	0.0488	20.5	tests performed	11027006	6600891	4951830	1	98171	119174	108.45	64.92	48.7	0	11721	55171	0.543	63.89	10167923	112.371
PRT	Europe	Portugal	2021-07-19	932540	1855	3254.86	17215	8	7.286	91713.9	182.436	320.11	1693.07	0.787	0.717	1.12	181	17.801	851	83.695					14568458	69619	1432.79	6.847	67166	6.606	0.0485	20.6	tests performed	11111267	6643796	5142392	1	84261	109755	109.28	65.34	50.57	0	10794	51719	0.509	63.89	10167923	112.371
PRT	Europe	Portugal	2021-07-20	935246	2706	3262.86	17219	4	6.571	91980	266.131	320.897	1693.46	0.393	0.646	1.1	177	17.408	854	83.99					14637520	69062	1439.58	6.792	67197	6.609	0.0486	20.6	tests performed	11210995	6687424	5198492	1	99728	107134	110.26	65.77	51.13	0	10536	51571	0.507	63.89	10167923	112.371
PRT	Europe	Portugal	2021-07-21	939622	4376	3294.71	17232	13	7.143	92410.4	430.373	324.03	1694.74	1.279	0.702	1.08	171	16.818	867	85.268					14703503	65983	1446.07	6.489	66863	6.576	0.0493	20.3	tests performed	11310134	6732415	5252640	1	99139	104828	111.23	66.21	51.66	0	10310	49905	0.491	63.89	10167923	112.371
PRT	Europe	Portugal	2021-07-22	943244	3622	3292	17248	16	8.714	92766.6	356.218	323.763	1696.32	1.574	0.857	1.06	178	17.506	860	84.58					14779001	75498	1453.49	7.425	66664	6.556	0.0494	20.3	tests performed	11406004	6769761	5311164	1	95870	101333	112.18	66.58	52.23	0	9966	47184	0.464	63.89	10167923	112.371
PRT	Europe	Portugal	2021-07-23	947038	3794	3327.29	17264	16	10	93139.8	373.134	327.234	1697.89	1.574	0.983	1.04	178	17.506	855	84.088					14873862	94861	1462.82	9.329	66547	6.545	0.05	20	tests performed	11508424	6813997	5369348	1	102420	99346	113.18	67.01	52.81	0	9771	45606	0.449	63.89	10167923	112.371
PRT	Europe	Portugal	2021-07-24	950434	3396	3287.14	17284	20	12.143	93473.8	333.992	323.286	1699.86	1.967	1.194	1.03	181	17.801	835	82.121					14933873	60011	1468.72	5.902	66262	6.517	0.0496	20.2	tests performed	11611090	6856278	5429733	1	102666	97465	114.19	67.43	53.4	0	9586	44364	0.436	63.89	10167923	112.371
PRT	Europe	Portugal	2021-07-25	953059	2625	3196.29	17292	8	12.143	93731.9	258.165	314.35	1700.64	0.787	1.194	1.01	193	18.981	879	86.448					14960880	27007	1471.38	2.656	66006	6.492	0.0484	20.7	tests performed	11704915	6894557	5485279	1	93825	96844	115.12	67.81	53.95	0	9524	41952	0.413	63.89	10167923	112.371
PRT	Europe	Portugal	2021-07-26	954669	1610	3161.29	17301	9	12.286	93890.3	158.341	310.908	1701.53	0.885	1.208	0.99	198	19.473	919	90.382					15029087	68207	1478.09	6.708	65804	6.472	0.048	20.8	tests performed	11781021	6921174	5699191	1	76106	95679	115.86	68.07	56.05	0	9410	39625	0.39	63.89	10167923	112.371
PRT	Europe	Portugal	2021-07-27	956985	2316	3105.57	17307	6	12.571	94118	227.775	305.428	1702.12	0.59	1.236	0.97	200	19.67	928	91.267					15090784	61697	1484.16	6.068	64752	6.368	0.048	20.9	tests performed	11867363	6946816	5759891	1	86342	93767	116.71	68.32	56.65	0	9222	37056	0.364	63.89	10167923	112.371
PRT	Europe	Portugal	2021-07-28	960437	3452	2973.57	17320	13	12.571	94457.5	339.499	292.446	1703.4	1.279	1.236	0.96	200	19.67	934	91.858					15151363	60579	1490.11	5.958	63980	6.292	0.0465	21.5	tests performed	11952984	6974732	5817596	1	85621	91836	117.56	68.6	57.22	0	9032	34617	0.34	63.89	10167923	112.371
PRT	Europe	Portugal	2021-07-29	963446	3009	2886	17330	10	11.714	94753.5	295.931	283.834	1704.38	0.983	1.152	0.95	208	20.456	954	93.824					15224054	72691	1497.26	7.149	63579	6.253	0.0454	22	tests performed	12040296	7002806	5876834	1	87312	90613	118.41	68.87	57.8	0	8912	33292	0.327	63.89	10167923	112.371
PRT	Europe	Portugal	2021-07-30	966041	2595	2714.71	17344	14	11.429	95008.7	255.214	266.988	1705.76	1.377	1.124	0.94	199	19.571	924	90.874					15317138	93084	1506.42	9.155	63325	6.228	0.0429	23.3	tests performed	12128095	7032521	5934918	1	87799	88524	119.28	69.16	58.37	0	8706	31218	0.307	63.89	10167923	112.371
PRT	Europe	Portugal	2021-07-31	968631	2590	2599.57	17361	17	11	95263.4	254.723	255.664	1707.43	1.672	1.082	0.94	195	19.178	895	88.022					15381301	64163	1512.73	6.31	63918	6.286	0.0407	24.6	tests performed	12221518	7066297	5994565	1	93423	87204	120.2	69.5	58.96	0	8576	30003	0.295	63.89	10167923	112.371
PRT	Europe	Portugal	2021-08-01	970937	2306	2554	17369	8	11	95490.2	226.792	251.182	1708.21	0.787	1.082	0.93	200	19.67	923	90.776					15405794	24493	1515.14	2.409	63559	6.251	0.0402	24.9	tests performed				1		85635				0	8422	29016	0.285	58.33	10167923	112.371
PRT	Europe	Portugal	2021-08-02	972127	1190	2494	17378	9	11	95607.2	117.035	245.281	1709.1	0.885	1.082	0.93	203	19.965	968	95.201					15465420	59626	1521	5.864	62333	6.13	0.04	25	tests performed	12387205	7129039	6230708	1		86598	121.83	70.11	61.28	0	8517	29695	0.292	58.33	10167923	112.371
PRT	Europe	Portugal	2021-08-03	974203	2076	2459.71	17397	19	12.857	95811.4	204.171	241.909	1710.97	1.869	1.264	0.93	204	20.063	945	92.939					15521368	55948	1526.5	5.502	61512	6.05	0.04	25	tests performed	12473461	7155328	6290675	1	86256	86585	122.67	70.37	61.87	0	8516	29787	0.293	58.33	10167923	112.371
PRT	Europe	Portugal	2021-08-04	977406	3203	2424.14	17412	15	13.143	96126.4	315.01	238.411	1712.44	1.475	1.293	0.93	204	20.063	919	90.382					15576501	55133	1531.93	5.422	60734	5.973	0.0399	25.1	tests performed	12558632	7183322	6347852	1	85171	86521	123.51	70.65	62.43	0	8509	29799	0.293	58.33	10167923	112.371
PRT	Europe	Portugal	2021-08-05	979987	2581	2363	17422	10	13.143	96380.3	253.837	232.398	1713.43	0.983	1.293	0.93	196	19.276	898	88.317					15639080	62579	1538.08	6.155	59289	5.831	0.0399	25.1	tests performed	12664554	7229707	6407389	1	105922	89180	124.55	71.1	63.02	0	8771	32414	0.319	58.33	10167923	112.371
PRT	Europe	Portugal	2021-08-06	982364	2377	2331.86	17440	18	13.714	96614	233.774	229.335	1715.2	1.77	1.349	0.93	194	19.08	866	85.17					15723293	84213	1546.36	8.282	58022	5.706	0.0402	24.9	tests performed	12767042	7267185	6472399	1	102488	91278	125.56	71.47	63.66	0	8977	33523	0.33	58.33	10167923	112.371
PRT	Europe	Portugal	2021-08-07	984985	2621	2336.29	17457	17	13.714	96871.8	257.771	229.77	1716.87	1.672	1.349	0.94	186	18.293	838	82.416					15780859	57566	1552.02	5.662	57080	5.614	0.0409	24.4	tests performed	12867924	7307377	6533089	1	100882	92344	126.55	71.87	64.25	0	9082	34440	0.339	58.33	10167923	112.371
PRT	Europe	Portugal	2021-08-08	986967	1982	2290	17467	10	14	97066.7	194.927	225.218	1717.85	0.983	1.377	0.94	184	18.096	849	83.498					15805037	24178	1554.4	2.378	57035	5.609	0.0402	24.9	tests performed	12955410	7342466	6585486	1	87486	93007	127.41	72.21	64.77	0	9147	34971	0.344	58.33	10167923	112.371
PRT	Europe	Portugal	2021-08-09	988061	1094	2276.29	17485	18	15.286	97174.3	107.593	223.869	1719.62	1.77	1.503	0.95	189	18.588	857	84.285					15865745	60708	1560.37	5.971	57189	5.624	0.0398	25.1	tests performed	13026338	7376532	6773123	1	70928	91305	128.11	72.55	66.61	0	8980	35356	0.348	58.33	10167923	112.371
PRT	Europe	Portugal	2021-08-10	990293	2232	2298.57	17502	17	15	97393.8	219.514	226.061	1721.3	1.672	1.475	0.95	186	18.293	829	81.531					15922777	57032	1565.98	5.609	57344	5.64	0.0401	24.9	tests performed	13112728	7426597	6809448	1	86390	91324	128.96	73.04	66.97	0	8982	38753	0.381	58.33	10167923	112.371
PRT	Europe	Portugal	2021-08-11	993241	2948	2262.14	17514	12	14.571	97683.8	289.931	222.478	1722.48	1.18	1.433	0.95	181	17.801	785	77.204					15976242	53465	1571.24	5.258	57106	5.616	0.0396	25.2	tests performed	13213532	7489628	6847221	1	100804	93557	129.95	73.66	67.34	0	9201	43758	0.43	58.33	10167923	112.371
PRT	Europe	Portugal	2021-08-12	995949	2708	2280.29	17525	11	14.714	97950.1	266.328	224.263	1723.56	1.082	1.447	0.95	169	16.621	754	74.155					16037936	61694	1577.31	6.068	56979	5.604	0.04	25	tests performed	13306144	7550731	6878730	1	92612	91656	130.86	74.26	67.65	0	9014	45861	0.451	58.33	10167923	112.371
PRT	Europe	Portugal	2021-08-13	998547	2598	2311.86	17537	12	13.857	98205.6	255.509	227.368	1724.74	1.18	1.363	0.96	162	15.932	732	71.991					16120741	82805	1585.45	8.144	56778	5.584	0.0407	24.6	tests performed	13397347	7596806	6923858	1	91203	90044	131.76	74.71	68.1	0	8856	47089	0.463	58.33	10167923	112.371
PRT	Europe	Portugal	2021-08-14	1001118	2571	2304.71	17549	12	13.143	98458.5	252.854	226.665	1725.92	1.18	1.293	0.96	161	15.834	727	71.499					16179411	58670	1591.22	5.77	56936	5.6	0.0405	24.7	tests performed	13515715	7675238	6963794	1	118368	92542	132.93	75.48	68.49	0	9101	52552	0.517	58.33	10167923	112.371
PRT	Europe	Portugal	2021-08-15	1003335	2217	2338.29	17562	13	13.571	98676.5	218.039	229.967	1727.2	1.279	1.335	0.96	157	15.441	744	73.171					16204267	24856	1593.66	2.445	57033	5.609	0.041	24.4	tests performed	13619434	7774219	6968532	1	103719	94861	133.95	76.46	68.53	0	9329	61679	0.607	58.33	10167923	112.371
PRT	Europe	Portugal	2021-08-16	1004470	1135	2344.14	17573	11	12.571	98788.1	111.626	230.543	1728.28	1.082	1.236	0.96	154	15.146	768	75.532					16267302	63035	1599.87	6.199	57365	5.642	0.0409	24.5	tests performed	13694919	7834186	7177521	1	75485	95512	134.69	77.05	70.59	0	9393	65379	0.643	58.33	10167923	112.371
PRT	Europe	Portugal	2021-08-17	1006588	2118	2327.86	17584	11	11.714	98996.4	208.302	228.941	1729.36	1.082	1.152	0.96	144	14.162	744	73.171					16324178	56876	1605.46	5.594	57343	5.64	0.0406	24.6	tests performed	13793467	7901328	7208927	1	98548	97248	135.66	77.71	70.9	0	9564	67819	0.667	58.33	10167923	112.371
PRT	Europe	Portugal	2021-08-18	1009571	2983	2332.86	17601	17	12.429	99289.8	293.374	229.433	1731.03	1.672	1.222	0.96	139	13.67	695	68.352					16379698	55520	1610.92	5.46	57637	5.669	0.0405	24.7	tests performed	13874284	7956436	7234636	1	80817	94393	136.45	78.25	71.15	0	9283	66687	0.656	58.33	10167923	112.371
PRT	Europe	Portugal	2021-08-19	1012125	2554	2310.86	17613	12	12.571	99541	251.182	227.269	1732.21	1.18	1.236	0.96	141	13.867	688	67.664					16439424	59726	1616.79	5.874	57355	5.641	0.0403	24.8	tests performed	13953892	8017302	7253378	1	79608	92535	137.23	78.85	71.34	0	9101	66653	0.656	58.33	10167923	112.371
PRT	Europe	Portugal	2021-08-20	1014632	2507	2297.86	17622	9	12.143	99787.5	246.56	225.991	1733.1	0.885	1.194	0.96	143	14.064	687	67.565					16517210	77786	1624.44	7.65	56638	5.57	0.0406	24.6	tests performed	14028487	8076555	7268720	1	74595	90163	137.97	79.43	71.49	0	8867	68536	0.674	58.33	10167923	112.371
PRT	Europe	Portugal	2021-08-21	1017308	2676	2312.86	17630	8	11.571	100051	263.181	227.466	1733.88	0.787	1.138	0.96	145	14.261	681	66.975					16569753	52543	1629.61	5.168	55763	5.484	0.0415	24.1	tests performed	14108501	8132189	7293100	1	80014	84684	138.75	79.98	71.73	0	8329	65279	0.642	58.33	10167923	112.371
PRT	Europe	Portugal	2021-08-22	1019420	2112	2297.86	17639	9	11	100258	207.712	225.991	1734.77	0.885	1.082	0.96	152	14.949	708	69.631					16592131	22378	1631.81	2.201	55409	5.449	0.0415	24.1	tests performed	14237035	8258378	7295445	1	128534	88229	140.02	81.22	71.75	0	8677	69166	0.68	58.33	10167923	112.371
PRT	Europe	Portugal	2021-08-23	1020546	1126	2296.57	17645	6	10.286	100369	110.74	225.864	1735.36	0.59	1.012	0.95	151	14.851	733	72.089					16649606	57475	1637.46	5.653	54615	5.371	0.0421	23.8	tests performed	14297281	8306384	7463765	1	60246	86052	140.61	81.69	73.41	0	8463	67457	0.663	52.78	10167923	112.371
PRT	Europe	Portugal	2021-08-24	1022807	2261	2317	17658	13	10.571	100592	222.366	227.873	1736.64	1.279	1.04	0.94	148	14.556	716	70.418					16699757	50151	1642.4	4.932	53654	5.277	0.0432	23.2	tests performed	14366777	8361288	7478357	1	69496	81901	141.3	82.23	73.55	0	8055	65709	0.646	52.78	10167923	112.371
PRT	Europe	Portugal	2021-08-25	1025869	3062	2328.29	17674	16	10.429	100893	301.143	228.983	1738.21	1.574	1.026	0.94	144	14.162	688	67.664					16751100	51343	1647.45	5.05	53057	5.218	0.0439	22.8	tests performed	14427342	8408420	7491790	1	60565	79008	141.89	82.7	73.68	0	7770	64569	0.635	52.78	10167923	112.371
PRT	Europe	Portugal	2021-08-26	1028421	2552	2328	17689	15	10.857	101144	250.985	228.955	1739.69	1.475	1.068	0.92	150	14.752	670	65.893					16805076	53976	1652.75	5.308	52236	5.137	0.0446	22.4	tests performed	14491484	8457112	7507240	1	64142	76799	142.52	83.17	73.83	0	7553	62830	0.618	52.78	10167923	112.371
PRT	Europe	Portugal	2021-08-27	1030791	2370	2308.43	17703	14	11.571	101377	233.086	227.03	1741.06	1.377	1.138	0.91	144	14.162	675	66.385					16876752	71676	1659.8	7.049	51363	5.051	0.0449	22.3	tests performed	14546798	8497842	7521824	1	55314	74044	143.07	83.58	73.98	0	7282	60184	0.592	52.78	10167923	112.371
PRT	Europe	Portugal	2021-08-28	1033165	2374	2265.29	17711	8	11.571	101610	233.479	222.787	1741.85	0.787	1.138	0.9	143	14.064	657	64.615					16926834	50082	1664.73	4.925	51012	5.017	0.0444	22.5	tests performed	14606798	8535112	7544554	1	60000	71185	143.66	83.94	74.2	0	7001	57560	0.566	52.78	10167923	112.371
PRT	Europe	Portugal	2021-08-29	1034947	1782	2218.14	17721	10	11.714	101785	175.257	218.151	1742.83	0.983	1.152	0.89	148	14.556	698	68.647					16948403	21569	1666.85	2.121	50896	5.006	0.0436	22.9	tests performed	14685643	8610175	7548336	1	78845	64087	144.43	84.68	74.24	0	6303	50257	0.494	52.78	10167923	112.371
PRT	Europe	Portugal	2021-08-30	1036019	1072	2210.43	17730	9	12.143	101891	105.43	217.392	1743.72	0.885	1.194	0.88	149	14.654	705	69.336					17004255	55852	1672.34	5.493	50664	4.983	0.0436	22.9	tests performed	14731463	8642195	7642825	1	45820	62026	144.88	84.99	75.17	0	6100	47973	0.472	52.78	10167923	112.371
PRT	Europe	Portugal	2021-08-31	1037927	1908	2160	17743	13	12.143	102079	187.649	212.433	1745	1.279	1.194	0.87	136	13.375	677	66.582					17055465	51210	1677.38	5.036	50815	4.998	0.0425	23.5	tests performed	14786296	8673190	7666663		54833	59931	145.42	85.3	75.4		5894	44557	0.438	52.78	10167923	112.371
PRT	Europe	Portugal	2021-09-01	1039492	1565	1946.14	17757	14	11.857	102232	153.915	191.4	1746.37	1.377	1.166	0.85	131	12.884	681	66.975					17104302	48837	1682.18	4.803	50457	4.962	0.0386	25.9	tests performed	14837067	8696989	7693635		50771	58532	145.92	85.53	75.67		5757	41224	0.405	52.78	10167923	112.371
PRT	Europe	Portugal	2021-09-02	1042322	2830	1985.86	17766	9	11	102511	278.326	195.306	1747.26	0.885	1.082	0.85	140	13.769	695	68.352					17153567	49265	1687.03	4.845	49784	4.896	0.0399	25.1	tests performed	14891181	8717008	7727730		54114	57100	146.45	85.73	76		5616	37128	0.365	52.78	10167923	112.371
PRT	Europe	Portugal	2021-09-03	1044144	1822	1907.57	17772	6	9.857	102690	179.191	187.607	1747.85	0.59	0.969	0.83	136	13.375	681	66.975					17218748	65181	1693.44	6.41	48857	4.805	0.039	25.6	tests performed	14940731	8740934	7753354		49550	56276	146.94	85.97	76.25		5535	34727	0.342	52.78	10167923	112.371
PRT	Europe	Portugal	2021-09-04	1045857	1713	1813.14	17785	13	10.571	102858	168.471	178.32	1749.13	1.279	1.04	0.82	139	13.67	664	65.303					17259745	40997	1697.47	4.032	47559	4.677	0.0381	26.2	tests performed						59379					5840	31969	0.314	52.78	10167923	112.371
PRT	Europe	Portugal	2021-09-05	1047047	1190	1728.57	17798	13	11	102976	117.035	170.002	1750.41	1.279	1.082	0.81	138	13.572	665	65.402					17278537	18792	1699.32	1.848	47162	4.638	0.0367	27.3	tests performed	15104169	8776856	7880870			59789	148.55	86.32	77.51		5880	23812	0.234	52.78	10167923	112.371
PRT	Europe	Portugal	2021-09-06	1047710	663	1670.14	17810	12	11.429	103041	65.205	164.256	1751.59	1.18	1.124	0.8	140	13.769	682	67.074					17325686	47149	1703.95	4.637	45919	4.516	0.0364	27.5	tests performed	15163132	8788896	7974325	12	58963	61667	149.13	86.44	78.43	0	6065	20957	0.206	52.78	10167923	112.371
PRT	Europe	Portugal	2021-09-07	1048941	1231	1573.43	17816	6	10.429	103162	121.067	154.744	1752.18	0.59	1.026	0.79	135	13.277	650	63.927					17372347	46661	1708.54	4.589	45269	4.452	0.0348	28.8	tests performed	15209952	8800949	8009092		46820	60522	149.59	86.56	78.77		5952	18251	0.179	52.78	10167923	112.371
PRT	Europe	Portugal	2021-09-08	1050719	1778	1603.86	17826	10	9.857	103337	174.864	157.737	1753.16	0.983	0.969	0.78	135	13.277	621	61.074					17425739	53392	1713.8	5.251	45920	4.516	0.0349	28.6	tests performed	15251560	8812098	8039551		41608	59213	150	86.67	79.07		5824	16444	0.162	52.78	10167923	112.371
PRT	Europe	Portugal	2021-09-09	1052127	1408	1400.71	17836	10	10	103475	138.475	137.758	1754.14	0.983	0.983	0.77	127	12.49	597	58.714					17487984	62245	1719.92	6.122	47774	4.699	0.0293	34.1	tests performed	15292386	8822003	8070472		40826	57315	150.4	86.76	79.37		5637	14999	0.148	52.78	10167923	112.371
PRT	Europe	Portugal	2021-09-10	1053450	1323	1329.43	17843	7	10.143	103605	130.115	130.747	1754.83	0.688	0.998	0.77	118	11.605	569	55.96					17565780	77796	1727.57	7.651	49576	4.876	0.0268	37.3	tests performed	15333967	8833779	8100277		41581	56177	150.81	86.88	79.67		5525	13264	0.13	52.78	10167923	112.371
PRT	Europe	Portugal	2021-09-11	1054673	1223	1259.43	17853	10	9.714	103726	120.28	123.863	1755.82	0.983	0.955	0.77	121	11.9	552	54.288					17607207	41427	1731.64	4.074	49637	4.882	0.0254	39.4	tests performed	15374831	8844781	8130139		40864	50340	151.21	86.99	79.96		4951	12269	0.121	52.78	10167923	112.371
PRT	Europe	Portugal	2021-09-12	1055584	911	1219.57	17861	8	9	103815	89.595	119.943	1756.6	0.787	0.885	0.77	120	11.802	569	55.96					17624476	17269	1733.34	1.698	49420	4.86	0.0247	40.5	tests performed	15500513	8854604	8245998		125682	56621	152.45	87.08	81.1		5569	11107	0.109	52.78	10167923	112.371
PRT	Europe	Portugal	2021-09-13	1056042	458	1190.29	17866	5	8	103860	45.044	117.063	1757.09	0.492	0.787	0.76	119	11.703	586	57.632					17693662	69186	1740.14	6.804	52568	5.17	0.0226	44.2	tests performed	15541726	8859979	8298891	96	41213	54085	152.85	87.14	81.62	0	5319	10155	0.1	52.78	10167923	112.371
PRT	Europe	Portugal	2021-09-14	1057100	1058	1165.57	17872	6	8	103964	104.053	114.632	1757.68	0.59	0.787	0.76	116	11.408	551	54.19					17763916	70254	1747.06	6.909	55938	5.501	0.0208	48	tests performed	15597167	8869820	8344491		55441	55316	153.4	87.23	82.07		5440	9839	0.097	52.78	10167923	112.371
PRT	Europe	Portugal	2021-09-15	1058347	1247	1089.71	17882	10	8	104087	122.641	107.172	1758.67	0.983	0.787	0.76	119	11.703	527	51.83					17835605	71689	1754.11	7.051	58552	5.759	0.0186	53.7	tests performed						54417					5352	8725	0.086	52.78	10167923	112.371
PRT	Europe	Portugal	2021-09-16	1059409	1062	1040.29	17888	6	7.429	104191	104.446	102.311	1759.26	0.59	0.731	0.75	103	10.13	497	48.879					17902228	66623	1760.66	6.552	59178	5.82	0.0176	56.9	tests performed						53630					5274	7789	0.077	52.78	10167923	112.371
PRT	Europe	Portugal	2021-09-17	1060432	1023	997.429	17895	7	7.429	104292	100.611	98.096	1759.95	0.688	0.731	0.76	97	9.54	474	46.617					17971249	69021	1767.44	6.788	57924	5.697	0.0172	58.1	tests performed						52735					5186	6586	0.065	52.78	10167923	112.371
PRT	Europe	Portugal	2021-09-18	1061371	939	956.857	17902	7	7	104384	92.349	94.105	1760.63	0.688	0.688	0.76	90	8.851	457	44.945					18007805	36556	1771.04	3.595	57228	5.628	0.0167	59.8	tests performed						51942					5108	5493	0.054	52.78	10167923	112.371
PRT	Europe	Portugal	2021-09-19	1062048	677	923.429	17907	5	6.571	104451	66.582	90.818	1761.13	0.492	0.646	0.76	86	8.458	455	44.749					18024792	16987	1772.71	1.671	57188	5.624	0.0161	61.9	tests performed						39033					3839	4569	0.045	52.78	10167923	112.371
PRT	Europe	Portugal	2021-09-20	1062320	272	896.857	17914	7	6.857	104478	26.751	88.205	1761.82	0.688	0.674	0.76	82	8.065	471	46.322					18075859	51067	1777.73	5.022	54600	5.37	0.0164	60.9	tests performed	15809057	8889941	8546688	334		38190	155.48	87.43	84.06	0	3756	4280	0.042	52.78	10167923	112.371
PRT	Europe	Portugal	2021-09-21	1063100	780	857.143	17925	11	7.571	104554	76.712	84.299	1762.9	1.082	0.745	0.76	78	7.671	455	44.749					18129451	53592	1783	5.271	52219	5.136	0.0164	60.9	tests performed	15879894	8918541	8578497		70837	40390	156.18	87.71	84.37		3972	6960	0.068	52.78	10167923	112.371
PRT	Europe	Portugal	2021-09-22	1063991	891	806.286	17933	8	7.286	104642	87.629	79.297	1763.68	0.787	0.717	0.77	78	7.671	426	41.896					18192025	62574	1789.16	6.154	50917	5.008	0.0158	63.2	tests performed	15905041	8924775	8597410		25147	38937	156.42	87.77	84.55		3829	7372	0.073	52.78	10167923	112.371
PRT	Europe	Portugal	2021-09-23	1064876	885	781	17938	5	7.143	104729	87.038	76.81	1764.17	0.492	0.702	0.77	75	7.376	412	40.52					18263260	71235	1796.16	7.006	51576	5.072	0.0151	66	tests performed						35485					3490	7041	0.069	52.78	10167923	112.371
PRT	Europe	Portugal	2021-09-24	1065633	757	743	17947	9	7.429	104803	74.45	73.073	1765.06	0.885	0.731	0.78	76	7.474	410	40.323					18341171	77911	1803.83	7.662	52846	5.197	0.0141	71.1	tests performed						32033					3150	6710	0.066	52.78	10167923	112.371
PRT	Europe	Portugal	2021-09-25	1066346	713	710.714	17952	5	7.143	104874	70.122	69.898	1765.55	0.492	0.702	0.79	83	8.163	408	40.126					18377832	36661	1807.43	3.606	52861	5.199	0.0134	74.4	tests performed						28581					2811	6379	0.063	52.78	10167923	112.371
PRT	Europe	Portugal	2021-09-26	1066945	599	699.571	17954	2	6.714	104932	58.911	68.802	1765.75	0.197	0.66	0.8	83	8.163	415	40.815					18394662	16830	1809.09	1.655	52839	5.197	0.0132	75.5	tests performed	15949645	8928921	8658945			25129	156.86	87.81	85.16		2471	6048	0.059	52.78	10167923	112.371
PRT	Europe	Portugal	2021-09-27	1067175	230	693.571	17955	1	5.857	104955	22.62	68.212	1765.85	0.098	0.576	0.81	79	7.77	420	41.306					18457676	63014	1815.29	6.197	54545	5.364	0.0127	78.6	tests performed	15985379	8946296	8677498	856	35734	25189	157.21	87.99	85.34	0.01	2477	8051	0.079	52.78	10167923	112.371
PRT	Europe	Portugal	2021-09-28	1067775	600	667.857	17962	7	5.286	105014	59.009	65.683	1766.54	0.688	0.52	0.81	74	7.278	399	39.241					18525447	67771	1821.95	6.665	56571	5.564	0.0118	84.7	tests performed						16732					1646	4461	0.044	52.78	10167923	112.371
PRT	Europe	Portugal	2021-09-29	1068530	755	648.429	17968	6	5	105088	74.253	63.772	1767.13	0.59	0.492	0.82	68	6.688	386	37.963					18590834	65387	1828.38	6.431	56973	5.603	0.0114	87.9	tests performed						14802					1456	4066	0.04	52.78	10167923	112.371
PRT	Europe	Portugal	2021-09-30	1069279	749	629	17975	7	5.286	105162	73.663	61.861	1767.81	0.688	0.52	0.84	66	6.491	366	35.996					18654841	64007	1834.68	6.295	55940	5.502	0.0112	88.9	tests performed						14872					1463	4413	0.043	52.78	10167923	112.371
PRT	Europe	Portugal	2021-10-01	1069975	696	620.286	17979	4	4.571	105230	68.451	61.004	1768.21	0.393	0.45	0.85	67	6.589	357	35.11					18714633	59792	1840.56	5.88	53352	5.247	0.0116	86	tests performed						14941					1469	4761	0.047	44.44	10167923	112.371
PRT	Europe	Portugal	2021-10-02	1070665	690	617	17986	7	4.857	105298	67.86	60.681	1768.9	0.688	0.478	0.86	65	6.393	337	33.143					18750639	36006	1844.1	3.541	53258	5.238	0.0116	86.3	tests performed						15011					1476	5108	0.05	44.44	10167923	112.371
PRT	Europe	Portugal	2021-10-03	1071114	449	595.571	17993	7	5.571	105342	44.158	58.574	1769.59	0.688	0.548	0.87	69	6.786	342	33.635					18770952	20313	1846.1	1.998	53756	5.287	0.0111	90.3	tests performed						15081					1483	5456	0.054	44.44	10167923	112.371
PRT	Europe	Portugal	2021-10-04	1071307	193	590.286	18000	7	6.429	105361	18.981	58.054	1770.27	0.688	0.632	0.89	68	6.688	351	34.52					18812721	41769	1850.2	4.108	50721	4.988	0.0116	85.9	tests performed	16066849	8970579	8743133	1618		11639	158.02	88.22	85.99	0.02	1145	3469	0.034	44.44	10167923	112.371
PRT	Europe	Portugal	2021-10-05	1072037	730	608.857	18004	4	6	105433	71.794	59.88	1770.67	0.393	0.59	0.9	62	6.098	346	34.029					18834649	21928	1852.36	2.157	44172	4.344	0.0138	72.5	tests performed						11163					1098	3289	0.032	44.44	10167923	112.371
PRT	Europe	Portugal	2021-10-06	1072537	500	572.429	18008	4	5.714	105482	49.174	56.297	1771.06	0.393	0.562	0.91	60	5.901	349	34.324					18880990	46341	1856.92	4.558	41451	4.077	0.0138	72.4	tests performed						10687					1051	3108	0.031	44.44	10167923	112.371
PRT	Europe	Portugal	2021-10-07	1073268	731	569.857	18019	11	6.286	105554	71.893	56.045	1772.14	1.082	0.618	0.93	57	5.606	353	34.717					18941151	60161	1862.83	5.917	40901	4.023	0.0139	71.8	tests performed						10211					1004	2928	0.029	44.44	10167923	112.371
PRT	Europe	Portugal	2021-10-08	1074109	841	590.571	18027	8	6.857	105637	82.711	58.082	1772.93	0.787	0.674	0.95	52	5.114	332	32.652					19002811	61660	1868.9	6.064	41168	4.049	0.0143	69.7	tests performed						9735					957	2747	0.027	44.44	10167923	112.371
PRT	Europe	Portugal	2021-10-09	1074813	704	592.571	18034	7	6.857	105706	69.237	58.279	1773.62	0.688	0.674	0.97	55	5.409	321	31.57					19035836	33025	1872.15	3.248	40742	4.007	0.0145	68.8	tests performed						9259					911	2567	0.025	44.44	10167923	112.371
PRT	Europe	Portugal	2021-10-10	1075312	499	599.714	18041	7	6.857	105755	49.076	58.981	1774.31	0.688	0.674	0.98	55	5.409	334	32.848					19058314	22478	1874.36	2.211	41052	4.037	0.0146	68.5	tests performed						8783					864	2387	0.023	44.44	10167923	112.371
PRT	Europe	Portugal	2021-10-11	1075639	327	618.857	18048	7	6.857	105787	32.16	60.864	1774.99	0.688	0.674	0.99	58	5.704	356	35.012					19108588	50274	1879.3	4.944	42267	4.157	0.0146	68.3	tests performed	16124996	8986023	8790851	2311		8307	158.59	88.38	86.46	0.02	817	2206	0.022	44.44	10167923	112.371
PRT	Europe	Portugal	2021-10-12	1076358	719	617.286	18056	8	7.429	105858	70.713	60.709	1775.78	0.787	0.731	1	56	5.508	345	33.93					19178566	69978	1886.18	6.882	49131	4.832	0.0126	79.6	tests performed						8236					810	2255	0.022	44.44	10167923	112.371
PRT	Europe	Portugal	2021-10-13	1077186	828	664.143	18065	9	8.143	105940	81.433	65.317	1776.67	0.885	0.801	1.01	54	5.311	335	32.947					19242346	63780	1892.46	6.273	51622	5.077	0.0129	77.7	tests performed						8165					803	2304	0.023	44.44	10167923	112.371
PRT	Europe	Portugal	2021-10-14	1077963	777	670.714	18071	6	7.429	106016	76.417	65.964	1777.26	0.59	0.731	1.01	56	5.508	321	31.57					19302161	59815	1898.34	5.883	51573	5.072	0.013	76.9	tests performed						8095					796	2352	0.023	44.44	10167923	112.371
PRT	Europe	Portugal	2021-10-15	1078729	766	660	18078	7	7.286	106091	75.335	64.91	1777.94	0.688	0.717	1.02	55	5.409	301	29.603					19370512	68351	1905.06	6.722	52529	5.166	0.0126	79.6	tests performed						8024					789	2401	0.024	44.44	10167923	112.371
PRT	Europe	Portugal	2021-10-16	1079341	612	646.857	18088	10	7.714	106152	60.189	63.617	1778.93	0.983	0.759	1.03	59	5.803	285	28.029					19403452	32940	1908.3	3.24	52517	5.165	0.0123	81.2	tests performed						7953					782	2450	0.024	44.44	10167923	112.371
PRT	Europe	Portugal	2021-10-17	1079806	465	642	18097	9	8	106197	45.732	63.14	1779.81	0.885	0.787	1.04	61	5.999	295	29.013					19422832	19380	1910.21	1.906	52074	5.121	0.0123	81.1	tests performed						7883					775	2498	0.025	44.44	10167923	112.371
PRT	Europe	Portugal	2021-10-18	1080097	291	636.857	18100	3	7.429	106226	28.619	62.634	1780.11	0.295	0.731	1.05	62	6.098	312	30.685					19464524	41692	1914.31	4.1	50848	5.001	0.0125	79.8	tests performed	16179680	9003852	8832113	31559		7812	159.12	88.55	86.86	0.31	768	2547	0.025	44.44	10167923	112.371
PRT	Europe	Portugal	2021-10-19	1080929	832	653	18106	6	7.143	106308	81.826	64.222	1780.7	0.59	0.702	1.07	60	5.901	299	29.406					19507914	43390	1918.57	4.267	47050	4.627	0.0139	72.1	tests performed						7577					745	2461	0.024	44.44	10167923	112.371
PRT	Europe	Portugal	2021-10-20	1081856	927	667.143	18109	3	6.286	106399	91.169	65.613	1780.99	0.295	0.618	1.08	58	5.704	286	28.128					19546533	38619	1922.37	3.798	43455	4.274	0.0154	65.1	tests performed						7341					722	2375	0.023	44.44	10167923	112.371
PRT	Europe	Portugal	2021-10-21	1082721	865	679.714	18117	8	6.571	106484	85.071	66.849	1781.78	0.787	0.646	1.08	58	5.704	288	28.324					19593728	47195	1927.01	4.642	41652	4.096	0.0163	61.3	tests performed						7106					699	2289	0.023	44.44	10167923	112.371
PRT	Europe	Portugal	2021-10-22	1083651	930	703.143	18125	8	6.714	106575	91.464	69.153	1782.57	0.787	0.66	1.09	60	5.901	284	27.931					19634751	41023	1931.05	4.035	37748	3.712	0.0186	53.7	tests performed						6870					676	2203	0.022	44.44	10167923	112.371
PRT	Europe	Portugal	2021-10-23	1084534	883	741.857	18129	4	5.857	106662	86.842	72.961	1782.96	0.393	0.576	1.09	55	5.409	274	26.947					19661295	26544	1933.66	2.611	36835	3.623	0.0201	49.7	tests performed						6635					653	2117	0.021	44.44	10167923	112.371
PRT	Europe	Portugal	2021-10-24	1085138	604	761.714	18133	4	5.143	106722	59.402	74.913	1783.35	0.393	0.506	1.1	52	5.114	269	26.456					19676263	14968	1935.13	1.472	36204	3.561	0.021	47.5	tests performed						6400					629	2031	0.02	44.44	10167923	112.371
PRT	Europe	Portugal	2021-10-25	1085451	313	764.857	18138	5	5.429	106752	30.783	75.223	1783.85	0.492	0.534	1.1	59	5.803	290	28.521					19711548	35285	1938.6	3.47	35289	3.471	0.0217	46.1	tests performed	16222829	9017464	8865394	148361		6164	159.55	88.69	87.19	1.46	606	1945	0.019	44.44	10167923	112.371
PRT	Europe	Portugal	2021-10-26	1086280	829	764.429	18141	3	5	106834	81.531	75.18	1784.14	0.295	0.492	1.11	62	6.098	301	29.603					19749228	37680	1942.31	3.706	34473	3.39	0.0222	45.1	tests performed						5928					583	1938	0.019	40.74	10167923	112.371
PRT	Europe	Portugal	2021-10-27	1087245	965	769.857	18144	3	5	106929	94.906	75.714	1784.43	0.295	0.492	1.11	61	5.999	316	31.078					19784847	35619	1945.81	3.503	34045	3.348	0.0226	44.2	tests performed						5692					560	1932	0.019	40.74	10167923	112.371
PRT	Europe	Portugal	2021-10-28	1088133	888	773.143	18149	5	4.571	107016	87.333	76.037	1784.93	0.492	0.45	1.11	60	5.901	318	31.275					19819716	34869	1949.24	3.429	32284	3.175	0.0239	41.8	tests performed						5456					537	1925	0.019	40.74	10167923	112.371
PRT	Europe	Portugal	2021-10-29	1088977	844	760.857	18153	4	4	107099	83.006	74.829	1785.32	0.393	0.393	1.12	65	6.393	331	32.553					19855030	35314	1952.71	3.473	31468	3.095	0.0242	41.4	tests performed						5221					513	1918	0.019	40.74	10167923	112.371
PRT	Europe	Portugal	2021-10-30	1089888	911	764.857	18156	3	3.857	107189	89.595	75.223	1785.62	0.295	0.379	1.13	64	6.294	318	31.275					19885322	30292	1955.69	2.979	32004	3.148	0.0239	41.8	tests performed						4985					490	1912	0.019	40.74	10167923	112.371
PRT	Europe	Portugal	2021-10-31	1090651	763	787.571	18157	1	3.429	107264	75.04	77.456	1785.71	0.098	0.337	1.15	59	5.803	335	32.947					19902849	17527	1957.41	1.724	32369	3.183	0.0243	41.1	tests performed						4749					467	1905	0.019	40.74	10167923	112.371
PRT	Europe	Portugal	2021-11-01	1091142	491	813	18162	5	3.429	107312	48.289	79.957	1786.21	0.492	0.337	1.16	60	5.901	360	35.405					19921165	18316	1959.22	1.801	29945	2.945	0.0271	36.8	tests performed	16254419	9030756	8887758	265171		4513	159.86	88.82	87.41	2.61	444	1899	0.019	40.74	10167923	112.371
PRT	Europe	Portugal	2021-11-02	1091592	450	758.857	18171	9	4.286	107356	44.257	74.632	1787.09	0.885	0.421	1.17	59	5.803	372	36.586					19954725	33560	1962.52	3.301	29357	2.887	0.0258	38.7	tests performed						4352					428	1831	0.018	40.74	10167923	112.371
PRT	Europe	Portugal	2021-11-03	1092666	1074	774.429	18180	9	5.143	107462	105.626	76.164	1787.98	0.885	0.506	1.19	67	6.589	384	37.766					19994436	39711	1966.42	3.906	29941	2.945	0.0259	38.7	tests performed						4192					412	1763	0.017	40.74	10167923	112.371
PRT	Europe	Portugal	2021-11-04	1094048	1382	845	18184	4	5	107598	135.918	83.104	1788.37	0.393	0.492	1.22	73	7.179	357	35.11					20033212	38776	1970.24	3.814	30499	3	0.0277	36.1	tests performed						4031					396	1696	0.017	40.74	10167923	112.371
PRT	Europe	Portugal	2021-11-05	1095337	1289	908.571	18193	9	5.714	107725	126.771	89.357	1789.25	0.885	0.562	1.23	66	6.491	345	33.93					20073920	40708	1974.24	4.004	31270	3.075	0.0291	34.4	tests performed						3871					381	1628	0.016	40.74	10167923	112.371
PRT	Europe	Portugal	2021-11-06	1096534	1197	949.429	18198	5	6	107842	117.723	93.375	1789.75	0.492	0.59	1.25	62	6.098	323	31.767					20104769	30849	1977.27	3.034	31350	3.083	0.0303	33	tests performed						3710					365	1560	0.015	40.74	10167923	112.371
PRT	Europe	Portugal	2021-11-07	1097557	1023	986.571	18203	5	6.571	107943	100.611	97.028	1790.24	0.492	0.646	1.26	64	6.294	341	33.537					20122662	17893	1979.03	1.76	31402	3.088	0.0314	31.8	tests performed						3550					349	1493	0.015	40.74	10167923	112.371
PRT	Europe	Portugal	2021-11-08	1098125	568	997.571	18209	6	6.714	107999	55.862	98.11	1790.83	0.59	0.66	1.27	62	6.098	360	35.405					20159274	36612	1982.63	3.601	34016	3.345	0.0293	34.1	tests performed	16278145	9040731	8904618	375076		3389	160.09	88.91	87.58	3.69	333	1425	0.014	40.74	10167923	112.371
PRT	Europe	Portugal	2021-11-09	1099307	1182	1102.14	18217	8	6.571	108115	116.248	108.394	1791.62	0.787	0.646	1.28	60	5.901	361	35.504					20199753	40479	1986.62	3.981	35004	3.443	0.0315	31.8	tests performed						21381					2103	1490	0.015	40.74	10167923	112.371
PRT	Europe	Portugal	2021-11-10	1100961	1654	1185	18222	5	6	108278	162.668	116.543	1792.11	0.492	0.59	1.29	62	6.098	380	37.372					20238803	39050	1990.46	3.841	34910	3.433	0.0339	29.5	tests performed						39373					3872	1555	0.015	40.74	10167923	112.371
PRT	Europe	Portugal	2021-11-11	1102438	1477	1198.57	18231	9	6.714	108423	145.261	117.878	1792.99	0.885	0.66	1.3	64	6.294	383	37.667					20283015	44212	1994.8	4.348	35686	3.51	0.0336	29.8	tests performed	16666145					57365	163.91				5642	1621	0.016	40.74	10167923	112.371
PRT	Europe	Portugal	2021-11-12	1104189	1751	1264.57	18234	3	5.857	108595	172.208	124.369	1793.29	0.295	0.576	1.31	65	6.393	411	40.421					20327460	44445	1999.17	4.371	36220	3.562	0.0349	28.6	tests performed	16728145				62000	65738	164.52				6465	1686	0.017	40.74	10167923	112.371
PRT	Europe	Portugal	2021-11-13	1106005	1816	1353	18242	8	6.286	108774	178.601	133.066	1794.07	0.787	0.618	1.32	69	6.786	424	41.7					20361702	34242	2002.54	3.368	36705	3.61	0.0369	27.1	tests performed						70611					6944	1751	0.017	40.74	10167923	112.371
PRT	Europe	Portugal	2021-11-14	1107488	1483	1418.71	18257	15	7.714	108920	145.851	139.528	1795.55	1.475	0.759	1.33	75	7.376	465	45.732					20385083	23381	2004.84	2.299	37489	3.687	0.0378	26.4	tests performed	16803145					75484	165.26				7424	1816	0.018	40.74	10167923	112.371
PRT	Europe	Portugal	2021-11-15	1108462	974	1476.71	18265	8	8	109016	95.791	145.233	1796.34	0.787	0.787	1.33	76	7.474	470	46.224					20425528	40445	2008.82	3.978	38036	3.741	0.0388	25.8	tests performed	16828406	9053901	8925907	550261	25261	78609	165.5	89.04	87.78	5.41	7731	1881	0.018	40.74	10167923	112.371
PRT	Europe	Portugal	2021-11-16	1110155	1693	1549.71	18274	9	8.143	109182	166.504	152.412	1797.22	0.885	0.801	1.33	80	7.868	486	47.797					20477076	51548	2013.89	5.07	39618	3.896	0.0391	25.6	tests performed	16828406				0	60133	165.5				5914	2538	0.025	40.74	10167923	112.371
PRT	Europe	Portugal	2021-11-17	1112682	2527	1674.43	18283	9	8.714	109431	248.527	164.678	1798.11	0.885	0.857	1.34	75	7.376	514	50.551					20530528	53452	2019.15	5.257	41675	4.099	0.0402	24.9	tests performed						47363					4658	3195	0.031	40.74	10167923	112.371
PRT	Europe	Portugal	2021-11-18	1115080	2398	1806	18295	12	9.143	109666	235.84	177.617	1799.29	1.18	0.899	1.34	72	7.081	523	51.436					20580585	50057	2024.07	4.923	42510	4.181	0.0425	23.5	tests performed						34594					3402	3851	0.038	40.74	10167923	112.371
PRT	Europe	Portugal	2021-11-19	1117451	2371	1894.57	18300	5	9.429	109900	233.184	186.328	1799.78	0.492	0.927	1.34	79	7.77	528	51.928					20644007	63422	2030.31	6.237	45221	4.447	0.0419	23.9	tests performed						31443					3092	4508	0.044	40.74	10167923	112.371
PRT	Europe	Portugal	2021-11-20	1119784	2333	1968.43	18310	10	9.714	110129	229.447	193.592	1800.76	0.983	0.955	1.34	88	8.655	544	53.502					20692707	48700	2035.1	4.79	47286	4.651	0.0416	24	tests performed						31793					3127	5165	0.051	40.74	10167923	112.371
PRT	Europe	Portugal	2021-11-21	1122283	2499	2113.57	18321	11	9.143	110375	245.773	207.867	1801.84	1.082	0.899	1.34	89	8.753	597	58.714					20719128	26421	2037.69	2.598	47721	4.693	0.0443	22.6	tests performed	17028145					32143	167.47				3161	5821	0.057	40.74	10167923	112.371
PRT	Europe	Portugal	2021-11-22	1123758	1475	2185.14	18339	18	10.571	110520	145.064	214.906	1803.61	1.77	1.04	1.33	93	9.146	628	61.763					20775333	56205	2043.22	5.528	49972	4.915	0.0437	22.9	tests performed						32106					3158	6478	0.064	40.74	10167923	112.371
PRT	Europe	Portugal	2021-11-23	1126318	2560	2309	18353	14	11.286	110772	251.772	227.087	1804.99	1.377	1.11	1.33	93	9.146	649	63.828					20844492	69159	2050.03	6.802	52488	5.162	0.044	22.7	tests performed	17078145					35677	167.96				3509	6478	0.064	40.74	10167923	112.371
PRT	Europe	Portugal	2021-11-24	1130091	3773	2487	18370	17	12.429	111143	371.069	244.593	1806.66	1.672	1.222	1.32	105	10.327	681	66.975					20915616	71124	2057.02	6.995	55013	5.41	0.0452	22.1	tests performed						37113					3650	6478	0.064	40.74	10167923	112.371
PRT	Europe	Portugal	2021-11-25	1133241	3150	2594.43	18385	15	12.857	111453	309.798	255.158	1808.14	1.475	1.264	1.31	103	10.13	691	67.959					20995352	79736	2064.86	7.842	59252	5.827	0.0438	22.8	tests performed	17178145					38549	168.94				3791	6478	0.064	40.74	10167923	112.371
PRT	Europe	Portugal	2021-11-26	1136446	3205	2713.57	18393	8	13.286	111768	315.207	266.876	1808.92	0.787	1.307	1.3	100	9.835	705	69.336					21093446	98094	2074.51	9.647	64206	6.315	0.0423	23.7	tests performed	17278145				100000	47128	169.93				4635	6478	0.064	40.74	10167923	112.371
PRT	Europe	Portugal	2021-11-27	1139810	3364	2860.86	18405	12	13.571	112099	330.844	281.361	1810.1	1.18	1.335	1.29	104	10.228	708	69.631					21165845	72399	2081.63	7.12	67591	6.647	0.0423	23.6	tests performed	17378145				100000	55707	170.91				5479	6478	0.064	40.74	10167923	112.371
PRT	Europe	Portugal	2021-11-28	1142707	2897	2917.71	18417	12	13.714	112384	284.916	286.953	1811.28	1.18	1.349	1.28	104	10.228	764	75.138					21204977	39132	2085.48	3.849	69407	6.826	0.042	23.8	tests performed						54395					5350	6478	0.064	40.74	10167923	112.371
PRT	Europe	Portugal	2021-11-29	1144342	1635	2940.57	18430	13	13	112544	160.8	289.201	1812.56	1.279	1.279	1.27	111	10.917	809	79.564					21283107	78130	2093.16	7.684	72539	7.134	0.0405	24.7	tests performed	17439672		8982887			55218	171.52		88.35		5431	6478	0.064	40.74	10167923	112.371
PRT	Europe	Portugal	2021-11-30	1147249	2907	2990.14	18441	11	12.571	112830	285.899	294.076	1813.64	1.082	1.236	1.26	116	11.408	833	81.924					21400088	116981	2104.67	11.505	79371	7.806	0.0377	26.5	tests performed	17514383	9151070	8985999	1233126	74711	62320	172.25	90	88.38	12.13	6129	6478	0.064	40.74	10167923	112.371
PRT	Europe	Portugal	2021-12-01	1151919	4670	3118.29	18458	17	12.571	113290	459.288	306.679	1815.32	1.672	1.236	1.25	116	11.408	841	82.711					21467679	67591	2111.31	6.647	78866	7.756	0.0395	25.3	tests performed	17579568		8989676	1294634	65185	64489	172.89		88.41	12.73	6342	6123	0.06	43.52	10167923	112.371
PRT	Europe	Portugal	2021-12-02	1154817	2898	3082.29	18471	13	12.286	113575	285.014	303.138	1816.6	1.279	1.208	1.24	128	12.589	916	90.087					21580491	112812	2122.41	11.095	83591	8.221	0.0369	27.1	tests performed	17646188		8992891	1358039	66620	66863	173.55		88.44	13.36	6576	5768	0.057	43.52	10167923	112.371
PRT	Europe	Portugal	2021-12-03	1157352	2535	2986.57	18492	21	14.143	113824	249.313	293.725	1818.66	2.065	1.391	1.24	129	12.687	902	88.71					21748627	168136	2138.95	16.536	93597	9.205	0.0319	31.3	tests performed	17716330		8997338	1423734	70142	62598	174.24		88.49	14	6156	5413	0.053	43.52	10167923	112.371
PRT	Europe	Portugal	2021-12-04	1163001	5649	3313	18514	22	15.571	114379	555.571	325.829	1820.82	2.164	1.531	1.26	130	12.785	879	86.448					21858506	109879	2149.75	10.806	98952	9.732	0.0335	29.9	tests performed	17776413		9001340	1479815	60083	56895	174.83		88.53	14.55	5596	5058	0.05	43.52	10167923	112.371
PRT	Europe	Portugal	2021-12-05	1166787	3786	3440	18537	23	17.143	114752	372.347	338.319	1823.09	2.262	1.686	1.25	134	13.179	911	89.595					21916759	58253	2155.48	5.729	101683	10	0.0338	29.6	tests performed	17842885		9005089	1542538	66472	61997	175.48		88.56	15.17	6097	4703	0.046	43.52	10167923	112.371
PRT	Europe	Portugal	2021-12-06	1169003	2216	3523	18551	14	17.286	114970	217.94	346.482	1824.46	1.377	1.7	1.24	135	13.277	948	93.234					22042987	126228	2167.89	12.414	108554	10.676	0.0325	30.8	tests performed	17917377		9007300	1614819	74492	68244	176.21		88.59	15.88	6712	4348	0.043	43.52	10167923	112.371
PRT	Europe	Portugal	2021-12-07	1172420	3417	3595.86	18572	21	18.714	115306	336.057	353.647	1826.53	2.065	1.841	1.23	133	13.08	936	92.054					22211060	168073	2184.42	16.53	115853	11.394	0.031	32.2	tests performed	17996306	9179024	9011368	1689680	78929	68846	176.99	90.27	88.63	16.62	6771	3993	0.039	43.52	10167923	112.371
PRT	Europe	Portugal	2021-12-08	1177706	5286	3683.86	18587	15	18.429	115826	519.87	362.302	1828	1.475	1.812	1.23	138	13.572	917	90.186					22298899	87839	2193.06	8.639	118746	11.678	0.031	32.2	tests performed	18062112		9015300	1751554	65806	68935	177.64		88.66	17.23	6780	3918	0.039	43.52	10167923	112.371
PRT	Europe	Portugal	2021-12-09	1181294	3588	3782.43	18610	23	19.857	116178	352.874	371.996	1830.27	2.262	1.953	1.22	142	13.965	961	94.513					22443244	144345	2207.26	14.196	123250	12.121	0.0307	32.6	tests performed	18134651		9018317	1821076	72539	69780	178.35		88.69	17.91	6863	3842	0.038	43.52	10167923	112.371
PRT	Europe	Portugal	2021-12-10	1185036	3742	3954.86	18626	16	19.143	116547	368.02	388.954	1831.84	1.574	1.883	1.23	137	13.474	947	93.136					22640962	197718	2226.7	19.445	127476	12.537	0.031	32.2	tests performed	18203259		9022419	1885582	68608	69561	179.03		88.73	18.54	6841	3766	0.037	43.52	10167923	112.371
PRT	Europe	Portugal	2021-12-11	1190409	5373	3915.43	18645	19	18.714	117075	528.427	385.077	1833.71	1.869	1.841	1.24	142	13.965	952	93.628					22787039	146077	2241.07	14.366	132648	13.046	0.0295	33.9	tests performed	18268301		9026273	1946770	65042	70270	179.67		88.77	19.15	6911	3690	0.036	43.52	10167923	112.371
PRT	Europe	Portugal	2021-12-12	1194288	3879	3928.71	18658	13	17.286	117456	381.494	386.383	1834.99	1.279	1.7	1.25	143	14.064	964	94.808					22855272	68233	2247.78	6.711	134073	13.186	0.0293	34.1	tests performed	18336627		9030199	2011170	68326	70535	180.34		88.81	19.78	6937	3615	0.036	43.52	10167923	112.371
PRT	Europe	Portugal	2021-12-13	1196602	2314	3942.71	18673	15	17.429	117684	227.578	387.76	1836.46	1.475	1.714	1.25	144	14.162	994	97.758					22977916	122644	2259.84	12.062	133561	13.136	0.0295	33.9	tests performed	18408817		9032694	2080865	72190	70206	181.05		88.84	20.46	6905	3539	0.035	43.52	10167923	112.371
PRT	Europe	Portugal	2021-12-14	1200193	3591	3967.57	18687	14	16.429	118037	353.169	390.205	1837.84	1.377	1.616	1.26	142	13.965	953	93.726					23124747	146831	2274.28	14.441	130527	12.837	0.0304	32.9	tests performed	18490307	9203267	9036437	2158612	81490	70572	181.85	90.51	88.87	21.23	6941	3463	0.034	43.52	10167923	112.371
PRT	Europe	Portugal	2021-12-15	1205993	5800	4041	18698	11	15.857	118608	570.421	397.426	1838.92	1.082	1.56	1.27	150	14.752	967	95.103					23265367	140620	2288.11	13.83	138067	13.579	0.0293	34.2	tests performed	18545661		9040017	2210386	55354	69078	182.39		88.91	21.74	6794	5212	0.051	43.52	10167923	112.371
PRT	Europe	Portugal	2021-12-16	1211130	5137	4262.29	18717	19	15.286	119113	505.216	419.189	1840.79	1.869	1.503	1.29	158	15.539	952	93.628					23437697	172330	2305.06	16.948	142065	13.972	0.03	33.3	tests performed	18594433		9043794	2255381	48772	65683	182.87		88.94	22.18	6460	6960	0.068	43.52	10167923	112.371
PRT	Europe	Portugal	2021-12-17	1215774	4644	4391.14	18741	24	16.429	119570	456.73	431.862	1843.15	2.36	1.616	1.31	147	14.457	943	92.743					23664981	227284	2327.41	22.353	146288	14.387	0.03	33.3	tests performed	18649120		9047148	2306714	54687	63694	183.41		88.98	22.69	6264	8708	0.086	43.52	10167923	112.371
PRT	Europe	Portugal	2021-12-18	1220836	5062	4346.71	18753	12	15.429	120067	497.84	427.493	1844.33	1.18	1.517	1.34	147	14.457	905	89.005					23826316	161335	2343.28	15.867	148468	14.602	0.0293	34.2	tests performed	18723496		9051248	2376990	74376	65028	184.14		89.02	23.38	6395	10456	0.103	43.52	10167923	112.371
PRT	Europe	Portugal	2021-12-19	1225102	4266	4402	18778	25	17.143	120487	419.555	432.93	1846.79	2.459	1.686	1.37	145	14.261	931	91.562					23905081	78765	2351.03	7.746	149973	14.75	0.0294	34.1	tests performed	18729104		9055059	2378787	5608	56068	184.2		89.06	23.4	5514	12205	0.12	43.52	10167923	112.371
PRT	Europe	Portugal	2021-12-20	1227854	2752	4464.57	18796	18	17.571	120758	270.655	439.084	1848.56	1.77	1.728	1.41	152	14.949	943	92.743					24056249	151168	2365.9	14.867	154048	15.15	0.029	34.5	tests performed	18734086		9059512	2379316	4982	46467	184.25		89.1	23.4	4570	13953	0.137	43.52	10167923	112.371
PRT	Europe	Portugal	2021-12-21	1233608	5754	4773.57	18812	16	17.857	121323	565.897	469.474	1850.13	1.574	1.756	1.45	153	15.047	904	88.907					24244422	188173	2384.4	18.507	159954	15.731	0.0298	33.5	tests performed	18811026	9313176	9065414	2450354	76940	45817	185	91.59	89.16	24.1	4506	15701	0.154	43.52	10167923	112.371
PRT	Europe	Portugal	2021-12-22	1242545	8937	5221.71	18823	11	17.857	122202	878.941	513.548	1851.21	1.082	1.756	1.49	155	15.244	909	89.399					24494256	249834	2408.97	24.571	175556	17.266	0.0297	33.6	tests performed	18892791		9070723	2526810	81765	49590	185.81		89.21	24.85	4877	13737	0.135	43.52	10167923	112.371
PRT	Europe	Portugal	2021-12-23	1253094	10549	5994.86	18840	17	17.571	123240	1037.48	589.585	1852.89	1.672	1.728	1.53	148	14.556	893	87.825					24854086	359830	2444.36	35.389	202341	19.9	0.0296	33.8	tests performed	18971306		9076420	2599628	78515	53839	186.58		89.27	25.57	5295	11773	0.116	43.52	10167923	112.371
PRT	Europe	Portugal	2021-12-24	1266037	12943	7180.43	18851	11	15.714	124513	1272.92	706.184	1853.97	1.082	1.545	1.56	149	14.654	864	84.973					25114814	260728	2470	25.642	207119	20.37	0.0347	28.8	tests performed	19001707		9080467	2625982	30401	50370	186.88		89.31	25.83	4954	9808	0.096	49.07	10167923	112.371
PRT	Europe	Portugal	2021-12-25	1276053	10016	7888.14	18861	10	15.429	125498	985.059	775.787	1854.95	0.983	1.517	1.57	152	14.949	857	84.285					25162551	47737	2474.7	4.695	190891	18.774	0.0413	24.2	tests performed						42759					4205	7844	0.077	53.7	10167923	112.371
PRT	Europe	Portugal	2021-12-26	1279785	3732	7811.86	18874	13	13.714	125865	367.037	768.284	1856.23	1.279	1.349	1.59	151	14.851	878	86.35					25252238	89687	2483.52	8.821	192451	18.927	0.0406	24.6	tests performed						44972					4423	5879	0.058	48.15	10167923	112.371
PRT	Europe	Portugal	2021-12-27	1286119	6334	8323.57	18890	16	13.429	126488	622.939	818.611	1857.8	1.574	1.321	1.63	150	14.752	914	89.891					25486997	234759	2506.61	23.088	204393	20.102	0.0407	24.6	tests performed						47274					4649	3915	0.039	48.15	10167923	112.371
PRT	Europe	Portugal	2021-12-28	1303291	17172	9954.71	18909	19	13.857	128177	1688.84	979.031	1859.67	1.869	1.363	1.67	152	14.949	936	92.054					25760643	273646	2533.52	26.913	216603	21.303	0.046	21.8	tests performed	19086105	9326831	9088140	2702707		39297	187.71	91.73	89.38	26.58	3865	1951	0.019	42.59	10167923	112.371
PRT	Europe	Portugal	2021-12-29	1330158	26867	12516.1	18921	12	14	130819	2642.33	1230.94	1860.85	1.18	1.377	1.69	151	14.851	971	95.496					26078371	317728	2564.77	31.248	226302	22.256	0.0553	18.1	tests performed	19177996		9093923	2788815	91891	40744	188.61		89.44	27.43	4007	1961	0.019	42.59	10167923	112.371
PRT	Europe	Portugal	2021-12-30	1358817	28659	15103.3	18937	16	13.857	133638	2818.57	1485.39	1862.43	1.574	1.363	1.68	144	14.162	1034	101.692					26481127	402756	2604.38	39.61	232434	22.86	0.065	15.4	tests performed	19272263		9099200	2877805	94267	42994	189.54		89.49	28.3	4228	1971	0.019	42.59	10167923	112.371
PRT	Europe	Portugal	2021-12-31	1389646	30829	17658.4	18955	18	14.857	136670	3031.99	1736.68	1864.2	1.77	1.461	1.65	145	14.261	1024	100.709					26804825	323698	2636.21	31.835	241430	23.744	0.0731	13.7	tests performed	19328231		9103550	2929423	55968	46646	190.09		89.53	28.81	4588	1981	0.019	48.15	10167923	112.371
PRT	Europe	Portugal	2022-01-01	1412936	23290	19554.7	18976	21	16.429	138960	2290.54	1923.18	1866.26	2.065	1.616	1.61	142	13.965	1023	100.611					26887506	82681	2644.35	8.132	246422	24.235	0.0794	12.6	tests performed						47642					4686	1991	0.02	42.59	10167923	112.371
PRT	Europe	Portugal	2022-01-02	1424016	11080	20604.4	18990	14	16.571	140050	1089.7	2026.41	1867.64	1.377	1.63	1.58	148	14.556	1081	106.315					26985793	98287	2654.01	9.666	247651	24.356	0.0832	12	tests performed						48638					4783	2001	0.02	42.59	10167923	112.371
PRT	Europe	Portugal	2022-01-03	1434570	10554	21207.3	19000	10	15.714	141088	1037.97	2085.7	1868.62	0.983	1.545	1.56	147	14.457	1167	114.773					27237600	251807	2678.78	24.765	250086	24.596	0.0848	11.8	tests performed	19412439		9106227	3010954		49633	190.92		89.56	29.61	4881	2011	0.02	42.59	10167923	112.371
PRT	Europe	Portugal	2022-01-04	1460406	25836	22445	19015	15	15.143	143629	2540.93	2207.43	1870.1	1.475	1.489	1.54	147	14.457	1203	118.313					27515490	277890	2706.11	27.33	250692	24.655	0.0895	11.2	tests performed	19501925	9340978	9111594	3095073	89486	59403	191.8	91.87	89.61	30.44	5842	2021	0.02	42.59	10167923	112.371
PRT	Europe	Portugal	2022-01-05	1499976	39570	24259.7	19029	14	15.429	147520	3891.65	2385.91	1871.47	1.377	1.517	1.53	143	14.064	1251	123.034					27780292	264802	2732.15	26.043	243132	23.912	0.0998	10	tests performed	19585053		9115972	3173823	83128	58151	192.62		89.65	31.21	5719	6181	0.061	42.59	10167923	112.371
PRT	Europe	Portugal	2022-01-06	1539050	39074	25747.6	19054	25	16.714	151363	3842.87	2532.24	1873.93	2.459	1.644	1.5	158	15.539	1311	128.935					28074538	294246	2761.09	28.939	227630	22.387	0.1131	8.8	tests performed	19676966		9120500	3261208	91913	57815	193.52		89.7	32.07	5686	10341	0.102	42.59	10167923	112.371
PRT	Europe	Portugal	2022-01-07	1577784	38734	26876.9	19071	17	16.571	155173	3809.43	2643.3	1875.6	1.672	1.63	1.47	161	15.834	1353	133.066					28388361	313823	2791.95	30.864	226219	22.248	0.1188	8.4	tests performed	19718088		9125634	3297196	41122	55694	193.92		89.75	32.43	5477	14500	0.143	42.59	10167923	112.371
PRT	Europe	Portugal	2022-01-08	1613427	35643	28641.6	19091	20	16.429	158678	3505.44	2816.86	1877.57	1.967	1.616	1.44	153	15.047	1388	136.508					28607331	218970	2813.49	21.535	245689	24.163	0.1166	8.6	tests performed	19766988		9131139	3340591	48900	58670	194.41		89.8	32.85	5770	18660	0.184	42.59	10167923	112.371
PRT	Europe	Portugal	2022-01-09	1639846	26419	30832.9	19113	22	17.571	161276	2598.27	3032.36	1879.73	2.164	1.728	1.41	150	14.752	1449	142.507					28722635	115304	2824.83	11.34	248120	24.402	0.1243	8	tests performed	19806289		9136958	3374073	39301	60274	194.79		89.86	33.18	5928	22820	0.224	42.59	10167923	112.371
PRT	Europe	Portugal	2022-01-10	1660058	20212	32212.6	19133	20	19	163264	1987.82	3168.06	1881.7	1.967	1.869	1.38	161	15.834	1588	156.177					28965597	242962	2848.72	23.895	246857	24.278	0.1305	7.7	tests performed	19834009		9141496	3397255	27720	60224	195.06		89.91	33.41	5923	26980	0.265	38.89	10167923	112.371
PRT	Europe	Portugal	2022-01-11	1693398	33340	33284.6	19161	28	20.857	166543	3278.94	3273.49	1884.46	2.754	2.051	1.36	153	15.047	1564	153.817					29215284	249687	2873.28	24.556	242828	23.882	0.1371	7.3	tests performed	19941982	9558953	9147330	3499394	107973	62865	196.13	94.01	89.96	34.42	6183	31139	0.306	38.89	10167923	112.371
PRT	Europe	Portugal	2022-01-12	1734343	40945	33481	19181	20	21.714	170570	4026.88	3292.81	1886.42	1.967	2.136	1.33	167	16.424	1635	160.8					29465673	250389	2897.91	24.625	240769	23.679	0.1391	7.2	tests performed	20030913		9152373	3583282	88931	63694	197		90.01	35.24	6264	27151	0.267	38.89	10167923	112.371
PRT	Europe	Portugal	2022-01-13	1774477	40134	33632.4	19203	22	21.286	174517	3947.12	3307.7	1888.59	2.164	2.093	1.31	162	15.932	1699	167.094					29747183	281510	2925.59	27.686	238949	23.5	0.1408	7.1	tests performed	20118916		9156961	3666697	88003	63136	197.87		90.06	36.06	6209	23163	0.228	38.89	10167923	112.371
PRT	Europe	Portugal	2022-01-14	1814567	40090	33826.1	19237	34	23.714	178460	3942.79	3326.75	1891.93	3.344	2.332	1.3	162	15.932	1699	167.094					30074386	327203	2957.77	32.18	240861	23.688	0.1404	7.1	tests performed	20200571		9160691	3744622	81655	68926	198.67		90.09	36.83	6779	19175	0.189	38.89	10167923	112.371
PRT	Europe	Portugal	2022-01-15	1852703	38136	34182.3	19270	33	25.571	182211	3750.62	3361.78	1895.18	3.246	2.515	1.29	163	16.031	1733	170.438					30295166	220780	2979.48	21.713	241119	23.714	0.1418	7.1	tests performed	20267534		9163934	3808342	66963	71507	199.33		90.13	37.45	7033	15186	0.149	35.19	10167923	112.371
PRT	Europe	Portugal	2022-01-16	1884974	32271	35018.3	19303	33	27.143	185384	3173.8	3444	1898.42	3.246	2.669	1.28	168	16.523	1813	178.306					30415088	119922	2991.28	11.794	241779	23.779	0.1448	6.9	tests performed	20329826		9166226	3868342	62292	74791	199.94		90.15	38.04	7356	11198	0.11	35.19	10167923	112.371
PRT	Europe	Portugal	2022-01-17	1906891	21917	35261.9	19334	31	28.714	187540	2155.5	3467.95	1901.47	3.049	2.824	1.27	174	17.113	1938	190.599					30696882	281794	3018.99	27.714	247326	24.324	0.1426	7	tests performed	20402071		9167672	3939141	72245	81152	200.65		90.16	38.74	7981	7210	0.071	35.19	10167923	112.371
PRT	Europe	Portugal	2022-01-18	1950620	43729	36746	19380	46	31.286	191841	4300.68	3613.91	1905.99	4.524	3.077	1.27	160	15.736	1955	192.271					30995451	298569	3048.36	29.364	254310	25.011	0.1445	6.9	tests performed	20516221	9581504	9170944	4050019	114150	82034	201.77	94.23	90.19	39.83	8068	3222	0.032	35.19	10167923	112.371
PRT	Europe	Portugal	2022-01-19	2003169	52549	38403.7	19413	33	33.143	197009	5168.11	3776.95	1909.24	3.246	3.26	1.26	153	15.047	1959	192.665					31306640	311189	3078.96	30.605	262995	25.865	0.146	6.8	tests performed	20600765		9174153	4131354	84544	81407	202.61		90.23	40.63	8006	3086	0.03	35.19	10167923	112.371
PRT	Europe	Portugal	2022-01-20	2059595	56426	40731.1	19447	34	34.857	202558	5549.41	4005.85	1912.58	3.344	3.428	1.25	152	14.949	2004	197.09					31649695	343055	3112.7	33.739	271787	26.73	0.1499	6.7	tests performed	20682376		9177196	4209922	81611	80494	203.41		90.26	41.4	7916	2950	0.029	35.19	10167923	112.371
PRT	Europe	Portugal	2022-01-21	2118125	58530	43365.4	19496	49	37	208314	5756.34	4264.93	1917.4	4.819	3.639	1.24	162	15.932	2044	201.024					32030146	380451	3150.12	37.417	279394	27.478	0.1552	6.4	tests performed	20757099		9179866	4281975	74723	79504	204.14		90.28	42.11	7819	2814	0.028	35.19	10167923	112.371
PRT	Europe	Portugal	2022-01-22	2176256	58131	46221.9	19539	43	38.429	214032	5717.1	4545.85	1921.63	4.229	3.779	1.23	154	15.146	2027	199.352					32294085	263939	3176.07	25.958	285560	28.084	0.1619	6.2	tests performed	20840464		9181953	4363253	83365	81847	204.96		90.3	42.91	8050	2678	0.026	35.19	10167923	112.371
PRT	Europe	Portugal	2022-01-23	2221825	45569	48121.6	19569	30	38	218513	4481.64	4732.68	1924.58	2.95	3.737	1.21	160	15.736	2219	218.235					32450789	156704	3191.49	15.412	290814	28.601	0.1655	6	tests performed	20938066		9183854	4458954	97602	86891	205.92		90.32	43.85	8546	2542	0.025	35.19	10167923	112.371
PRT	Europe	Portugal	2022-01-24	2254583	32758	49670.3	19613	44	39.857	221735	3221.7	4885	1928.91	4.327	3.92	1.19	172	16.916	2348	230.922					32763669	312880	3222.26	30.771	295255	29.038	0.1682	5.9	tests performed	21020144		9185301	4539585	82078	88296	206.73		90.34	44.65	8684	2406	0.024	35.19	10167923	112.371
PRT	Europe	Portugal	2022-01-25	2312240	57657	51660	19661	48	40.143	227405	5670.48	5080.68	1933.63	4.721	3.948	1.16	158	15.539	2320	228.169					33091055	327386	3254.46	32.198	299372	29.443	0.1726	5.8	tests performed	21110337	9597398	9187807	4627272	90193	84874	207.62	94.39	90.36	45.51	8347	2271	0.022	35.19	10167923	112.371
PRT	Europe	Portugal	2022-01-26	2377818	65578	53521.3	19703	42	41.429	233855	6449.5	5263.74	1937.76	4.131	4.074	1.14	154	15.146	2313	227.48					33409187	318132	3285.74	31.288	300364	29.54	0.1782	5.6	tests performed	21187257		9190468	4701531	76920	83785	208.37		90.39	46.24	8240	2165	0.021	35.19	10167923	112.371
PRT	Europe	Portugal	2022-01-27	2443524	65706	54847	19744	41	42.429	240317	6462.09	5394.12	1941.79	4.032	4.173	1.11	147	14.457	2249	221.186					33752598	343411	3319.52	33.774	300415	29.545	0.1826	5.5	tests performed	21261740		9193262	4773220	74483	82766	209.11		90.41	46.94	8140	2059	0.02	35.19	10167923	112.371
PRT	Europe	Portugal	2022-01-28	2507357	63833	55604.6	19788	44	41.714	246595	6277.88	5468.63	1946.12	4.327	4.103	1.08	152	14.949	2320	228.169					34107155	354557	3354.39	34.87	296716	29.182	0.1874	5.3	tests performed	21340755		9195316	4850181	79015	83379	209.88		90.43	47.7	8200	1954	0.019	35.19	10167923	112.371
PRT	Europe	Portugal	2022-01-29	2566551	59194	55756.4	19827	39	41.143	252416	5821.64	5483.56	1949.96	3.836	4.046	1.06	153	15.047	2292	225.415					34360016	252861	3379.26	24.869	295133	29.026	0.1889	5.3	tests performed	21417688		9197161	4925269	76933	82461	210.64		90.45	48.44	8110	1848	0.018	35.19	10167923	112.371
PRT	Europe	Portugal	2022-01-30	2611886	45335	55723	19856	29	41	256875	4458.63	5480.27	1952.81	2.852	4.032	1.03	160	15.736	2397	235.741					34498930	138914	3392.92	13.662	292592	28.776	0.1904	5.3	tests performed	21503483		9198943	5009282	85795	80774	211.48		90.47	49.27	7944	1742	0.017	35.19	10167923	112.371
PRT	Europe	Portugal	2022-01-31	2639802	27916	55031.3	19905	49	41.714	259621	2745.5	5412.24	1957.63	4.819	4.103	1	160	15.736	2469	242.822					34772184	273254	3419.79	26.874	286931	28.219	0.1918	5.2	tests performed	21572027		9200472	5076297	68544	78840	212.16		90.49	49.92	7754	1637	0.016	35.19	10167923	112.371
PRT	Europe	Portugal	2022-02-01	2690690	50888	54064.3	19968	63	43.857	264625	5004.76	5317.14	1963.82	6.196	4.313	0.96	155	15.244	2437	239.675					35021584	249400	3444.32	24.528	275790	27.124	0.196	5.1	tests performed	21657476	9608116	9203539	5158679	85449	78163	213	94.49	90.52	50.73	7687	1531	0.015	35.19	10167923	112.371
PRT	Europe	Portugal	2022-02-02	2745383	54693	52509.3	20024	56	45.857	270004	5378.98	5164.21	1969.33	5.508	4.51	0.93	149	14.654	2442	240.167					35261065	239481	3467.87	23.553	264554	26.018	0.1985	5	tests performed	21727610		9206227	5226125	70134	77193	213.69		90.54	51.4	7592	2012	0.02	35.19	10167923	112.371
PRT	Europe	Portugal	2022-02-03	2795830	50447	50329.4	20077	53	47.571	274966	4961.39	4949.82	1974.54	5.212	4.679	0.9	155	15.244	2440	239.97					35500336	239271	3491.41	23.532	249677	24.555	0.2016	5	tests performed	21796530		9209148	5292124	68920	76399	214.37		90.57	52.05	7514	2492	0.025	35.19	10167923	112.371
PRT	Europe	Portugal	2022-02-04	2843029	47199	47953.1	20127	50	48.429	279608	4641.95	4716.12	1979.46	4.917	4.763	0.87	174	17.113	2445	240.462					35751897	251561	3516.15	24.741	234963	23.108	0.2041	4.9	tests performed	21864464		9211344	5357862	67934	74816	215.03		90.59	52.69	7358	2973	0.029	35.19	10167923	112.371
PRT	Europe	Portugal	2022-02-05	2884540	41511	45427	20171	44	49.143	283690	4082.55	4467.68	1983.79	4.327	4.833	0.85	169	16.621	2409	236.922					35923464	171567	3533.02	16.873	223350	21.966	0.2034	4.9	tests performed	21935325		9213869	5426198	70861	73948	215.73		90.62	53.37	7273	3454	0.034	35.19	10167923	112.371
PRT	Europe	Portugal	2022-02-06	2915971	31431	43440.7	20222	51	52.286	286781	3091.19	4272.33	1988.8	5.016	5.142	0.82	180	17.703	2511	246.953					36009956	86492	3541.53	8.506	215861	21.23	0.2012	5	tests performed	22003282		9241348	5466676	67957	71400	216.4		90.89	53.76	7022	3935	0.039	35.19	10167923	112.371
PRT	Europe	Portugal	2022-02-07	2932990	17019	41884	20258	36	50.429	288455	1673.79	4119.23	1992.34	3.541	4.96	0.79	178	17.506	2560	251.772					36183306	173350	3558.57	17.049	201589	19.826	0.2078	4.8	tests performed	22063909		9269836	5498815	60627	70269	217		91.17	54.08	6911	4415	0.043	35.19	10167923	112.371
PRT	Europe	Portugal	2022-02-08	2963747	30757	39008.1	20302	44	47.714	291480	3024.91	3836.39	1996.67	4.327	4.693	0.76	171	16.818	2419	237.905					36355609	172303	3575.52	16.946	190575	18.743	0.2047	4.9	tests performed	22145631	9642387	9272935	5577438	81722	69736	217.8	94.83	91.2	54.85	6858	4896	0.048	35.19	10167923	112.371
PRT	Europe	Portugal	2022-02-09	2997770	34023	36055.3	20354	52	47.143	294826	3346.11	3545.98	2001.79	5.114	4.636	0.74	163	16.031	2435	239.479					36514985	159376	3591.19	15.674	179131	17.617	0.2013	5	tests performed	22181805		9275578	5610969	36174	64885	218.15		91.22	55.18	6381	4350	0.043	35.19	10167923	112.371
PRT	Europe	Portugal	2022-02-10	3025421	27651	32798.7	20401	47	46.286	297546	2719.43	3225.7	2006.41	4.622	4.552	0.71	168	16.523	2366	232.693					36665475	150490	3605.99	14.8	166448	16.37	0.1971	5.1	tests performed	22236570		9277990	5663322	54765	62863	218.69		91.25	55.7	6182	3803	0.037	35.19	10167923	112.371
PRT	Europe	Portugal	2022-02-11	3049692	24271	29523.3	20442	41	45	299933	2387.02	2903.57	2010.44	4.032	4.426	0.7	159	15.637	2332	229.349					36835275	169800	3622.69	16.7	154768	15.221	0.1908	5.2	tests performed	22281934		9279969	5706707	45364	59639	219.14		91.27	56.12	5865	3257	0.032	35.19	10167923	112.371
PRT	Europe	Portugal	2022-02-12	3069128	19436	26369.7	20492	50	45.857	301844	1911.5	2593.42	2015.36	4.917	4.51	0.69	160	15.736	2232	219.514					36953359	118084	3634.31	11.613	147128	14.47	0.1792	5.6	tests performed	22330416		9282320	5752838	48482	56442	219.62		91.29	56.58	5551	2711	0.027	32.41	10167923	112.371
PRT	Europe	Portugal	2022-02-13	3085260	16132	24184.1	20530	38	44	303431	1586.56	2378.47	2019.1	3.737	4.327	0.69	155	15.244	2298	226.005					37004894	51535	3639.38	5.068	142134	13.979	0.1702	5.9	tests performed	22391787		9284712	5811817	61371	55501	220.22		91.31	57.16	5458	2165	0.021	32.41	10167923	112.371
PRT	Europe	Portugal	2022-02-14	3093723	8463	22961.9	20565	35	43.857	304263	832.323	2258.26	2022.54	3.442	4.313	0.67	148	14.556	2364	232.496					37125856	120962	3651.27	11.896	134650	13.243	0.1705	5.9	tests performed	22429153		9286079	5847816	37366	52178	220.59		91.33	57.51	5132	1619	0.016	32.41	10167923	112.371
PRT	Europe	Portugal	2022-02-15	3111858	18135	21158.7	20620	55	45.429	306047	1783.55	2080.93	2027.95	5.409	4.468	0.66	147	14.457	2270	223.251					37248188	122332	3663.3	12.031	127511	12.541	0.1659	6	tests performed	22521708	9649893	9288009	5938441	92555	53725	221.5	94.91	91.35	58.4	5284	1072	0.011	32.41	10167923	112.371
PRT	Europe	Portugal	2022-02-16	3131899	20041	19161.3	20666	46	44.571	308018	1971	1884.48	2032.47	4.524	4.384	0.65	142	13.965	2141	210.564					37362117	113929	3674.51	11.205	121019	11.902	0.1583	6.3	tests performed	22548492		9289886	5963348	26784	52384	221.76		91.36	58.65	5152	1054	0.01	32.41	10167923	112.371
PRT	Europe	Portugal	2022-02-17	3148387	16488	17566.6	20708	42	43.857	309639	1621.57	1727.65	2036.6	4.131	4.313	0.65	132	12.982	2022	198.861					37479016	116899	3686.01	11.497	116220	11.43	0.1511	6.6	tests performed	22574159		9291799	5987102	25667	48227	222.01		91.38	58.88	4743	1035	0.01	17.59	10167923	112.371
PRT	Europe	Portugal	2022-02-18	3163869	15482	16311	20759	51	45.286	311162	1522.63	1604.16	2041.62	5.016	4.454	0.65	127	12.49	1936	190.403					37602525	123509	3698.15	12.147	109607	10.78	0.1488	6.7	tests performed	22599127		9293474	6010395	24968	45313	222.26		91.4	59.11	4456	1017	0.01	17.59	10167923	112.371
PRT	Europe	Portugal	2022-02-19	3178029	14160	15557.3	20796	37	43.429	312554	1392.62	1530.04	2045.26	3.639	4.271	0.66	118	11.605	1799	176.929					37674051	71526	3705.19	7.034	102956	10.126	0.1511	6.6	tests performed	22622336		9295082	6031996	23209	41703	222.49		91.42	59.32	4101	998	0.01	17.59	10167923	112.371
PRT	Europe	Portugal	2022-02-20	3187389	9360	14589.9	20831	35	43	313475	920.542	1434.89	2048.7	3.442	4.229	0.67	116	11.408	1788	175.847					37712155	38104	3708.93	3.747	101037	9.937	0.1444	6.9	tests performed	22650137		9300234	6054645	27801	36907	222.76		91.47	59.55	3630	980	0.01	17.59	10167923	112.371
PRT	Europe	Portugal	2022-02-21	3193178	5789	14207.9	20866	35	43	314044	569.339	1397.32	2052.14	3.442	4.229	0.67	114	11.212	1832	180.174					37805639	93484	3718.13	9.194	97112	9.551	0.1463	6.8	tests performed	22671718		9301289	6075171	21581	34652	222.97		91.48	59.75	3408	961	0.009	17.59	10167923	112.371
PRT	Europe	Portugal	2022-02-22	3206281	13103	13489	20894	28	39.143	315333	1288.66	1326.62	2054.89	2.754	3.85	0.67	111	10.917	1763	173.388					37941346	135707	3731.47	13.347	99023	9.739	0.1362	7.3	tests performed	22705280	9656492	9302568	6107454	33562	26225	223.3	94.97	91.49	60.07	2579	943	0.009	17.59	10167923	112.371
PRT	Europe	Portugal	2022-02-23	3219439	13158	12505.7	20922	28	36.571	316627	1294.07	1229.92	2057.65	2.754	3.597	0.68	101	9.933	1646	161.882					38033915	92569	3740.58	9.104	95971	9.439	0.1303	7.7	tests performed	22720162		9304087	6120817	14882	24524	223.45		91.5	60.2	2412	939	0.009	17.59	10167923	112.371
PRT	Europe	Portugal	2022-02-24	3231075	11636	11812.6	20941	19	33.286	317771	1144.38	1161.75	2059.52	1.869	3.274	0.68	106	10.425	1560	153.424					38119866	85951	3749.03	8.453	91550	9.004	0.129	7.8	tests performed	22731035		9305603	6130174	10873	22411	223.56		91.52	60.29	2204	936	0.009	17.59	10167923	112.371
PRT	Europe	Portugal	2022-02-25	3241451	10376	11083.1	20973	32	30.571	318792	1020.46	1090.01	2062.66	3.147	3.007	0.7	98	9.638	1501	147.621					38212414	92548	3758.13	9.102	87127	8.569	0.1272	7.9	tests performed	22744031		9306947	6141826	12996	20701	223.68		91.53	60.4	2036	932	0.009	17.59	10167923	112.371
PRT	Europe	Portugal	2022-02-26	3251302	9851	10467.6	21001	28	29.286	319761	968.831	1029.47	2065.42	2.754	2.88	0.72	101	9.933	1378	135.524					38268987	56573	3763.7	5.564	84991	8.359	0.1232	8.1	tests performed	22757449		9309117	6153074	13418	19302	223.82		91.55	60.51	1898	929	0.009	17.59	10167923	112.371
PRT	Europe	Portugal	2022-02-27	3258409	7107	10145.7	21039	38	29.714	320460	698.963	997.816	2069.15	3.737	2.922	0.74	102	10.032	1396	137.295					38299468	30481	3766.7	2.998	83902	8.252	0.1209	8.3	tests performed	22834465		9383552	6155655	77016	26333	224.57		92.29	60.54	2590	925	0.009	17.59	10167923	112.371
PRT	Europe	Portugal	2022-02-28	3262618	4209	9920	21063	24	28.143	320874	413.949	975.617	2071.51	2.36	2.768	0.75	102	10.032	1478	145.359					38383640	84172	3774.97	8.278	82572	8.121	0.1201	8.3	tests performed	22858652		9405118	6158276	24187	26705	224.81		92.5	60.57	2626	921	0.009	17.59	10167923	112.371
PRT	Europe	Portugal	2022-03-01	3273624	11006	9620.43	21086	23	27.429	321956	1082.42	946.155	2073.78	2.262	2.698	0.77	96	9.441	1358	133.557					38440979	57339	3780.61	5.639	71376	7.02	0.1348	7.4	tests performed	22872499	9662917	9406152	6171089	13847	23888	224.95	95.03	92.51	60.69	2349	918	0.009	17.59	10167923	112.371
PRT	Europe	Portugal	2022-03-02	3282457	8833	9002.57	21111	25	27	322825	868.712	885.389	2076.24	2.459	2.655	0.79	90	8.851	1400	137.688					38504478	63499	3786.86	6.245	67223	6.611	0.1339	7.5	tests performed	22872698	9662917	9406181	6171259	199	21791	224.95	95.03	92.51	60.69	2143	787	0.008	17.59	10167923	112.371
PRT	Europe	Portugal	2022-03-03	3294691	12234	9088	21141	30	28.571	324028	1203.2	893.791	2079.19	2.95	2.81	0.81	90	8.851	1300	127.853					38580475	75997	3794.33	7.474	65801	6.471	0.1381	7.2	tests performed	22879179	9662929	9407182	6176739	6481	21163	225.01	95.03	92.52	60.75	2081	657	0.006	17.59	10167923	112.371
PRT	Europe	Portugal	2022-03-04	3308438	13747	9569.57	21162	21	27	325380	1352	941.153	2081.25	2.065	2.655	0.84	84	8.261	1267	124.608					38653656	73181	3801.53	7.197	63035	6.199	0.1518	6.6	tests performed	22886737	9662964	9408368	6183111	7558	20387	225.09	95.03	92.53	60.81	2005	531	0.005	17.59	10167923	112.371
PRT	Europe	Portugal	2022-03-05	3322134	13696	10118.9	21182	20	25.857	326727	1346.98	995.174	2083.22	1.967	2.543	0.87	85	8.36	1189	116.936					38699855	46199	3806.07	4.544	61553	6.054	0.1644	6.1	tests performed	22895498	9662987	9409511	6190729	8761	19721	225.17	95.03	92.54	60.88	1940	403	0.004	17.59	10167923	112.371
PRT	Europe	Portugal	2022-03-06	3332200	10066	10541.6	21199	17	22.857	327717	989.976	1036.75	2084.89	1.672	2.248	0.88	82	8.065	1208	118.805					38727942	28087	3808.84	2.762	61211	6.02	0.1722	5.8	tests performed	22908646	9663429	9412251	6201137	13148	10597	225.3	95.04	92.57	60.99	1042	335	0.003	17.59	10167923	112.371
PRT	Europe	Portugal	2022-03-07	3337806	5606	10741.1	21216	17	21.857	328268	551.342	1056.38	2086.56	1.672	2.15	0.88	81	7.966	1250	122.936					38798724	70782	3815.8	6.961	59298	5.832	0.1811	5.5	tests performed	22909384	9663452	9412398	6201728	738	7247	225.31	95.04	92.57	60.99	713	208	0.002	17.59	10167923	112.371
PRT	Europe	Portugal	2022-03-08	3352874	15068	11321.4	21248	32	23.143	329750	1481.91	1113.45	2089.71	3.147	2.276	0.88	78	7.671	1225	120.477					38867127	68403	3822.52	6.727	60878	5.987	0.186	5.4	tests performed	22913355	9663455	9413188	6204909	3971	5837	225.35	95.04	92.58	61.02	574	77	0.001	17.59	10167923	112.371
PRT	Europe	Portugal	2022-03-09	3367469	14595	12144.6	21267	19	22.286	331186	1435.4	1194.4	2091.58	1.869	2.192	0.88	72	7.081	1174	115.461					38930126	62999	3828.72	6.196	60807	5.98	0.1997	5	tests performed	22918146	9663496	9414096	6208792	4791	6493	225.4	95.04	92.59	61.06	639	83	0.001	17.59	10167923	112.371
PRT	Europe	Portugal	2022-03-10	3380263	12794	12224.6	21285	18	20.571	332444	1258.27	1202.27	2093.35	1.77	2.023	0.87	70	6.884	1127	110.839					38992128	62002	3834.82	6.098	58808	5.784	0.2079	4.8	tests performed	22923599	9663542	9415073	6213268	5453	6346	225.45	95.04	92.6	61.11	624	88	0.001	17.59	10167923	112.371
PRT	Europe	Portugal	2022-03-11	3380263	0	10260.7	21285	0	17.571	332444	0	1009.13	2093.35	0	1.728	0.86	65	6.393	1111	109.265					39057671	65543	3841.26	6.446	57716	5.676	0.1778	5.6	tests performed														17.59	10167923	112.371
PRT	Europe	Portugal	2022-03-12	3380263	0	8304.14	21285	0	14.714	332444	0	816.7	2093.35	0	1.447	0.89	64	6.294	1035	101.791					39098625	40954	3845.29	4.028	56967	5.603	0.1458	6.9	tests performed														17.59	10167923	112.371
PRT	Europe	Portugal	2022-03-13	3380263	0	6866.14	21285	0	12.286	332444	0	675.275	2093.35	0	1.208	0.93	66	6.491	1095	107.692					39121323	22698	3847.52	2.232	56197	5.527	0.1222	8.2	tests performed														17.59	10167923	112.371
PRT	Europe	Portugal	2022-03-14	3413013	32750	10743.9	21342	57	18	335665	3220.91	1056.64	2098.95	5.606	1.77	0.98									39187700	66377	3854.05	6.528	55568	5.465	0.1933	5.2	tests performed														17.59	10167923	112.371
PRT	Europe	Portugal	2022-03-15	3413013	0	8591.29	21342	0	13.429	335665	0	844.94	2098.95	0	1.321	0.94	66	6.491	1140	112.117					39253560	65860	3860.53	6.477	55205	5.429	0.1556	6.4	tests performed														17.59	10167923	112.371
PRT	Europe	Portugal	2022-03-16	3413013	0	6506.29	21342	0	10.714	335665	0	639.883	2098.95	0	1.054	0.93									39316013	62453	3866.67	6.142	55127	5.422	0.118	8.5	tests performed														17.59	10167923	112.371
PRT	Europe	Portugal	2022-03-17	3413013	0	4678.57	21342	0	8.143	335665	0	460.13	2098.95	0	0.801	0.94									39374947	58934	3872.47	5.796	54688	5.378	0.0856	11.7	tests performed														17.59	10167923	112.371
PRT	Europe	Portugal	2022-03-18	3458727	45714	11209.1	21408	66	17.571	340161	4495.9	1102.4	2105.45	6.491	1.728	0.99									39436395	61448	3878.51	6.043	54103	5.321	0.2072	4.8	tests performed														17.59	10167923	112.371
PRT	Europe	Portugal	2022-03-19	3458727	0	11209.1	21408	0	17.571	340161	0	1102.4	2105.45	0	1.728	0.92									39475819	39424	3882.39	3.877	53885	5.3	0.208	4.8	tests performed														17.59	10167923	112.371
PRT	Europe	Portugal	2022-03-20	3458727	0	11209.1	21408	0	17.571	340161	0	1102.4	2105.45	0	1.728	0.85									39497750	21931	3884.55	2.157	53775	5.289	0.2084	4.8	tests performed														17.59	10167923	112.371
PRT	Europe	Portugal	2022-03-21	3458727	0	6530.57	21408	0	9.429	340161	0	642.272	2105.45	0	0.927	0.79	64	6.294	1164	114.478					39561936	64186	3890.86	6.313	53462	5.258	0.1222	8.2	tests performed														17.59	10167923	112.371
PRT	Europe	Portugal	2022-03-22	3458727	0	6530.57	21408	0	9.429	340161	0	642.272	2105.45	0	0.927	0.75									39624193	62257	3896.98	6.123	52948	5.207	0.1233	8.1	tests performed														17.59	10167923	112.371
PRT	Europe	Portugal	2022-03-23	3458727	0	6530.57	21408	0	9.429	340161	0	642.272	2105.45	0	0.927	0.73									39680040	55847	3902.47	5.492	52004	5.115	0.1256	8	tests performed														17.59	10167923	112.371
PRT	Europe	Portugal	2022-03-24	3458727	0	6530.57	21408	0	9.429	340161	0	642.272	2105.45	0	0.927	0.73									39734174	54134	3907.8	5.324	51318	5.047	0.1273	7.9	tests performed														17.59	10167923	112.371
PRT	Europe	Portugal	2022-03-25	3534003	75276	10753.7	21545	137	19.571	347564	7403.28	1057.61	2118.92	13.474	1.925	0.76									39793320	59146	3913.61	5.817	50989	5.015	0.2109	4.7	tests performed														17.59	10167923	112.371
PRT	Europe	Portugal	2022-03-26	3534003	0	10753.7	21545	0	19.571	347564	0	1057.61	2118.92	0	1.925	0.79									39829483	36163	3917.17	3.557	50523	4.969	0.2128	4.7	tests performed														17.59	10167923	112.371
PRT	Europe	Portugal	2022-03-27	3534003	0	10753.7	21545	0	19.571	347564	0	1057.61	2118.92	0	1.925	0.82									39851361	21878	3919.32	2.152	50516	4.968	0.2129	4.7	tests performed														17.59	10167923	112.371
PRT	Europe	Portugal	2022-03-28	3534003	0	10753.7	21545	0	19.571	347564	0	1057.61	2118.92	0	1.925	0.86									39912186	60825	3925.3	5.982	50036	4.921	0.2149	4.7	tests performed														17.59	10167923	112.371
PRT	Europe	Portugal	2022-03-29	3534003	0	10753.7	21545	0	19.571	347564	0	1057.61	2118.92	0	1.925	0.93	61	5.999	1180	116.051					39970994	58808	3931.09	5.784	49543	4.872	0.2171	4.6	tests performed														17.59	10167923	112.371
PRT	Europe	Portugal	2022-03-30	3534003	0	10753.7	21545	0	19.571	347564	0	1057.61	2118.92	0	1.925	1.02									40026768	55774	3936.57	5.485	49533	4.871	0.2171	4.6	tests performed														17.59	10167923	112.371
PRT	Europe	Portugal	2022-03-31	3588776	54773	18578.4	21695	150	41	352951	5386.84	1827.16	2133.67	14.752	4.032	1.13									40088192	61424	3942.61	6.041	50574	4.974	0.3674	2.7	tests performed														17.59	10167923	112.371
PRT	Europe	Portugal	2022-04-01	3604114	15338	10015.9	21716	21	24.429	354459	1508.47	985.045	2135.74	2.065	2.403	1.08									40137168	48976	3947.43	4.817	49121	4.831	0.2039	4.9	tests performed														17.59	10167923	112.371
PRT	Europe	Portugal	2022-04-02	3604114	0	10015.9	21716	0	24.429	354459	0	985.045	2135.74	0	2.403	1.05									40170130	32962	3950.67	3.242	48664	4.786	0.2058	4.9	tests performed														17.59	10167923	112.371
PRT	Europe	Portugal	2022-04-03	3604114	0	10015.9	21716	0	24.429	354459	0	985.045	2135.74	0	2.403	1.03									40188779	18649	3952.51	1.834	48203	4.741	0.2078	4.8	tests performed														17.59	10167923	112.371
PRT	Europe	Portugal	2022-04-04	3609846	5732	10834.7	21733	17	26.857	355023	563.734	1065.58	2137.41	1.672	2.641	1.02									40239817	51038	3957.53	5.02	46804	4.603	0.2315	4.3	tests performed														17.59	10167923	112.371
PRT	Europe	Portugal	2022-04-05	3628756	18910	13536.1	21789	56	34.857	356883	1859.77	1331.26	2142.92	5.508	3.428	1.02	60	5.901	1110	109.167					40289197	49380	3962.38	4.856	45458	4.471	0.2978	3.4	tests performed														17.59	10167923	112.371
PRT	Europe	Portugal	2022-04-06	3638788	10032	14969.3	21813	24	38.286	357869	986.632	1472.21	2145.28	2.36	3.765	1.01									40338322	49125	3967.21	4.831	44508	4.377	0.3363	3	tests performed														17.59	10167923	112.371
PRT	Europe	Portugal	2022-04-07	3648634	9846	8551.14	21827	14	18.857	358838	968.339	840.992	2146.65	1.377	1.855	0.99									40384633	46311	3971.77	4.555	42349	4.165	0.2019	5	tests performed														17.59	10167923	112.371
PRT	Europe	Portugal	2022-04-08	3667184	18550	9010	21874	47	22.571	360662	1824.37	886.12	2151.28	4.622	2.22	0.99									40433267	48634	3976.55	4.783	42300	4.16	0.213	4.7	tests performed														17.59	10167923	112.371
PRT	Europe	Portugal	2022-04-09	3667184	0	9010	21874	0	22.571	360662	0	886.12	2151.28	0	2.22	0.99									40464651	31384	3979.64	3.087	42074	4.138	0.2141	4.7	tests performed														17.59	10167923	112.371
PRT	Europe	Portugal	2022-04-10	3667184	0	9010	21874	0	22.571	360662	0	886.12	2151.28	0	2.22	1									40483678	19027	3981.51	1.871	42128	4.143	0.2139	4.7	tests performed														17.59	10167923	112.371
PRT	Europe	Portugal	2022-04-11	3686491	19307	10949.3	21935	61	28.857	362561	1898.82	1076.85	2157.27	5.999	2.838	1.01									40534335	50657	3986.49	4.982	42074	4.138	0.2602	3.8	tests performed														17.59	10167923	112.371
PRT	Europe	Portugal	2022-04-12	3697653	11162	9842.43	21958	23	24.143	363659	1097.77	967.988	2159.54	2.262	2.374	0.99	60	5.901	1172	115.264					40582498	48163	3991.23	4.737	41900	4.121	0.2349	4.3	tests performed														17.59	10167923	112.371
PRT	Europe	Portugal	2022-04-13	3709026	11373	10034	21970	12	22.429	364777	1118.52	986.829	2160.72	1.18	2.206	0.98									40628701	46203	3995.77	4.544	41483	4.08	0.2419	4.1	tests performed														17.59	10167923	112.371
PRT	Europe	Portugal	2022-04-14	3719485	10459	10121.6	21993	23	23.714	365806	1028.63	995.441	2162.98	2.262	2.332	0.96									40678788	50087	4000.7	4.926	42022	4.133	0.2409	4.2	tests performed														17.59	10167923	112.371
PRT	Europe	Portugal	2022-04-15	3719485	0	7471.57	21993	0	17	365806	0	734.818	2162.98	0	1.672	0.95									40700808	22020	4002.86	2.166	38220	3.759	0.1955	5.1	tests performed														17.59	10167923	112.371
PRT	Europe	Portugal	2022-04-16	3719485	0	7471.57	21993	0	17	365806	0	734.818	2162.98	0	1.672	0.99									40733478	32670	4006.08	3.213	38404	3.777	0.1946	5.1	tests performed														17.59	10167923	112.371
PRT	Europe	Portugal	2022-04-17	3719485	0	7471.57	21993	0	17	365806	0	734.818	2162.98	0	1.672	1.03									40748372	14894	4007.54	1.465	37813	3.719	0.1976	5.1	tests performed														17.59	10167923	112.371
PRT	Europe	Portugal	2022-04-18	3719485	0	4713.43	21993	0	8.286	365806	0	463.559	2162.98	0	0.815	1.08									40799260	50888	4012.55	5.005	37846	3.722	0.1245	8	tests performed														17.59	10167923	112.371
PRT	Europe	Portugal	2022-04-19	3745569	26084	6845.14	22088	95	18.571	368371	2565.32	673.21	2172.32	9.343	1.826	1.16	46	4.524	1207	118.707					40851325	52065	4017.67	5.121	38404	3.777	0.1782	5.6	tests performed														17.59	10167923	112.371
PRT	Europe	Portugal	2022-04-20	3757590	12021	6937.71	22106	18	19.429	369553	1182.25	682.314	2174.09	1.77	1.911	1.16									40899884	48559	4022.44	4.776	38740	3.81	0.1791	5.6	tests performed															10167923	112.371
PRT	Europe	Portugal	2022-04-21	3770584	12994	7299.86	22127	21	19.143	370831	1277.94	717.93	2176.16	2.065	1.883	1.15									40949035	49151	4027.28	4.834	38607	3.797	0.1891	5.3	tests performed															10167923	112.371
PRT	Europe	Portugal	2022-04-22	3781160	10576	8810.71	22148	21	22.143	371871	1040.13	866.521	2178.22	2.065	2.178	1.15									40993102	44067	4031.61	4.334	41756	4.107	0.211	4.7	tests performed															10167923	112.371
PRT	Europe	Portugal	2022-04-23	3791744	10584	10322.7	22162	14	24.143	372912	1040.92	1015.22	2179.6	1.377	2.374	1.16									41021678	28576	4034.42	2.81	41171	4.049	0.2507	4	tests performed															10167923	112.371
PRT	Europe	Portugal	2022-04-24	3791744			22162			372912			2179.6												41038444	16766	4036.07	1.649	41439	4.075			tests performed															10167923	112.371
PRT	Europe	Portugal	2022-04-25	3791744			22162			372912			2179.6																																			10167923	112.371
PRT	Europe	Portugal	2022-04-26	3791744			22162			372912			2179.6																																			10167923	112.371
[truncated: 25 more columns]

## Sheet: Portugalia-roboczy
date	new_cases	new_deaths	reproduction_rate	hosp_patients	new_tests_smoothed	stringency_index	Driving	Walking	retail_and_recreation	grocery_and_pharmacy	parks	transit_stations	workplaces	residential
2020-03-19	337	1	2.85	89	1815	82.41	-74.63	-88.08	-67	-36	-53	-68	-57	30
2020-03-20	235	3	2.77	126	2053	82.41	-76.95	-88.37	-77	-42	-70	-73	-60	36
2020-03-21	260	6	2.67	156	2233	82.41	-79.91	-88.71	-81	-48	-71	-71	-55	26
2020-03-22	320	2	2.59	169	2399	82.41	-81.51	-87.59	-83	-58	-72	-74	-51	22
2020-03-23	460	9	2.5	201	2755	82.41	-78.14	-87.33	-74	-42	-59	-74	-62	32
2020-03-24	302	10	2.4	203	3144	82.41	-77.4	-86.62	-73	-40	-60	-74	-63	33
2020-03-25	633	10	2.31	276	3552	82.41	-77.03	-87.5	-74	-42	-59	-74	-63	32
2020-03-26	549	17	2.2	191	4152	82.41	-77.89	-86.82	-74	-42	-60	-75	-64	33
2020-03-27	724	16	2.12	354	4823	82.41	-75.99	-87.66	-75	-39	-63	-75	-63	36
2020-03-28	902	24	2.03	418	5448	82.41	-79.16	-88.85	-79	-47	-72	-74	-55	25
2020-03-29	792	19	1.93	486	5866	82.41	-82.05	-89.42	-83	-59	-80	-78	-53	22
2020-03-30	446	21	1.83	571	6409	82.41	-78.85	-87.92	-74	-45	-71	-78	-63	33
2020-03-31	1035	20	1.75	627	6828	82.41	-77.41	-88.53	-72	-36	-68	-75	-64	33
2020-04-01	808	27	1.66	726	7304	82.41	-77.73	-84.2	-73	-40	-67	-76	-64	33
2020-04-02	783	22	1.56	1042	7676	82.41	-75.53	-84.08	-70	-35	-57	-74	-64	33
2020-04-03	852	37	1.49	1058	7900	82.41	-75.03	-86.57	-72	-34	-61	-75	-64	36
2020-04-04	638	20	1.42	1075	8224	82.41	-79.21	-89.79	-78	-44	-78	-75	-55	25
2020-04-05	754	29	1.37	1084	8464	82.41	-82.6	-86.18	-84	-60	-88	-82	-55	23
2020-04-06	452	16	1.32	1099	8662	82.41	-76.52	-84.4	-72	-39	-69	-77	-64	33
2020-04-07	712	34	1.28	1180	9042	82.41	-74.65	-84.67	-68	-30	-62	-74	-64	32
2020-04-08	699	35	1.24	1211	9476	82.41	-72.03	-86.43	-67	-27	-58	-72	-63	30
2020-04-09	815	29	1.2	1173	9892	87.96	-78.06	-87.1	-71	-28	-68	-78	-69	35
2020-04-10	1516	26	1.17	1179	9997	87.96	-82.42	-86.62	-81	-45	-70	-85	-84	46
2020-04-11	515	35	1.12	1175	9992	87.96	-81.96	-87.77	-78	-40	-73	-77	-58	26
2020-04-12	598	34	1.07	1177	9777	87.96	-83.22	-86.23	-86	-83	-79	-81	-56	23
2020-04-13	349	31	1.04	1187	9716	87.96	-78.46	-85.05	-75	-44	-67	-80	-72	37
2020-04-14	514	32	1.01	1227	9902	82.41	-71.14	-85.6	-68	-33	-61	-73	-62	31
2020-04-15	643	32	0.99	1200	10181	82.41	-72.17	-86.74	-69	-35	-62	-73	-63	32
2020-04-16	750	30	0.96	1302	10362	82.41	-73.38	-84.75	-69	-34	-64	-75	-63	33
2020-04-17	181	28	0.94	1284	11005	82.41	-70.52	-83.73	-69	-30	-58	-73	-62	35
2020-04-18	663	30	0.94	1253	11530	82.41	-72.73	-85.46	-72	-40	-63	-70	-49	22
2020-04-19	521	27	0.93	1243	12143	82.41	-75.39	-86.57	-78	-53	-70	-75	-47	20
2020-04-20	657	21	0.93	1208	12450	82.41	-73.44	-84.1	-69	-44	-66	-77	-60	32
2020-04-21	516	27	0.91	1172	12880	82.41	-71.34	-83.74	-66	-36	-58	-74	-60	31
2020-04-22	603	23	0.89	1146	13149	82.41	-70.26	-82.3	-67	-38	-52	-73	-60	30
2020-04-23	371	35	0.87	1095	13393	82.41	-69.31	-82.61	-65	-36	-47	-73	-60	30
2020-04-24	444	34	0.86	1068	13407	82.41	-67.87	-83.04	-68	-33	-54	-73	-59	33
2020-04-25	595	26	0.86	1040	13500	82.41	-71.34	-85.22	-73	-41	-64	-71	-51	23
2020-04-26	472	23	0.85	1005	13320	82.41	-73.97	-82.94	-77	-50	-69	-74	-45	19
2020-04-27	163	25	0.84	995	13479	82.41	-68.58	-82.32	-65	-37	-52	-73	-58	30
2020-04-28	295	20	0.84	936	13563	82.41	-67.46	-83.7	-63	-31	-50	-71	-58	27
2020-04-29	183	25	0.83	980	13455	82.41	-67.29	-80.39	-64	-32	-54	-72	-58	29
2020-04-30	540	16	0.84	968	13634	82.41	-62.82	-84.04	-60	-19	-42	-66	-57	27
2020-05-01	306	18	0.85	892	13328	87.96	-74.84	-80.4	-77	-44	-60	-81	-81	43
2020-05-02		16	0.87	855	12919	87.96	-71.96	-78.41	-71	-33	-54	-67	-46	22
2020-05-03	92	20	0.88	856	12947	87.96	-69.05	-76.85	-72	-44	-51	-67	-35	17
2020-05-04	242	20	0.9	813	12902	69.44	-57.03	-73.83	-58	-27	-40	-65	-52	26
2020-05-05	178	11	0.91	818	12993	69.44	-55.46	-74.24	-57	-24	-33	-64	-51	25
2020-05-06	480	15	0.92	838	13136	69.44	-54.57	-72.77	-56	-23	-21	-61	-51	24
2020-05-07	533	16	0.92	874	13078	69.44	-54.45	-72.71	-55	-22	-15	-62	-51	25
2020-05-08	553	9	0.91	842	13472	69.44	-50.66	-79.11	-58	-19	-29	-62	-49	27
2020-05-09	138	12	0.88	815	13892	69.44	-55.38	-79.66	-63	-26	-54	-62	-33	18
2020-05-10	175	9	0.87	797	13759	69.44	-58.47		-68	-36	-48	-66	-32	14
2020-05-11	98	9	0.86	805	13880	69.44			-56	-25	-39	-63	-48	25
2020-05-12	234	19	0.87	709	13949	69.44		-77.26	-54	-21	-28	-61	-48	25
2020-05-13	219	12	0.86	692	14298	69.44	-54.65	-76.25	-58	-27	-43	-63	-48	25
2020-05-14	187	9	0.87	680	14626	69.44	-53.51	-71.09	-56	-22	-36	-62	-48	24
2020-05-15	264	6	0.88	673	15365	69.44	-47.6	-69.27	-57	-19	-27	-60	-46	26
2020-05-16	227	13	0.89	657	15718	69.44	-40.49	-72.97	-57	-21	-10	-52	-26	14
2020-05-17	226	15	0.91	649	15927	69.44	-41.48	-68.77	-62	-30	-4	-57	-23	10
2020-05-18	173	13	0.92	628	15837	65.74	-45.16	-69.25	-44	-22	-1	-57	-42	21
2020-05-19	223	16	0.94	629	15773	65.74	-43.14	-68.56	-43	-20	0	-56	-42	21
2020-05-20	228	16	0.94	609	15377	65.74	-40.81	-66.97	-43	-19	4	-54	-42	20
2020-05-21	252	14	0.95	608	14950	65.74	-37.81	-63.34	-41	-16	13	-54	-44	21
2020-05-22	288	12	0.97	576	14177	65.74	-30.72	-64.08	-44	-15	5	-55	-42	21
2020-05-23	271	13	0.98	550	13433	65.74	-23.31	-68.79	-45	-18	14	-48	-18	10
2020-05-24	152	14	0.99	536	12982	65.74	-25.15	-67.19	-49	-27	19	-53	-15	7
2020-05-25	165	14	1.01	531	12956	65.74	-36.17	-66.69	-40	-18	12	-55	-41	19
2020-05-26	219	12	1.02	513	12801	65.74	-35.45	-65.84	-39	-17	18	-54	-39	19
2020-05-27	285	14	1.04	510	13055	65.74	-31.47	-65.22	-38	-17	31	-52	-39	18
2020-05-28	304	13	1.05	512	13286	65.74	-31.54	-60.6	-36	-12	32	-52	-39	18
2020-05-29	350	14	1.06	529	13422	65.74	-22.23	-61.22	-39	-11	23	-51	-38	18
2020-05-30	257	13	1.07	514	13688	65.74	-16.97	-69.69	-41	-14	13	-45	-10	8
2020-05-31	297	14	1.08	474	13793	65.74	-26.69	-61.52	-45	-22	-2	-50	-5	6
2020-06-01	200	14	1.08	471	13751	60.65	-31.03	-61.57	-29	-8	7	-46	-35	16
2020-06-02	195	12	1.08	432	13827	60.65	-31.69	-60.09	-32	-12	0	-47	-34	17
2020-06-03	366	11	1.09	428	13829	60.65	-29.68	-59.63	-32	-12	8	-45	-34	16
2020-06-04	331	8	1.09	445	13863	60.65	-28.19	-56.45	-31	-11	6	-45	-34	16
2020-06-05	377	10	1.1	421	13745	60.65	-18.91	-54.09	-33	-10	9	-46	-33	17
2020-06-06	382	9	1.1	414	13572	60.65	-12.48	-62.42	-35	-13	5	-39	-7	8
2020-06-07	342	5	1.09	398	13582	60.65	-19.78	-55.29	-38	-19	-5	-47	-2	7
2020-06-08	192	6	1.08	366	13521	60.65	-20.37	-52.43	-28	-8	8	-47	-35	16
2020-06-09	421	7	1.08	394	13218	60.65	-6.37	-47.53	-23	-2	21	-43	-35	13
2020-06-10	294	5	1.06	417	11858	60.65	6.2	-53.49	-27	-8	92	-56	-67	19
2020-06-11	310	7	1.05	415	10080	60.65	-11.1	-50.8	-35	-14	36	-64	-71	26
2020-06-12	270	1	1.04	440	9452	60.65	-7.84	-51.9	-32	-5	7	-51	-46	20
2020-06-13	283	7	1.04	428	8958	60.65	-8.08	-61.06	-35	-16	19	-45	-6	8
2020-06-14	227	5	1.05	419	8692	60.65	-0.39	-56.06	-37	-22	8	-46	5	4
2020-06-15	346	3	1.06	431	8697	59.26	-20.95	-54.9	-28	-13	3	-46	-32	15
2020-06-16	300	2	1.06	423	8874	59.26	-20.62	-54.51	-25	-8	0	-44	-32	15
2020-06-17	336	1	1.06	435	9926	59.26	-19.98	-55.18	-26	-11	12	-43	-31	14
2020-06-18	417	1	1.06	416	11201	59.26	-18.95	-49.11	-26	-11	16	-44	-32	14
2020-06-19	375	3	1.06	422	11744	59.26	-5.66	-47.37	-28	-10	16	-44	-31	14
2020-06-20	377	1	1.05	422	11896	59.26	0.5	-56.19	-30	-13	31	-39	-1	5
2020-06-21	292	2	1.05	407	12166	59.26	-1.93	-51.1	-34	-19	24	-43	5	4
2020-06-22	259	4	1.05	424	12278	59.26	-13.16	-49.9	-27	-12	27	-45	-33	14
2020-06-23	345	6	1.05	441	12437	60.65	-11.96	-52.42	-26	-7	16	-44	-32	13
2020-06-24	367	3	1.04	429	12274	60.65	-13.19	-50.41	-29	-14	23	-48	-40	16
2020-06-25	311	6	1.03	436	12258	60.65	-12.48	-46.17	-26	-10	16	-44	-32	15
2020-06-26	451	6	1.03	457	12409	60.65	-1.98	-44.36	-29	-10	12	-44	-31	14
2020-06-27	323	6	1.03	442	12597	60.65	0.66	-54.98	-32	-13	11	-41	-4	7
2020-06-28	457	3	1.03	458	12555	60.65	2.64	-47.12	-34	-19	19	-44	5	4
2020-06-29	266	4	1.02	489	12629	60.65	-8.15	-46.46	-24	-12	24	-45	-33	13
2020-06-30	229	8	1.01	491	12632	60.65	-5.1	-43.2	-20	-5	22	-42	-31	12
2020-07-01	313	3	1.01	503	12993	62.5	-0.39	-39.19	-19	-5	30	-39	-31	11
2020-07-02	328	8	1	510	13273	62.5	1.5	-32.77	-18	-4	33	-39	-31	12
2020-07-03	374	11	1.01	495	13151	62.5	16.89	-31.07	-22	-4	29	-39	-30	12
2020-07-04	413	7	1.01	489	13514	62.5	29.92	-38.78	-25	-8	44	-34	-3	4
2020-07-05	328	9	1.01	504	13613	62.5	34.17	-33.21	-29	-15	43	-38	3	1
2020-07-06	232	6	1.01	513	13565	62.5	12.79	-31.64	-20	-5	51	-41	-32	11
2020-07-07	287	9	1.01	511	13677	62.5	14.58	-25.39	-18	-2	46	-38	-32	11
2020-07-08	443	2	1.01	512	13780	62.5	16.46	-25.06	-17	-2	44	-37	-31	11
2020-07-09	418	13	1.01	487	13741	62.5	17.25	-18.51	-16	-3	50	-39	-31	11
2020-07-10	402	2	1	471	13869	62.5	39.11	-18.35	-22	-4	49	-38	-30	11
2020-07-11	542	8	0.99	459	13775	62.5	45.62	-31.6	-26	-8	56	-34	-3	3
2020-07-12	291	6	0.97	462	13715	62.5	39.34	-21.2	-28	-13	46	-37	3	1
2020-07-13	306	2	0.96	467	13854	62.5	26.47	-20.03	-18	-4	62	-40	-31	11
2020-07-14	233	6	0.94	472	14076	62.5	28.37	-16.33	-17	-3	49	-39	-32	11
2020-07-15	375	8	0.92	478	13933	62.5	31.43	-20.59	-15	-5	68	-36	-30	10
2020-07-16	339	3	0.9	476	13992	62.5	34.13	-13.54	-15	-3	79	-38	-31	10
2020-07-17	312	3	0.88	447	14029	62.5	48.76	-11.41	-20	-2	72	-38	-30	9
2020-07-18	313	2	0.87	452	14069	62.5	60.61	-21.88	-24	-6	68	-32	-4	2
2020-07-19	246	5	0.86	439	14199	62.5	50.5	-8.22	-25	-12	47	-35	2	1
2020-07-20	135	2	0.85	454	14268	62.5	42.27	-10.38	-14	-1	62	-39	-33	11
2020-07-21	127	6	0.85	439	14120	62.5	39.11	-7.65	-14	-2	58	-39	-33	11
2020-07-22	252	5	0.84	439	14059	62.5	44.97	-7.06	-14	-3	82	-36	-31	10
2020-07-23	229	3	0.84	431	14072	62.5	48.83	0.79	-12	0	82	-36	-31	10
2020-07-24	313	7	0.85	420	13955	62.5	63.32	4.65	-18	-1	67	-38	-30	10
2020-07-25	263	4	0.85	410	13857	62.5	72.25	-9.31	-21	-5	64	-30	-4	2
2020-07-26	209	1	0.85	403	13698	62.5	65.28	2.65	-23	-12	54	-33	2	0
2020-07-27	135	2	0.85	414	13651	62.5	57.07	5.01	-13	0	70	-38	-34	11
2020-07-28	111	3	0.85	402	13614	62.5	59.72	1.39	-11	2	68	-37	-33	10
2020-07-29	203	3	0.86	403	13752	62.5	59.49	3.67	-10	0	92	-35	-33	9
2020-07-30	255	2	0.86	403	13606	62.5	62.56	5.69	-8	3	83	-35	-34	9
2020-07-31	204	8	0.87	381	13629	62.5	72.85	12.92	-13	4	73	-34	-33	9
2020-08-01	238	2	0.88	375	13674	60.65	90.67	3.17	-17	0	65	-25	-6	1
2020-08-02	153	1	0.89	378	13774	60.65	85.11	31.02	-16	-4	55	-28	1	0
2020-08-03	106	0	0.9	390	13915	60.65	85.43	34.01	-4	9	87	-34	-37	10
2020-08-04	112	1	0.91	401	13963	60.65	85.57	38.25	-3	9	101	-33	-37	10
2020-08-05	167	1	0.92	384	14027	60.65	95.17	36.25	-2	7	120	-32	-37	9
2020-08-06	213	3	0.94	369	14003	60.65	97.76	50.66	-1	7	129	-33	-37	9
2020-08-07	290	3	0.96	356	13937	60.65	110.94	49.96	-9	4	97	-33	-37	9
2020-08-08	186	4	0.97	357	13743	60.65	124.92	30.12	-12	-2	87	-24	-8	1
2020-08-09	131	6	0.99	366	13924	60.65	113.35	57.53	-12	-4	67	-26	0	-1
2020-08-10	157	3	1	374	13746	60.65	114.65	61.15	2	12	110	-33	-40	10
2020-08-11	120	2	1.02	365	13721	60.65	113.34	70.63	1	10	104	-33	-40	10
2020-08-12	278	3	1.03	367	13603	60.65	118.92	49.07	3	9	108	-32	-40	10
2020-08-13	325	6	1.04	358	13633	60.65	104.25	56.36	2	7	140	-32	-40	9
2020-08-14	235	2	1.04	348	13829	60.65	117.84	60.57	-6	8	111	-32	-39	9
2020-08-15	198	3	1.04	320	13804	60.65	131.07	41.19	-13	-2	93	-24	-20	1
2020-08-16	121	3	1.05	325	13752	60.65	114.98	61.46	-12	-4	60	-24	0	-1
2020-08-17	132	1	1.06	336	13936	60.65	113.75	67.22	-1	12	93	-35	-44	11
2020-08-18	214	5	1.08	336	14140	60.65	110.81	58.74	0	10	108	-34	-42	11
2020-08-19	253	2	1.09	329	14209	60.65	112.4	57.99	-1	8	124	-33	-43	10
2020-08-20	291	2	1.1	334	14146	60.65	110.18	64.4	-3	6	97	-36	-44	11
2020-08-21	219	4	1.1	321	13933	60.65	115.14	59.85	-10	4	111	-34	-43	11
2020-08-22	241	2	1.11	316	14059	60.65	125.93	36.18	-15	-5	96	-23	-10	1
2020-08-23	145	2	1.13	317	14115	60.65	107.12	56.6	-16	-9	76	-26	2	-2
2020-08-24	123	5	1.15	321	14049	60.65	100.84	53.51	-5	5	132	-36	-42	9
2020-08-25	192	4	1.18	325	13963	60.65	96.39	47.2	-4	6	129	-34	-42	9
2020-08-26	362	2	1.21	311	13898	60.65	96.17	45.01	-5	4	137	-33	-41	9
2020-08-27	399	2	1.22	317	13991	60.65	88.59	49.53	-4	4	126	-34	-41	9
2020-08-28	401	6	1.23	334	14253	60.65	95.53	49.45	-12	4	88	-34	-41	10
2020-08-29	374	3	1.23	324	14331	60.65	98.39	23.19	-16	-5	63	-25	-10	1
2020-08-30	320	1	1.23	341	14309	60.65	82.04	31.88	-16	-9	50	-26	3	-1
2020-08-31	244	3	1.23	349	14561	60.65	63.08	40.8	-6	6	78	-33	-37	9
2020-09-01	231	2	1.23	350	14705	60.65	67.58	40.58	-5	8	68	-30	-34	8
2020-09-02	390	3	1.23	337	14956	60.65	69.36	40.48	-6	3	92	-30	-33	7
2020-09-03	418	2	1.23	334	15266	60.65	68.99	50.33	-5	2	102	-31	-34	7
2020-09-04	406	4	1.24	339	15381	60.65	87.7	55.46	-12	1	78	-31	-33	8
2020-09-05	486	5	1.25	345	15649	60.65	94.67	26.4	-15	-5	73	-22	-8	1
2020-09-06	315	2	1.25	354	15824	60.65	83.33	41.22	-16	-7	61	-25	1	-2
2020-09-07	249	3	1.26	381	15828	60.65	65.96	39.03	-8	3	78	-32	-33	8
2020-09-08	388	3	1.27	394	16136	60.65	63.22	39.26	-6	6	73	-30	-32	8
2020-09-09	646	3	1.28	391	16649	60.65	61.33	32.52	-8	3	80	-29	-31	7
2020-09-10	585	3	1.28	406	17051	60.65	58.76	40.88	-6	3	83	-29	-31	6
2020-09-11	687	3	1.28	404	17739	60.65	69.45	38.78	-12	0	68	-29	-31	6
2020-09-12	497	5	1.28	438	18111	60.65	69.51	12.14	-16	-5	65	-23	-6	0
2020-09-13	673	7	1.28	452	18483	60.65	53.36	19.61	-18	-8	35	-27	1	-1
2020-09-14	613	4	1.27	477	19015	60.65	41.23	17.68	-10	1	45	-31	-27	8
2020-09-15	425	4	1.25	478	19388	62.04	36.81	21.22	-10	2	38	-30	-27	8
2020-09-16	605	3	1.24	482	19694	62.04	42.91	17.37	-7	5	44	-27	-27	7
2020-09-17	770	10	1.23	480	19940	62.04	41.19	16.06	-10	2	26	-30	-28	7
2020-09-18	780	6	1.22	465	19916	58.33	42.3	18.77	-20	-4	2	-32	-27	8
2020-09-19	849	5	1.22	497	19865	58.33	39.57	0	-21	-5	-4	-30	-7	6
2020-09-20	552	13	1.21	511	19722	58.33	28.18	6.73	-21	-7	0	-31	0	5
2020-09-21	623	8	1.2	518	19790	58.33	23.99	5.99	-12	0	29	-30	-27	7
2020-09-22	463	5	1.19	546	19805	58.33	25.15	4.13	-14	2	17	-29	-25	7
2020-09-23	802	3	1.18	571	19650	58.33	24.05	4.99	-15	2	17	-28	-23	7
2020-09-24	691	3	1.17	588	19599	58.33	22.77	15.14	-15	1	20	-29	-24	7
2020-09-25	899	5	1.17	624	19904	58.33	32.75	18.37	-19	0	12	-29	-23	7
2020-09-26	884	8	1.17	615	20055	58.33	35.51	-4.52	-22	-4	5	-27	-4	5
2020-09-27	665	9	1.17	635	20100	58.33	23.02	0.45	-23	-9	1	-30	-1	5
2020-09-28	425	4	1.17	659	20153	58.33	18.17	0.53	-16	3	11	-31	-21	8
2020-09-29	688	6	1.18	661	20543	58.33	17.9	0.11	-14	4	14	-27	-21	7
2020-09-30	825	8	1.18	666	21048	58.33	17.33	3.03	-12	7	17	-23	-21	5
2020-10-01	854	6	1.19	682	21504	58.33	20.66	8.26	-12	7	13	-25	-19	6
2020-10-02	888	6	1.2	682	21568	58.33	36.52	24.62	-19	3	-9	-26	-20	7
2020-10-03	963	12	1.22	668	21620	58.33	46.49	5.29	-17	1	8	-23	-7	3
2020-10-04	904	10	1.23	682	21688	58.33	32.44	-0.16	-17	-6	3	-30	-6	4
2020-10-05	734	13	1.24	701	20479	58.33	31.5	8.83	-21	-5	32	-50	-73	20
2020-10-06	427	14	1.25	732	19999	58.33	17.51	4.92	-15	4	7	-24	-21	6
2020-10-07	944	8	1.28	764	20423	58.33	15.48	3	-14	2	23	-23	-18	6
2020-10-08	1278	10	1.3	801	20882	58.33	15.62	15.26	-12	5	23	-25	-19	6
2020-10-09	1394	12	1.33	811	21489	58.33	30.11	28.45	-18	1	15	-25	-18	6
2020-10-10	1646	5	1.35	831	21989	58.33	39.56	4.17	-19	-4	23	-24	-4	5
2020-10-11	1090	13	1.36	843	22214	58.33	25.92	5.7	-21	-7	15	-28	-2	5
2020-10-12	1249	14	1.38	877	23864	58.33	18.13	-7.76	-15	2	19	-28	-18	7
2020-10-13	1208	16	1.39	916	25039	58.33	5.92	-6.95	-17	1	4	-27	-17	7
2020-10-14	2072	7	1.4	957	25447	58.33	5.67	-11.08	-17	1	7	-25	-16	7
2020-10-15	2101	11	1.4	993	25933	58.33	4.14	-4.53	-16	3	9	-26	-16	7
2020-10-16	2608	21	1.41	1015	26452	58.33	12.52	-6.51	-20	4	4	-26	-15	7
2020-10-17	2153	13	1.4	1012	26828	58.33	8.9	-24.62	-24	-3	-3	-28	-5	7
2020-10-18	1856	19	1.39	1086	27064	58.33	0.12	-32.26	-27	-10	-5	-33	-4	6
2020-10-19	1949	17	1.39	1174	27548	58.33	-6.48	-34.81	-28	-5	-26	-35	-17	10
2020-10-20	1876	15	1.39	1237	27919	58.33	-11.36	-20.98	-28	-6	-37	-36	-18	11
2020-10-21	2535	16	1.38	1272	28193	58.33	-6.77	-21.42	-19	3	-10	-29	-15	9
2020-10-22	3270	16	1.38	1365	28439	58.33	-4.44	-10.52	-17	2	0	-29	-15	8
2020-10-23	2899	31	1.37	1418	28599	63.89	7.53	-16.37	-21	5	-2	-27	-15	8
2020-10-24	3669	21	1.37	1455	28907	69.44	1.54	-38.94	-26	-3	-19	-32	-6	8
2020-10-25	2577	19	1.36	1574	29242	69.44	-10.86	-18.49	-35	-14	-47	-41	-8	9
2020-10-26	2447	27	1.36	1672	29460	69.44	-9.54	-22.41	-20	0	-7	-32	-16	9
2020-10-27	3299	28	1.35	1747	29759	69.44	-8.15	-21.49	-21	0	-18	-31	-16	9
2020-10-28	3960	24	1.34	1794	30124	69.44	-5.7	-22.09	-17	3	-4	-29	-15	8
2020-10-29	4224	33	1.33	1834	30748	69.44	-1.24	-30.74	-15	6	6	-27	-15	7
2020-10-30	4656	40	1.31	1927	31457	80.56	-22.34	-39.47	-26	2	-10	-36	-17	11
2020-10-31	4007	39	1.3	1972	32279	80.56	-40.39	-55.9	-35	-6	-27	-43	-8	12
2020-11-01	3062	37	1.29	2122	33017	80.56	-50.31	-46.15	-44	-20	-47	-51	-13	13
2020-11-02	2506	46	1.29	2255	33331	80.56	-34.88	-35.42	-27	-3	-23	-40	-18	12
2020-11-03	2596	45	1.29	2349	34092	80.56	-22.01	-39.09	-20	1	-18	-34	-17	10
2020-11-04	7497	59	1.3	2337	34834	69.44	-22.8	-44.53	-21	0	-17	-33	-17	10
2020-11-05	4410	46	1.28	2362	35519	69.44	-25.38	-44.16	-22	-1	-23	-36	-18	11
2020-11-06	5550	52	1.27	2425	36078	63.89	-18.16	-38.55	-30	-3	-36	-39	-19	13
2020-11-07	6640	56	1.26	2420	36344	63.89	-20.58	-57.62	-30	-5	-37	-39	-10	10
2020-11-08	5784	48	1.25	2522	36274	63.89	-37.62	-45.67	-37	-16	-48	-46	-12	10
2020-11-09	4096	63	1.23	2651	36688	63.89	-32.05	-44.1	-24	-1	-19	-38	-19	12
2020-11-10	3817	62	1.21	2742	36638	63.89	-29.41	-44.29	-22	0	-15	-35	-18	11
2020-11-11	4935	82	1.19	2785	36929	63.89	-29.74	-45.26	-22	1	-12	-34	-19	11
2020-11-12	5839	78	1.18	2794	37271	63.89	-30.24	-39.2	-20	1	-8	-36	-19	11
2020-11-13	6653	69	1.18	2799	38275	63.89	-21.67	-65.69	-24	11	-18	-35	-19	11
2020-11-14	6602	55	1.17	2798	38328	63.89	-50.08	-69.95	-56	-33	-55	-60	-23	18
2020-11-15	6035	76	1.16	2929	38468	63.89	-53.46	-48.09	-57	-40	-56	-62	-26	16
2020-11-16	8371	91	1.15	3040	39061	63.89	-30.01	-45.95	-23	1	-14	-37	-18	11
2020-11-17	4452	81	1.12	3028	39663	63.89	-30.29	-46.91	-22	-1	-16	-36	-18	11
2020-11-18	5891	79	1.09	3051	40394	63.89	-29.5	-44.67	-22	-3	-13	-35	-18	11
2020-11-19	6994	69	1.06	3017	40849	63.89	-28.02	-38.68	-19	1	-9	-36	-19	11
2020-11-20	6489	61	1.04	3079	40422	63.89	-17.05	-65.26	-22	9	-16	-35	-18	11
2020-11-21	6472	62	1.02	3025	40567	63.89	-48.68	-70.48	-53	-31	-43	-56	-23	17
2020-11-22	4788	73	1.01	3151	40999	63.89	-52.87	-50.25	-53	-35	-45	-58	-26	15
2020-11-23	4044	74	0.99	3241	40475	63.89	-32.59	-49.53	-20	4	-18	-38	-18	10
2020-11-24	3919	85	0.97	3275	40776	63.89	-31.93	-54.02	-20	2	-23	-37	-18	11
2020-11-25	5290	71	0.95	3251	40469	63.89	-31.61	-49.62	-23	-2	-33	-39	-18	12
2020-11-26	6383	82	0.94	3192	40073	63.89	-29.65	-41.6	-19	3	-24	-37	-18	11
2020-11-27	5444	67	0.93	3208	39861	75	-17.01	-69.08	-19	10	-21	-33	-18	9
2020-11-28	4868	87	0.92	3155	39414	75	-55.78	-74.02	-50	-28	-54	-57	-20	17
2020-11-29	4093	64	0.91	3245	38099	75	-61.31	-63.35	-51	-33	-60	-62	-24	16
2020-11-30	3262	78	0.9	3342	37878	75	-49.08	-68.09	-30	-7	-30	-55	-49	22
2020-12-01	2401	72	0.9	3275	34554	75	-54.9	-44.52	-44	-24	-21	-67	-75	33
2020-12-02	3384	68	0.89	3338	33193	63.89	-22.94	-45.49	-11	15	-11	-28	-15	8
2020-12-03	3772	79	0.9	3330	33048	63.89	-25.88	-50.17	-12	11	-15	-33	-16	9
2020-12-04	4935	79	0.91	3295	32804	75	-14.23	-67.65	-24	7	-39	-37	-17	11
2020-12-05	6087	73	0.92	3229	32257	75	-51.2	-73.26	-48	-24	-54	-56	-18	17
2020-12-06	3834	87	0.92	3268	32091	75	-59.63	-61.56	-50	-32	-64	-61	-22	16
2020-12-07	2597	78	0.92	3367	32475	75	-45.54	-70.83	-28	-6	-37	-56	-49	22
2020-12-08	2905	81	0.92	3263	32754	75	-54.61	-45.94	-45	-24	-42	-69	-75	34
2020-12-09	4097	70	0.92	3332	32343	63.89	-20.49	-54.14	-12	12	-21	-30	-15	8
2020-12-10	3134	86	0.92	3304	32061	63.89	-25.19	-43.87	-17	4	-32	-36	-16	10
2020-12-11	5080	95	0.94	3230	31484	63.89	-15.2	-60.11	-22	6	-34	-35	-17	11
2020-12-12	4413	88	0.95	3093	31483	63.89	-38.98	-67.4	-39	-18	-40	-46	-12	13
2020-12-13	4044	98	0.95	3157	31714	63.89	-47.33	-47.55	-42	-25	-55	-51	-16	12
2020-12-14	2194	90	0.95	3254	31392	63.89	-22.64	-44.38	-15	6	-28	-35	-16	10
2020-12-15	2638	84	0.96	3206	33662	63.89	-26.53	-45	-13	7	-22	-32	-16	9
2020-12-16	4720	82	0.96	3181	34779	63.89	-23.58	-41.46	-13	8	-23	-32	-15	9
2020-12-17	4320	87	0.96	3142	34902	63.89	-20.75	-36.01	-8	12	-7	-29	-16	8
2020-12-18	4336	75	0.97	3061	35493	63.89	-7.74	-57.69	-15	11	-21	-28	-16	9
2020-12-19	3835	86	0.97	2973	36030	63.89	-31.87	-62.56	-36	-15	-39	-39	-13	12
2020-12-20	3334	71	0.98	3027	36171	63.89	-40.27	-35.23	-34	-17	-36	-42	-13	11
2020-12-21	2099	57	0.99	3158	37295	63.89	-9.26	-35.21	-1	24	-12	-32	-30	11
2020-12-22	2436	63	0.99	3095	38895	63.89	-8.07	-42.19	2	27	0	-29	-32	10
2020-12-23	4602	89	1	2990	41329	65.74	-10.65	-66.16	3	41	-7	-30	-35	10
2020-12-24	4378	70	1.01	2853	40034	65.74	-46.39	-74.99	-16	19	-9	-49	-64	16
2020-12-25	4146	65	1.03	2754	35074	65.74	-55.77	-55.64	-77	-84	-26	-76	-86	30
2020-12-26	1214	78	1.04	2790	33396	65.74	-30.62	-61.13	-44	-31	-17	-47	-32	14
2020-12-27	1577	63	1.07	2870	33262	63.89	-35.57	-29.72	-45	-32	-43	-49	-19	12
2020-12-28	2093	58	1.11	2967	32335	63.89	-6.93	-28.64	-8	11	-15	-40	-42	16
2020-12-29	3336	74	1.16	2930	31150	63.89	-7.63	-26.88	-7	13	-14	-39	-42	16
2020-12-30	6049	79	1.2	2896	29047	63.89	-0.5	-43.86	-1	35	4	-35	-41	13
2020-12-31	7627	76	1.23	2840	29488	76.85	-32.07	-74.4	-19	29	-19	-51	-57	19
2021-01-01	6951	66	1.24	2806	30222	76.85	-60.31	-62.48	-83	-87	-51	-81	-87	40
2021-01-02	3241	73	1.25	2858	32049	76.85	-44.77	-66.25	-58	-36	-42	-54	-36	20
2021-01-03	3384	73	1.27	3044	32538	76.85	-45.58	-44.18	-54	-36	-48	-48	-22	15
2021-01-04	4369	78	1.29	3171	34108	58.33	-22.45	-40.83	-15	12	-23	-34	-18	10
2021-01-05	4956	90	1.31	3260	35656	58.33	-24.74	-46.39	-17	6	-21	-34	-17	10
2021-01-06	10027	91	1.33	3293	37262	58.33	-25.98	-46.47	-18	4	-23	-34	-17	11
2021-01-07	9927	95	1.34	3333	39848	58.33	-29.38	-41.67	-18	3	-21	-36	-17	11
2021-01-08	10176	118	1.33	3451	45888	63.89	-19.66	-65.53	-23	10	-31	-37	-17	12
2021-01-09	9478	111	1.32	3555	47468	75	-50.47	-67.99	-57	-34	-58	-56	-23	19
2021-01-10	7502	102	1.3	3770	48056	75	-54.11	-45.85	-56	-37	-57	-56	-23	16
2021-01-11	5604	122	1.29	3983	48431	63.89	-28.79	-46.63	-16	12	-22	-38	-17	10
2021-01-12	7259	155	1.28	4043	48791	63.89	-29.63	-43.28	-17	6	-23	-38	-18	10
2021-01-13	10556	156	1.27	4240	49230	63.89	-25.25	-53.82	-15	6	-16	-36	-19	8
2021-01-14	10698	148	1.26	4368	49988	63.89	-37.48	-65.98	-20	2	-23	-42	-23	10
2021-01-15	10663	159	1.25	4560	50887	65.74	-51.1	-69.9	-60	-15	-44	-54	-32	18
2021-01-16	10947	166	1.24	4653	51886	65.74	-61.02	-67.11	-70	-33	-56	-64	-36	19
2021-01-17	10385	152	1.23	4889	52774	65.74	-60.67	-66.51	-71	-41	-57	-64	-35	17
2021-01-18	6702	167	1.22	5165	53560	65.74	-52.44	-68.52	-56	-16	-35	-54	-33	17
2021-01-19	10455	218	1.21	5291	55542	65.74	-53.17	-70.61	-59	-17	-48	-56	-34	18
2021-01-20	14647	219	1.19	5493	57922	69.44	-55.32	-71.25	-62	-22	-52	-57	-35	19
2021-01-21	13544	221	1.17	5630	59446	69.44	-54.78	-69.64	-61	-17	-53	-58	-36	20
2021-01-22	13987	234	1.15	5779	61525	87.96	-52.16	-76.36	-66	-17	-57	-62	-48	26
2021-01-23	15333	274	1.13	5922	63284	87.96	-65.8	-67.42	-78	-43	-77	-72	-43	24
2021-01-24	11721	275	1.11	6117	64301	87.96	-63.37	-72.54	-74	-37	-68	-68	-39	17
2021-01-25	6923	252	1.08	6420	64638	76.85	-56.6	-71.75	-64	-25	-58	-66	-49	25
2021-01-26	10765	291	1.05	6472	64994	76.85	-56.22	-70.53	-64	-23	-57	-65	-50	25
2021-01-27	15073	293	1.02	6603	64428	76.85	-56.58	-71.04	-63	-22	-48	-63	-49	24
2021-01-28	16432	303	0.99	6565	64278	76.85	-55.83	-69.45	-61	-17	-48	-63	-49	24
2021-01-29	13200	278	0.95	6627	63013	87.96	-53.06	-73.98	-64	-14	-56	-63	-48	26
2021-01-30	12435	293	0.91	6544	61359	87.96	-64.49	-80.35	-73	-34	-66	-68	-40	21
2021-01-31	9498	303	0.88	6694	59545	87.96	-69.23	-69.71	-78	-45	-78	-74	-41	20
2021-02-01	5805	275	0.83	6869	58375	76.85	-54.63	-70.2	-60	-15	-53	-64	-47	23
2021-02-02	5540	260	0.79	6775	56002	76.85	-54.04	-69.89	-60	-16	-53	-64	-48	24
2021-02-03	9083	240	0.76	6684	53409	76.85	-55.07	-70.05	-61	-18	-47	-63	-48	23
2021-02-04	7914	225	0.72	6496	50640	76.85	-54.93	-69.18	-61	-17	-49	-63	-48	23
2021-02-05	6916	258	0.69	6412	47985	87.96	-50.3	-74.43	-63	-15	-56	-63	-48	25
2021-02-06	6132	214	0.67	6158	44965	87.96	-64.2	-79.26	-73	-34	-68	-69	-39	20
2021-02-07	3508	204	0.64	6248	43459	87.96	-68.97	-71.75	-77	-42	-74	-73	-39	18
2021-02-08	2505	196	0.62	6344	41681	76.85	-55.61	-73.47	-59	-16	-51	-63	-47	22
2021-02-09	2583	203	0.59	6070	38924	76.85	-56.31	-70.34	-61	-17	-57	-64	-48	24
2021-02-10	4387	161	0.57	5829	36670	76.85	-53.11	-72.28	-60	-15	-49	-62	-46	22
2021-02-11	3480	167	0.56	5570	34807	76.85	-53.66	-65.56	-60	-15	-52	-64	-47	23
2021-02-12	2854	149	0.54	5230	33254	87.96	-46.13	-67.98	-60	-7	-42	-60	-45	23
2021-02-13	2856	149	0.54	4850	31986	87.96	-58.12	-68.31	-69	-26	-51	-65	-35	18
2021-02-14	1677	138	0.53	4826	31560	87.96	-58.57	-66.39	-68	-30	-48	-66	-32	15
2021-02-15	1303	90	0.53	4832	31305	76.85	-50.04	-69.55	-56	-8	-33	-61	-48	21
2021-02-16	1502	111	0.52	4482	30360	76.85	-54.8	-67.77	-62	-15	-45	-66	-63	28
2021-02-17	2324	127	0.51	4137	29893	76.85	-50.37	-69	-58	-11	-43	-60	-45	21
2021-02-18	1944	105	0.51	3819	29413	76.85	-50.89	-67.42	-58	-11	-44	-61	-45	22
2021-02-19	1940	67	0.51	3584	28718	87.96	-46.26	-79.33	-60	-5	-50	-60	-44	23
2021-02-20	1570	76	0.52	3284	28770	87.96	-62.56	-74.47	-74	-35	-76	-72	-36	21
2021-02-21	1186	65	0.52	3316	28592	87.96	-64.63	-65.02	-72	-34	-61	-68	-32	16
2021-02-22	549	61	0.52	3322	28330	76.85	-50.1	-67.16	-55	-9	-35	-60	-43	20
2021-02-23	1032	63	0.53	3012	28257	76.85	-50.37	-64.73	-56	-8	-39	-59	-44	20
2021-02-24	1480	50	0.53	2767	27812	76.85	-49.17	-68.08	-56	-9	-29	-58	-43	20
2021-02-25	1160	49	0.53	2613	27382	76.85	-50.08	-63.75	-56	-7	-41	-60	-44	21
2021-02-26	1027	58	0.54	2404	27242	87.96	-43.47	-65.49	-56	1	-42	-58	-42	22
2021-02-27	1071	33	0.55	2180	27032	87.96	-54.91	-67.56	-65	-19	-41	-60	-29	15
2021-02-28	718	41	0.56	2165	27116	87.96	-59.89	-64.2	-67	-25	-40	-61	-27	13
2021-03-01	394	34	0.58	2167	26451	76.85	-46.26	-62.84	-53	-3	-36	-58	-42	19
2021-03-02	691	38	0.58	1997	26187	76.85	-46.62	-61.54	-54	-3	-34	-57	-42	20
2021-03-03	979	41	0.6	1827	25924	76.85	-45.27	-67.35	-53	-4	-25	-56	-42	19
2021-03-04	830	28	0.61	1708	25510	76.85	-46.7	-61.33	-55	-5	-40	-59	-43	20
2021-03-05	949	28	0.62	1583	24900	87.96	-40.3	-60.52	-55	1	-37	-56	-42	21
2021-03-06	1007	26	0.64	1416	24830	87.96	-50.79	-66.27	-63	-18	-34	-59	-29	15
2021-03-07	682	28	0.65	1414	24538	87.96	-57.65	-63.06	-67	-25	-44	-63	-27	13
2021-03-08	365	25	0.66	1403	24347	76.85	-45.41	-62.43	-49	4	-32	-57	-41	19
2021-03-09	847	30	0.66	1278	23601	76.85	-45.63	-63.08	-51	-1	-27	-56	-42	19
2021-03-10	642	22	0.66	1201	23207	76.85	-44.79	-65.72	-52	-2	-23	-55	-41	19
2021-03-11	627	18	0.67	1102	22668	76.85	-45.13		-52	0	-33	-57	-42	20
2021-03-12	577	15	0.68	1046	22475	87.96		-63.76	-54	2	-32	-55	-40	20
2021-03-13	564	19	0.69	980	22636	87.96	-51.39	-66.77	-63	-17	-39	-59	-27	15
2021-03-14	541	15	0.7	976	22680	87.96	-55.19	-60.83	-66	-23	-38	-60	-23	13
2021-03-15	256	10	0.71	996	22841	69.44	-41.72	-57.04	-42	4	-15	-51	-34	15
2021-03-16	384	13	0.72	955	25252	69.44	-38.77	-56.04	-42	5	-13	-50	-35	15
2021-03-17	673	15	0.73	856	28320	69.44	-37.68	-58.03	-42	4	-5	-48	-33	15
2021-03-18	485	21	0.74	828	32404	69.44	-38.08	-55.18	-41	9	-9	-49	-34	16
2021-03-19	568	11	0.76	789	36147	80.56	-30.2	-59.49	-43	13	-16	-48	-33	16
2021-03-20	457	8	0.77	744	37932	80.56	-47.27	-65.41	-58	-10	-29	-55	-21	14
2021-03-21	450	6	0.79	765	38010	80.56	-52.63	-58.08	-61	-19	-27	-57	-19	12
2021-03-22	248	16	0.8	771	38561	69.44	-39.49	-57.75	-42	6	-11	-50	-34	15
2021-03-23	434	10	0.82	743	37105	69.44	-38.85	-56.11	-42	5	-13	-49	-34	15
2021-03-24	575	11	0.83	712	34413	69.44	-37.11	-58.09	-42	5	-8	-48	-33	15
2021-03-25	423	9	0.84	695	30781	69.44	-34.38	-56.13	-40	9	-8	-48	-34	15
2021-03-26	488	5	0.85	669	27447	80.56	-37.66	-61.58	-47	10	-23	-50	-34	17
2021-03-27	344	8	0.87	618	25825	80.56	-51.62	-65.94	-58	-8	-33	-55	-20	14
2021-03-28	365	10	0.89	633	25910	80.56	-56.34	-57.81	-63	-23	-34	-58	-19	13
2021-03-29	309	6	0.91	623	25897	80.56	-43.67	-55.75	-43	4	-17	-52	-35	16
2021-03-30	388	2	0.93	584	25617	80.56	-41.83	-55.55	-42	8	-20	-50	-35	16
2021-03-31	618	3	0.94	558	25563	80.56	-38.92	-58.75	-39	14	-5	-46	-35	14
2021-04-01	592	11	0.96	538	25744	80.56	-40.02	-62.23	-35	28	-18	-47	-37	15
2021-04-02	548	9	0.96	513	23569	80.56	-53.07	-62.91	-61	-1	-22	-67	-72	34
2021-04-03	280	7	0.97	512	23708	80.56	-53.66	-66.65	-55	3	-31	-55	-26	15
2021-04-04	193	4	0.99	517	23931	80.56	-55.71	-45.06	-68	-49	-36	-59	-18	12
2021-04-05	159	6	1.02	536	28082	65.74	-29.47	-42.08	-27	15	10	-43	-36	13
2021-04-06	874	2	1.05	504	33001	65.74	-21.89	-40.95	-26	13	4	-40	-27	10
2021-04-07	663	3	1.05	488	37924	65.74	-23.08	-42.02	-27	11	9	-39	-27	10
2021-04-08	602	9	1.05	495	42145	65.74	-23.24	-38.26	-26	17	6	-40	-26	10
2021-04-09	694	5	1.05	486	48607	65.74	-17.16	-51.31	-33	14	-8	-41	-26	11
2021-04-10	601	6	1.04	466	49845	65.74	-26.47	-53.74	-50	-1	-33	-48	-17	11
2021-04-11	566	6	1.04	466	49908	65.74	-26.69	-46.76	-50	-11	-7	-46	-15	7
2021-04-12	271	2	1.02	479	46986	65.74	-28.52	-50.27	-30	10	-8	-43	-25	11
2021-04-13	408	5	1.01	459	43815	65.74	-30.44	-51.5	-33	9	-22	-44	-25	12
2021-04-14	684	8	1.01	447	40714	65.74	-28.99	-46.44	-31	8	-12	-41	-25	11
2021-04-15	501	2	1	423	38399	65.74	-25.98	-33.49	-27	12	-2	-41	-25	11
2021-04-16	553	4	1	429	36527	65.74	-11.04	-38.8	-30	13	5	-38	-24	10
2021-04-17	649	5	0.99	415	36479	65.74	-12.73	-49.55	-44	2	11	-39	-12	8
2021-04-18	441	3	0.99	428	36705	65.74	-18.49	-39.65	-46	-7	9	-41	-10	6
2021-04-19	220	1	0.98	454	42408	70.37	-20.95	-39.4	-16	15	-1	-33	-21	7
2021-04-20	424	5	0.97	429	50330	70.37	-22.39	-46.7	-17	15	-10	-32	-21	8
2021-04-21	610	1	0.97	397	58488	70.37	-22.26	-37.58	-21	10	-24	-34	-21	8
2021-04-22	636	4	0.97	395	66486	70.37	-20.08	-35.84	-15	15	2	-32	-20	7
2021-04-23	506	1	0.96	384	72413	70.37	-7.08	-42.89	-23	13	-24	-34	-21	9
2021-04-24	567	2	0.95	342	73831	70.37	-18.64	-55.29	-43	3	-24	-41	-12	10
2021-04-25	478	6	0.95	348	73839	70.37	-28.22	-42.85	-47	-10	-28	-43	-12	9
2021-04-26	196	0	0.94	365	70232	70.37	-23.39	-38.89	-18	12	-11	-35	-19	8
2021-04-27	353	5	0.93	346	64591	70.37	-19.65	-39.05	-16	14	-4	-32	-19	7
2021-04-28	572	3	0.92	332	58106	70.37	-17.75	-35.4	-15	14	-11	-33	-19	7
2021-04-29	470	1	0.91	324	51826	70.37	-14.38	-23.48	-11	19	2	-31	-19	7
2021-04-30	460	0	0.91	324	48343	72.22	2.75	-26.08	-14	24	0	-28	-18	6
2021-05-01	454	2	0.91	302	46924	72.22	6.53	-37.9	-23	8	6	-31	-20	6
2021-05-02	330	1	0.9	311	47304	72.22	-0.82	-30.55	-16	6	6	-28	0	1
2021-05-03	180	0	0.9	322	47096	72.22	-10.73	-31.71	-11	22	6	-30	-18	6
2021-05-04	258	4	0.9	296	46397	72.22	-11.48	-28.07	-10	21	5	-29	-17	6
2021-05-05	387	2	0.9	297	45813	72.22	-7.63	-28.62	-10	19	11	-27	-16	5
2021-05-06	373	5	0.91	283	45025	72.22	-8.05	-9.5	-9	19	12	-28	-17	6
2021-05-07	377	1	0.93	280	42693	72.22	13.9	-0.22	-13	19	13	-26	-15	5
2021-05-08	406	2	0.94	260	42699	72.22	23.76	-37.11	-16	6	27	-23	-6	2
2021-05-09	324	1	0.95	268	42528	72.22	-2.56	-30.14	-26	-1	-30	-37	-8	6
2021-05-10	158	1	0.97	277	40731	72.22	-8.81	-7	-14	21	-16	-32	-16	7
2021-05-11	268	1	0.98	257	39205	62.04	1.13	-24.25	-8	22	5	-24	-15	6
2021-05-12	485	4	1	248	38427	62.04	-4.24	-23.13	-8	22	6	-24	-16	6
2021-05-13	436	1	1.01	244	37237	62.04	0.94	-7.39	-8	21	-2	-27	-19	7
2021-05-14	450	0	1.03	236	37025	62.04	16.94	-3.68	-10	25	12	-24	-15	5
2021-05-15	469	7	1.04	223	36949	62.04	23.27	-24.88	-17	7	1	-26	-7	4
2021-05-16	334	1	1.05	245	36916	62.04	11.47	-20.01	-19	1	-3	-30	-3	4
2021-05-17	199	2	1.06	246	37467	62.04	0.2	-22.53	-7	25	18	-27	-13	6
2021-05-18	386	2	1.07	233	37409	62.04	0.88	-16.36	-9	22	2	-27	-13	6
2021-05-19	511	2	1.08	211	37493	62.04	3.26	-13.09	-6	23	22	-25	-12	5
2021-05-20	451	1	1.09	208	38111	62.04	7.95	2.06	-3	26	32	-28	-16	6
2021-05-21	559	3	1.1	207	37969	62.04	25.03	14.84	-9	26	16	-24	-12	5
2021-05-22	523	0	1.1	210	38341	62.04	33.68	-8.43	-15	9	16	-25	-4	3
2021-05-23	413	0	1.11	220	38404	62.04	23.04	-0.79	-16	2	15	-28	-2	2
2021-05-24	241	1	1.11	239	38317	62.04	12.3	-0.61	-9	24	7	-29	-14	7
2021-05-25	375	3	1.12	237	38619	62.04	12.21	0.42	-6	25	17	-26	-12	6
2021-05-26	594	1	1.13	233	39478	62.04	12.66	6.78	-4	24	27	-24	-11	5
2021-05-27	572	0	1.13	233	40817	62.04	17.06	30.21	-1	26	29	-25	-11	5
2021-05-28	598	1	1.14	246	42802	62.04	39.75	47.06	-4	29	28	-20	-10	4
2021-05-29	609	0	1.15	244	44196	62.04	52.73	9.51	-10	13	35	-17	-1	2
2021-05-30	445	0	1.15	271	44798	62.04	38.75	13.9	-12	6	34	-21	0	1
2021-05-31	435	2	1.15	283	45818	62.04	21.78	20.89	-1	34	17	-24	-11	5
2021-06-01	445	0	1.15	268	47966	62.04	25.79	24.41	5	36	18	-20	-12	5
2021-06-02	724	1	1.16	264	48823	62.04	37.54	25.86	6	35	29	-17	-11	3
2021-06-03	769	3	1.16	254	46047	62.04	45.82	45.06	-1	20	84	-41	-72	19
2021-06-04	430	0	1.16	267	45068	62.04	52.47	46.45	-3	36	42	-22	-21	7
2021-06-05	573	3	1.17	265	45689	62.04	58.96	12.6	-10	11	51	-17	-4	2
2021-06-06	612	2	1.18	265	45767	62.04	50.16	13.14	-13	5	39	-20	0	0
2021-06-07	388	2	1.19	291	45622	62.04	26.45	14.7	-1	32	34	-25	-13	5
2021-06-08	598	1	1.2	296	44932	62.04	28.03	18.52	3	35	35	-23	-12	5
2021-06-09	890	0	1.21	307	44440	62.04	42.51	16.43	9	38	55	-16	-12	2
2021-06-10	910	6	1.22	295	43420	62.04	49.57	32.6	-4	17	118	-41	-71	17
2021-06-11	519	1	1.23	306	42682	62.04	48.53	35.16	-4	36	52	-25	-24	7
2021-06-12	789	1	1.25	300	41467	62.04	53.2	3.87	-13	12	46	-20	-6	2
2021-06-13	707	2	1.27	325	41132	62.04	49.47	12.19	-16	4	30	-21	0	-1
2021-06-14	625	0	1.28	340	41270	62.04	24.25	12.06	-3	28	31	-23	-11	5
2021-06-15	973	2	1.3	346	41518	62.04	18.2	13.71	-5	22	18	-24	-11	6
2021-06-16	1350	6	1.31	351	41732	62.04	22.63	13.43	-1	29	27	-21	-11	5
2021-06-17	1233	2	1.31	364	47180	62.04	25.18	22.09	-4	25	9	-25	-13	6
2021-06-18	1298	4	1.31	391	51212	70.37	32.93	23.05	-9	24	8	-25	-13	6
2021-06-19	1183	1	1.3	389	52333	70.37	27.71	3.98	-18	10	-1	-27	-2	4
2021-06-20	941	3	1.3	405	52642	70.37	22.2	20.89	-20	3	-15	-30	-3	6
2021-06-21	756	3	1.3	443	53570	62.04	24.1	20.53	-5	25	19	-26	-16	7
2021-06-22	1020	6	1.3	450	55013	62.04	25.39	23.51	-2	28	25	-24	-16	6
2021-06-23	1497	3	1.3	437	57025	62.04	27.44	17.23	-1	30	42	-22	-16	4
2021-06-24	1556	2	1.31	427	56973	62.04	32.5	33.19	-1	24	67	-28	-32	9
2021-06-25	1604	2	1.32	431	57358	70.37	50.79	23.1	-4	28	52	-25	-21	6
2021-06-26	1568	2	1.32	447	58213	70.37	45.82	2.79	-13	15	39	-23	-3	2
2021-06-27	1496	1	1.33	477	58597	70.37	30.47	21.68	-18	9	13	-27	0	3
2021-06-28	902	2	1.33	502	58708	63.89	26.48	18.21	-2	26	29	-26	-20	6
2021-06-29	1746	6	1.34	492	58376	63.89	25.69	20.91	-1	25	28	-26	-23	6
2021-06-30	2362	4	1.34	504	58139	63.89	28.7	31.38	3	32	38	-20	-19	4
2021-07-01	2449	5	1.34	509	60066	63.89	40.31	32.23	5	35	47	-20	-20	6
2021-07-02	2436	7	1.34	532	61249	74.07	46.25	29.54	-4	31	33	-24	-19	7
2021-07-03	2605	4	1.33	543	61769	74.07	44.34	10.97	-13	21	27	-22	-3	4
2021-07-04	2041	0	1.32	567	62173	74.07	37.13	33.33	-14	12	26	-24	-1	3
2021-07-05	1483	5	1.31	613	62894	65.74	40.27	36.01	1	34	30	-23	-20	7
2021-07-06	2170	1	1.3	613	63037	65.74	37.12	32.05	3	34	34	-22	-20	7
2021-07-07	3285	8	1.29	603	62579	65.74	37.51	35.36	4	34	49	-20	-20	7
2021-07-08	3269	9	1.28	599	61773	65.74	44.3	39.44	8	39	62	-20	-21	6
2021-07-09	3194	7	1.27	617	62314	63.89	57.17	28.2	-2	35	55	-21	-22	6
2021-07-10	3162	6	1.25	632	62360	63.89	62.2	11.31	-13	21	61	-17	-3	1
2021-07-11	2323	8	1.24	672	62285	63.89	45.58	37.41	-16	14	35	-23	0	1
2021-07-12	1782	8	1.22	729	62653	63.89	47.07	42.51	3	37	49	-23	-25	8
2021-07-13	2650	9	1.21	742	63302	63.89	50.35	41.14	5	36	57	-21	-24	7
2021-07-14	4153	9	1.2	734	63966	63.89	55.56	42.4	6	34	78	-19	-24	6
2021-07-15	3641	5	1.18	774	64520	63.89	55.43	45.5	8	36	88	-20	-24	6
2021-07-16	3547	7	1.17	778	65297	63.89	71.62	40.36	-2	35	77	-20	-24	6
2021-07-17	3677	5	1.15	780	66020	63.89	82.05	27.26	-13	21	74	-17	-4	0
2021-07-18	3261	8	1.14	805	66458	63.89	68.69	55.88	-13	15	45	-21	0	0
2021-07-19	1855	8	1.12	851	67166	63.89	67.59	61.28	6	40	62	-20	-27	7
2021-07-20	2706	4	1.1	854	67197	63.89	66.62	58.42	7	39	66	-20	-26	8
2021-07-21	4376	13	1.08	867	66863	63.89	69.18	56.05	8	37	85	-18	-26	6
2021-07-22	3622	16	1.06	860	66664	63.89	73.26	61.02	10	39	87	-20	-26	7
2021-07-23	3794	16	1.04	855	66547	63.89	83.49	61.17	0	38	71	-20	-25	7
2021-07-24	3396	20	1.03	835	66262	63.89	88.01	45.49	-10	22	68	-13	-3	1
2021-07-25	2625	8	1.01	879	66006	63.89	80.2	72.31	-13	15	33	-19	1	2
2021-07-26	1610	9	0.99	919	65804	63.89	86.76	77.94	10	41	89	-21	-28	7
2021-07-27	2316	6	0.97	928	64752	63.89	90.35	73.44	10	39	94	-19	-27	7
2021-07-28	3452	13	0.96	934	63980	63.89	91.46	68.07	13	40	108	-18	-27	6
2021-07-29	3009	10	0.95	954	63579	63.89	91.24	76.56	16	44	107	-18	-27	6
2021-07-30	2595	14	0.94	924	63325	63.89	108.28	81.33	6	45	82	-17	-26	6
2021-07-31	2590	17	0.94	895	63918	63.89	124.8	72.48	-3	31	64	-6	-2	0
2021-08-01	2306	8	0.93	923	63559	58.33	115.79	116.18	1	29	44	-6	3	0
2021-08-02	1190	9	0.93	968	62333	58.33	125.08	121.32	21	53	107	-16	-32	7
2021-08-03	2076	19	0.93	945	61512	58.33	128.85	127.89	21	51	121	-15	-32	7
2021-08-04	3203	15	0.93	919	60734	58.33	137.37	131.77	22	50	130	-14	-32	6
2021-08-05	2581	10	0.93	898	59289	58.33	143.43	141.81	24	52	143	-15	-32	6
2021-08-06	2377	18	0.93	866	58022	58.33	156.61	141.8	12	48	119	-14	-31	6
2021-08-07	2621	17	0.94	838	57080	58.33	165.43	114.67	4	35	93	-1	-3	-1
2021-08-08	1982	10	0.94	849	57035	58.33	155.74	156.94	5	27	88	-1	4	-2
2021-08-09	1094	18	0.95	857	57189	58.33	162.18	160.92	25	57	148	-14	-35	7
2021-08-10	2232	17	0.95	829	57344	58.33	164.19	161.85	25	54	153	-13	-35	6
2021-08-11	2948	12	0.95	785	57106	58.33	169.94	154.79	25	53	167	-12	-35	6
2021-08-12	2708	11	0.95	754	56979	58.33	164.87	154.73	27	54	169	-13	-35	6
2021-08-13	2598	12	0.96	732	56778	58.33	172.68	152.45	13	49	140	-14	-34	6
2021-08-14	2571	12	0.96	727	56936	58.33	187.4	121.25	3	33	108	1	-6	-2
2021-08-15	2217	13	0.96	744	57033	58.33	166.21	166.65	3	24	93	0	5	-3
2021-08-16	1135	11	0.96	768	57365	58.33	175.58	170.38	25	59	160	-14	-42	7
2021-08-17	2118	11	0.96	744	57343	58.33	164.5	168.76	24	55	167	-13	-41	7
2021-08-18	2983	17	0.96	695	57637	58.33	165.88	165.61	23	51	175	-13	-39	7
2021-08-19	2554	12	0.96	688	57355	58.33	162.59	165.5	25	52	177	-14	-40	7
2021-08-20	2507	9	0.96	687	56638	58.33	165.48	148.97	11	48	143	-15	-39	8
2021-08-21	2676	8	0.96	681	55763	58.33	163.98	119.97	1	29	112	0	-7	-1
2021-08-22	2112	9	0.96	708	55409	58.33	145.43	141.07	1	21	90	-3	7	-3
2021-08-23	1126	6	0.95	733	54615	52.78	142.22	141.3	18	50	152	-16	-39	7
2021-08-24	2261	13	0.94	716	53654	52.78	132.18	134.94	17	47	145	-17	-39	8
2021-08-25	3062	16	0.94	688	53057	52.78	130.72	118.27	20	48	145	-14	-38	7
2021-08-26	2552	15	0.92	670	52236	52.78	118.32	118.15	20	46	155	-16	-38	7
2021-08-27	2370	14	0.91	675	51363	52.78	124.19	114.01	7	42	123	-17	-37	8
2021-08-28	2374	8	0.9	657	51012	52.78	124.81	82.3	-1	26	84	-4	-4	0
2021-08-29	1782	10	0.89	698	50896	52.78	102.96	98.33	-1	19	64	-5	10	-2
2021-08-30	1072	9	0.88	705	50664	52.78	89.87	95.43	14	45	100	-17	-33	8
2021-08-31	1908	13	0.87	677	50815	52.78	86.31	111.71	15	47	96	-14	-32	7
2021-09-01	1565	14	0.85	681	50457	52.78	95.24	114.82	15	47	80	-11	-28	6
2021-09-02	2830	9	0.85	695	49784	52.78	91.36	124.91	18	46	100	-13	-27	6
2021-09-03	1822	6	0.83	681	48857	52.78	108.54	128.29	7	40	88	-13	-26	6
2021-09-04	1713	13	0.82	664	47559	52.78	117.59	94.57	1	27	87	0	-1	-1
2021-09-05	1190	13	0.81	665	47162	52.78	102.07	122.7	0	22	67	-2	10	-2
2021-09-06	663	12	0.8	682	45919	52.78	93.56	126.96	12	43	80	-13	-25	6
2021-09-07	1231	6	0.79	650	45269	52.78	88.54	122.9	12	41	66	-14	-25	7
2021-09-08	1778	10	0.78	621	45920	52.78	89.96	118.18	13	43	73	-11	-24	6
2021-09-09	1408	10	0.77	597	47774	52.78	90.47	137.69	14	43	79	-12	-24	6
2021-09-10	1323	7	0.77	569	49576	52.78	106.48	122.31	6	38	76	-10	-23	5
2021-09-11	1223	10	0.77	552	49637	52.78	98.64	79.64	1	25	69	1	2	-1
2021-09-12	911	8	0.77	569	49420	52.78	77.83	98.14	-1	21	49	-1	11	-1
2021-09-13	458	5	0.76	586	52568	52.78	71.17	93.2	7	38	37	-13	-23	7
2021-09-14	1058	6	0.76	551	55938	52.78	65.39	93.14	8	37	28	-12	-23	7
2021-09-15	1247	10	0.76	527	58552	52.78	67.55	98.59	11	39	49	-9	-22	6
2021-09-16	1062	6	0.75	497	59178	52.78	71.38	117.6	14	42	64	-9	-23	4
2021-09-17	1023	7	0.76	474	57924	52.78	86.36	119.26	5	38	46	-9	-22	4
2021-09-18	939	7	0.76	457	57228	52.78	90.67	77.72	1	26	50	-1	1	0
2021-09-19	677	5	0.76	455	57188	52.78	74.53	102.39	-1	22	36	-2	8	0
2021-09-20	272	7	0.76	471	54600	52.78	70.98	102.53	9	37	47	-8	-21	4
2021-09-21	780	11	0.76	455	52219	52.78	74.43	92.75	9	38	49	-9	-20	4
2021-09-22	891	8	0.77	426	50917	52.78	69.04	98.07	9	36	52	-8	-17	3
2021-09-23	885	5	0.77	412	51576	52.78	68.47	117.72	9	38	41	-10	-18	4
2021-09-24	757	9	0.78	410	52846	52.78	82.31	124.12	4	35	40	-8	-17	3
2021-09-25	713	5	0.79	408	52861	52.78	86.9	86.57	-4	22	19	-7	3	2
2021-09-26	599	2	0.8	415	52839	52.78	68.6	96.14	1	25	23	-2	12	0
2021-09-27	230	1	0.81	420	54545	52.78	66.35	93.82	4	32	27	-11	-17	5
2021-09-28	600	7	0.81	399	56571	52.78	66.53	89.79	7	36	29	-9	-17	4
2021-09-29	755	6	0.82	386	56973	52.78	66.65	93.77	8	34	36	-8	-16	3
2021-09-30	749	7	0.84	366	55940	52.78	67.94	142.5	11	40	41	-6	-16	3
2021-10-01	696	4	0.85	357	53352	44.44	99.24	141.82	5	36	32	-4	-16	2
2021-10-02	690	7	0.86	337	53258	44.44	99.42	106.56	-1	25	17	-2	-1	0
2021-10-03	449	7	0.87	342	53756	44.44	81.63	139.46	-1	18	10	-6	2	2
2021-10-04	193	7	0.89	351	50721	44.44	83.2	98.71	17	43	50	-10	-30	4
2021-10-05	730	4	0.9	346	44172	44.44	74.92	113	0	23	52	-33	-72	19
2021-10-06	500	4	0.91	349	41451	44.44	72.94	120.65	7	34	41	-4	-16	2
2021-10-07	731	11	0.93	353	40901	44.44	79.07	156.13	9	35	49	-6	-16	3
2021-10-08	841	8	0.95	332	41168	44.44	108.19	174.95	4	34	40	-6	-15	2
2021-10-09	704	7	0.97	321	40742	44.44	109.99	126.48	1	24	38	1	1	0
2021-10-10	499	7	0.98	334	41052	44.44	91.83	135.02	-1	19	37	1	4	1
2021-10-11	327	7	0.99	356	42267	44.44	86.56	121	7	36	49	-5	-14	3
2021-10-12	719	8	1	345	49131	44.44	84.39	109.52	9	37	44	-5	-13	3
2021-10-13	828	9	1.01	335	51622	44.44	71.03	118.88	6	32	41	-5	-12	2
2021-10-14	777	6	1.01	321	51573	44.44	74.79	144.44	8	33	39	-6	-13	3
2021-10-15	766	7	1.02	301	52529	44.44	95.93	142.68	3	32	32	-4	-12	2
2021-10-16	612	10	1.03	285	52517	44.44	94.45	95.75	-2	21	17	-4	1	1
2021-10-17	465	9	1.04	295	52074	44.44	73.71	112.14	-11	14	-13	-8	2	4
2021-10-18	291	3	1.05	312	50848	44.44	67.72	114.38	2	30	26	-8	-13	4
2021-10-19	832	6	1.07	299	47050	44.44	68.77	111.21	5	31	29	-5	-12	3
2021-10-20	927	3	1.08	286	43455	44.44	73.16	114.36	5	31	26	-4	-12	3
2021-10-21	865	8	1.08	288	41652	44.44	68.81	144.63	8	34	32	-6	-12	3
2021-10-22	930	8	1.09	284	37748	44.44	89.94	155.28	3	33	26	-4	-11	2
2021-10-23	883	4	1.09	274	36835	44.44	95.79	104.35	0	22	26	-2	1	1
2021-10-24	604	4	1.1	269	36204	44.44	68.5	119.42	-5	16	17	-6	3	2
2021-10-25	313	5	1.1	290	35289	44.44	64.96	116.79	3	35	23	-9	-12	4
2021-10-26	829	3	1.11	301	34473	40.74	63.91	114.76	6	36	25	-7	-11	4
2021-10-27	965	3	1.11	316	34045	40.74	65.34	110.37	7	35	33	-5	-10	3
2021-10-28	888	5	1.11	318	32284	40.74	65.29	119.56	9	41	25	-6	-11	3
2021-10-29	844	4	1.12	331	31468	40.74	88.98	133.65	-1	36	-5	-6	-12	4
2021-10-30	911	3	1.13	318	32004	40.74	80.76	123.15	-3	29	-13	-6	-2	2
2021-10-31	763	1	1.15	335	32369	40.74	73.97	97.71	-4	24	-26	-13	0	3
2021-11-01	491	5	1.16	360	29945	40.74	56.54	101.27	0	30	40	-29	-75	18
2021-11-02	450	9	1.17	372	29357	40.74	58.81	107.79	2	36	-2	-5	-12	4
2021-11-03	1074	9	1.19	384	29941	40.74	60.28	113.94	7	37	14	-3	-11	4
2021-11-04	1382	4	1.22	357	30499	40.74	65.16	126.82	9	38	20	-8	-12	3
2021-11-05	1289	9	1.23	345	31270	40.74	78.08	128.93	2	35	12	-5	-11	3
2021-11-06	1197	5	1.25	323	31350	40.74	78.48	77.71	1	26	10	-3	0	2
2021-11-07	1023	5	1.26	341	31402	40.74	55.66	82.44	-2	20	4	-2	1	2
2021-11-08	568	6	1.27	360	34016	40.74	42.84	79.58	4	37	14	-8	-11	4
2021-11-09	1182	8	1.28	361	35004	40.74	42.16	89.75	5	37	13	-7	-10	4
2021-11-10	1654	5	1.29	380	34910	40.74	51.17	106.29	7	37	24	-4	-10	3
2021-11-11	1477	9	1.3	383	35686	40.74	53.34	141.21	8	36	25	-5	-11	3
2021-11-12	1751	3	1.31	411	36220	40.74	76.47	153.74	1	32	15	-7	-14	5
2021-11-13	1816	8	1.32	424	36705	40.74	83.76	83.65	0	24	19	-3	0	1
2021-11-14	1483	15	1.33	465	37489	40.74	53.48	71.76	-3	17	11	-3	-1	2
2021-11-15	974	8	1.33	470	38036	40.74	36.45	66.55	1	32	12	-10	-11	5
2021-11-16	1693	9	1.33	486	39618	40.74	34.5	64.87	4	36	10	-8	-10	4
2021-11-17	2527	9	1.34	514	41675	40.74	37.44	70.01	4	33	16	-7	-10	4
2021-11-18	2398	12	1.34	523	42510	40.74	37.62	110.37	6	34	18	-8	-11	4
2021-11-19	2371	5	1.34	528	45221	40.74	62.56	121.3	2	35	10	-6	-11	4
2021-11-20	2333	10	1.34	544	47286	40.74	64.21	59.78	-3	24	0	-6	0	2
2021-11-21	2499	11	1.34	597	47721	40.74	34.48	51.94	-7	18	-8	-7	-1	3
2021-11-22	1475	18	1.33	628	49972	40.74	24.85	52.48	0	32	0	-13	-11	6
2021-11-23	2560	14	1.33	649	52488	40.74	24.84	52.65	2	34	2	-10	-10	5
2021-11-24	3773	17	1.32	681	55013	40.74	28.69	52.6	4	33	5	-9	-10	4
2021-11-25	3150	15	1.31	691	59252	40.74	26.72	88.06	5	35	-1	-11	-11	5
2021-11-26	3205	8	1.3	705	64206	40.74	51.89	97.09	4	39	2	-7	-11	4
2021-11-27	3364	12	1.29	708	67591	40.74	50.57	34.41	-2	27	-9	-7	0	3
2021-11-28	2897	12	1.28	764	69407	40.74	17.76	31.11	-8	18	-25	-12	-2	4
2021-11-29	1635	13	1.27	809	72539	40.74	16.6	44.52	3	39	-2	-12	-12	6
2021-11-30	2907	11	1.26	833	79371	40.74	29.22	16.44	15	49	13	-7	-11	2
2021-12-01	4670	17	1.25	841	78866	43.52	8.7	30.36	-1	33	4	-36	-70	22
2021-12-02	2898	13	1.24	916	83591	43.52	16.1	70.69	7	48	6	-10	-12	5
2021-12-03	2535	21	1.24	902	93597	43.52	48.15	106.3	1	42	3	-10	-12	5
2021-12-04	5649	22	1.26	879	98952	43.52	53.29	64.34	-2	30	2	-5	0	4
2021-12-05	3786	23	1.25	911	101683	43.52	28.92	65.5	-5	23	-5	-7	-1	4
2021-12-06	2216	14	1.24	948	108554	43.52	33.86	61.04	7	44	14	-11	-12	6
2021-12-07	3417	21	1.23	936	115853	43.52	46.09	16.15	12	46	1	-11	-11	4
2021-12-08	5286	15	1.23	917	118746	43.52	18.63	25.63	3	34	12	-36	-71	22
2021-12-09	3588	23	1.22	961	123250	43.52	17.84	46.97	8	47	-1	-13	-10	5
2021-12-10	3742	16	1.23	947	127476	43.52	34.43	70.95	1	42	-5	-13	-10	6
2021-12-11	5373	19	1.24	952	132648	43.52	44.78	19.67	2	30	15	-1	5	2
2021-12-12	3879	13	1.25	964	134073	43.52	18.36	11.29	-1	24	8	-6	5	3
2021-12-13	2314	15	1.25	994	133561	43.52	10.68	14.05	5	43	1	-14	-8	5
2021-12-14	3591	14	1.26	953	130527	43.52	11.23	14.9	8	45	3	-11	-8	5
2021-12-15	5800	11	1.27	967	138067	43.52	15.54	21.53	11	45	11	-8	-7	4
2021-12-16	5137	19	1.29	952	142065	43.52	21.49	47.12	15	51	13	-8	-8	4
2021-12-17	4644	24	1.31	943	146288	43.52	43.8	63.63	8	47	8	-8	-8	4
2021-12-18	5062	12	1.34	905	148468	43.52	52.77	19.25	7	38	16	6	6	1
2021-12-19	4266	25	1.37	931	149973	43.52	24.23	16.31	6	32	-1	-3	7	2
2021-12-20	2752	18	1.41	943	154048	43.52	28.2	24.38	12	52	-18	-18	-19	8
2021-12-21	5754	16	1.45	904	159954	43.52	34.27	25.3	21	66	-5	-11	-19	6
2021-12-22	8937	11	1.49	909	175556	43.52	36.92	21.39	26	79	9	-8	-21	5
2021-12-23	10549	17	1.53	893	202341	43.52	39.01	-23.02	34	101	18	-8	-29	6
2021-12-24	12943	11	1.56	864	207119	49.07	-11.71	-35.18	-13	62	-18	-39	-65	15
2021-12-25	10016	10	1.57	857	190891	53.7	-25.63	-10.64	-73	-78	-34	-55	-67	11
2021-12-26	3732	13	1.59	878	192451	48.15	7.81	47.29	-34	1	-49	-31	-15	9
2021-12-27	6334	16	1.63	914	204393	48.15	36.79	58.36	6	52	16	-26	-43	15
2021-12-28	17172	19	1.67	936	216603	42.59	43.12	68.33	8	55	15	-24	-42	15
2021-12-29	26867	12	1.69	971	226302	42.59	49.44	71.81	11	62	36	-21	-42	14
2021-12-30	28659	16	1.68	1034	232434	42.59	55.38	58.31	16	85	49	-21	-43	13
2021-12-31	30829	18	1.65	1024	241430	48.15	36.51	5.77	-13	72	33	-36	-61	18
2022-01-01	23290	21	1.61	1023	246422	42.59	4.28	14.94	-64	-75	21	-43	-62	13
2022-01-02	11080	14	1.58	1081	247651	42.59	29.44	19.7	-20	19	1	-18	-9	7
2022-01-03	10554	10	1.56	1167	250086	42.59	19.43	12.5	-7	42	1	-28	-34	15
2022-01-04	25836	15	1.54	1203	250692	42.59	16.92	6.57	-9	40	-16	-30	-33	16
2022-01-05	39570	14	1.53	1251	243132	42.59	14.84	13.61	-10	37	-13	-31	-32	15
2022-01-06	39074	25	1.5	1311	227630	42.59	14.96	22.21	-4	42	5	-30	-32	15
2022-01-07	38734	17	1.47	1353	226219	42.59	25.01	20.66	-12	35	0	-30	-30	16
2022-01-08	35643	20	1.44	1388	245689	42.59	27.1	-13.84	-15	25	-3	-20	-5	8
2022-01-09	26419	22	1.41	1449	248120	42.59	6.29	-2.11	-23	12	-33	-26	-4	9
2022-01-10	20212	20	1.38	1588	246857	38.89	4.63	3.23	-3	41	-12	-23	-16	10
2022-01-11	33340	28	1.36	1564	242828	38.89	6.93	5.06	-1	39	-2	-22	-15	9
2022-01-12	40945	20	1.33	1635	240769	38.89	5.6	4.01	-3	36	3	-22	-15	9
2022-01-13	40134	22	1.31	1699	238949	38.89	6.54	26.95	-1	39	4	-23	-16	9
2022-01-14	40090	34	1.3	1699	240861	38.89	23.06	31.36	-8	36	-6	-22	-15	10
2022-01-15	38136	33	1.29	1733	241119	35.19	29.69	-0.73	-11	23	-10	-21	-1	6
2022-01-16	32271	33	1.28	1813	241779	35.19	11.33	7.58	-14	15	-10	-24	-2	6
2022-01-17	21917	31	1.27	1938	247326	35.19	5.56	3.58	-6	36	-2	-23	-14	9
2022-01-18	43729	46	1.27	1955	254310	35.19	4.65	5.58	-5	35	-5	-23	-14	9
2022-01-19	52549	33	1.26	1959	262995	35.19	6.48	10.04	-4	37	2	-22	-14	9
2022-01-20	56426	34	1.25	2004	271787	35.19	7.02	37.66	-2	39	5	-23	-15	9
2022-01-21	58530	49	1.24	2044	279394	35.19	23.48	54.41	-9	38	-6	-22	-15	10
2022-01-22	58131	43	1.23	2027	285560	35.19	33.7	18.62	-12	24	-2	-22	-2	7
2022-01-23	45569	30	1.21	2219	290814	35.19	18.28	12.61	-14	15	-4	-24	-2	7
2022-01-24	32758	44	1.19	2348	295255	35.19	7.36	18.28	-8	36	-4	-25	-16	10
2022-01-25	57657	48	1.16	2320	299372	35.19	9.52	17.03	-6	36	-3	-24	-16	10
2022-01-26	65578	42	1.14	2313	300364	35.19	12.57	26.57	-6	34	0	-23	-16	10
2022-01-27	65706	41	1.11	2249	300415	35.19	15.16	59.35	-3	36	5	-23	-16	10
2022-01-28	63833	44	1.08	2320	296716	35.19	31.98	72.23	-7	36	-1	-21	-15	10
2022-01-29	59194	39	1.06	2292	295133	35.19	43.76	29.89	-10	24	5	-19	-1	6
2022-01-30	45335	29	1.03	2397	292592	35.19	21.91	21.67	-5	25	3	-16	2	4
2022-01-31	27916	49	1	2469	286931	35.19	11.74	33.77	-3	38	2	-21	-15	9
2022-02-01	50888	63	0.96	2437	275790	35.19	17.74	37.9	0	41	4	-18	-14	8
2022-02-02	54693	56	0.93	2442	264554	35.19	22.97	42.02	1	39	10	-17	-13	8
2022-02-03	50447	53	0.9	2440	249677	35.19	23.78	81.29	2	39	6	-19	-13	8
2022-02-04	47199	50	0.87	2445	234963	35.19	43.94	103.91	-5	36	-5	-18	-12	9
2022-02-05	41511	44	0.85	2409	223350	35.19	61.42	59.69	-4	27	12	-13	2	4
2022-02-06	31431	51	0.82	2511	215861	35.19	45.53	58.99	-6	19	13	-14	2	4
2022-02-07	17019	36	0.79	2560	201589	35.19	29.62	52.56	0	37	10	-17	-11	7
2022-02-08	30757	44	0.76	2419	190575	35.19	27.55	57.68	2	40	11	-15	-11	6
2022-02-09	34023	52	0.74	2435	179131	35.19	32.11	65.13	3	39	16	-13	-10	6
2022-02-10	27651	47	0.71	2366	166448	35.19	35.25	115.47	5	40	13	-13	-11	6
2022-02-11	24271	41	0.7	2332	154768	35.19	64.09	141.79	0	37	11	-11	-9	6
2022-02-12	19436	50	0.69	2232	147128	32.41	76.34	71.7	-2	27	11	-8	4	3
2022-02-13	16132	38	0.69	2298	142134	32.41	45.82	118.11	-13	15	-31	-19	2	5
2022-02-14	8463	35	0.67	2364	134650	32.41	55.62	110.75	14	49	15	-12	-9	5
2022-02-15	18135	55	0.66	2270	127511	32.41	51	101.43	2	35	9	-11	-8	6
2022-02-16	20041	46	0.65	2141	121019	32.41	49.88	110.68	2	37	8	-11	-8	6
2022-02-17	16488	42	0.65	2022	116220	17.59	52.39	137.62	6	38	19	-10	-8	5
2022-02-18	15482	51	0.65	1936	109607	17.59	71.43	158.08	-1	36	0	-11	-7	6
2022-02-19	14160	37	0.66	1799	102956	17.59	86.17	105.55	-2	26	9	-7	5	3
2022-02-20	9360	35	0.67	1788	101037	17.59	66.29	111.37	-3	19	21	-5	6	2
2022-02-21	5789	35	0.67	1832	97112	17.59	50.9	107.26	2	37	18	-11	-6	5
2022-02-22	13103	28	0.67	1763	99023	17.59	53.56	108.18	5	37	24	-8	-6	4
2022-02-23	13158	28	0.68	1646	95971	17.59	58.1	100.87	6	37	21	-6	-5	4
2022-02-24	11636	19	0.68	1560	91550	17.59	48.14	152.31	4	36	11	-9	-6	5
2022-02-25	10376	32	0.7	1501	87127	17.59	84.01	202.15	1	37	18	-6	-5	4
2022-02-26	9851	28	0.72	1378	84991	17.59	98.85	143.22	-1	29	19	0	5	2
2022-02-27	7107	38	0.74	1396	83902	17.59	78.98	161.27	1	20	34	0	5	1
2022-02-28	4209	24	0.75	1478	82572	17.59	84.23	107.76	17	51	50	-8	-18	5
2022-03-01	11006	23	0.77	1358	71376	17.59	55.67	109.88	-1	32	39	-26	-63	19
2022-03-02	8833	25	0.79	1400	67223	17.59	56.54	105.01	2	42	16	-5	-6	4
2022-03-03	12234	30	0.81	1300	65801	17.59	55.53	152.47	1	39	4	-9	-6	5
2022-03-04	13747	21	0.84	1267	63035	17.59	81.35	150.67	-2	39	8	-7	-5	5
2022-03-05	13696	20	0.87	1189	61553	17.59	82.16	110.08	-5	28	-6	-7	6	4
2022-03-06	10066	17	0.88	1208	61211	17.59	64.86	109.81	-5	24	10	-1	8	3
2022-03-07	5606	17	0.88	1250	59298	17.59	49.79	106.42	-1	37	7	-8	-5	6
2022-03-08	15068	32	0.88	1225	60878	17.59	49.71	100.47	6	42	6	-6	-4	5
2022-03-09	14595	19	0.88	1174	60807	17.59	52.11	105.03	-3	33	2	-7	-4	6
2022-03-10	12794	18	0.87	1127	58808	17.59	52.76	165.88	-2	36	3	-7	-4	6
2022-03-11	0	0	0.86	1111	57716	17.59	78.68	148.31	-4	32	2	-6	-4	6
2022-03-12	0	0	0.89	1035	56967	17.59	78.62	122.07	-12	17	-28	-11	5	7
2022-03-13	0	0	0.93	1095	56197	17.59	57.16	110.61	-10	16	-11	-4	7	6
2022-03-14	32750	57	0.98		55568	17.59	47.07	112.93	-6	27	-1	-9	-4	8
2022-03-15	0	0	0.94	1140	55205	17.59	45.95	109.74	-3	29	5	-6	-3	7
2022-03-16	0	0	0.93		55127	17.59	48.88	129.69	-3	29	5	-5	-3	7
2022-03-17	0	0	0.94		54688	17.59	52.44	215.82	1	30	16	-4	-3	6
2022-03-18	45714	66	0.99		54103	17.59	104.43	205.26	0	30	24	-2	-4	5
2022-03-19	0	0	0.92		53885	17.59	93.36	104.33	2	21	27	4	6	2
2022-03-20	0	0	0.85		53775	17.59	56.31		-14	7	-21	-8	4	6
2022-03-21	0	0	0.79	1164	53462	17.59		104.13	-4	30	10	-7	-3	7
2022-03-22	0	0	0.75		52948	17.59	49.21	115.07	-5	26	-4	-7	-3	7
2022-03-23	0	0	0.73		52004	17.59	55.62	148.28	-3	28	3	-6	-3	7
2022-03-24	0	0	0.73		51318	17.59	67.16	199.65	1	29	14	-4	-3	6
2022-03-25	75276	137	0.76		50989	17.59	87.34	221.92	-3	30	12	-4	-3	6
2022-03-26	0	0	0.79		50523	17.59	100.79	141.62	-2	20	19	2	7	3
2022-03-27	0	0	0.82		50516	17.59	70.25	137.25	-7	14	17	2	6	4
2022-03-28	0	0	0.86		50036	17.59	59.11	145.27	-3	28	19	-5	-3	7
2022-03-29	0	0	0.93	1180	49543	17.59	62.22	139.64	0	29	13	-2	-2	6
2022-03-30	0	0	1.02		49533	17.59	64.9	156.11	2	31	25	1	-1	5
2022-03-31	54773	150	1.13		50574	17.59	71.96	216.06	6	35	18	1	-2	5

## Sheet: PT-delblank
date	new_cases	new_deaths	reproduction_rate	hosp_patients	new_tests_smoothed	stringency_index	Driving	Walking	retail_and_recreation	grocery_and_pharmacy	parks	transit_stations	workplaces	residential
2020-03-19	337	1	2.85	89	1815	82.41	-74.63	-88.08	-67	-36	-53	-68	-57	30
2020-03-20	235	3	2.77	126	2053	82.41	-76.95	-88.37	-77	-42	-70	-73	-60	36
2020-03-21	260	6	2.67	156	2233	82.41	-79.91	-88.71	-81	-48	-71	-71	-55	26
2020-03-22	320	2	2.59	169	2399	82.41	-81.51	-87.59	-83	-58	-72	-74	-51	22
2020-03-23	460	9	2.5	201	2755	82.41	-78.14	-87.33	-74	-42	-59	-74	-62	32
2020-03-24	302	10	2.4	203	3144	82.41	-77.4	-86.62	-73	-40	-60	-74	-63	33
2020-03-25	633	10	2.31	276	3552	82.41	-77.03	-87.5	-74	-42	-59	-74	-63	32
2020-03-26	549	17	2.2	191	4152	82.41	-77.89	-86.82	-74	-42	-60	-75	-64	33
2020-03-27	724	16	2.12	354	4823	82.41	-75.99	-87.66	-75	-39	-63	-75	-63	36
2020-03-28	902	24	2.03	418	5448	82.41	-79.16	-88.85	-79	-47	-72	-74	-55	25
2020-03-29	792	19	1.93	486	5866	82.41	-82.05	-89.42	-83	-59	-80	-78	-53	22
2020-03-30	446	21	1.83	571	6409	82.41	-78.85	-87.92	-74	-45	-71	-78	-63	33
2020-03-31	1035	20	1.75	627	6828	82.41	-77.41	-88.53	-72	-36	-68	-75	-64	33
2020-04-01	808	27	1.66	726	7304	82.41	-77.73	-84.2	-73	-40	-67	-76	-64	33
2020-04-02	783	22	1.56	1042	7676	82.41	-75.53	-84.08	-70	-35	-57	-74	-64	33
2020-04-03	852	37	1.49	1058	7900	82.41	-75.03	-86.57	-72	-34	-61	-75	-64	36
2020-04-04	638	20	1.42	1075	8224	82.41	-79.21	-89.79	-78	-44	-78	-75	-55	25
2020-04-05	754	29	1.37	1084	8464	82.41	-82.6	-86.18	-84	-60	-88	-82	-55	23
2020-04-06	452	16	1.32	1099	8662	82.41	-76.52	-84.4	-72	-39	-69	-77	-64	33
2020-04-07	712	34	1.28	1180	9042	82.41	-74.65	-84.67	-68	-30	-62	-74	-64	32
2020-04-08	699	35	1.24	1211	9476	82.41	-72.03	-86.43	-67	-27	-58	-72	-63	30
2020-04-09	815	29	1.2	1173	9892	87.96	-78.06	-87.1	-71	-28	-68	-78	-69	35
2020-04-10	1516	26	1.17	1179	9997	87.96	-82.42	-86.62	-81	-45	-70	-85	-84	46
2020-04-11	515	35	1.12	1175	9992	87.96	-81.96	-87.77	-78	-40	-73	-77	-58	26
2020-04-12	598	34	1.07	1177	9777	87.96	-83.22	-86.23	-86	-83	-79	-81	-56	23
2020-04-13	349	31	1.04	1187	9716	87.96	-78.46	-85.05	-75	-44	-67	-80	-72	37
2020-04-14	514	32	1.01	1227	9902	82.41	-71.14	-85.6	-68	-33	-61	-73	-62	31
2020-04-15	643	32	0.99	1200	10181	82.41	-72.17	-86.74	-69	-35	-62	-73	-63	32
2020-04-16	750	30	0.96	1302	10362	82.41	-73.38	-84.75	-69	-34	-64	-75	-63	33
2020-04-17	181	28	0.94	1284	11005	82.41	-70.52	-83.73	-69	-30	-58	-73	-62	35
2020-04-18	663	30	0.94	1253	11530	82.41	-72.73	-85.46	-72	-40	-63	-70	-49	22
2020-04-19	521	27	0.93	1243	12143	82.41	-75.39	-86.57	-78	-53	-70	-75	-47	20
2020-04-20	657	21	0.93	1208	12450	82.41	-73.44	-84.1	-69	-44	-66	-77	-60	32
2020-04-21	516	27	0.91	1172	12880	82.41	-71.34	-83.74	-66	-36	-58	-74	-60	31
2020-04-22	603	23	0.89	1146	13149	82.41	-70.26	-82.3	-67	-38	-52	-73	-60	30
2020-04-23	371	35	0.87	1095	13393	82.41	-69.31	-82.61	-65	-36	-47	-73	-60	30
2020-04-24	444	34	0.86	1068	13407	82.41	-67.87	-83.04	-68	-33	-54	-73	-59	33
2020-04-25	595	26	0.86	1040	13500	82.41	-71.34	-85.22	-73	-41	-64	-71	-51	23
2020-04-26	472	23	0.85	1005	13320	82.41	-73.97	-82.94	-77	-50	-69	-74	-45	19
2020-04-27	163	25	0.84	995	13479	82.41	-68.58	-82.32	-65	-37	-52	-73	-58	30
2020-04-28	295	20	0.84	936	13563	82.41	-67.46	-83.7	-63	-31	-50	-71	-58	27
2020-04-29	183	25	0.83	980	13455	82.41	-67.29	-80.39	-64	-32	-54	-72	-58	29
2020-04-30	540	16	0.84	968	13634	82.41	-62.82	-84.04	-60	-19	-42	-66	-57	27
2020-05-01	306	18	0.85	892	13328	87.96	-74.84	-80.4	-77	-44	-60	-81	-81	43
2020-05-03	92	20	0.88	856	12947	87.96	-69.05	-76.85	-72	-44	-51	-67	-35	17
2020-05-04	242	20	0.9	813	12902	69.44	-57.03	-73.83	-58	-27	-40	-65	-52	26
2020-05-05	178	11	0.91	818	12993	69.44	-55.46	-74.24	-57	-24	-33	-64	-51	25
2020-05-06	480	15	0.92	838	13136	69.44	-54.57	-72.77	-56	-23	-21	-61	-51	24
2020-05-07	533	16	0.92	874	13078	69.44	-54.45	-72.71	-55	-22	-15	-62	-51	25
2020-05-08	553	9	0.91	842	13472	69.44	-50.66	-79.11	-58	-19	-29	-62	-49	27
2020-05-09	138	12	0.88	815	13892	69.44	-55.38	-79.66	-63	-26	-54	-62	-33	18
2020-05-13	219	12	0.86	692	14298	69.44	-54.65	-76.25	-58	-27	-43	-63	-48	25
2020-05-14	187	9	0.87	680	14626	69.44	-53.51	-71.09	-56	-22	-36	-62	-48	24
2020-05-15	264	6	0.88	673	15365	69.44	-47.6	-69.27	-57	-19	-27	-60	-46	26
2020-05-16	227	13	0.89	657	15718	69.44	-40.49	-72.97	-57	-21	-10	-52	-26	14
2020-05-17	226	15	0.91	649	15927	69.44	-41.48	-68.77	-62	-30	-4	-57	-23	10
2020-05-18	173	13	0.92	628	15837	65.74	-45.16	-69.25	-44	-22	-1	-57	-42	21
2020-05-19	223	16	0.94	629	15773	65.74	-43.14	-68.56	-43	-20	0	-56	-42	21
2020-05-20	228	16	0.94	609	15377	65.74	-40.81	-66.97	-43	-19	4	-54	-42	20
2020-05-21	252	14	0.95	608	14950	65.74	-37.81	-63.34	-41	-16	13	-54	-44	21
2020-05-22	288	12	0.97	576	14177	65.74	-30.72	-64.08	-44	-15	5	-55	-42	21
2020-05-23	271	13	0.98	550	13433	65.74	-23.31	-68.79	-45	-18	14	-48	-18	10
2020-05-24	152	14	0.99	536	12982	65.74	-25.15	-67.19	-49	-27	19	-53	-15	7
2020-05-25	165	14	1.01	531	12956	65.74	-36.17	-66.69	-40	-18	12	-55	-41	19
2020-05-26	219	12	1.02	513	12801	65.74	-35.45	-65.84	-39	-17	18	-54	-39	19
2020-05-27	285	14	1.04	510	13055	65.74	-31.47	-65.22	-38	-17	31	-52	-39	18
2020-05-28	304	13	1.05	512	13286	65.74	-31.54	-60.6	-36	-12	32	-52	-39	18
2020-05-29	350	14	1.06	529	13422	65.74	-22.23	-61.22	-39	-11	23	-51	-38	18
2020-05-30	257	13	1.07	514	13688	65.74	-16.97	-69.69	-41	-14	13	-45	-10	8
2020-05-31	297	14	1.08	474	13793	65.74	-26.69	-61.52	-45	-22	-2	-50	-5	6
2020-06-01	200	14	1.08	471	13751	60.65	-31.03	-61.57	-29	-8	7	-46	-35	16
2020-06-02	195	12	1.08	432	13827	60.65	-31.69	-60.09	-32	-12	0	-47	-34	17
2020-06-03	366	11	1.09	428	13829	60.65	-29.68	-59.63	-32	-12	8	-45	-34	16
2020-06-04	331	8	1.09	445	13863	60.65	-28.19	-56.45	-31	-11	6	-45	-34	16
2020-06-05	377	10	1.1	421	13745	60.65	-18.91	-54.09	-33	-10	9	-46	-33	17
2020-06-06	382	9	1.1	414	13572	60.65	-12.48	-62.42	-35	-13	5	-39	-7	8
2020-06-07	342	5	1.09	398	13582	60.65	-19.78	-55.29	-38	-19	-5	-47	-2	7
2020-06-08	192	6	1.08	366	13521	60.65	-20.37	-52.43	-28	-8	8	-47	-35	16
2020-06-09	421	7	1.08	394	13218	60.65	-6.37	-47.53	-23	-2	21	-43	-35	13
2020-06-10	294	5	1.06	417	11858	60.65	6.2	-53.49	-27	-8	92	-56	-67	19
2020-06-11	310	7	1.05	415	10080	60.65	-11.1	-50.8	-35	-14	36	-64	-71	26
2020-06-12	270	1	1.04	440	9452	60.65	-7.84	-51.9	-32	-5	7	-51	-46	20
2020-06-13	283	7	1.04	428	8958	60.65	-8.08	-61.06	-35	-16	19	-45	-6	8
2020-06-14	227	5	1.05	419	8692	60.65	-0.39	-56.06	-37	-22	8	-46	5	4
2020-06-15	346	3	1.06	431	8697	59.26	-20.95	-54.9	-28	-13	3	-46	-32	15
2020-06-16	300	2	1.06	423	8874	59.26	-20.62	-54.51	-25	-8	0	-44	-32	15
2020-06-17	336	1	1.06	435	9926	59.26	-19.98	-55.18	-26	-11	12	-43	-31	14
2020-06-18	417	1	1.06	416	11201	59.26	-18.95	-49.11	-26	-11	16	-44	-32	14
2020-06-19	375	3	1.06	422	11744	59.26	-5.66	-47.37	-28	-10	16	-44	-31	14
2020-06-20	377	1	1.05	422	11896	59.26	0.5	-56.19	-30	-13	31	-39	-1	5
2020-06-21	292	2	1.05	407	12166	59.26	-1.93	-51.1	-34	-19	24	-43	5	4
2020-06-22	259	4	1.05	424	12278	59.26	-13.16	-49.9	-27	-12	27	-45	-33	14
2020-06-23	345	6	1.05	441	12437	60.65	-11.96	-52.42	-26	-7	16	-44	-32	13
2020-06-24	367	3	1.04	429	12274	60.65	-13.19	-50.41	-29	-14	23	-48	-40	16
2020-06-25	311	6	1.03	436	12258	60.65	-12.48	-46.17	-26	-10	16	-44	-32	15
2020-06-26	451	6	1.03	457	12409	60.65	-1.98	-44.36	-29	-10	12	-44	-31	14
2020-06-27	323	6	1.03	442	12597	60.65	0.66	-54.98	-32	-13	11	-41	-4	7
2020-06-28	457	3	1.03	458	12555	60.65	2.64	-47.12	-34	-19	19	-44	5	4
2020-06-29	266	4	1.02	489	12629	60.65	-8.15	-46.46	-24	-12	24	-45	-33	13
2020-06-30	229	8	1.01	491	12632	60.65	-5.1	-43.2	-20	-5	22	-42	-31	12
2020-07-01	313	3	1.01	503	12993	62.5	-0.39	-39.19	-19	-5	30	-39	-31	11
2020-07-02	328	8	1	510	13273	62.5	1.5	-32.77	-18	-4	33	-39	-31	12
2020-07-03	374	11	1.01	495	13151	62.5	16.89	-31.07	-22	-4	29	-39	-30	12
2020-07-04	413	7	1.01	489	13514	62.5	29.92	-38.78	-25	-8	44	-34	-3	4
2020-07-05	328	9	1.01	504	13613	62.5	34.17	-33.21	-29	-15	43	-38	3	1
2020-07-06	232	6	1.01	513	13565	62.5	12.79	-31.64	-20	-5	51	-41	-32	11
2020-07-07	287	9	1.01	511	13677	62.5	14.58	-25.39	-18	-2	46	-38	-32	11
2020-07-08	443	2	1.01	512	13780	62.5	16.46	-25.06	-17	-2	44	-37	-31	11
2020-07-09	418	13	1.01	487	13741	62.5	17.25	-18.51	-16	-3	50	-39	-31	11
2020-07-10	402	2	1	471	13869	62.5	39.11	-18.35	-22	-4	49	-38	-30	11
2020-07-11	542	8	0.99	459	13775	62.5	45.62	-31.6	-26	-8	56	-34	-3	3
2020-07-12	291	6	0.97	462	13715	62.5	39.34	-21.2	-28	-13	46	-37	3	1
2020-07-13	306	2	0.96	467	13854	62.5	26.47	-20.03	-18	-4	62	-40	-31	11
2020-07-14	233	6	0.94	472	14076	62.5	28.37	-16.33	-17	-3	49	-39	-32	11
2020-07-15	375	8	0.92	478	13933	62.5	31.43	-20.59	-15	-5	68	-36	-30	10
2020-07-16	339	3	0.9	476	13992	62.5	34.13	-13.54	-15	-3	79	-38	-31	10
2020-07-17	312	3	0.88	447	14029	62.5	48.76	-11.41	-20	-2	72	-38	-30	9
2020-07-18	313	2	0.87	452	14069	62.5	60.61	-21.88	-24	-6	68	-32	-4	2
2020-07-19	246	5	0.86	439	14199	62.5	50.5	-8.22	-25	-12	47	-35	2	1
2020-07-20	135	2	0.85	454	14268	62.5	42.27	-10.38	-14	-1	62	-39	-33	11
2020-07-21	127	6	0.85	439	14120	62.5	39.11	-7.65	-14	-2	58	-39	-33	11
2020-07-22	252	5	0.84	439	14059	62.5	44.97	-7.06	-14	-3	82	-36	-31	10
2020-07-23	229	3	0.84	431	14072	62.5	48.83	0.79	-12	0	82	-36	-31	10
2020-07-24	313	7	0.85	420	13955	62.5	63.32	4.65	-18	-1	67	-38	-30	10
2020-07-25	263	4	0.85	410	13857	62.5	72.25	-9.31	-21	-5	64	-30	-4	2
2020-07-26	209	1	0.85	403	13698	62.5	65.28	2.65	-23	-12	54	-33	2	0
2020-07-27	135	2	0.85	414	13651	62.5	57.07	5.01	-13	0	70	-38	-34	11
2020-07-28	111	3	0.85	402	13614	62.5	59.72	1.39	-11	2	68	-37	-33	10
2020-07-29	203	3	0.86	403	13752	62.5	59.49	3.67	-10	0	92	-35	-33	9
2020-07-30	255	2	0.86	403	13606	62.5	62.56	5.69	-8	3	83	-35	-34	9
2020-07-31	204	8	0.87	381	13629	62.5	72.85	12.92	-13	4	73	-34	-33	9
2020-08-01	238	2	0.88	375	13674	60.65	90.67	3.17	-17	0	65	-25	-6	1
2020-08-02	153	1	0.89	378	13774	60.65	85.11	31.02	-16	-4	55	-28	1	0
2020-08-03	106	0	0.9	390	13915	60.65	85.43	34.01	-4	9	87	-34	-37	10
2020-08-04	112	1	0.91	401	13963	60.65	85.57	38.25	-3	9	101	-33	-37	10
2020-08-05	167	1	0.92	384	14027	60.65	95.17	36.25	-2	7	120	-32	-37	9
2020-08-06	213	3	0.94	369	14003	60.65	97.76	50.66	-1	7	129	-33	-37	9
2020-08-07	290	3	0.96	356	13937	60.65	110.94	49.96	-9	4	97	-33	-37	9
2020-08-08	186	4	0.97	357	13743	60.65	124.92	30.12	-12	-2	87	-24	-8	1
2020-08-09	131	6	0.99	366	13924	60.65	113.35	57.53	-12	-4	67	-26	0	-1
2020-08-10	157	3	1	374	13746	60.65	114.65	61.15	2	12	110	-33	-40	10
2020-08-11	120	2	1.02	365	13721	60.65	113.34	70.63	1	10	104	-33	-40	10
2020-08-12	278	3	1.03	367	13603	60.65	118.92	49.07	3	9	108	-32	-40	10
2020-08-13	325	6	1.04	358	13633	60.65	104.25	56.36	2	7	140	-32	-40	9
2020-08-14	235	2	1.04	348	13829	60.65	117.84	60.57	-6	8	111	-32	-39	9
2020-08-15	198	3	1.04	320	13804	60.65	131.07	41.19	-13	-2	93	-24	-20	1
2020-08-16	121	3	1.05	325	13752	60.65	114.98	61.46	-12	-4	60	-24	0	-1
2020-08-17	132	1	1.06	336	13936	60.65	113.75	67.22	-1	12	93	-35	-44	11
2020-08-18	214	5	1.08	336	14140	60.65	110.81	58.74	0	10	108	-34	-42	11
2020-08-19	253	2	1.09	329	14209	60.65	112.4	57.99	-1	8	124	-33	-43	10
2020-08-20	291	2	1.1	334	14146	60.65	110.18	64.4	-3	6	97	-36	-44	11
2020-08-21	219	4	1.1	321	13933	60.65	115.14	59.85	-10	4	111	-34	-43	11
2020-08-22	241	2	1.11	316	14059	60.65	125.93	36.18	-15	-5	96	-23	-10	1
2020-08-23	145	2	1.13	317	14115	60.65	107.12	56.6	-16	-9	76	-26	2	-2
2020-08-24	123	5	1.15	321	14049	60.65	100.84	53.51	-5	5	132	-36	-42	9
2020-08-25	192	4	1.18	325	13963	60.65	96.39	47.2	-4	6	129	-34	-42	9
2020-08-26	362	2	1.21	311	13898	60.65	96.17	45.01	-5	4	137	-33	-41	9
2020-08-27	399	2	1.22	317	13991	60.65	88.59	49.53	-4	4	126	-34	-41	9
2020-08-28	401	6	1.23	334	14253	60.65	95.53	49.45	-12	4	88	-34	-41	10
2020-08-29	374	3	1.23	324	14331	60.65	98.39	23.19	-16	-5	63	-25	-10	1
2020-08-30	320	1	1.23	341	14309	60.65	82.04	31.88	-16	-9	50	-26	3	-1
2020-08-31	244	3	1.23	349	14561	60.65	63.08	40.8	-6	6	78	-33	-37	9
2020-09-01	231	2	1.23	350	14705	60.65	67.58	40.58	-5	8	68	-30	-34	8
2020-09-02	390	3	1.23	337	14956	60.65	69.36	40.48	-6	3	92	-30	-33	7
2020-09-03	418	2	1.23	334	15266	60.65	68.99	50.33	-5	2	102	-31	-34	7
2020-09-04	406	4	1.24	339	15381	60.65	87.7	55.46	-12	1	78	-31	-33	8
2020-09-05	486	5	1.25	345	15649	60.65	94.67	26.4	-15	-5	73	-22	-8	1
2020-09-06	315	2	1.25	354	15824	60.65	83.33	41.22	-16	-7	61	-25	1	-2
2020-09-07	249	3	1.26	381	15828	60.65	65.96	39.03	-8	3	78	-32	-33	8
2020-09-08	388	3	1.27	394	16136	60.65	63.22	39.26	-6	6	73	-30	-32	8
2020-09-09	646	3	1.28	391	16649	60.65	61.33	32.52	-8	3	80	-29	-31	7
2020-09-10	585	3	1.28	406	17051	60.65	58.76	40.88	-6	3	83	-29	-31	6
2020-09-11	687	3	1.28	404	17739	60.65	69.45	38.78	-12	0	68	-29	-31	6
2020-09-12	497	5	1.28	438	18111	60.65	69.51	12.14	-16	-5	65	-23	-6	0
2020-09-13	673	7	1.28	452	18483	60.65	53.36	19.61	-18	-8	35	-27	1	-1
2020-09-14	613	4	1.27	477	19015	60.65	41.23	17.68	-10	1	45	-31	-27	8
2020-09-15	425	4	1.25	478	19388	62.04	36.81	21.22	-10	2	38	-30	-27	8
2020-09-16	605	3	1.24	482	19694	62.04	42.91	17.37	-7	5	44	-27	-27	7
2020-09-17	770	10	1.23	480	19940	62.04	41.19	16.06	-10	2	26	-30	-28	7
2020-09-18	780	6	1.22	465	19916	58.33	42.3	18.77	-20	-4	2	-32	-27	8
2020-09-19	849	5	1.22	497	19865	58.33	39.57	0	-21	-5	-4	-30	-7	6
2020-09-20	552	13	1.21	511	19722	58.33	28.18	6.73	-21	-7	0	-31	0	5
2020-09-21	623	8	1.2	518	19790	58.33	23.99	5.99	-12	0	29	-30	-27	7
2020-09-22	463	5	1.19	546	19805	58.33	25.15	4.13	-14	2	17	-29	-25	7
2020-09-23	802	3	1.18	571	19650	58.33	24.05	4.99	-15	2	17	-28	-23	7
2020-09-24	691	3	1.17	588	19599	58.33	22.77	15.14	-15	1	20	-29	-24	7
2020-09-25	899	5	1.17	624	19904	58.33	32.75	18.37	-19	0	12	-29	-23	7
2020-09-26	884	8	1.17	615	20055	58.33	35.51	-4.52	-22	-4	5	-27	-4	5
2020-09-27	665	9	1.17	635	20100	58.33	23.02	0.45	-23	-9	1	-30	-1	5
2020-09-28	425	4	1.17	659	20153	58.33	18.17	0.53	-16	3	11	-31	-21	8
2020-09-29	688	6	1.18	661	20543	58.33	17.9	0.11	-14	4	14	-27	-21	7
2020-09-30	825	8	1.18	666	21048	58.33	17.33	3.03	-12	7	17	-23	-21	5
2020-10-01	854	6	1.19	682	21504	58.33	20.66	8.26	-12	7	13	-25	-19	6
2020-10-02	888	6	1.2	682	21568	58.33	36.52	24.62	-19	3	-9	-26	-20	7
2020-10-03	963	12	1.22	668	21620	58.33	46.49	5.29	-17	1	8	-23	-7	3
2020-10-04	904	10	1.23	682	21688	58.33	32.44	-0.16	-17	-6	3	-30	-6	4
2020-10-05	734	13	1.24	701	20479	58.33	31.5	8.83	-21	-5	32	-50	-73	20
2020-10-06	427	14	1.25	732	19999	58.33	17.51	4.92	-15	4	7	-24	-21	6
2020-10-07	944	8	1.28	764	20423	58.33	15.48	3	-14	2	23	-23	-18	6
2020-10-08	1278	10	1.3	801	20882	58.33	15.62	15.26	-12	5	23	-25	-19	6
2020-10-09	1394	12	1.33	811	21489	58.33	30.11	28.45	-18	1	15	-25	-18	6
2020-10-10	1646	5	1.35	831	21989	58.33	39.56	4.17	-19	-4	23	-24	-4	5
2020-10-11	1090	13	1.36	843	22214	58.33	25.92	5.7	-21	-7	15	-28	-2	5
2020-10-12	1249	14	1.38	877	23864	58.33	18.13	-7.76	-15	2	19	-28	-18	7
2020-10-13	1208	16	1.39	916	25039	58.33	5.92	-6.95	-17	1	4	-27	-17	7
2020-10-14	2072	7	1.4	957	25447	58.33	5.67	-11.08	-17	1	7	-25	-16	7
2020-10-15	2101	11	1.4	993	25933	58.33	4.14	-4.53	-16	3	9	-26	-16	7
2020-10-16	2608	21	1.41	1015	26452	58.33	12.52	-6.51	-20	4	4	-26	-15	7
2020-10-17	2153	13	1.4	1012	26828	58.33	8.9	-24.62	-24	-3	-3	-28	-5	7
2020-10-18	1856	19	1.39	1086	27064	58.33	0.12	-32.26	-27	-10	-5	-33	-4	6
2020-10-19	1949	17	1.39	1174	27548	58.33	-6.48	-34.81	-28	-5	-26	-35	-17	10
2020-10-20	1876	15	1.39	1237	27919	58.33	-11.36	-20.98	-28	-6	-37	-36	-18	11
2020-10-21	2535	16	1.38	1272	28193	58.33	-6.77	-21.42	-19	3	-10	-29	-15	9
2020-10-22	3270	16	1.38	1365	28439	58.33	-4.44	-10.52	-17	2	0	-29	-15	8
2020-10-23	2899	31	1.37	1418	28599	63.89	7.53	-16.37	-21	5	-2	-27	-15	8
2020-10-24	3669	21	1.37	1455	28907	69.44	1.54	-38.94	-26	-3	-19	-32	-6	8
2020-10-25	2577	19	1.36	1574	29242	69.44	-10.86	-18.49	-35	-14	-47	-41	-8	9
2020-10-26	2447	27	1.36	1672	29460	69.44	-9.54	-22.41	-20	0	-7	-32	-16	9
2020-10-27	3299	28	1.35	1747	29759	69.44	-8.15	-21.49	-21	0	-18	-31	-16	9
2020-10-28	3960	24	1.34	1794	30124	69.44	-5.7	-22.09	-17	3	-4	-29	-15	8
2020-10-29	4224	33	1.33	1834	30748	69.44	-1.24	-30.74	-15	6	6	-27	-15	7
2020-10-30	4656	40	1.31	1927	31457	80.56	-22.34	-39.47	-26	2	-10	-36	-17	11
2020-10-31	4007	39	1.3	1972	32279	80.56	-40.39	-55.9	-35	-6	-27	-43	-8	12
2020-11-01	3062	37	1.29	2122	33017	80.56	-50.31	-46.15	-44	-20	-47	-51	-13	13
2020-11-02	2506	46	1.29	2255	33331	80.56	-34.88	-35.42	-27	-3	-23	-40	-18	12
2020-11-03	2596	45	1.29	2349	34092	80.56	-22.01	-39.09	-20	1	-18	-34	-17	10
2020-11-04	7497	59	1.3	2337	34834	69.44	-22.8	-44.53	-21	0	-17	-33	-17	10
2020-11-05	4410	46	1.28	2362	35519	69.44	-25.38	-44.16	-22	-1	-23	-36	-18	11
2020-11-06	5550	52	1.27	2425	36078	63.89	-18.16	-38.55	-30	-3	-36	-39	-19	13
2020-11-07	6640	56	1.26	2420	36344	63.89	-20.58	-57.62	-30	-5	-37	-39	-10	10
2020-11-08	5784	48	1.25	2522	36274	63.89	-37.62	-45.67	-37	-16	-48	-46	-12	10
2020-11-09	4096	63	1.23	2651	36688	63.89	-32.05	-44.1	-24	-1	-19	-38	-19	12
2020-11-10	3817	62	1.21	2742	36638	63.89	-29.41	-44.29	-22	0	-15	-35	-18	11
2020-11-11	4935	82	1.19	2785	36929	63.89	-29.74	-45.26	-22	1	-12	-34	-19	11
2020-11-12	5839	78	1.18	2794	37271	63.89	-30.24	-39.2	-20	1	-8	-36	-19	11
2020-11-13	6653	69	1.18	2799	38275	63.89	-21.67	-65.69	-24	11	-18	-35	-19	11
2020-11-14	6602	55	1.17	2798	38328	63.89	-50.08	-69.95	-56	-33	-55	-60	-23	18
2020-11-15	6035	76	1.16	2929	38468	63.89	-53.46	-48.09	-57	-40	-56	-62	-26	16
2020-11-16	8371	91	1.15	3040	39061	63.89	-30.01	-45.95	-23	1	-14	-37	-18	11
2020-11-17	4452	81	1.12	3028	39663	63.89	-30.29	-46.91	-22	-1	-16	-36	-18	11
2020-11-18	5891	79	1.09	3051	40394	63.89	-29.5	-44.67	-22	-3	-13	-35	-18	11
2020-11-19	6994	69	1.06	3017	40849	63.89	-28.02	-38.68	-19	1	-9	-36	-19	11
2020-11-20	6489	61	1.04	3079	40422	63.89	-17.05	-65.26	-22	9	-16	-35	-18	11
2020-11-21	6472	62	1.02	3025	40567	63.89	-48.68	-70.48	-53	-31	-43	-56	-23	17
2020-11-22	4788	73	1.01	3151	40999	63.89	-52.87	-50.25	-53	-35	-45	-58	-26	15
2020-11-23	4044	74	0.99	3241	40475	63.89	-32.59	-49.53	-20	4	-18	-38	-18	10
2020-11-24	3919	85	0.97	3275	40776	63.89	-31.93	-54.02	-20	2	-23	-37	-18	11
2020-11-25	5290	71	0.95	3251	40469	63.89	-31.61	-49.62	-23	-2	-33	-39	-18	12
2020-11-26	6383	82	0.94	3192	40073	63.89	-29.65	-41.6	-19	3	-24	-37	-18	11
2020-11-27	5444	67	0.93	3208	39861	75	-17.01	-69.08	-19	10	-21	-33	-18	9
2020-11-28	4868	87	0.92	3155	39414	75	-55.78	-74.02	-50	-28	-54	-57	-20	17
2020-11-29	4093	64	0.91	3245	38099	75	-61.31	-63.35	-51	-33	-60	-62	-24	16
2020-11-30	3262	78	0.9	3342	37878	75	-49.08	-68.09	-30	-7	-30	-55	-49	22
2020-12-01	2401	72	0.9	3275	34554	75	-54.9	-44.52	-44	-24	-21	-67	-75	33
2020-12-02	3384	68	0.89	3338	33193	63.89	-22.94	-45.49	-11	15	-11	-28	-15	8
2020-12-03	3772	79	0.9	3330	33048	63.89	-25.88	-50.17	-12	11	-15	-33	-16	9
2020-12-04	4935	79	0.91	3295	32804	75	-14.23	-67.65	-24	7	-39	-37	-17	11
2020-12-05	6087	73	0.92	3229	32257	75	-51.2	-73.26	-48	-24	-54	-56	-18	17
2020-12-06	3834	87	0.92	3268	32091	75	-59.63	-61.56	-50	-32	-64	-61	-22	16
2020-12-07	2597	78	0.92	3367	32475	75	-45.54	-70.83	-28	-6	-37	-56	-49	22
2020-12-08	2905	81	0.92	3263	32754	75	-54.61	-45.94	-45	-24	-42	-69	-75	34
2020-12-09	4097	70	0.92	3332	32343	63.89	-20.49	-54.14	-12	12	-21	-30	-15	8
2020-12-10	3134	86	0.92	3304	32061	63.89	-25.19	-43.87	-17	4	-32	-36	-16	10
2020-12-11	5080	95	0.94	3230	31484	63.89	-15.2	-60.11	-22	6	-34	-35	-17	11
2020-12-12	4413	88	0.95	3093	31483	63.89	-38.98	-67.4	-39	-18	-40	-46	-12	13
2020-12-13	4044	98	0.95	3157	31714	63.89	-47.33	-47.55	-42	-25	-55	-51	-16	12
2020-12-14	2194	90	0.95	3254	31392	63.89	-22.64	-44.38	-15	6	-28	-35	-16	10
2020-12-15	2638	84	0.96	3206	33662	63.89	-26.53	-45	-13	7	-22	-32	-16	9
2020-12-16	4720	82	0.96	3181	34779	63.89	-23.58	-41.46	-13	8	-23	-32	-15	9
2020-12-17	4320	87	0.96	3142	34902	63.89	-20.75	-36.01	-8	12	-7	-29	-16	8
2020-12-18	4336	75	0.97	3061	35493	63.89	-7.74	-57.69	-15	11	-21	-28	-16	9
2020-12-19	3835	86	0.97	2973	36030	63.89	-31.87	-62.56	-36	-15	-39	-39	-13	12
2020-12-20	3334	71	0.98	3027	36171	63.89	-40.27	-35.23	-34	-17	-36	-42	-13	11
2020-12-21	2099	57	0.99	3158	37295	63.89	-9.26	-35.21	-1	24	-12	-32	-30	11
2020-12-22	2436	63	0.99	3095	38895	63.89	-8.07	-42.19	2	27	0	-29	-32	10
2020-12-23	4602	89	1	2990	41329	65.74	-10.65	-66.16	3	41	-7	-30	-35	10
2020-12-24	4378	70	1.01	2853	40034	65.74	-46.39	-74.99	-16	19	-9	-49	-64	16
2020-12-25	4146	65	1.03	2754	35074	65.74	-55.77	-55.64	-77	-84	-26	-76	-86	30
2020-12-26	1214	78	1.04	2790	33396	65.74	-30.62	-61.13	-44	-31	-17	-47	-32	14
2020-12-27	1577	63	1.07	2870	33262	63.89	-35.57	-29.72	-45	-32	-43	-49	-19	12
2020-12-28	2093	58	1.11	2967	32335	63.89	-6.93	-28.64	-8	11	-15	-40	-42	16
2020-12-29	3336	74	1.16	2930	31150	63.89	-7.63	-26.88	-7	13	-14	-39	-42	16
2020-12-30	6049	79	1.2	2896	29047	63.89	-0.5	-43.86	-1	35	4	-35	-41	13
2020-12-31	7627	76	1.23	2840	29488	76.85	-32.07	-74.4	-19	29	-19	-51	-57	19
2021-01-01	6951	66	1.24	2806	30222	76.85	-60.31	-62.48	-83	-87	-51	-81	-87	40
2021-01-02	3241	73	1.25	2858	32049	76.85	-44.77	-66.25	-58	-36	-42	-54	-36	20
2021-01-03	3384	73	1.27	3044	32538	76.85	-45.58	-44.18	-54	-36	-48	-48	-22	15
2021-01-04	4369	78	1.29	3171	34108	58.33	-22.45	-40.83	-15	12	-23	-34	-18	10
2021-01-05	4956	90	1.31	3260	35656	58.33	-24.74	-46.39	-17	6	-21	-34	-17	10
2021-01-06	10027	91	1.33	3293	37262	58.33	-25.98	-46.47	-18	4	-23	-34	-17	11
2021-01-07	9927	95	1.34	3333	39848	58.33	-29.38	-41.67	-18	3	-21	-36	-17	11
2021-01-08	10176	118	1.33	3451	45888	63.89	-19.66	-65.53	-23	10	-31	-37	-17	12
2021-01-09	9478	111	1.32	3555	47468	75	-50.47	-67.99	-57	-34	-58	-56	-23	19
2021-01-10	7502	102	1.3	3770	48056	75	-54.11	-45.85	-56	-37	-57	-56	-23	16
2021-01-11	5604	122	1.29	3983	48431	63.89	-28.79	-46.63	-16	12	-22	-38	-17	10
2021-01-12	7259	155	1.28	4043	48791	63.89	-29.63	-43.28	-17	6	-23	-38	-18	10
2021-01-13	10556	156	1.27	4240	49230	63.89	-25.25	-53.82	-15	6	-16	-36	-19	8
2021-01-14	10698	148	1.26	4368	49988	63.89	-37.48	-65.98	-20	2	-23	-42	-23	10
2021-01-15	10663	159	1.25	4560	50887	65.74	-51.1	-69.9	-60	-15	-44	-54	-32	18
2021-01-16	10947	166	1.24	4653	51886	65.74	-61.02	-67.11	-70	-33	-56	-64	-36	19
2021-01-17	10385	152	1.23	4889	52774	65.74	-60.67	-66.51	-71	-41	-57	-64	-35	17
2021-01-18	6702	167	1.22	5165	53560	65.74	-52.44	-68.52	-56	-16	-35	-54	-33	17
2021-01-19	10455	218	1.21	5291	55542	65.74	-53.17	-70.61	-59	-17	-48	-56	-34	18
2021-01-20	14647	219	1.19	5493	57922	69.44	-55.32	-71.25	-62	-22	-52	-57	-35	19
2021-01-21	13544	221	1.17	5630	59446	69.44	-54.78	-69.64	-61	-17	-53	-58	-36	20
2021-01-22	13987	234	1.15	5779	61525	87.96	-52.16	-76.36	-66	-17	-57	-62	-48	26
2021-01-23	15333	274	1.13	5922	63284	87.96	-65.8	-67.42	-78	-43	-77	-72	-43	24
2021-01-24	11721	275	1.11	6117	64301	87.96	-63.37	-72.54	-74	-37	-68	-68	-39	17
2021-01-25	6923	252	1.08	6420	64638	76.85	-56.6	-71.75	-64	-25	-58	-66	-49	25
2021-01-26	10765	291	1.05	6472	64994	76.85	-56.22	-70.53	-64	-23	-57	-65	-50	25
2021-01-27	15073	293	1.02	6603	64428	76.85	-56.58	-71.04	-63	-22	-48	-63	-49	24
2021-01-28	16432	303	0.99	6565	64278	76.85	-55.83	-69.45	-61	-17	-48	-63	-49	24
2021-01-29	13200	278	0.95	6627	63013	87.96	-53.06	-73.98	-64	-14	-56	-63	-48	26
2021-01-30	12435	293	0.91	6544	61359	87.96	-64.49	-80.35	-73	-34	-66	-68	-40	21
2021-01-31	9498	303	0.88	6694	59545	87.96	-69.23	-69.71	-78	-45	-78	-74	-41	20
2021-02-01	5805	275	0.83	6869	58375	76.85	-54.63	-70.2	-60	-15	-53	-64	-47	23
2021-02-02	5540	260	0.79	6775	56002	76.85	-54.04	-69.89	-60	-16	-53	-64	-48	24
2021-02-03	9083	240	0.76	6684	53409	76.85	-55.07	-70.05	-61	-18	-47	-63	-48	23
2021-02-04	7914	225	0.72	6496	50640	76.85	-54.93	-69.18	-61	-17	-49	-63	-48	23
2021-02-05	6916	258	0.69	6412	47985	87.96	-50.3	-74.43	-63	-15	-56	-63	-48	25
2021-02-06	6132	214	0.67	6158	44965	87.96	-64.2	-79.26	-73	-34	-68	-69	-39	20
2021-02-07	3508	204	0.64	6248	43459	87.96	-68.97	-71.75	-77	-42	-74	-73	-39	18
2021-02-08	2505	196	0.62	6344	41681	76.85	-55.61	-73.47	-59	-16	-51	-63	-47	22
2021-02-09	2583	203	0.59	6070	38924	76.85	-56.31	-70.34	-61	-17	-57	-64	-48	24
2021-02-10	4387	161	0.57	5829	36670	76.85	-53.11	-72.28	-60	-15	-49	-62	-46	22
2021-02-11	3480	167	0.56	5570	34807	76.85	-53.66	-65.56	-60	-15	-52	-64	-47	23
2021-02-12	2854	149	0.54	5230	33254	87.96	-46.13	-67.98	-60	-7	-42	-60	-45	23
2021-02-13	2856	149	0.54	4850	31986	87.96	-58.12	-68.31	-69	-26	-51	-65	-35	18
2021-02-14	1677	138	0.53	4826	31560	87.96	-58.57	-66.39	-68	-30	-48	-66	-32	15
2021-02-15	1303	90	0.53	4832	31305	76.85	-50.04	-69.55	-56	-8	-33	-61	-48	21
2021-02-16	1502	111	0.52	4482	30360	76.85	-54.8	-67.77	-62	-15	-45	-66	-63	28
2021-02-17	2324	127	0.51	4137	29893	76.85	-50.37	-69	-58	-11	-43	-60	-45	21
2021-02-18	1944	105	0.51	3819	29413	76.85	-50.89	-67.42	-58	-11	-44	-61	-45	22
2021-02-19	1940	67	0.51	3584	28718	87.96	-46.26	-79.33	-60	-5	-50	-60	-44	23
2021-02-20	1570	76	0.52	3284	28770	87.96	-62.56	-74.47	-74	-35	-76	-72	-36	21
2021-02-21	1186	65	0.52	3316	28592	87.96	-64.63	-65.02	-72	-34	-61	-68	-32	16
2021-02-22	549	61	0.52	3322	28330	76.85	-50.1	-67.16	-55	-9	-35	-60	-43	20
2021-02-23	1032	63	0.53	3012	28257	76.85	-50.37	-64.73	-56	-8	-39	-59	-44	20
2021-02-24	1480	50	0.53	2767	27812	76.85	-49.17	-68.08	-56	-9	-29	-58	-43	20
2021-02-25	1160	49	0.53	2613	27382	76.85	-50.08	-63.75	-56	-7	-41	-60	-44	21
2021-02-26	1027	58	0.54	2404	27242	87.96	-43.47	-65.49	-56	1	-42	-58	-42	22
2021-02-27	1071	33	0.55	2180	27032	87.96	-54.91	-67.56	-65	-19	-41	-60	-29	15
2021-02-28	718	41	0.56	2165	27116	87.96	-59.89	-64.2	-67	-25	-40	-61	-27	13
2021-03-01	394	34	0.58	2167	26451	76.85	-46.26	-62.84	-53	-3	-36	-58	-42	19
2021-03-02	691	38	0.58	1997	26187	76.85	-46.62	-61.54	-54	-3	-34	-57	-42	20
2021-03-03	979	41	0.6	1827	25924	76.85	-45.27	-67.35	-53	-4	-25	-56	-42	19
2021-03-04	830	28	0.61	1708	25510	76.85	-46.7	-61.33	-55	-5	-40	-59	-43	20
2021-03-05	949	28	0.62	1583	24900	87.96	-40.3	-60.52	-55	1	-37	-56	-42	21
2021-03-06	1007	26	0.64	1416	24830	87.96	-50.79	-66.27	-63	-18	-34	-59	-29	15
2021-03-07	682	28	0.65	1414	24538	87.96	-57.65	-63.06	-67	-25	-44	-63	-27	13
2021-03-08	365	25	0.66	1403	24347	76.85	-45.41	-62.43	-49	4	-32	-57	-41	19
2021-03-09	847	30	0.66	1278	23601	76.85	-45.63	-63.08	-51	-1	-27	-56	-42	19
2021-03-10	642	22	0.66	1201	23207	76.85	-44.79	-65.72	-52	-2	-23	-55	-41	19
2021-03-13	564	19	0.69	980	22636	87.96	-51.39	-66.77	-63	-17	-39	-59	-27	15
2021-03-14	541	15	0.7	976	22680	87.96	-55.19	-60.83	-66	-23	-38	-60	-23	13
2021-03-15	256	10	0.71	996	22841	69.44	-41.72	-57.04	-42	4	-15	-51	-34	15
2021-03-16	384	13	0.72	955	25252	69.44	-38.77	-56.04	-42	5	-13	-50	-35	15
2021-03-17	673	15	0.73	856	28320	69.44	-37.68	-58.03	-42	4	-5	-48	-33	15
2021-03-18	485	21	0.74	828	32404	69.44	-38.08	-55.18	-41	9	-9	-49	-34	16
2021-03-19	568	11	0.76	789	36147	80.56	-30.2	-59.49	-43	13	-16	-48	-33	16
2021-03-20	457	8	0.77	744	37932	80.56	-47.27	-65.41	-58	-10	-29	-55	-21	14
2021-03-21	450	6	0.79	765	38010	80.56	-52.63	-58.08	-61	-19	-27	-57	-19	12
2021-03-22	248	16	0.8	771	38561	69.44	-39.49	-57.75	-42	6	-11	-50	-34	15
2021-03-23	434	10	0.82	743	37105	69.44	-38.85	-56.11	-42	5	-13	-49	-34	15
2021-03-24	575	11	0.83	712	34413	69.44	-37.11	-58.09	-42	5	-8	-48	-33	15
2021-03-25	423	9	0.84	695	30781	69.44	-34.38	-56.13	-40	9	-8	-48	-34	15
2021-03-26	488	5	0.85	669	27447	80.56	-37.66	-61.58	-47	10	-23	-50	-34	17
2021-03-27	344	8	0.87	618	25825	80.56	-51.62	-65.94	-58	-8	-33	-55	-20	14
2021-03-28	365	10	0.89	633	25910	80.56	-56.34	-57.81	-63	-23	-34	-58	-19	13
2021-03-29	309	6	0.91	623	25897	80.56	-43.67	-55.75	-43	4	-17	-52	-35	16
2021-03-30	388	2	0.93	584	25617	80.56	-41.83	-55.55	-42	8	-20	-50	-35	16
2021-03-31	618	3	0.94	558	25563	80.56	-38.92	-58.75	-39	14	-5	-46	-35	14
2021-04-01	592	11	0.96	538	25744	80.56	-40.02	-62.23	-35	28	-18	-47	-37	15
2021-04-02	548	9	0.96	513	23569	80.56	-53.07	-62.91	-61	-1	-22	-67	-72	34
2021-04-03	280	7	0.97	512	23708	80.56	-53.66	-66.65	-55	3	-31	-55	-26	15
2021-04-04	193	4	0.99	517	23931	80.56	-55.71	-45.06	-68	-49	-36	-59	-18	12
2021-04-05	159	6	1.02	536	28082	65.74	-29.47	-42.08	-27	15	10	-43	-36	13
2021-04-06	874	2	1.05	504	33001	65.74	-21.89	-40.95	-26	13	4	-40	-27	10
2021-04-07	663	3	1.05	488	37924	65.74	-23.08	-42.02	-27	11	9	-39	-27	10
2021-04-08	602	9	1.05	495	42145	65.74	-23.24	-38.26	-26	17	6	-40	-26	10
2021-04-09	694	5	1.05	486	48607	65.74	-17.16	-51.31	-33	14	-8	-41	-26	11
2021-04-10	601	6	1.04	466	49845	65.74	-26.47	-53.74	-50	-1	-33	-48	-17	11
2021-04-11	566	6	1.04	466	49908	65.74	-26.69	-46.76	-50	-11	-7	-46	-15	7
2021-04-12	271	2	1.02	479	46986	65.74	-28.52	-50.27	-30	10	-8	-43	-25	11
2021-04-13	408	5	1.01	459	43815	65.74	-30.44	-51.5	-33	9	-22	-44	-25	12
2021-04-14	684	8	1.01	447	40714	65.74	-28.99	-46.44	-31	8	-12	-41	-25	11
2021-04-15	501	2	1	423	38399	65.74	-25.98	-33.49	-27	12	-2	-41	-25	11
2021-04-16	553	4	1	429	36527	65.74	-11.04	-38.8	-30	13	5	-38	-24	10
2021-04-17	649	5	0.99	415	36479	65.74	-12.73	-49.55	-44	2	11	-39	-12	8
2021-04-18	441	3	0.99	428	36705	65.74	-18.49	-39.65	-46	-7	9	-41	-10	6
2021-04-19	220	1	0.98	454	42408	70.37	-20.95	-39.4	-16	15	-1	-33	-21	7
2021-04-20	424	5	0.97	429	50330	70.37	-22.39	-46.7	-17	15	-10	-32	-21	8
2021-04-21	610	1	0.97	397	58488	70.37	-22.26	-37.58	-21	10	-24	-34	-21	8
2021-04-22	636	4	0.97	395	66486	70.37	-20.08	-35.84	-15	15	2	-32	-20	7
2021-04-23	506	1	0.96	384	72413	70.37	-7.08	-42.89	-23	13	-24	-34	-21	9
2021-04-24	567	2	0.95	342	73831	70.37	-18.64	-55.29	-43	3	-24	-41	-12	10
2021-04-25	478	6	0.95	348	73839	70.37	-28.22	-42.85	-47	-10	-28	-43	-12	9
2021-04-26	196	0	0.94	365	70232	70.37	-23.39	-38.89	-18	12	-11	-35	-19	8
2021-04-27	353	5	0.93	346	64591	70.37	-19.65	-39.05	-16	14	-4	-32	-19	7
2021-04-28	572	3	0.92	332	58106	70.37	-17.75	-35.4	-15	14	-11	-33	-19	7
2021-04-29	470	1	0.91	324	51826	70.37	-14.38	-23.48	-11	19	2	-31	-19	7
2021-04-30	460	0	0.91	324	48343	72.22	2.75	-26.08	-14	24	0	-28	-18	6
2021-05-01	454	2	0.91	302	46924	72.22	6.53	-37.9	-23	8	6	-31	-20	6
2021-05-02	330	1	0.9	311	47304	72.22	-0.82	-30.55	-16	6	6	-28	0	1
2021-05-03	180	0	0.9	322	47096	72.22	-10.73	-31.71	-11	22	6	-30	-18	6
2021-05-04	258	4	0.9	296	46397	72.22	-11.48	-28.07	-10	21	5	-29	-17	6
2021-05-05	387	2	0.9	297	45813	72.22	-7.63	-28.62	-10	19	11	-27	-16	5
2021-05-06	373	5	0.91	283	45025	72.22	-8.05	-9.5	-9	19	12	-28	-17	6
2021-05-07	377	1	0.93	280	42693	72.22	13.9	-0.22	-13	19	13	-26	-15	5
2021-05-08	406	2	0.94	260	42699	72.22	23.76	-37.11	-16	6	27	-23	-6	2
2021-05-09	324	1	0.95	268	42528	72.22	-2.56	-30.14	-26	-1	-30	-37	-8	6
2021-05-10	158	1	0.97	277	40731	72.22	-8.81	-7	-14	21	-16	-32	-16	7
2021-05-11	268	1	0.98	257	39205	62.04	1.13	-24.25	-8	22	5	-24	-15	6
2021-05-12	485	4	1	248	38427	62.04	-4.24	-23.13	-8	22	6	-24	-16	6
2021-05-13	436	1	1.01	244	37237	62.04	0.94	-7.39	-8	21	-2	-27	-19	7
2021-05-14	450	0	1.03	236	37025	62.04	16.94	-3.68	-10	25	12	-24	-15	5
2021-05-15	469	7	1.04	223	36949	62.04	23.27	-24.88	-17	7	1	-26	-7	4
2021-05-16	334	1	1.05	245	36916	62.04	11.47	-20.01	-19	1	-3	-30	-3	4
2021-05-17	199	2	1.06	246	37467	62.04	0.2	-22.53	-7	25	18	-27	-13	6
2021-05-18	386	2	1.07	233	37409	62.04	0.88	-16.36	-9	22	2	-27	-13	6
2021-05-19	511	2	1.08	211	37493	62.04	3.26	-13.09	-6	23	22	-25	-12	5
2021-05-20	451	1	1.09	208	38111	62.04	7.95	2.06	-3	26	32	-28	-16	6
2021-05-21	559	3	1.1	207	37969	62.04	25.03	14.84	-9	26	16	-24	-12	5
2021-05-22	523	0	1.1	210	38341	62.04	33.68	-8.43	-15	9	16	-25	-4	3
2021-05-23	413	0	1.11	220	38404	62.04	23.04	-0.79	-16	2	15	-28	-2	2
2021-05-24	241	1	1.11	239	38317	62.04	12.3	-0.61	-9	24	7	-29	-14	7
2021-05-25	375	3	1.12	237	38619	62.04	12.21	0.42	-6	25	17	-26	-12	6
2021-05-26	594	1	1.13	233	39478	62.04	12.66	6.78	-4	24	27	-24	-11	5
2021-05-27	572	0	1.13	233	40817	62.04	17.06	30.21	-1	26	29	-25	-11	5
2021-05-28	598	1	1.14	246	42802	62.04	39.75	47.06	-4	29	28	-20	-10	4
2021-05-29	609	0	1.15	244	44196	62.04	52.73	9.51	-10	13	35	-17	-1	2
2021-05-30	445	0	1.15	271	44798	62.04	38.75	13.9	-12	6	34	-21	0	1
2021-05-31	435	2	1.15	283	45818	62.04	21.78	20.89	-1	34	17	-24	-11	5
2021-06-01	445	0	1.15	268	47966	62.04	25.79	24.41	5	36	18	-20	-12	5
2021-06-02	724	1	1.16	264	48823	62.04	37.54	25.86	6	35	29	-17	-11	3
2021-06-03	769	3	1.16	254	46047	62.04	45.82	45.06	-1	20	84	-41	-72	19
2021-06-04	430	0	1.16	267	45068	62.04	52.47	46.45	-3	36	42	-22	-21	7
2021-06-05	573	3	1.17	265	45689	62.04	58.96	12.6	-10	11	51	-17	-4	2
2021-06-06	612	2	1.18	265	45767	62.04	50.16	13.14	-13	5	39	-20	0	0
2021-06-07	388	2	1.19	291	45622	62.04	26.45	14.7	-1	32	34	-25	-13	5
2021-06-08	598	1	1.2	296	44932	62.04	28.03	18.52	3	35	35	-23	-12	5
2021-06-09	890	0	1.21	307	44440	62.04	42.51	16.43	9	38	55	-16	-12	2
2021-06-10	910	6	1.22	295	43420	62.04	49.57	32.6	-4	17	118	-41	-71	17
2021-06-11	519	1	1.23	306	42682	62.04	48.53	35.16	-4	36	52	-25	-24	7
2021-06-12	789	1	1.25	300	41467	62.04	53.2	3.87	-13	12	46	-20	-6	2
2021-06-13	707	2	1.27	325	41132	62.04	49.47	12.19	-16	4	30	-21	0	-1
2021-06-14	625	0	1.28	340	41270	62.04	24.25	12.06	-3	28	31	-23	-11	5
2021-06-15	973	2	1.3	346	41518	62.04	18.2	13.71	-5	22	18	-24	-11	6
2021-06-16	1350	6	1.31	351	41732	62.04	22.63	13.43	-1	29	27	-21	-11	5
2021-06-17	1233	2	1.31	364	47180	62.04	25.18	22.09	-4	25	9	-25	-13	6
2021-06-18	1298	4	1.31	391	51212	70.37	32.93	23.05	-9	24	8	-25	-13	6
2021-06-19	1183	1	1.3	389	52333	70.37	27.71	3.98	-18	10	-1	-27	-2	4
2021-06-20	941	3	1.3	405	52642	70.37	22.2	20.89	-20	3	-15	-30	-3	6
2021-06-21	756	3	1.3	443	53570	62.04	24.1	20.53	-5	25	19	-26	-16	7
2021-06-22	1020	6	1.3	450	55013	62.04	25.39	23.51	-2	28	25	-24	-16	6
2021-06-23	1497	3	1.3	437	57025	62.04	27.44	17.23	-1	30	42	-22	-16	4
2021-06-24	1556	2	1.31	427	56973	62.04	32.5	33.19	-1	24	67	-28	-32	9
2021-06-25	1604	2	1.32	431	57358	70.37	50.79	23.1	-4	28	52	-25	-21	6
2021-06-26	1568	2	1.32	447	58213	70.37	45.82	2.79	-13	15	39	-23	-3	2
2021-06-27	1496	1	1.33	477	58597	70.37	30.47	21.68	-18	9	13	-27	0	3
2021-06-28	902	2	1.33	502	58708	63.89	26.48	18.21	-2	26	29	-26	-20	6
2021-06-29	1746	6	1.34	492	58376	63.89	25.69	20.91	-1	25	28	-26	-23	6
2021-06-30	2362	4	1.34	504	58139	63.89	28.7	31.38	3	32	38	-20	-19	4
2021-07-01	2449	5	1.34	509	60066	63.89	40.31	32.23	5	35	47	-20	-20	6
2021-07-02	2436	7	1.34	532	61249	74.07	46.25	29.54	-4	31	33	-24	-19	7
2021-07-03	2605	4	1.33	543	61769	74.07	44.34	10.97	-13	21	27	-22	-3	4
2021-07-04	2041	0	1.32	567	62173	74.07	37.13	33.33	-14	12	26	-24	-1	3
2021-07-05	1483	5	1.31	613	62894	65.74	40.27	36.01	1	34	30	-23	-20	7
2021-07-06	2170	1	1.3	613	63037	65.74	37.12	32.05	3	34	34	-22	-20	7
2021-07-07	3285	8	1.29	603	62579	65.74	37.51	35.36	4	34	49	-20	-20	7
2021-07-08	3269	9	1.28	599	61773	65.74	44.3	39.44	8	39	62	-20	-21	6
2021-07-09	3194	7	1.27	617	62314	63.89	57.17	28.2	-2	35	55	-21	-22	6
2021-07-10	3162	6	1.25	632	62360	63.89	62.2	11.31	-13	21	61	-17	-3	1
2021-07-11	2323	8	1.24	672	62285	63.89	45.58	37.41	-16	14	35	-23	0	1
2021-07-12	1782	8	1.22	729	62653	63.89	47.07	42.51	3	37	49	-23	-25	8
2021-07-13	2650	9	1.21	742	63302	63.89	50.35	41.14	5	36	57	-21	-24	7
2021-07-14	4153	9	1.2	734	63966	63.89	55.56	42.4	6	34	78	-19	-24	6
2021-07-15	3641	5	1.18	774	64520	63.89	55.43	45.5	8	36	88	-20	-24	6
2021-07-16	3547	7	1.17	778	65297	63.89	71.62	40.36	-2	35	77	-20	-24	6
2021-07-17	3677	5	1.15	780	66020	63.89	82.05	27.26	-13	21	74	-17	-4	0
2021-07-18	3261	8	1.14	805	66458	63.89	68.69	55.88	-13	15	45	-21	0	0
2021-07-19	1855	8	1.12	851	67166	63.89	67.59	61.28	6	40	62	-20	-27	7
2021-07-20	2706	4	1.1	854	67197	63.89	66.62	58.42	7	39	66	-20	-26	8
2021-07-21	4376	13	1.08	867	66863	63.89	69.18	56.05	8	37	85	-18	-26	6
2021-07-22	3622	16	1.06	860	66664	63.89	73.26	61.02	10	39	87	-20	-26	7
2021-07-23	3794	16	1.04	855	66547	63.89	83.49	61.17	0	38	71	-20	-25	7
2021-07-24	3396	20	1.03	835	66262	63.89	88.01	45.49	-10	22	68	-13	-3	1
2021-07-25	2625	8	1.01	879	66006	63.89	80.2	72.31	-13	15	33	-19	1	2
2021-07-26	1610	9	0.99	919	65804	63.89	86.76	77.94	10	41	89	-21	-28	7
2021-07-27	2316	6	0.97	928	64752	63.89	90.35	73.44	10	39	94	-19	-27	7
2021-07-28	3452	13	0.96	934	63980	63.89	91.46	68.07	13	40	108	-18	-27	6
2021-07-29	3009	10	0.95	954	63579	63.89	91.24	76.56	16	44	107	-18	-27	6
2021-07-30	2595	14	0.94	924	63325	63.89	108.28	81.33	6	45	82	-17	-26	6
2021-07-31	2590	17	0.94	895	63918	63.89	124.8	72.48	-3	31	64	-6	-2	0
2021-08-01	2306	8	0.93	923	63559	58.33	115.79	116.18	1	29	44	-6	3	0
2021-08-02	1190	9	0.93	968	62333	58.33	125.08	121.32	21	53	107	-16	-32	7
2021-08-03	2076	19	0.93	945	61512	58.33	128.85	127.89	21	51	121	-15	-32	7
2021-08-04	3203	15	0.93	919	60734	58.33	137.37	131.77	22	50	130	-14	-32	6
2021-08-05	2581	10	0.93	898	59289	58.33	143.43	141.81	24	52	143	-15	-32	6
2021-08-06	2377	18	0.93	866	58022	58.33	156.61	141.8	12	48	119	-14	-31	6
2021-08-07	2621	17	0.94	838	57080	58.33	165.43	114.67	4	35	93	-1	-3	-1
2021-08-08	1982	10	0.94	849	57035	58.33	155.74	156.94	5	27	88	-1	4	-2
2021-08-09	1094	18	0.95	857	57189	58.33	162.18	160.92	25	57	148	-14	-35	7
2021-08-10	2232	17	0.95	829	57344	58.33	164.19	161.85	25	54	153	-13	-35	6
2021-08-11	2948	12	0.95	785	57106	58.33	169.94	154.79	25	53	167	-12	-35	6
2021-08-12	2708	11	0.95	754	56979	58.33	164.87	154.73	27	54	169	-13	-35	6
2021-08-13	2598	12	0.96	732	56778	58.33	172.68	152.45	13	49	140	-14	-34	6
2021-08-14	2571	12	0.96	727	56936	58.33	187.4	121.25	3	33	108	1	-6	-2
2021-08-15	2217	13	0.96	744	57033	58.33	166.21	166.65	3	24	93	0	5	-3
2021-08-16	1135	11	0.96	768	57365	58.33	175.58	170.38	25	59	160	-14	-42	7
2021-08-17	2118	11	0.96	744	57343	58.33	164.5	168.76	24	55	167	-13	-41	7
2021-08-18	2983	17	0.96	695	57637	58.33	165.88	165.61	23	51	175	-13	-39	7
2021-08-19	2554	12	0.96	688	57355	58.33	162.59	165.5	25	52	177	-14	-40	7
2021-08-20	2507	9	0.96	687	56638	58.33	165.48	148.97	11	48	143	-15	-39	8
2021-08-21	2676	8	0.96	681	55763	58.33	163.98	119.97	1	29	112	0	-7	-1
2021-08-22	2112	9	0.96	708	55409	58.33	145.43	141.07	1	21	90	-3	7	-3
2021-08-23	1126	6	0.95	733	54615	52.78	142.22	141.3	18	50	152	-16	-39	7
2021-08-24	2261	13	0.94	716	53654	52.78	132.18	134.94	17	47	145	-17	-39	8
2021-08-25	3062	16	0.94	688	53057	52.78	130.72	118.27	20	48	145	-14	-38	7
2021-08-26	2552	15	0.92	670	52236	52.78	118.32	118.15	20	46	155	-16	-38	7
2021-08-27	2370	14	0.91	675	51363	52.78	124.19	114.01	7	42	123	-17	-37	8
2021-08-28	2374	8	0.9	657	51012	52.78	124.81	82.3	-1	26	84	-4	-4	0
2021-08-29	1782	10	0.89	698	50896	52.78	102.96	98.33	-1	19	64	-5	10	-2
2021-08-30	1072	9	0.88	705	50664	52.78	89.87	95.43	14	45	100	-17	-33	8
2021-08-31	1908	13	0.87	677	50815	52.78	86.31	111.71	15	47	96	-14	-32	7
2021-09-01	1565	14	0.85	681	50457	52.78	95.24	114.82	15	47	80	-11	-28	6
2021-09-02	2830	9	0.85	695	49784	52.78	91.36	124.91	18	46	100	-13	-27	6
2021-09-03	1822	6	0.83	681	48857	52.78	108.54	128.29	7	40	88	-13	-26	6
2021-09-04	1713	13	0.82	664	47559	52.78	117.59	94.57	1	27	87	0	-1	-1
2021-09-05	1190	13	0.81	665	47162	52.78	102.07	122.7	0	22	67	-2	10	-2
2021-09-06	663	12	0.8	682	45919	52.78	93.56	126.96	12	43	80	-13	-25	6
2021-09-07	1231	6	0.79	650	45269	52.78	88.54	122.9	12	41	66	-14	-25	7
2021-09-08	1778	10	0.78	621	45920	52.78	89.96	118.18	13	43	73	-11	-24	6
2021-09-09	1408	10	0.77	597	47774	52.78	90.47	137.69	14	43	79	-12	-24	6
2021-09-10	1323	7	0.77	569	49576	52.78	106.48	122.31	6	38	76	-10	-23	5
2021-09-11	1223	10	0.77	552	49637	52.78	98.64	79.64	1	25	69	1	2	-1
2021-09-12	911	8	0.77	569	49420	52.78	77.83	98.14	-1	21	49	-1	11	-1
2021-09-13	458	5	0.76	586	52568	52.78	71.17	93.2	7	38	37	-13	-23	7
2021-09-14	1058	6	0.76	551	55938	52.78	65.39	93.14	8	37	28	-12	-23	7
2021-09-15	1247	10	0.76	527	58552	52.78	67.55	98.59	11	39	49	-9	-22	6
2021-09-16	1062	6	0.75	497	59178	52.78	71.38	117.6	14	42	64	-9	-23	4
2021-09-17	1023	7	0.76	474	57924	52.78	86.36	119.26	5	38	46	-9	-22	4
2021-09-18	939	7	0.76	457	57228	52.78	90.67	77.72	1	26	50	-1	1	0
2021-09-19	677	5	0.76	455	57188	52.78	74.53	102.39	-1	22	36	-2	8	0
2021-09-20	272	7	0.76	471	54600	52.78	70.98	102.53	9	37	47	-8	-21	4
2021-09-21	780	11	0.76	455	52219	52.78	74.43	92.75	9	38	49	-9	-20	4
2021-09-22	891	8	0.77	426	50917	52.78	69.04	98.07	9	36	52	-8	-17	3
2021-09-23	885	5	0.77	412	51576	52.78	68.47	117.72	9	38	41	-10	-18	4
2021-09-24	757	9	0.78	410	52846	52.78	82.31	124.12	4	35	40	-8	-17	3
2021-09-25	713	5	0.79	408	52861	52.78	86.9	86.57	-4	22	19	-7	3	2
2021-09-26	599	2	0.8	415	52839	52.78	68.6	96.14	1	25	23	-2	12	0
2021-09-27	230	1	0.81	420	54545	52.78	66.35	93.82	4	32	27	-11	-17	5
2021-09-28	600	7	0.81	399	56571	52.78	66.53	89.79	7	36	29	-9	-17	4
2021-09-29	755	6	0.82	386	56973	52.78	66.65	93.77	8	34	36	-8	-16	3
2021-09-30	749	7	0.84	366	55940	52.78	67.94	142.5	11	40	41	-6	-16	3
2021-10-01	696	4	0.85	357	53352	44.44	99.24	141.82	5	36	32	-4	-16	2
2021-10-02	690	7	0.86	337	53258	44.44	99.42	106.56	-1	25	17	-2	-1	0
2021-10-03	449	7	0.87	342	53756	44.44	81.63	139.46	-1	18	10	-6	2	2
2021-10-04	193	7	0.89	351	50721	44.44	83.2	98.71	17	43	50	-10	-30	4
2021-10-05	730	4	0.9	346	44172	44.44	74.92	113	0	23	52	-33	-72	19
2021-10-06	500	4	0.91	349	41451	44.44	72.94	120.65	7	34	41	-4	-16	2
2021-10-07	731	11	0.93	353	40901	44.44	79.07	156.13	9	35	49	-6	-16	3
2021-10-08	841	8	0.95	332	41168	44.44	108.19	174.95	4	34	40	-6	-15	2
2021-10-09	704	7	0.97	321	40742	44.44	109.99	126.48	1	24	38	1	1	0
2021-10-10	499	7	0.98	334	41052	44.44	91.83	135.02	-1	19	37	1	4	1
2021-10-11	327	7	0.99	356	42267	44.44	86.56	121	7	36	49	-5	-14	3
2021-10-12	719	8	1	345	49131	44.44	84.39	109.52	9	37	44	-5	-13	3
2021-10-13	828	9	1.01	335	51622	44.44	71.03	118.88	6	32	41	-5	-12	2
2021-10-14	777	6	1.01	321	51573	44.44	74.79	144.44	8	33	39	-6	-13	3
2021-10-15	766	7	1.02	301	52529	44.44	95.93	142.68	3	32	32	-4	-12	2
2021-10-16	612	10	1.03	285	52517	44.44	94.45	95.75	-2	21	17	-4	1	1
2021-10-17	465	9	1.04	295	52074	44.44	73.71	112.14	-11	14	-13	-8	2	4
2021-10-18	291	3	1.05	312	50848	44.44	67.72	114.38	2	30	26	-8	-13	4
2021-10-19	832	6	1.07	299	47050	44.44	68.77	111.21	5	31	29	-5	-12	3
2021-10-20	927	3	1.08	286	43455	44.44	73.16	114.36	5	31	26	-4	-12	3
2021-10-21	865	8	1.08	288	41652	44.44	68.81	144.63	8	34	32	-6	-12	3
2021-10-22	930	8	1.09	284	37748	44.44	89.94	155.28	3	33	26	-4	-11	2
2021-10-23	883	4	1.09	274	36835	44.44	95.79	104.35	0	22	26	-2	1	1
2021-10-24	604	4	1.1	269	36204	44.44	68.5	119.42	-5	16	17	-6	3	2
2021-10-25	313	5	1.1	290	35289	44.44	64.96	116.79	3	35	23	-9	-12	4
2021-10-26	829	3	1.11	301	34473	40.74	63.91	114.76	6	36	25	-7	-11	4
2021-10-27	965	3	1.11	316	34045	40.74	65.34	110.37	7	35	33	-5	-10	3
2021-10-28	888	5	1.11	318	32284	40.74	65.29	119.56	9	41	25	-6	-11	3
2021-10-29	844	4	1.12	331	31468	40.74	88.98	133.65	-1	36	-5	-6	-12	4
2021-10-30	911	3	1.13	318	32004	40.74	80.76	123.15	-3	29	-13	-6	-2	2
2021-10-31	763	1	1.15	335	32369	40.74	73.97	97.71	-4	24	-26	-13	0	3
2021-11-01	491	5	1.16	360	29945	40.74	56.54	101.27	0	30	40	-29	-75	18
2021-11-02	450	9	1.17	372	29357	40.74	58.81	107.79	2	36	-2	-5	-12	4
2021-11-03	1074	9	1.19	384	29941	40.74	60.28	113.94	7	37	14	-3	-11	4
2021-11-04	1382	4	1.22	357	30499	40.74	65.16	126.82	9	38	20	-8	-12	3
2021-11-05	1289	9	1.23	345	31270	40.74	78.08	128.93	2	35	12	-5	-11	3
2021-11-06	1197	5	1.25	323	31350	40.74	78.48	77.71	1	26	10	-3	0	2
2021-11-07	1023	5	1.26	341	31402	40.74	55.66	82.44	-2	20	4	-2	1	2
2021-11-08	568	6	1.27	360	34016	40.74	42.84	79.58	4	37	14	-8	-11	4
2021-11-09	1182	8	1.28	361	35004	40.74	42.16	89.75	5	37	13	-7	-10	4
2021-11-10	1654	5	1.29	380	34910	40.74	51.17	106.29	7	37	24	-4	-10	3
2021-11-11	1477	9	1.3	383	35686	40.74	53.34	141.21	8	36	25	-5	-11	3
2021-11-12	1751	3	1.31	411	36220	40.74	76.47	153.74	1	32	15	-7	-14	5
2021-11-13	1816	8	1.32	424	36705	40.74	83.76	83.65	0	24	19	-3	0	1
2021-11-14	1483	15	1.33	465	37489	40.74	53.48	71.76	-3	17	11	-3	-1	2
2021-11-15	974	8	1.33	470	38036	40.74	36.45	66.55	1	32	12	-10	-11	5
2021-11-16	1693	9	1.33	486	39618	40.74	34.5	64.87	4	36	10	-8	-10	4
2021-11-17	2527	9	1.34	514	41675	40.74	37.44	70.01	4	33	16	-7	-10	4
2021-11-18	2398	12	1.34	523	42510	40.74	37.62	110.37	6	34	18	-8	-11	4
2021-11-19	2371	5	1.34	528	45221	40.74	62.56	121.3	2	35	10	-6	-11	4
2021-11-20	2333	10	1.34	544	47286	40.74	64.21	59.78	-3	24	0	-6	0	2
2021-11-21	2499	11	1.34	597	47721	40.74	34.48	51.94	-7	18	-8	-7	-1	3
2021-11-22	1475	18	1.33	628	49972	40.74	24.85	52.48	0	32	0	-13	-11	6
2021-11-23	2560	14	1.33	649	52488	40.74	24.84	52.65	2	34	2	-10	-10	5
2021-11-24	3773	17	1.32	681	55013	40.74	28.69	52.6	4	33	5	-9	-10	4
2021-11-25	3150	15	1.31	691	59252	40.74	26.72	88.06	5	35	-1	-11	-11	5
2021-11-26	3205	8	1.3	705	64206	40.74	51.89	97.09	4	39	2	-7	-11	4
2021-11-27	3364	12	1.29	708	67591	40.74	50.57	34.41	-2	27	-9	-7	0	3
2021-11-28	2897	12	1.28	764	69407	40.74	17.76	31.11	-8	18	-25	-12	-2	4
2021-11-29	1635	13	1.27	809	72539	40.74	16.6	44.52	3	39	-2	-12	-12	6
2021-11-30	2907	11	1.26	833	79371	40.74	29.22	16.44	15	49	13	-7	-11	2
2021-12-01	4670	17	1.25	841	78866	43.52	8.7	30.36	-1	33	4	-36	-70	22
2021-12-02	2898	13	1.24	916	83591	43.52	16.1	70.69	7	48	6	-10	-12	5
2021-12-03	2535	21	1.24	902	93597	43.52	48.15	106.3	1	42	3	-10	-12	5
2021-12-04	5649	22	1.26	879	98952	43.52	53.29	64.34	-2	30	2	-5	0	4
2021-12-05	3786	23	1.25	911	101683	43.52	28.92	65.5	-5	23	-5	-7	-1	4
2021-12-06	2216	14	1.24	948	108554	43.52	33.86	61.04	7	44	14	-11	-12	6
2021-12-07	3417	21	1.23	936	115853	43.52	46.09	16.15	12	46	1	-11	-11	4
2021-12-08	5286	15	1.23	917	118746	43.52	18.63	25.63	3	34	12	-36	-71	22
2021-12-09	3588	23	1.22	961	123250	43.52	17.84	46.97	8	47	-1	-13	-10	5
2021-12-10	3742	16	1.23	947	127476	43.52	34.43	70.95	1	42	-5	-13	-10	6
2021-12-11	5373	19	1.24	952	132648	43.52	44.78	19.67	2	30	15	-1	5	2
2021-12-12	3879	13	1.25	964	134073	43.52	18.36	11.29	-1	24	8	-6	5	3
2021-12-13	2314	15	1.25	994	133561	43.52	10.68	14.05	5	43	1	-14	-8	5
2021-12-14	3591	14	1.26	953	130527	43.52	11.23	14.9	8	45	3	-11	-8	5
2021-12-15	5800	11	1.27	967	138067	43.52	15.54	21.53	11	45	11	-8	-7	4
2021-12-16	5137	19	1.29	952	142065	43.52	21.49	47.12	15	51	13	-8	-8	4
2021-12-17	4644	24	1.31	943	146288	43.52	43.8	63.63	8	47	8	-8	-8	4
2021-12-18	5062	12	1.34	905	148468	43.52	52.77	19.25	7	38	16	6	6	1
2021-12-19	4266	25	1.37	931	149973	43.52	24.23	16.31	6	32	-1	-3	7	2
2021-12-20	2752	18	1.41	943	154048	43.52	28.2	24.38	12	52	-18	-18	-19	8
2021-12-21	5754	16	1.45	904	159954	43.52	34.27	25.3	21	66	-5	-11	-19	6
2021-12-22	8937	11	1.49	909	175556	43.52	36.92	21.39	26	79	9	-8	-21	5
2021-12-23	10549	17	1.53	893	202341	43.52	39.01	-23.02	34	101	18	-8	-29	6
2021-12-24	12943	11	1.56	864	207119	49.07	-11.71	-35.18	-13	62	-18	-39	-65	15
2021-12-25	10016	10	1.57	857	190891	53.7	-25.63	-10.64	-73	-78	-34	-55	-67	11
2021-12-26	3732	13	1.59	878	192451	48.15	7.81	47.29	-34	1	-49	-31	-15	9
2021-12-27	6334	16	1.63	914	204393	48.15	36.79	58.36	6	52	16	-26	-43	15
2021-12-28	17172	19	1.67	936	216603	42.59	43.12	68.33	8	55	15	-24	-42	15
2021-12-29	26867	12	1.69	971	226302	42.59	49.44	71.81	11	62	36	-21	-42	14
2021-12-30	28659	16	1.68	1034	232434	42.59	55.38	58.31	16	85	49	-21	-43	13
2021-12-31	30829	18	1.65	1024	241430	48.15	36.51	5.77	-13	72	33	-36	-61	18
2022-01-01	23290	21	1.61	1023	246422	42.59	4.28	14.94	-64	-75	21	-43	-62	13
2022-01-02	11080	14	1.58	1081	247651	42.59	29.44	19.7	-20	19	1	-18	-9	7
2022-01-03	10554	10	1.56	1167	250086	42.59	19.43	12.5	-7	42	1	-28	-34	15
2022-01-04	25836	15	1.54	1203	250692	42.59	16.92	6.57	-9	40	-16	-30	-33	16
2022-01-05	39570	14	1.53	1251	243132	42.59	14.84	13.61	-10	37	-13	-31	-32	15
2022-01-06	39074	25	1.5	1311	227630	42.59	14.96	22.21	-4	42	5	-30	-32	15
2022-01-07	38734	17	1.47	1353	226219	42.59	25.01	20.66	-12	35	0	-30	-30	16
2022-01-08	35643	20	1.44	1388	245689	42.59	27.1	-13.84	-15	25	-3	-20	-5	8
2022-01-09	26419	22	1.41	1449	248120	42.59	6.29	-2.11	-23	12	-33	-26	-4	9
2022-01-10	20212	20	1.38	1588	246857	38.89	4.63	3.23	-3	41	-12	-23	-16	10
2022-01-11	33340	28	1.36	1564	242828	38.89	6.93	5.06	-1	39	-2	-22	-15	9
2022-01-12	40945	20	1.33	1635	240769	38.89	5.6	4.01	-3	36	3	-22	-15	9
2022-01-13	40134	22	1.31	1699	238949	38.89	6.54	26.95	-1	39	4	-23	-16	9
2022-01-14	40090	34	1.3	1699	240861	38.89	23.06	31.36	-8	36	-6	-22	-15	10
2022-01-15	38136	33	1.29	1733	241119	35.19	29.69	-0.73	-11	23	-10	-21	-1	6
2022-01-16	32271	33	1.28	1813	241779	35.19	11.33	7.58	-14	15	-10	-24	-2	6
2022-01-17	21917	31	1.27	1938	247326	35.19	5.56	3.58	-6	36	-2	-23	-14	9
2022-01-18	43729	46	1.27	1955	254310	35.19	4.65	5.58	-5	35	-5	-23	-14	9
2022-01-19	52549	33	1.26	1959	262995	35.19	6.48	10.04	-4	37	2	-22	-14	9
2022-01-20	56426	34	1.25	2004	271787	35.19	7.02	37.66	-2	39	5	-23	-15	9
2022-01-21	58530	49	1.24	2044	279394	35.19	23.48	54.41	-9	38	-6	-22	-15	10
2022-01-22	58131	43	1.23	2027	285560	35.19	33.7	18.62	-12	24	-2	-22	-2	7
2022-01-23	45569	30	1.21	2219	290814	35.19	18.28	12.61	-14	15	-4	-24	-2	7
2022-01-24	32758	44	1.19	2348	295255	35.19	7.36	18.28	-8	36	-4	-25	-16	10
2022-01-25	57657	48	1.16	2320	299372	35.19	9.52	17.03	-6	36	-3	-24	-16	10
2022-01-26	65578	42	1.14	2313	300364	35.19	12.57	26.57	-6	34	0	-23	-16	10
2022-01-27	65706	41	1.11	2249	300415	35.19	15.16	59.35	-3	36	5	-23	-16	10
2022-01-28	63833	44	1.08	2320	296716	35.19	31.98	72.23	-7	36	-1	-21	-15	10
2022-01-29	59194	39	1.06	2292	295133	35.19	43.76	29.89	-10	24	5	-19	-1	6
2022-01-30	45335	29	1.03	2397	292592	35.19	21.91	21.67	-5	25	3	-16	2	4
2022-01-31	27916	49	1	2469	286931	35.19	11.74	33.77	-3	38	2	-21	-15	9
2022-02-01	50888	63	0.96	2437	275790	35.19	17.74	37.9	0	41	4	-18	-14	8
2022-02-02	54693	56	0.93	2442	264554	35.19	22.97	42.02	1	39	10	-17	-13	8
2022-02-03	50447	53	0.9	2440	249677	35.19	23.78	81.29	2	39	6	-19	-13	8
2022-02-04	47199	50	0.87	2445	234963	35.19	43.94	103.91	-5	36	-5	-18	-12	9
2022-02-05	41511	44	0.85	2409	223350	35.19	61.42	59.69	-4	27	12	-13	2	4
2022-02-06	31431	51	0.82	2511	215861	35.19	45.53	58.99	-6	19	13	-14	2	4
2022-02-07	17019	36	0.79	2560	201589	35.19	29.62	52.56	0	37	10	-17	-11	7
2022-02-08	30757	44	0.76	2419	190575	35.19	27.55	57.68	2	40	11	-15	-11	6
2022-02-09	34023	52	0.74	2435	179131	35.19	32.11	65.13	3	39	16	-13	-10	6
2022-02-10	27651	47	0.71	2366	166448	35.19	35.25	115.47	5	40	13	-13	-11	6
2022-02-11	24271	41	0.7	2332	154768	35.19	64.09	141.79	0	37	11	-11	-9	6
2022-02-12	19436	50	0.69	2232	147128	32.41	76.34	71.7	-2	27	11	-8	4	3
2022-02-13	16132	38	0.69	2298	142134	32.41	45.82	118.11	-13	15	-31	-19	2	5
2022-02-14	8463	35	0.67	2364	134650	32.41	55.62	110.75	14	49	15	-12	-9	5
2022-02-15	18135	55	0.66	2270	127511	32.41	51	101.43	2	35	9	-11	-8	6
2022-02-16	20041	46	0.65	2141	121019	32.41	49.88	110.68	2	37	8	-11	-8	6
2022-02-17	16488	42	0.65	2022	116220	17.59	52.39	137.62	6	38	19	-10	-8	5
2022-02-18	15482	51	0.65	1936	109607	17.59	71.43	158.08	-1	36	0	-11	-7	6
2022-02-19	14160	37	0.66	1799	102956	17.59	86.17	105.55	-2	26	9	-7	5	3
2022-02-20	9360	35	0.67	1788	101037	17.59	66.29	111.37	-3	19	21	-5	6	2
2022-02-21	5789	35	0.67	1832	97112	17.59	50.9	107.26	2	37	18	-11	-6	5
2022-02-22	13103	28	0.67	1763	99023	17.59	53.56	108.18	5	37	24	-8	-6	4
2022-02-23	13158	28	0.68	1646	95971	17.59	58.1	100.87	6	37	21	-6	-5	4
2022-02-24	11636	19	0.68	1560	91550	17.59	48.14	152.31	4	36	11	-9	-6	5
2022-02-25	10376	32	0.7	1501	87127	17.59	84.01	202.15	1	37	18	-6	-5	4
2022-02-26	9851	28	0.72	1378	84991	17.59	98.85	143.22	-1	29	19	0	5	2
2022-02-27	7107	38	0.74	1396	83902	17.59	78.98	161.27	1	20	34	0	5	1
2022-02-28	4209	24	0.75	1478	82572	17.59	84.23	107.76	17	51	50	-8	-18	5
2022-03-01	11006	23	0.77	1358	71376	17.59	55.67	109.88	-1	32	39	-26	-63	19
2022-03-02	8833	25	0.79	1400	67223	17.59	56.54	105.01	2	42	16	-5	-6	4
2022-03-03	12234	30	0.81	1300	65801	17.59	55.53	152.47	1	39	4	-9	-6	5
2022-03-04	13747	21	0.84	1267	63035	17.59	81.35	150.67	-2	39	8	-7	-5	5
2022-03-05	13696	20	0.87	1189	61553	17.59	82.16	110.08	-5	28	-6	-7	6	4
2022-03-06	10066	17	0.88	1208	61211	17.59	64.86	109.81	-5	24	10	-1	8	3
2022-03-07	5606	17	0.88	1250	59298	17.59	49.79	106.42	-1	37	7	-8	-5	6
2022-03-08	15068	32	0.88	1225	60878	17.59	49.71	100.47	6	42	6	-6	-4	5
2022-03-09	14595	19	0.88	1174	60807	17.59	52.11	105.03	-3	33	2	-7	-4	6
2022-03-10	12794	18	0.87	1127	58808	17.59	52.76	165.88	-2	36	3	-7	-4	6
2022-03-11	0	0	0.86	1111	57716	17.59	78.68	148.31	-4	32	2	-6	-4	6
2022-03-12	0	0	0.89	1035	56967	17.59	78.62	122.07	-12	17	-28	-11	5	7
2022-03-13	0	0	0.93	1095	56197	17.59	57.16	110.61	-10	16	-11	-4	7	6
2022-03-15	0	0	0.94	1140	55205	17.59	45.95	109.74	-3	29	5	-6	-3	7
2022-03-29	0	0	0.93	1180	49543	17.59	62.22	139.64	0	29	13	-2	-2	6
#N/A	#N/A	#N/A	#N/A	#N/A	#N/A	#N/A	#N/A	#N/A	#N/A	#N/A	#N/A	#N/A	#N/A	#N/A
#N/A	#N/A	#N/A	#N/A	#N/A	#N/A	#N/A	#N/A	#N/A	#N/A	#N/A	#N/A	#N/A	#N/A	#N/A
#N/A	#N/A	#N/A	#N/A	#N/A	#N/A	#N/A	#N/A	#N/A	#N/A	#N/A	#N/A	#N/A	#N/A	#N/A
#N/A	#N/A	#N/A	#N/A	#N/A	#N/A	#N/A	#N/A	#N/A	#N/A	#N/A	#N/A	#N/A	#N/A	#N/A
#N/A	#N/A	#N/A	#N/A	#N/A	#N/A	#N/A	#N/A	#N/A	#N/A	#N/A	#N/A	#N/A	#N/A	#N/A
#N/A	#N/A	#N/A	#N/A	#N/A	#N/A	#N/A	#N/A	#N/A	#N/A	#N/A	#N/A	#N/A	#N/A	#N/A
#N/A	#N/A	#N/A	#N/A	#N/A	#N/A	#N/A	#N/A	#N/A	#N/A	#N/A	#N/A	#N/A	#N/A	#N/A
#N/A	#N/A	#N/A	#N/A	#N/A	#N/A	#N/A	#N/A	#N/A	#N/A	#N/A	#N/A	#N/A	#N/A	#N/A
#N/A	#N/A	#N/A	#N/A	#N/A	#N/A	#N/A	#N/A	#N/A	#N/A	#N/A	#N/A	#N/A	#N/A	#N/A
#N/A	#N/A	#N/A	#N/A	#N/A	#N/A	#N/A	#N/A	#N/A	#N/A	#N/A	#N/A	#N/A	#N/A	#N/A
#N/A	#N/A	#N/A	#N/A	#N/A	#N/A	#N/A	#N/A	#N/A	#N/A	#N/A	#N/A	#N/A	#N/A	#N/A
#N/A	#N/A	#N/A	#N/A	#N/A	#N/A	#N/A	#N/A	#N/A	#N/A	#N/A	#N/A	#N/A	#N/A	#N/A
#N/A	#N/A	#N/A	#N/A	#N/A	#N/A	#N/A	#N/A	#N/A	#N/A	#N/A	#N/A	#N/A	#N/A	#N/A
#N/A	#N/A	#N/A	#N/A	#N/A	#N/A	#N/A	#N/A	#N/A	#N/A	#N/A	#N/A	#N/A	#N/A	#N/A
#N/A	#N/A	#N/A	#N/A	#N/A	#N/A	#N/A	#N/A	#N/A	#N/A	#N/A	#N/A	#N/A	#N/A	#N/A
#N/A	#N/A	#N/A	#N/A	#N/A	#N/A	#N/A	#N/A	#N/A	#N/A	#N/A	#N/A	#N/A	#N/A	#N/A
#N/A	#N/A	#N/A	#N/A	#N/A	#N/A	#N/A	#N/A	#N/A	#N/A	#N/A	#N/A	#N/A	#N/A	#N/A
#N/A	#N/A	#N/A	#N/A	#N/A	#N/A	#N/A	#N/A	#N/A	#N/A	#N/A	#N/A	#N/A	#N/A	#N/A
#N/A	#N/A	#N/A	#N/A	#N/A	#N/A	#N/A	#N/A	#N/A	#N/A	#N/A	#N/A	#N/A	#N/A	#N/A
#N/A	#N/A	#N/A	#N/A	#N/A	#N/A	#N/A	#N/A	#N/A	#N/A	#N/A	#N/A	#N/A	#N/A	#N/A
#N/A	#N/A	#N/A	#N/A	#N/A	#N/A	#N/A	#N/A	#N/A	#N/A	#N/A	#N/A	#N/A	#N/A	#N/A
#N/A	#N/A	#N/A	#N/A	#N/A	#N/A	#N/A	#N/A	#N/A	#N/A	#N/A	#N/A	#N/A	#N/A	#N/A

## Sheet: Pt-diff
date	new_cases	new_cases_diff	new_deaths	new_deaths_diff	reproduction_rate	reproduction_rate_diff	hosp_patients	hosp_patients_diff	new_tests_smoothed	new_tests_smoothed_diff	stringency_index	stringency_index_diff	Driving	Driving_diff	Walking	Walking_diff	retail_and_recreation	retail_and_recreation_diff	grocery_and_pharmacy	grocery_and_pharmacy_diff	parks	parks_diff	transit_stations	transit_stations_diff	workplaces	workplaces_diff	residential	residential_diff
2020-03-19	337		1		2.85		89		1815		82.41		-74.63		-88.08		-67		-36		-53		-68		-57		30				Stringency
2020-03-20	235	102	3	-2	2.77	0.08	126	-37	2053	-238	82.41	0	-76.95	2.32	-88.37	0.29	-77	10	-42	6	-70	17	-73	5	-60	3	36	-6		Day Lag	1	2	3	4	5	10	15	20	25	30		Day Lag	Str->driving	Str->walking	Str->retail	Str->grocery	Str->parks	Str->transit	Str->workplaces
2020-03-21	260	-25	6	-3	2.67	0.1	156	-30	2233	-180	82.41	0	-79.91	2.96	-88.71	0.34	-81	4	-48	6	-71	1	-71	-2	-55	-5	26	10		Str->driving	17.7386	9.37588	6.6513	7.34745	4.36515	3.48959	2.48594	2.34221	1.71218	1.54639		1	17.7386	0.23879	29.3086	53.3161	10.94	24.1933	1.73361
2020-03-22	320	-60	2	4	2.59	0.08	169	-13	2399	-166	82.41	0	-81.51	1.6	-87.59	-1.12	-83	2	-58	10	-72	1	-74	3	-51	-4	22	4		Str->walking	0.23879	3.1641	1.88265	2.13577	1.43121	0.931131	0.850809	0.795675	0.641193	0.679415		2	9.37588	3.1641	15.1931	31.1947	7.66424	18.8321	1.15537
2020-03-23	460	-140	9	-7	2.5	0.09	201	-32	2755	-356	82.41	0	-78.14	-3.37	-87.33	-0.26	-74	-9	-42	-16	-59	-13	-74	0	-62	11	32	-10		Str->retail	29.3086	15.1931	11.0506	9.2402	4.22997	5.07873	3.82734	3.51231	2.74823	2.44709		3	6.6513	1.88265	11.0506	20.897	4.34103	14.4549	0.792891
2020-03-24	302	158	10	-1	2.4	0.1	203	-2	3144	-389	82.41	0	-77.4	-0.74	-86.62	-0.71	-73	-1	-40	-2	-60	1	-74	0	-63	1	33	-1		Str->grocery	53.3161	31.1947	20.897	14.7118	6.33019	5.39018	3.77153	2.94378	2.74802	2.41947		4	7.34745	2.13577	9.2402	14.7118	3.11137	11.1568	0.481747
2020-03-25	633	-331	10	0	2.31	0.09	276	-73	3552	-408	82.41	0	-77.03	-0.37	-87.5	0.88	-74	1	-42	2	-59	-1	-74	0	-63	0	32	1		Str->parks	10.94	7.66424	4.34103	3.11137	2.28122	1.92072	1.33933	1.18946	1.07465	0.965505		5	4.36515	1.43121	4.22997	6.33019	2.28122	7.03232	1.23283
2020-03-26	549	84	17	-7	2.2	0.11	191	85	4152	-600	82.41	0	-77.89	0.86	-86.82	-0.68	-74	0	-42	0	-60	1	-75	1	-64	1	33	-1		Str->transit	24.1933	18.8321	14.4549	11.1568	7.03232	4.9263	3.62278	3.09563	2.36662	2.00895		10	3.48959	0.931131	5.07873	5.39018	1.92072	4.9263	1.67395
2020-03-27	724	-175	16	1	2.12	0.08	354	-163	4823	-671	82.41	0	-75.99	-1.9	-87.66	0.84	-75	1	-39	-3	-63	3	-75	0	-63	-1	36	-3		Str->workplaces	1.73361	1.15537	0.792891	0.481747	1.23283	1.67395	1.80876	1.68515	1.63516	1.43957		15	2.48594	0.850809	3.82734	3.77153	1.33933	3.62278	1.80876
2020-03-28	902	-178	24	-8	2.03	0.09	418	-64	5448	-625	82.41	0	-79.16	3.17	-88.85	1.19	-79	4	-47	8	-72	9	-74	-1	-55	-8	25	11		Str->residential	0.298925	1.07625	0.614864	0.46978	1.45793	3.89838	3.37548	3.20717	2.7595	2.28431		20	2.34221	0.795675	3.51231	2.94378	1.18946	3.09563	1.68515
2020-03-29	792	110	19	5	1.93	0.1	486	-68	5866	-418	82.41	0	-82.05	2.89	-89.42	0.57	-83	4	-59	12	-80	8	-78	4	-53	-2	22	3														25	1.71218	0.641193	2.74823	2.74802	1.07465	2.36662	1.63516
2020-03-30	446	346	21	-2	1.83	0.1	571	-85	6409	-543	82.41	0	-78.85	-3.2	-87.92	-1.5	-74	-9	-45	-14	-71	-9	-78	0	-63	10	33	-11			Stringency p-value											30	1.54639	0.679415	2.44709	2.41947	0.965505	2.00895	1.43957
2020-03-31	1035	-589	20	1	1.75	0.08	627	-56	6828	-419	82.41	0	-77.41	-1.44	-88.53	0.61	-72	-2	-36	-9	-68	-3	-75	-3	-64	1	33	0		Day Lag	1	2	3	4	5	10	15	20	25	30		Day Lag	Str->driving	Str->walking	Str->retail	Str->grocery	Str->parks	Str->transit	Str->workplaces
2020-04-01	808	227	27	-7	1.66	0.09	726	-99	7304	-476	82.41	0	-77.73	0.32	-84.2	-4.33	-73	1	-40	4	-67	-1	-76	1	-64	0	33	0		Str->driving	2.86686e-05	9.59721e-05	0.000197225	8.49973e-06	0.000642411	0.000169536	0.00143578	0.000847942	0.0172854	0.0329819		1	2.86686e-05	0.625235	8.50005e-08	7.77304e-13	0.0009894	1.08796e-06	0.188383
2020-04-02	783	25	22	5	1.56	0.1	1042	-316	7676	-372	82.41	0	-75.53	-2.2	-84.08	-0.12	-70	-3	-35	-5	-57	-10	-74	-2	-64	0	33	0		Str->walking	0.625235	0.0428624	0.131121	0.0748026	0.210828	0.503678	0.620494	0.720411	0.911291	0.90269		2	9.59721e-05	0.0428624	3.48401e-07	1.0647e-13	0.000510142	1.0853e-08	0.315545
2020-04-03	852	-69	37	-15	1.49	0.07	1058	-16	7900	-224	82.41	0	-75.03	-0.5	-86.57	2.49	-72	2	-34	-1	-61	4	-75	1	-64	0	36	-3		Str->retail	8.50005e-08	3.48401e-07	4.30098e-07	2.82027e-07	0.000855172	3.67375e-07	1.43019e-06	4.50376e-07	1.31234e-05	3.6866e-05		3	0.000197225	0.131121	4.30098e-07	5.73195e-13	0.00483265	3.84207e-09	0.498061
2020-04-04	638	214	20	17	1.42	0.07	1075	-17	8224	-324	82.41	0	-79.21	4.18	-89.79	3.22	-78	6	-44	10	-78	17	-75	0	-55	-9	25	11		Str->grocery	7.77304e-13	1.0647e-13	5.73195e-13	1.53979e-11	9.32932e-06	1.07025e-07	1.93277e-06	1.97728e-05	1.31444e-05	4.66015e-05		4	8.49973e-06	0.0748026	2.82027e-07	1.53979e-11	0.014916	8.95691e-09	0.749167
2020-04-05	754	-116	29	-9	1.37	0.05	1084	-9	8464	-240	82.41	0	-82.6	3.39	-86.18	-3.61	-84	6	-60	16	-88	10	-82	7	-55	0	23	2		Str->parks	0.0009894	0.000510142	0.00483265	0.014916	0.0450947	0.0396364	0.172566	0.256459	0.366693	0.520611		5	0.000642411	0.210828	0.000855172	9.32932e-06	0.0450947	2.01532e-06	0.291894
2020-04-06	452	302	16	13	1.32	0.05	1099	-15	8662	-198	82.41	0	-76.52	-6.08	-84.4	-1.78	-72	-12	-39	-21	-69	-19	-77	-5	-64	9	33	-10		Str->transit	1.08796e-06	1.0853e-08	3.84207e-09	8.95691e-09	2.01532e-06	6.70066e-07	4.29456e-06	7.32679e-06	0.000224894	0.0012915		10	0.000169536	0.503678	3.67375e-07	1.07025e-07	0.0396364	6.70066e-07	0.0829091
2020-04-07	712	-260	34	-18	1.28	0.04	1180	-81	9042	-380	82.41	0	-74.65	-1.87	-84.67	0.27	-68	-4	-30	-9	-62	-7	-74	-3	-64	0	32	1		Str->workplaces	0.188383	0.315545	0.498061	0.749167	0.291894	0.0829091	0.030009	0.0312362	0.0270309	0.0625728		15	0.00143578	0.620494	1.43019e-06	1.93277e-06	0.172566	4.29456e-06	0.030009
2020-04-08	699	13	35	-1	1.24	0.04	1211	-31	9476	-434	82.41	0	-72.03	-2.62	-86.43	1.76	-67	-1	-27	-3	-58	-4	-72	-2	-63	-1	30	2		Str->residential	0.584732	0.341439	0.605522	0.75795	0.201528	3.62178e-05	1.59527e-05	3.50256e-06	1.20378e-05	0.000144075		20	0.000847942	0.720411	4.50376e-07	1.97728e-05	0.256459	7.32679e-06	0.0312362
2020-04-09	815	-116	29	6	1.2	0.04	1173	38	9892	-416	87.96	-5.55	-78.06	6.03	-87.1	0.67	-71	4	-28	1	-68	10	-78	6	-69	6	35	-5														25	0.0172854	0.911291	1.31234e-05	1.31444e-05	0.366693	0.000224894	0.0270309
2020-04-10	1516	-701	26	3	1.17	0.03	1179	-6	9997	-105	87.96	0	-82.42	4.36	-86.62	-0.48	-81	10	-45	17	-70	2	-85	7	-84	15	46	-11			New_tests_smothed											30	0.0329819	0.90269	3.6866e-05	4.66015e-05	0.520611	0.0012915	0.0625728
2020-04-11	515	1001	35	-9	1.12	0.05	1175	4	9992	5	87.96	0	-81.96	-0.46	-87.77	1.15	-78	-3	-40	-5	-73	3	-77	-8	-58	-26	26	20		Day Lag	1	2	3	4	5	10	15	20	25	30		Day Lag	NTS->driving	NTS->walking	NTS->retail	NTS->grocery	NTS->parks	NTS->transit	NTS->workplaces
2020-04-12	598	-83	34	1	1.07	0.05	1177	-2	9777	215	87.96	0	-83.22	1.26	-86.23	-1.54	-86	8	-83	43	-79	6	-81	4	-56	-2	23	3		NTS->driving	18.605	7.53722	5.14494	4.29692	4.47477	6.08742	5.2486	4.07948	3.19519	2.87041		1	18.605	10.3917	13.1301	5.96691	1.09834	19.7706	10.1795
2020-04-13	349	249	31	3	1.04	0.03	1187	-10	9716	61	87.96	0	-78.46	-4.76	-85.05	-1.18	-75	-11	-44	-39	-67	-12	-80	-1	-72	16	37	-14		NTS->walking	10.3917	6.72032	4.4501	3.74881	4.4928	6.17319	5.51028	4.03466	3.16405	2.87695		2	7.53722	6.72032	5.19295	3.82209	0.727666	7.70569	4.65706
2020-04-14	514	-165	32	-1	1.01	0.03	1227	-40	9902	-186	82.41	5.55	-71.14	-7.32	-85.6	0.55	-68	-7	-33	-11	-61	-6	-73	-7	-62	-10	31	6		NTS->retail	13.1301	5.19295	3.39877	3.54337	3.68209	4.45883	4.39503	3.59465	2.96126	2.89769		3	5.14494	4.4501	3.39877	1.75072	0.426479	4.71257	2.90993
2020-04-15	643	-129	32	0	0.99	0.02	1200	27	10181	-279	82.41	0	-72.17	1.03	-86.74	1.14	-69	1	-35	2	-62	1	-73	0	-63	1	32	-1		NTS->grocery	5.96691	3.82209	1.75072	1.37811	1.87457	6.573	6.18692	4.45827	3.86	4.01666		4	4.29692	3.74881	3.54337	1.37811	0.64969	4.33843	2.32898
2020-04-16	750	-107	30	2	0.96	0.03	1302	-102	10362	-181	82.41	0	-73.38	1.21	-84.75	-1.99	-69	0	-34	-1	-64	2	-75	2	-63	0	33	-1		NTS->parks	1.09834	0.727666	0.426479	0.64969	0.561186	0.900357	1.40559	1.35309	1.22552	1.11914		5	4.47477	4.4928	3.68209	1.87457	0.561186	4.5163	2.66575
2020-04-17	181	569	28	2	0.94	0.02	1284	18	11005	-643	82.41	0	-70.52	-2.86	-83.73	-1.02	-69	0	-30	-4	-58	-6	-73	-2	-62	-1	35	-2		NTS->transit	19.7706	7.70569	4.71257	4.33843	4.5163	3.99031	3.35613	2.7832	2.28278	1.89911		10	6.08742	6.17319	4.45883	6.573	0.900357	3.99031	3.23802
2020-04-18	663	-482	30	-2	0.94	0	1253	31	11530	-525	82.41	0	-72.73	2.21	-85.46	1.73	-72	3	-40	10	-63	5	-70	-3	-49	-13	22	13		NTS->workplaces	10.1795	4.65706	2.90993	2.32898	2.66575	3.23802	3.35206	2.11207	1.7178	1.51137		15	5.2486	5.51028	4.39503	6.18692	1.40559	3.35613	3.35206
2020-04-19	521	142	27	3	0.93	0.01	1243	10	12143	-613	82.41	0	-75.39	2.66	-86.57	1.11	-78	6	-53	13	-70	7	-75	5	-47	-2	20	2		NTS->residential	5.0861	2.30674	1.61326	1.2742	1.50363	1.24556	1.63035	1.29806	1.07511	0.815812		20	4.07948	4.03466	3.59465	4.45827	1.35309	2.7832	2.11207
2020-04-20	657	-136	21	6	0.93	0	1208	35	12450	-307	82.41	0	-73.44	-1.95	-84.1	-2.47	-69	-9	-44	-9	-66	-4	-77	2	-60	13	32	-12														25	3.19519	3.16405	2.96126	3.86	1.22552	2.28278	1.7178
2020-04-21	516	141	27	-6	0.91	0.02	1172	36	12880	-430	82.41	0	-71.34	-2.1	-83.74	-0.36	-66	-3	-36	-8	-58	-8	-74	-3	-60	0	31	1			New_tests_smothed p-value											30	2.87041	2.87695	2.89769	4.01666	1.11914	1.89911	1.51137
2020-04-22	603	-87	23	4	0.89	0.02	1146	26	13149	-269	82.41	0	-70.26	-1.08	-82.3	-1.44	-67	1	-38	2	-52	-6	-73	-1	-60	0	30	1		Day Lag	1	2	3	4	5	10	15	20	25	30		Day Lag	NTS->driving	NTS->walking	NTS->retail	NTS->grocery	NTS->parks	NTS->transit	NTS->workplaces
2020-04-23	371	232	35	-12	0.87	0.02	1095	51	13393	-244	82.41	0	-69.31	-0.95	-82.61	0.31	-65	-2	-36	-2	-47	-5	-73	0	-60	0	30	0		NTS->driving	1.84024e-05	0.00057766	0.00159538	0.001932	0.00050907	6.63303e-09	5.48894e-10	9.03878e-09	3.94109e-07	8.95813e-07		1	1.84024e-05	0.00132485	0.000311723	0.0148241	0.294994	1.01583e-05	0.00148379
2020-04-24	444	-73	34	1	0.86	0.01	1068	27	13407	-14	82.41	0	-67.87	-1.44	-83.04	0.43	-68	3	-33	-3	-54	7	-73	0	-59	-1	33	-3		NTS->walking	0.00132485	0.00128618	0.00415985	0.00501016	0.000489933	4.70442e-09	1.25635e-10	1.23537e-08	5.05576e-07	8.4444e-07		2	0.00057766	0.00128618	0.00577348	0.0223441	0.483403	0.000489865	0.009793
2020-04-25	595	-151	26	8	0.86	0	1040	28	13500	-93	82.41	0	-71.34	3.47	-85.22	2.18	-73	5	-41	8	-64	10	-71	-2	-51	-8	23	10		NTS->retail	0.000311723	0.00577348	0.0174999	0.00713778	0.0026978	4.17709e-06	6.42222e-08	2.57113e-07	2.51748e-06	7.00083e-07		3	0.00159538	0.00415985	0.0174999	0.155304	0.734083	0.00289818	0.0338413
2020-04-26	472	123	23	3	0.85	0.01	1005	35	13320	180	82.41	0	-73.97	2.63	-82.94	-2.28	-77	4	-50	9	-69	5	-74	3	-45	-6	19	4		NTS->grocery	0.0148241	0.0223441	0.155304	0.239867	0.0966162	9.45517e-10	2.72649e-12	6.32855e-10	1.71186e-09	1.83326e-11		4	0.001932	0.00501016	0.00713778	0.239867	0.627243	0.00179671	0.0547653
2020-04-27	163	309	25	-2	0.84	0.01	995	10	13479	-159	82.41	0	-68.58	-5.39	-82.32	-0.62	-65	-12	-37	-13	-52	-17	-73	-1	-58	13	30	-11		NTS->parks	0.294994	0.483403	0.734083	0.627243	0.729815	0.532401	0.138222	0.138796	0.207636	0.304338		5	0.00050907	0.000489933	0.0026978	0.0966162	0.729815	0.000466058	0.02132
2020-04-28	295	-132	20	5	0.84	0	936	59	13563	-84	82.41	0	-67.46	-1.12	-83.7	1.38	-63	-2	-31	-6	-50	-2	-71	-2	-58	0	27	3		NTS->transit	1.01583e-05	0.000489865	0.00289818	0.00179671	0.000466058	2.54913e-05	1.76621e-05	5.55564e-05	0.000409532	0.00295303		10	6.63303e-09	4.70442e-09	4.17709e-06	9.45517e-10	0.532401	2.54913e-05	0.00043072
2020-04-29	183	112	25	-5	0.83	0.01	980	-44	13455	108	82.41	0	-67.29	-0.17	-80.39	-3.31	-64	1	-32	1	-54	4	-72	1	-58	0	29	-2		NTS->workplaces	0.00148379	0.009793	0.0338413	0.0547653	0.02132	0.00043072	1.80437e-05	0.00323423	0.0167198	0.0409058		15	5.48894e-10	1.25635e-10	6.42222e-08	2.72649e-12	0.138222	1.76621e-05	1.80437e-05
2020-04-30	540	-357	16	9	0.84	-0.01	968	12	13634	-179	82.41	0	-62.82	-4.47	-84.04	3.65	-60	-4	-19	-13	-42	-12	-66	-6	-57	-1	27	2		NTS->residential	0.0244277	0.100348	0.18496	0.278648	0.186447	0.258262	0.0610191	0.172376	0.366119	0.746936		20	9.03878e-09	1.23537e-08	2.57113e-07	6.32855e-10	0.138796	5.55564e-05	0.00323423
2020-05-01	306	234	18	-2	0.85	-0.01	892	76	13328	306	87.96	-5.55	-74.84	12.02	-80.4	-3.64	-77	17	-44	25	-60	18	-81	15	-81	24	43	-16														25	3.94109e-07	5.05576e-07	2.51748e-06	1.71186e-09	0.207636	0.000409532	0.0167198
2020-05-03	92	214	20	-2	0.88	-0.03	856	36	12947	381	87.96	0	-69.05	-5.79	-76.85	-3.55	-72	-5	-44	0	-51	-9	-67	-14	-35	-46	17	26			New_cases											30	8.95813e-07	8.4444e-07	7.00083e-07	1.83326e-11	0.304338	0.00295303	0.0409058
2020-05-04	242	-150	20	0	0.9	-0.02	813	43	12902	45	69.44	18.52	-57.03	-12.02	-73.83	-3.02	-58	-14	-27	-17	-40	-11	-65	-2	-52	17	26	-9		Day Lag	1	2	3	4	5	10	15	20	25	30		Day Lag	NC->driving	NC->walking	NC->retail	NC->grocery	NC->parks	NC->transit	NC->workplaces
2020-05-05	178	64	11	9	0.91	-0.01	818	-5	12993	-91	69.44	0	-55.46	-1.57	-74.24	0.41	-57	-1	-24	-3	-33	-7	-64	-1	-51	-1	25	1		NC->driving	0.366528	0.850246	2.9299	4.57748	4.94169	1.95402	1.44115	1.42319	1.12145	1.1503		1	0.366528	0.747053	7.62233	12.0591	0.104938	1.57078	0.3425
2020-05-06	480	-302	15	-4	0.92	-0.01	838	-20	13136	-143	69.44	0	-54.57	-0.89	-72.77	-1.47	-56	-1	-23	-1	-21	-12	-61	-3	-51	0	24	1		NC->walking	0.747053	8.11522	12.549	21.1453	14.6422	3.60106	2.88814	2.58998	2.2659	2.35704		2	0.850246	8.11522	5.19744	3.1474	1.49898	2.26092	0.168145
2020-05-07	533	-53	16	-1	0.92	0	874	-36	13078	58	69.44	0	-54.45	-0.12	-72.71	-0.06	-55	-1	-22	-1	-15	-6	-62	1	-51	0	25	-1		NC->retail	7.62233	5.19744	12.02	7.79676	2.2626	0.957423	0.876671	0.812584	0.706721	1.08999		3	2.9299	12.549	12.02	10.8271	2.68863	1.701	0.96485
2020-05-08	553	-20	9	7	0.91	0.01	842	32	13472	-394	69.44	0	-50.66	-3.79	-79.11	6.4	-58	3	-19	-3	-29	14	-62	0	-49	-2	27	-2		NC->grocery	12.0591	3.1474	10.8271	15.5239	5.56367	1.03909	0.963346	0.721437	0.793679	1.22793		4	4.57748	21.1453	7.79676	15.5239	1.44432	0.864978	3.63177
2020-05-09	138	415	12	-3	0.88	0.03	815	27	13892	-420	69.44	0	-55.38	4.72	-79.66	0.55	-63	5	-26	7	-54	25	-62	0	-33	-16	18	9		NC->parks	0.104938	1.49898	2.68863	1.44432	0.642074	0.552957	0.46899	0.461635	0.438834	0.493077		5	4.94169	14.6422	2.2626	5.56367	0.642074	0.585064	1.66231
2020-05-13	219	-81	12	0	0.86	0.02	692	123	14298	-406	69.44	0	-54.65	-0.73	-76.25	-3.41	-58	-5	-27	1	-43	-11	-63	1	-48	15	25	-7		NC->transit	1.57078	2.26092	1.701	0.864978	0.585064	0.793659	0.636116	0.497953	0.523172	0.783425		10	1.95402	3.60106	0.957423	1.03909	0.552957	0.793659	1.14896
2020-05-14	187	32	9	3	0.87	-0.01	680	12	14626	-328	69.44	0	-53.51	-1.14	-71.09	-5.16	-56	-2	-22	-5	-36	-7	-62	-1	-48	0	24	1		NC->workplaces	0.3425	0.168145	0.96485	3.63177	1.66231	1.14896	0.727938	0.436085	0.367111	0.402212		15	1.44115	2.88814	0.876671	0.963346	0.46899	0.636116	0.727938
2020-05-15	264	-77	6	3	0.88	-0.01	673	7	15365	-739	69.44	0	-47.6	-5.91	-69.27	-1.82	-57	1	-19	-3	-27	-9	-60	-2	-46	-2	26	-2		NC->residential	0.502007	0.0927635	0.403489	2.71169	1.52843	0.896951	0.644136	0.43551	0.460593	0.609568		20	1.42319	2.58998	0.812584	0.721437	0.461635	0.497953	0.436085
2020-05-16	227	37	13	-7	0.89	-0.01	657	16	15718	-353	69.44	0	-40.49	-7.11	-72.97	3.7	-57	0	-21	2	-10	-17	-52	-8	-26	-20	14	12														25	1.12145	2.2659	0.706721	0.793679	0.438834	0.523172	0.367111
2020-05-17	226	1	15	-2	0.91	-0.02	649	8	15927	-209	69.44	0	-41.48	0.99	-68.77	-4.2	-62	5	-30	9	-4	-6	-57	5	-23	-3	10	4			New_cases p-value											30	1.1503	2.35704	1.08999	1.22793	0.493077	0.783425	0.402212
2020-05-18	173	53	13	2	0.92	-0.01	628	21	15837	90	65.74	3.7	-45.16	3.68	-69.25	0.48	-44	-18	-22	-8	-1	-3	-57	0	-42	19	21	-11		Day Lag	1	2	3	4	5	10	15	20	25	30		Day Lag	NC->driving	NC->walking	NC->retail	NC->grocery	NC->parks	NC->transit	NC->workplaces
2020-05-19	223	-50	16	-3	0.94	-0.02	629	-1	15773	64	65.74	0	-43.14	-2.02	-68.56	-0.69	-43	-1	-20	-2	0	-1	-56	-1	-42	0	21	0		NC->driving	0.5451	0.427755	0.0329463	0.00118154	0.000187908	0.0357471	0.122233	0.103882	0.311241	0.267765		1	0.5451	0.387708	0.00591661	0.000547233	0.74608	0.210514	0.558579
2020-05-20	228	-5	16	0	0.94	0	609	20	15377	396	65.74	0	-40.81	-2.33	-66.97	-1.59	-43	0	-19	-1	4	-4	-54	-2	-42	0	20	1		NC->walking	0.387708	0.000328235	5.36804e-08	1.84029e-16	1.17874e-13	0.00011165	0.000197601	0.00018751	0.000461495	7.87878e-05		2	0.427755	0.000328235	0.00574802	0.0435778	0.224081	0.105021	0.845266
2020-05-21	252	-24	14	2	0.95	-0.01	608	1	14950	427	65.74	0	-37.81	-3	-63.34	-3.63	-41	-2	-16	-3	13	-9	-54	0	-44	2	21	-1		NC->retail	0.00591661	0.00574802	1.1184e-07	3.79048e-06	0.046731	0.479625	0.590827	0.699528	0.853161	0.341135		3	0.0329463	5.36804e-08	1.1184e-07	5.86845e-07	0.0454986	0.165471	0.408803
2020-05-22	288	-36	12	2	0.97	-0.02	576	32	14177	773	65.74	0	-30.72	-7.09	-64.08	0.74	-44	3	-15	-1	5	8	-55	1	-42	-2	21	0		NC->grocery	0.000547233	0.0435778	5.86845e-07	3.62882e-12	4.9241e-05	0.408441	0.492873	0.805986	0.752534	0.189646		4	0.00118154	1.84029e-16	3.79048e-06	3.62882e-12	0.217681	0.484562	0.00613092
2020-05-23	271	17	13	-1	0.98	-0.01	550	26	13433	744	65.74	0	-23.31	-7.41	-68.79	4.71	-45	1	-18	3	14	-9	-48	-7	-18	-24	10	11		NC->parks	0.74608	0.224081	0.0454986	0.217681	0.667665	0.852343	0.955776	0.97923	0.992573	0.990024		5	0.000187908	1.17874e-13	0.046731	4.9241e-05	0.667665	0.711474	0.141486
2020-05-24	152	119	14	-1	0.99	-0.01	536	14	12982	451	65.74	0	-25.15	1.84	-67.19	-1.6	-49	4	-27	9	19	-5	-53	5	-15	-3	7	3		NC->transit	0.210514	0.105021	0.165471	0.484562	0.711474	0.634996	0.846081	0.967794	0.974202	0.790396		10	0.0357471	0.00011165	0.479625	0.408441	0.852343	0.634996	0.322816
2020-05-25	165	-13	14	0	1.01	-0.02	531	5	12956	26	65.74	0	-36.17	11.02	-66.69	-0.5	-40	-9	-18	-9	12	7	-55	2	-41	26	19	-12		NC->workplaces	0.558579	0.845266	0.408803	0.00613092	0.141486	0.322816	0.757107	0.985275	0.998188	0.998334		15	0.122233	0.000197601	0.590827	0.492873	0.955776	0.846081	0.757107
2020-05-26	219	-54	12	2	1.02	-0.01	513	18	12801	155	65.74	0	-35.45	-0.72	-65.84	-0.85	-39	-1	-17	-1	18	-6	-54	-1	-39	-2	19	0		NC->residential	0.478856	0.91142	0.750539	0.0291787	0.178679	0.535614	0.838993	0.985394	0.989377	0.951166		20	0.103882	0.00018751	0.699528	0.805986	0.97923	0.967794	0.985275
2020-05-27	285	-66	14	-2	1.04	-0.02	510	3	13055	-254	65.74	0	-31.47	-3.98	-65.22	-0.62	-38	-1	-17	0	31	-13	-52	-2	-39	0	18	1														25	0.311241	0.000461495	0.853161	0.752534	0.992573	0.974202	0.998188
2020-05-28	304	-19	13	1	1.05	-0.01	512	-2	13286	-231	65.74	0	-31.54	0.07	-60.6	-4.62	-36	-2	-12	-5	32	-1	-52	0	-39	0	18	0			New_deaths											30	0.267765	7.87878e-05	0.341135	0.189646	0.990024	0.790396	0.998334
2020-05-29	350	-46	14	-1	1.06	-0.01	529	-17	13422	-136	65.74	0	-22.23	-9.31	-61.22	0.62	-39	3	-11	-1	23	9	-51	-1	-38	-1	18	0		Day Lag	1	2	3	4	5	10	15	20	25	30		Day Lag	ND->driving	ND->walking	ND->retail	ND->grocery	ND->parks	ND->transit	ND->workplaces
2020-05-30	257	93	13	1	1.07	-0.01	514	15	13688	-266	65.74	0	-16.97	-5.26	-69.69	8.47	-41	2	-14	3	13	10	-45	-6	-10	-28	8	10		ND->driving	0.190618	1.66083	1.19063	1.32812	1.48821	0.579835	0.479725	0.516766	0.663009	0.661382		1	0.190618	0.629623	0.0170858	0.0189567	0.242653	0.59303	0.833832
2020-05-31	297	-40	14	-1	1.08	-0.01	474	40	13793	-105	65.74	0	-26.69	9.72	-61.52	-8.17	-45	4	-22	8	-2	15	-50	5	-5	-5	6	2		ND->walking	0.629623	0.317016	0.187888	0.559888	0.54587	0.844171	0.830928	0.669052	0.725119	0.721036		2	1.66083	0.317016	1.1129	1.80681	0.134097	2.15209	0.267259
2020-06-01	200	97	14	0	1.08	0	471	3	13751	42	60.65	5.09	-31.03	4.34	-61.57	0.05	-29	-16	-8	-14	7	-9	-46	-4	-35	30	16	-10		ND->retail	0.0170858	1.1129	1.80075	1.14125	1.42294	1.03483	0.978553	1.04572	1.04273	1.24633		3	1.19063	0.187888	1.80075	1.22645	1.00662	1.76944	0.289644
2020-06-02	195	5	12	2	1.08	0	432	39	13827	-76	60.65	0	-31.69	0.66	-60.09	-1.48	-32	3	-12	4	0	7	-47	1	-34	-1	17	-1		ND->grocery	0.0189567	1.80681	1.22645	1.148	1.4885	1.28051	1.34419	1.54907	1.24608	1.368		4	1.32812	0.559888	1.14125	1.148	1.4883	1.28467	0.751182
2020-06-03	366	-171	11	1	1.09	-0.01	428	4	13829	-2	60.65	0	-29.68	-2.01	-59.63	-0.46	-32	0	-12	0	8	-8	-45	-2	-34	0	16	1		ND->parks	0.242653	0.134097	1.00662	1.4883	1.09502	0.736037	0.866144	0.877527	0.909354	0.742116		5	1.48821	0.54587	1.42294	1.4885	1.09502	1.88547	0.435274
2020-06-04	331	35	8	3	1.09	0	445	-17	13863	-34	60.65	0	-28.19	-1.49	-56.45	-3.18	-31	-1	-11	-1	6	2	-45	0	-34	0	16	0		ND->transit	0.59303	2.15209	1.76944	1.28467	1.88547	1.02198	1.364	1.15394	0.867663	0.769997		10	0.579835	0.844171	1.03483	1.28051	0.736037	1.02198	0.58135
2020-06-05	377	-46	10	-2	1.1	-0.01	421	24	13745	118	60.65	0	-18.91	-9.28	-54.09	-2.36	-33	2	-10	-1	9	-3	-46	1	-33	-1	17	-1		ND->workplaces	0.833832	0.267259	0.289644	0.751182	0.435274	0.58135	0.989686	1.05188	0.962694	0.845605		15	0.479725	0.830928	0.978553	1.34419	0.866144	1.364	0.989686
2020-06-06	382	-5	9	1	1.1	0	414	7	13572	173	60.65	0	-12.48	-6.43	-62.42	8.33	-35	2	-13	3	5	4	-39	-7	-7	-26	8	9		ND->residential	1.91217	0.962505	1.59742	1.51006	1.53582	1.22406	1.61761	1.5324	1.26897	1.09051		20	0.516766	0.669052	1.04572	1.54907	0.877527	1.15394	1.05188
2020-06-07	342	40	5	4	1.09	0.01	398	16	13582	-10	60.65	0	-19.78	7.3	-55.29	-7.13	-38	3	-19	6	-5	10	-47	8	-2	-5	7	1														25	0.663009	0.725119	1.04273	1.24608	0.909354	0.867663	0.962694
2020-06-08	192	150	6	-1	1.08	0.01	366	32	13521	61	60.65	0	-20.37	0.59	-52.43	-2.86	-28	-10	-8	-11	8	-13	-47	0	-35	33	16	-9			New_deaths p-value											30	0.661382	0.721036	1.24633	1.368	0.742116	0.769997	0.845605
2020-06-09	421	-229	7	-1	1.08	0	394	-28	13218	303	60.65	0	-6.37	-14	-47.53	-4.9	-23	-5	-2	-6	21	-13	-43	-4	-35	0	13	3		Day Lag	1	2	3	4	5	10	15	20	25	30		Day Lag	ND->driving	ND->walking	ND->retail	ND->grocery	ND->parks	ND->transit	ND->workplaces
2020-06-10	294	127	5	2	1.06	0.02	417	-23	11858	1360	60.65	0	6.2	-12.57	-53.49	5.96	-27	4	-8	6	92	-71	-56	13	-67	32	19	-6		ND->driving	0.662538	0.190735	0.312396	0.257901	0.191421	0.831144	0.951028	0.960403	0.893804	0.917304		1	0.662538	0.427763	0.89604	0.89053	0.622452	0.441511	0.361482
2020-06-11	310	-16	7	-2	1.05	0.01	415	2	10080	1778	60.65	0	-11.1	17.3	-50.8	-2.69	-35	8	-14	6	36	56	-64	8	-71	4	26	-7		ND->walking	0.427763	0.728425	0.904657	0.691867	0.741544	0.586045	0.643247	0.858254	0.833918	0.863308		2	0.190735	0.728425	0.32919	0.164949	0.874528	0.117016	0.765554
2020-06-12	270	40	1	6	1.04	0.01	440	-25	9452	628	60.65	0	-7.84	-3.26	-51.9	1.1	-32	-3	-5	-9	7	29	-51	-13	-46	-25	20	6		ND->retail	0.89604	0.32919	0.145673	0.335899	0.213779	0.412006	0.476194	0.404958	0.407285	0.173843		3	0.312396	0.904657	0.145673	0.2991	0.389247	0.151631	0.832898
2020-06-13	283	-13	7	-6	1.04	0	428	12	8958	494	60.65	0	-8.08	0.24	-61.06	9.16	-35	3	-16	11	19	-12	-45	-6	-6	-40	8	12		ND->grocery	0.89053	0.164949	0.2991	0.332776	0.191327	0.237414	0.16984	0.059595	0.190493	0.0933823		4	0.257901	0.691867	0.335899	0.332776	0.203965	0.274511	0.5574
2020-06-14	227	56	5	2	1.05	-0.01	419	9	8692	266	60.65	0	-0.39	-7.69	-56.06	-5	-37	2	-22	6	8	11	-46	1	5	-11	4	4		ND->parks	0.622452	0.874528	0.389247	0.203965	0.361772	0.690708	0.602902	0.616601	0.592839	0.840438		5	0.191421	0.741544	0.213779	0.191327	0.361772	0.0947107	0.824054
2020-06-15	346	-119	3	2	1.06	-0.01	431	-12	8697	-5	59.26	1.39	-20.95	20.56	-54.9	-1.16	-28	-9	-13	-9	3	5	-46	0	-32	37	15	-11		ND->transit	0.441511	0.117016	0.151631	0.274511	0.0947107	0.422868	0.159062	0.289317	0.65223	0.807378		10	0.831144	0.586045	0.412006	0.237414	0.690708	0.422868	0.829916
2020-06-16	300	46	2	1	1.06	0	423	8	8874	-177	59.26	0	-20.62	-0.33	-54.51	-0.39	-25	-3	-8	-5	0	3	-44	-2	-32	0	15	0		ND->workplaces	0.361482	0.765554	0.832898	0.5574	0.824054	0.829916	0.464121	0.397793	0.516651	0.70433		15	0.951028	0.643247	0.476194	0.16984	0.602902	0.159062	0.464121
2020-06-17	336	-36	1	1	1.06	0	435	-12	9926	-1052	59.26	0	-19.98	-0.64	-55.18	0.67	-26	1	-11	3	12	-12	-43	-1	-31	-1	14	1		ND->residential	0.167165	0.382444	0.1887	0.197467	0.176421	0.271745	0.0640699	0.0643032	0.172673	0.340467		20	0.960403	0.858254	0.404958	0.059595	0.616601	0.289317	0.397793
2020-06-18	417	-81	1	0	1.06	0	416	19	11201	-1275	59.26	0	-18.95	-1.03	-49.11	-6.07	-26	0	-11	0	16	-4	-44	1	-32	1	14	0														25	0.893804	0.833918	0.407285	0.190493	0.592839	0.65223	0.516651
2020-06-19	375	42	3	-2	1.06	0	422	-6	11744	-543	59.26	0	-5.66	-13.29	-47.37	-1.74	-28	2	-10	-1	16	0	-44	0	-31	-1	14	0			Reproduction_rate											30	0.917304	0.863308	0.173843	0.0933823	0.840438	0.807378	0.70433
2020-06-20	377	-2	1	2	1.05	0.01	422	0	11896	-152	59.26	0	0.5	-6.16	-56.19	8.82	-30	2	-13	3	31	-15	-39	-5	-1	-30	5	9		Day Lag	1	2	3	4	5	10	15	20	25	30		Day Lag	RR->driving	RR->walking	RR->retail	RR->grocery	RR->parks	RR->transit	RR->workplaces
2020-06-21	292	85	2	-1	1.05	0	407	15	12166	-270	59.26	0	-1.93	2.43	-51.1	-5.09	-34	4	-19	6	24	7	-43	4	5	-6	4	1		RR->driving	0.452274	0.918936	0.436969	2.21195	1.21153	1.44939	1.34669	2.02028	1.96336	1.77778		1	0.452274	0.739309	0.021108	0.0032199	0.609654	0.14667	0.311129
2020-06-22	259	33	4	-2	1.05	0	424	-17	12278	-112	59.26	0	-13.16	11.23	-49.9	-1.2	-27	-7	-12	-7	27	-3	-45	2	-33	38	14	-10		RR->walking	0.739309	0.294865	2.67181	2.59833	1.54658	0.873153	1.17256	1.89289	1.99507	1.95833		2	0.918936	0.294865	1.4143	0.548612	1.24012	1.79337	0.750748
2020-06-23	345	-86	6	-2	1.05	0	441	-17	12437	-159	60.65	-1.39	-11.96	-1.2	-52.42	2.52	-26	-1	-7	-5	16	11	-44	-1	-32	-1	13	1		RR->retail	0.021108	1.4143	0.899527	1.90269	0.917284	1.3864	1.31194	1.71909	2.00245	1.8697		3	0.436969	2.67181	0.899527	0.850501	1.15411	1.00755	1.50568
2020-06-24	367	-22	3	3	1.04	0.01	429	12	12274	163	60.65	0	-13.19	1.23	-50.41	-2.01	-29	3	-14	7	23	-7	-48	4	-40	8	16	-3		RR->grocery	0.0032199	0.548612	0.850501	2.2801	1.23368	1.7722	1.80728	1.63706	2.02818	1.87871		4	2.21195	2.59833	1.90269	2.2801	1.03946	0.871134	1.47427
2020-06-25	311	56	6	-3	1.03	0.01	436	-7	12258	16	60.65	0	-12.48	-0.71	-46.17	-4.24	-26	-3	-10	-4	16	7	-44	-4	-32	-8	15	1		RR->parks	0.609654	1.24012	1.15411	1.03946	1.05376	0.898728	0.895041	1.12645	1.16543	1.20845		5	1.21153	1.54658	0.917284	1.23368	1.05376	0.511907	0.614744
2020-06-26	451	-140	6	0	1.03	0	457	-21	12409	-151	60.65	0	-1.98	-10.5	-44.36	-1.81	-29	3	-10	0	12	4	-44	0	-31	-1	14	1		RR->transit	0.14667	1.79337	1.00755	0.871134	0.511907	0.435681	0.8334	1.19021	1.07662	1.41631		10	1.44939	0.873153	1.3864	1.7722	0.898728	0.435681	0.827452
2020-06-27	323	128	6	0	1.03	0	442	15	12597	-188	60.65	0	0.66	-2.64	-54.98	10.62	-32	3	-13	3	11	1	-41	-3	-4	-27	7	7		RR->workplaces	0.311129	0.750748	1.50568	1.47427	0.614744	0.827452	1.50984	1.00042	0.808843	1.14715		15	1.34669	1.17256	1.31194	1.80728	0.895041	0.8334	1.50984
2020-06-28	457	-134	3	3	1.03	0	458	-16	12555	42	60.65	0	2.64	-1.98	-47.12	-7.86	-34	2	-19	6	19	-8	-44	3	5	-9	4	3		RR->residential	0.136227	1.63367	3.40384	2.84188	1.29754	0.254965	0.62065	0.726793	0.64788	0.975093		20	2.02028	1.89289	1.71909	1.63706	1.12645	1.19021	1.00042
2020-06-29	266	191	4	-1	1.02	0.01	489	-31	12629	-74	60.65	0	-8.15	10.79	-46.46	-0.66	-24	-10	-12	-7	24	-5	-45	1	-33	38	13	-9														25	1.96336	1.99507	2.00245	2.02818	1.16543	1.07662	0.808843
2020-06-30	229	37	8	-4	1.01	0.01	491	-2	12632	-3	60.65	0	-5.1	-3.05	-43.2	-3.26	-20	-4	-5	-7	22	2	-42	-3	-31	-2	12	1			Reproduction_rate p-value											30	1.77778	1.95833	1.8697	1.87871	1.20845	1.41631	1.14715
2020-07-01	313	-84	3	5	1.01	0	503	-12	12993	-361	62.5	-1.85	-0.39	-4.71	-39.19	-4.01	-19	-1	-5	0	30	-8	-39	-3	-31	0	11	1		Day Lag	1	2	3	4	5	10	15	20	25	30		Day Lag	RR->driving	RR->walking	RR->retail	RR->grocery	RR->parks	RR->transit	RR->workplaces
2020-07-02	328	-15	8	-5	1	0.01	510	-7	13273	-280	62.5	0	1.5	-1.89	-32.77	-6.42	-18	-1	-4	-1	33	-3	-39	0	-31	0	12	-1		RR->driving	0.50148	0.399428	0.726615	0.066186	0.301942	0.154486	0.168448	0.00540609	0.00361537	0.00708702		1	0.50148	0.390178	0.884527	0.954765	0.435183	0.701855	0.577167
2020-07-03	374	-46	11	-3	1.01	-0.01	495	15	13151	122	62.5	0	16.89	-15.39	-31.07	-1.7	-22	4	-4	0	29	4	-39	0	-30	-1	12	0		RR->walking	0.390178	0.744726	0.0465303	0.0352129	0.173178	0.558215	0.288298	0.010788	0.00293729	0.00189786		2	0.399428	0.744726	0.243795	0.578002	0.289991	0.167168	0.472397
2020-07-04	413	-39	7	4	1.01	0	489	6	13514	-363	62.5	0	29.92	-13.03	-38.78	7.71	-25	3	-8	4	44	-15	-34	-5	-3	-27	4	8		RR->retail	0.884527	0.243795	0.441031	0.108235	0.469102	0.182114	0.18861	0.0264121	0.00279776	0.00366508		3	0.726615	0.0465303	0.441031	0.466564	0.32649	0.388822	0.211792
2020-07-05	328	85	9	-2	1.01	0	504	-15	13613	-99	62.5	0	34.17	-4.25	-33.21	-5.57	-29	4	-15	7	43	1	-38	4	3	-6	1	3		RR->grocery	0.954765	0.578002	0.466564	0.0592857	0.2915	0.0621786	0.0301916	0.0394419	0.00235936	0.00343132		4	0.066186	0.0352129	0.108235	0.0592857	0.385909	0.480806	0.208253
2020-07-06	232	96	6	3	1.01	0	513	-9	13565	48	62.5	0	12.79	21.38	-31.64	-1.57	-20	-9	-5	-10	51	-8	-41	3	-32	35	11	-10		RR->parks	0.435183	0.289991	0.32649	0.385909	0.384967	0.533937	0.569796	0.316538	0.264033	0.207488		5	0.301942	0.173178	0.469102	0.2915	0.384967	0.76738	0.688648
2020-07-07	287	-55	9	-3	1.01	0	511	2	13677	-112	62.5	0	14.58	-1.79	-25.39	-6.25	-18	-2	-2	-3	46	5	-38	-3	-32	0	11	0		RR->transit	0.701855	0.167168	0.388822	0.480806	0.76738	0.929192	0.640424	0.255792	0.364256	0.0714576		10	0.154486	0.558215	0.182114	0.0621786	0.533937	0.929192	0.602208
2020-07-08	443	-156	2	7	1.01	0	512	-1	13780	-103	62.5	0	16.46	-1.88	-25.06	-0.33	-17	-1	-2	0	44	2	-37	-1	-31	-1	11	0		RR->workplaces	0.577167	0.472397	0.211792	0.208253	0.688648	0.602208	0.0957109	0.459333	0.732803	0.271324		15	0.168448	0.288298	0.18861	0.0301916	0.569796	0.640424	0.0957109
2020-07-09	418	25	13	-11	1.01	0	487	25	13741	39	62.5	0	17.25	-0.79	-18.51	-6.55	-16	-1	-3	1	50	-6	-39	2	-31	0	11	0		RR->residential	0.712173	0.195961	0.01738	0.0234813	0.263021	0.989973	0.859324	0.80022	0.906132	0.505882		20	0.00540609	0.010788	0.0264121	0.0394419	0.316538	0.255792	0.459333
2020-07-10	402	16	2	11	1	0.01	471	16	13869	-128	62.5	0	39.11	-21.86	-18.35	-0.16	-22	6	-4	1	49	1	-38	-1	-30	-1	11	0														25	0.00361537	0.00293729	0.00279776	0.00235936	0.264033	0.364256	0.732803
2020-07-11	542	-140	8	-6	0.99	0.01	459	12	13775	94	62.5	0	45.62	-6.51	-31.6	13.25	-26	4	-8	4	56	-7	-34	-4	-3	-27	3	8			Hosp_patients											30	0.00708702	0.00189786	0.00366508	0.00343132	0.207488	0.0714576	0.271324
2020-07-12	291	251	6	2	0.97	0.02	462	-3	13715	60	62.5	0	39.34	6.28	-21.2	-10.4	-28	2	-13	5	46	10	-37	3	3	-6	1	2		Day Lag	1	2	3	4	5	10	15	20	25	30		Day Lag	HP->driving	HP->walking	HP->retail	HP->grocery	HP->parks	HP->transit	HP->workplaces
2020-07-13	306	-15	2	4	0.96	0.01	467	-5	13854	-139	62.5	0	26.47	12.87	-20.03	-1.17	-18	-10	-4	-9	62	-16	-40	3	-31	34	11	-10		HP->driving	1.74738	0.0371106	0.324717	2.58941	1.70495	1.78174	1.80434	1.52832	1.57121	1.5402		1	1.74738	0.446065	15.0477	27.0292	8.41883	2.24777	11.0288
2020-07-14	233	73	6	-4	0.94	0.02	472	-5	14076	-222	62.5	0	28.37	-1.9	-16.33	-3.7	-17	-1	-3	-1	49	13	-39	-1	-32	1	11	0		HP->walking	0.446065	0.371019	0.731073	1.59632	7.5964	1.2953	1.09031	0.998636	1.03065	0.954402		2	0.0371106	0.371019	7.95906	10.8021	5.4244	0.897823	4.89037
2020-07-15	375	-142	8	-2	0.92	0.02	478	-6	13933	143	62.5	0	31.43	-3.06	-20.59	4.26	-15	-2	-5	2	68	-19	-36	-3	-30	-2	10	1		HP->retail	15.0477	7.95906	7.52634	7.154	7.50104	2.95634	2.01716	2.2181	2.62957	2.51325		3	0.324717	0.731073	7.52634	6.04991	3.57239	0.393796	2.93474
2020-07-16	339	36	3	5	0.9	0.02	476	2	13992	-59	62.5	0	34.13	-2.7	-13.54	-7.05	-15	0	-3	-2	79	-11	-38	2	-31	1	10	0		HP->grocery	27.0292	10.8021	6.04991	4.30983	3.06141	2.47071	1.94306	2.65867	2.39449	2.29148		4	2.58941	1.59632	7.154	4.30983	3.89344	1.8036	2.83965
2020-07-17	312	27	3	0	0.88	0.02	447	29	14029	-37	62.5	0	48.76	-14.63	-11.41	-2.13	-20	5	-2	-1	72	7	-38	0	-30	-1	9	1		HP->parks	8.41883	5.4244	3.57239	3.89344	4.66493	2.04474	0.909484	0.848918	0.919993	0.770466		5	1.70495	7.5964	7.50104	3.06141	4.66493	1.65498	2.64319
2020-07-18	313	-1	2	1	0.87	0.01	452	-5	14069	-40	62.5	0	60.61	-11.85	-21.88	10.47	-24	4	-6	4	68	4	-32	-6	-4	-26	2	7		HP->transit	2.24777	0.897823	0.393796	1.8036	1.65498	1.36595	1.37258	1.5007	1.7107	1.50077		10	1.78174	1.2953	2.95634	2.47071	2.04474	1.36595	1.34417
2020-07-19	246	67	5	-3	0.86	0.01	439	13	14199	-130	62.5	0	50.5	10.11	-8.22	-13.66	-25	1	-12	6	47	21	-35	3	2	-6	1	1		HP->workplaces	11.0288	4.89037	2.93474	2.83965	2.64319	1.34417	1.08637	1.00735	1.07469	1.09401		15	1.80434	1.09031	2.01716	1.94306	0.909484	1.37258	1.08637
2020-07-20	135	111	2	3	0.85	0.01	454	-15	14268	-69	62.5	0	42.27	8.23	-10.38	2.16	-14	-11	-1	-11	62	-15	-39	4	-33	35	11	-10		HP->residential	9.34716	5.20375	3.445	4.97703	4.05058	1.72194	1.4634	1.47243	1.93035	1.78444		20	1.52832	0.998636	2.2181	2.65867	0.848918	1.5007	1.00735
2020-07-21	127	8	6	-4	0.85	0	439	15	14120	148	62.5	0	39.11	3.16	-7.65	-2.73	-14	0	-2	1	58	4	-39	0	-33	0	11	0														25	1.57121	1.03065	2.62957	2.39449	0.919993	1.7107	1.07469
2020-07-22	252	-125	5	1	0.84	0.01	439	0	14059	61	62.5	0	44.97	-5.86	-7.06	-0.59	-14	0	-3	1	82	-24	-36	-3	-31	-2	10	1			Hosp_patients p-value											30	1.5402	0.954402	2.51325	2.29148	0.770466	1.50077	1.09401
2020-07-23	229	23	3	2	0.84	0	431	8	14072	-13	62.5	0	48.83	-3.86	0.79	-7.85	-12	-2	0	-3	82	0	-36	0	-31	0	10	0		Day Lag	1	2	3	4	5	10	15	20	25	30		Day Lag	HP->driving	HP->walking	HP->retail	HP->grocery	HP->parks	HP->transit	HP->workplaces
2020-07-24	313	-84	7	-4	0.85	-0.01	420	11	13955	117	62.5	0	63.32	-14.49	4.65	-3.86	-18	6	-1	1	67	15	-38	2	-30	-1	10	0		HP->driving	0.18664	0.963571	0.807502	0.0357356	0.131188	0.0604374	0.0305587	0.0655033	0.0386619	0.0342728		1	0.18664	0.504431	0.000114758	2.63636e-07	0.00383064	0.13426	0.000943818
2020-07-25	263	50	4	3	0.85	0	410	10	13857	98	62.5	0	72.25	-8.93	-9.31	13.96	-21	3	-5	4	64	3	-30	-8	-4	-26	2	8		HP->walking	0.504431	0.690167	0.533659	0.173493	5.86123e-07	0.228991	0.361531	0.461532	0.423166	0.537755		2	0.963571	0.690167	0.000382359	2.40027e-05	0.00459659	0.407929	0.00777976
2020-07-26	209	54	1	3	0.85	0	403	7	13698	159	62.5	0	65.28	6.97	2.65	-11.96	-23	2	-12	7	54	10	-33	3	2	-6	0	2		HP->retail	0.000114758	0.000382359	5.83117e-05	1.20299e-05	7.22338e-07	0.00119972	0.0123947	0.00176018	3.23158e-05	2.0936e-05		3	0.807502	0.533659	5.83117e-05	0.000455065	0.0138241	0.757509	0.0327331
2020-07-27	135	74	2	-1	0.85	0	414	-11	13651	47	62.5	0	57.07	8.21	5.01	-2.36	-13	-10	0	-12	70	-16	-38	5	-34	36	11	-11		HP->grocery	2.63636e-07	2.40027e-05	0.000455065	0.00188886	0.00965371	0.00659122	0.0170783	0.000122115	0.00018386	0.000135807		4	0.0357356	0.173493	1.20299e-05	0.00188886	0.00390067	0.126318	0.023569
2020-07-28	111	24	3	-1	0.85	0	402	12	13614	37	62.5	0	59.72	-2.65	1.39	3.62	-11	-2	2	-2	68	2	-37	-1	-33	-1	10	1		HP->parks	0.00383064	0.00459659	0.0138241	0.00390067	0.000339597	0.0268755	0.553325	0.653524	0.577586	0.806795		5	0.131188	5.86123e-07	7.22338e-07	0.00965371	0.000339597	0.143327	0.0222918
2020-07-29	203	-92	3	0	0.86	-0.01	403	-1	13752	-138	62.5	0	59.49	0.23	3.67	-2.28	-10	-1	0	2	92	-24	-35	-2	-33	0	9	1		HP->transit	0.13426	0.407929	0.757509	0.126318	0.143327	0.191902	0.154564	0.074156	0.017438	0.0436164		10	0.0604374	0.228991	0.00119972	0.00659122	0.0268755	0.191902	0.20279
2020-07-30	255	-52	2	1	0.86	0	403	0	13606	146	62.5	0	62.56	-3.07	5.69	-2.02	-8	-2	3	-3	83	9	-35	0	-34	1	9	0		HP->workplaces	0.000943818	0.00777976	0.0327331	0.023569	0.0222918	0.20279	0.365296	0.450824	0.366633	0.335917		15	0.0305587	0.361531	0.0123947	0.0170783	0.553325	0.154564	0.365296
2020-07-31	204	51	8	-6	0.87	-0.01	381	22	13629	-23	62.5	0	72.85	-10.29	12.92	-7.23	-13	5	4	-1	73	10	-34	-1	-33	-1	9	0		HP->residential	0.00231874	0.00571241	0.0164362	0.000584393	0.00124819	0.0721166	0.113038	0.0840225	0.00447785	0.00676196		20	0.0655033	0.461532	0.00176018	0.000122115	0.653524	0.074156	0.450824
2020-08-01	238	-34	2	6	0.88	-0.01	375	6	13674	-45	60.65	1.85	90.67	-17.82	3.17	9.75	-17	4	0	4	65	8	-25	-9	-6	-27	1	8														25	0.0386619	0.423166	3.23158e-05	0.00018386	0.577586	0.017438	0.366633
2020-08-02	153	85	1	1	0.89	-0.01	378	-3	13774	-100	60.65	0	85.11	5.56	31.02	-27.85	-16	-1	-4	4	55	10	-28	3	1	-7	0	1			Stringency											30	0.0342728	0.537755	2.0936e-05	0.000135807	0.806795	0.0436164	0.335917
2020-08-03	106	47	0	1	0.9	-0.01	390	-12	13915	-141	60.65	0	85.43	-0.32	34.01	-2.99	-4	-12	9	-13	87	-32	-34	6	-37	38	10	-10		Day Lag	1	2	3	4	5	10	15	20	25	30
2020-08-04	112	-6	1	-1	0.91	-0.01	401	-11	13963	-48	60.65	0	85.57	-0.14	38.25	-4.24	-3	-1	9	0	101	-14	-33	-1	-37	0	10	0		New cases->Stringency	1.3943	1.89655	2.58159	1.62193	1.07626	0.481885	0.704916	0.856498	0.858015	0.894663		Day Lag	New cases->Stringency	New deths->Stringency	Reprodution rate->Stringency	Hosp patients->Stringency		Day Lag	New cases->New_tests_smoothed
2020-08-05	167	-55	1	0	0.92	-0.01	384	17	14027	-64	60.65	0	95.17	-9.6	36.25	2	-2	-1	7	2	120	-19	-32	-1	-37	0	9	1		New deths->Stringency	2.20462	1.24834	7.63513	4.5377	4.27944	3.53619	2.88762	2.65255	2.25498	2.04227		1	1.3943	2.20462	0.692028	8.27544		1	1.04449
2020-08-06	213	-46	3	-2	0.94	-0.02	369	15	14003	24	60.65	0	97.76	-2.59	50.66	-14.41	-1	-1	7	0	129	-9	-33	1	-37	0	9	0		Reprodution rate->Stringency	0.692028	0.61256	3.35585	3.14125	2.50348	1.47943	1.50226	1.7334	1.51002	1.37959		2	1.89655	1.24834	0.61256	12.5557		2	0.967217
2020-08-07	290	-77	3	0	0.96	-0.02	356	13	13937	66	60.65	0	110.94	-13.18	49.96	0.7	-9	8	4	3	97	32	-33	0	-37	0	9	0		Hosp patients->Stringency	8.27544	12.5557	7.13343	19.2624	19.419	7.76827	5.23145	4.07669	4.10453	3.87553		3	2.58159	7.63513	3.35585	7.13343		3	4.13595
2020-08-08	186	104	4	-1	0.97	-0.01	357	-1	13743	194	60.65	0	124.92	-13.98	30.12	19.84	-12	3	-2	6	87	10	-24	-9	-8	-29	1	8														4	1.62193	4.5377	3.14125	19.2624		4	7.11887
2020-08-09	131	55	6	-2	0.99	-0.02	366	-9	13924	-181	60.65	0	113.35	11.57	57.53	-27.41	-12	0	-4	2	67	20	-26	2	0	-8	-1	2			Stringency p-value											5	1.07626	4.27944	2.50348	19.419		5	6.03823
2020-08-10	157	-26	3	3	1	-0.01	374	-8	13746	178	60.65	0	114.65	-1.3	61.15	-3.62	2	-14	12	-16	110	-43	-33	7	-40	40	10	-11		Day Lag	1	2	3	4	5	10	15	20	25	30		10	0.481885	3.53619	1.47943	7.76827		10	7.88946
2020-08-11	120	37	2	1	1.02	-0.02	365	9	13721	25	60.65	0	113.34	1.31	70.63	-9.48	1	1	10	2	104	6	-33	0	-40	0	10	0		New cases->Stringency	0.238083	0.150863	0.0524659	0.166901	0.372189	0.902227	0.780875	0.643784	0.665786	0.630389		15	0.704916	2.88762	1.50226	5.23145		15	6.78584
2020-08-12	278	-158	3	-1	1.03	-0.01	367	-2	13603	118	60.65	0	118.92	-5.58	49.07	21.56	3	-2	9	1	108	-4	-32	-1	-40	0	10	0		New deths->Stringency	0.13805	0.287625	5.01097e-05	0.00126702	0.000770257	0.000142419	0.000198119	0.000126895	0.000498454	0.000999105		20	0.856498	2.65255	1.7334	4.07669		20	6.23537
2020-08-13	325	-47	6	-3	1.04	-0.01	358	9	13633	-30	60.65	0	104.25	14.67	56.36	-7.29	2	1	7	2	140	-32	-32	0	-40	0	9	1		Reprodution rate->Stringency	0.40576	0.542254	0.0185481	0.0141799	0.0293303	0.142592	0.0983709	0.0245918	0.0537848	0.0876685		25	0.858015	2.25498	1.51002	4.10453		25	5.36496
2020-08-14	235	90	2	4	1.04	0	348	10	13829	-196	60.65	0	117.84	-13.59	60.57	-4.21	-6	8	8	-1	111	29	-32	0	-39	-1	9	0		Hosp patients->Stringency	0.00414129	4.40018e-06	0.000100803	4.93391e-15	4.14571e-18	7.66932e-12	6.04455e-10	9.21658e-09	2.21586e-10	7.17129e-11		30	0.894663	2.04227	1.37959	3.87553		30	4.96676
2020-08-15	198	37	3	-1	1.04	0	320	28	13804	25	60.65	0	131.07	-13.23	41.19	19.38	-13	7	-2	10	93	18	-24	-8	-20	-19	1	8
2020-08-16	121	77	3	0	1.05	-0.01	325	-5	13752	52	60.65	0	114.98	16.09	61.46	-20.27	-12	-1	-4	2	60	33	-24	0	0	-20	-1	2			New_tests_smoothed											Day Lag	New cases->Stringency	New deths->Stringency	Reprodution rate->Stringency	Hosp patients->Stringency		Day Lag	New cases->New_tests_smoothed
2020-08-17	132	-11	1	2	1.06	-0.01	336	-11	13936	-184	60.65	0	113.75	1.23	67.22	-5.76	-1	-11	12	-16	93	-33	-35	11	-44	44	11	-12		Day Lag	1	2	3	4	5	10	15	20	25	30		1	0.238083	0.13805	0.40576	0.00414129		1	0.307134
2020-08-18	214	-82	5	-4	1.08	-0.02	336	0	14140	-204	60.65	0	110.81	2.94	58.74	8.48	0	-1	10	2	108	-15	-34	-1	-42	-2	11	0		New cases->New_tests_smoothed	1.04449	0.967217	4.13595	7.11887	6.03823	7.88946	6.78584	6.23537	5.36496	4.96676		2	0.150863	0.287625	0.542254	4.40018e-06		2	0.380651
2020-08-19	253	-39	2	3	1.09	-0.01	329	7	14209	-69	60.65	0	112.4	-1.59	57.99	0.75	-1	1	8	2	124	-16	-33	-1	-43	1	10	1		New deths->New_tests_smoothed	0.552714	0.694798	0.783636	1.56631	1.29855	0.594686	0.579373	0.712508	0.852538	0.754919		3	0.0524659	5.01097e-05	0.0185481	0.000100803		3	0.00640328
2020-08-20	291	-38	2	0	1.1	-0.01	334	-5	14146	63	60.65	0	110.18	2.22	64.4	-6.41	-3	2	6	2	97	27	-36	3	-44	1	11	-1		Reprodution rate->New_tests_smoothed	3.88796	3.40476	2.78747	3.02202	2.65919	2.77343	2.48278	2.29225	2.13057	1.94355		4	0.166901	0.00126702	0.0141799	4.93391e-15		4	1.28129e-05
2020-08-21	219	72	4	-2	1.1	0	321	13	13933	213	60.65	0	115.14	-4.96	59.85	4.55	-10	7	4	2	111	-14	-34	-2	-43	-1	11	0		Hosp patients->New_tests_smoothed	1.6374	1.1988	0.500569	0.343804	0.295235	0.612195	0.685494	0.575457	0.568174	0.56879		5	0.372189	0.000770257	0.0293303	4.14571e-18		5	1.76049e-05
2020-08-22	241	-22	2	2	1.11	-0.01	316	5	14059	-126	60.65	0	125.93	-10.79	36.18	23.67	-15	5	-5	9	96	15	-23	-11	-10	-33	1	10														10	0.902227	0.000142419	0.142592	7.66932e-12		10	4.70422e-12
2020-08-23	145	96	2	0	1.13	-0.02	317	-1	14115	-56	60.65	0	107.12	18.81	56.6	-20.42	-16	1	-9	4	76	20	-26	3	2	-12	-2	3			New_tests_smoothed p-value											15	0.780875	0.000198119	0.0983709	6.04455e-10		15	9.08525e-14
2020-08-24	123	22	5	-3	1.15	-0.02	321	-4	14049	66	60.65	0	100.84	6.28	53.51	3.09	-5	-11	5	-14	132	-56	-36	10	-42	44	9	-11		Day Lag	1	2	3	4	5	10	15	20	25	30		20	0.643784	0.000126895	0.0245918	9.21658e-09		20	1.92244e-15
2020-08-25	192	-69	4	1	1.18	-0.03	325	-4	13963	86	60.65	0	96.39	4.45	47.2	6.31	-4	-1	6	-1	129	3	-34	-2	-42	0	9	0		New cases->New_tests_smoothed	0.307134	0.380651	0.00640328	1.28129e-05	1.76049e-05	4.70422e-12	9.08525e-14	1.92244e-15	4.9035e-15	1.69087e-15		25	0.665786	0.000498454	0.0537848	2.21586e-10		25	4.9035e-15
2020-08-26	362	-170	2	2	1.21	-0.03	311	14	13898	65	60.65	0	96.17	0.22	45.01	2.19	-5	1	4	2	137	-8	-33	-1	-41	-1	9	0		New deths->New_tests_smoothed	0.457461	0.499522	0.503272	0.181518	0.262589	0.818955	0.891753	0.815435	0.673434	0.825639		30	0.630389	0.000999105	0.0876685	7.17129e-11		30	1.69087e-15
2020-08-27	399	-37	2	0	1.22	-0.01	317	-6	13991	-93	60.65	0	88.59	7.58	49.53	-4.52	-4	-1	4	0	126	11	-34	1	-41	0	9	0		Reprodution rate->New_tests_smoothed	0.0490284	0.0337706	0.0398731	0.0173476	0.0215983	0.00230282	0.00145774	0.00114034	0.00118256	0.00212105
2020-08-28	401	-2	6	-4	1.23	-0.01	334	-17	14253	-262	60.65	0	95.53	-6.94	49.45	0.08	-12	8	4	0	88	38	-34	0	-41	0	10	-1		Hosp patients->New_tests_smoothed	0.201108	0.30218	0.682002	0.848384	0.915616	0.804187	0.800231	0.930186	0.956202	0.96993
2020-08-29	374	27	3	3	1.23	0	324	10	14331	-78	60.65	0	98.39	-2.86	23.19	26.26	-16	4	-5	9	63	25	-25	-9	-10	-31	1	9
2020-08-30	320	54	1	2	1.23	0	341	-17	14309	22	60.65	0	82.04	16.35	31.88	-8.69	-16	0	-9	4	50	13	-26	1	3	-13	-1	2
2020-08-31	244	76	3	-2	1.23	0	349	-8	14561	-252	60.65	0	63.08	18.96	40.8	-8.92	-6	-10	6	-15	78	-28	-33	7	-37	40	9	-10
2020-09-01	231	13	2	1	1.23	0	350	-1	14705	-144	60.65	0	67.58	-4.5	40.58	0.22	-5	-1	8	-2	68	10	-30	-3	-34	-3	8	1
2020-09-02	390	-159	3	-1	1.23	0	337	13	14956	-251	60.65	0	69.36	-1.78	40.48	0.1	-6	1	3	5	92	-24	-30	0	-33	-1	7	1
2020-09-03	418	-28	2	1	1.23	0	334	3	15266	-310	60.65	0	68.99	0.37	50.33	-9.85	-5	-1	2	1	102	-10	-31	1	-34	1	7	0
2020-09-04	406	12	4	-2	1.24	-0.01	339	-5	15381	-115	60.65	0	87.7	-18.71	55.46	-5.13	-12	7	1	1	78	24	-31	0	-33	-1	8	-1
2020-09-05	486	-80	5	-1	1.25	-0.01	345	-6	15649	-268	60.65	0	94.67	-6.97	26.4	29.06	-15	3	-5	6	73	5	-22	-9	-8	-25	1	7
2020-09-06	315	171	2	3	1.25	0	354	-9	15824	-175	60.65	0	83.33	11.34	41.22	-14.82	-16	1	-7	2	61	12	-25	3	1	-9	-2	3
2020-09-07	249	66	3	-1	1.26	-0.01	381	-27	15828	-4	60.65	0	65.96	17.37	39.03	2.19	-8	-8	3	-10	78	-17	-32	7	-33	34	8	-10
2020-09-08	388	-139	3	0	1.27	-0.01	394	-13	16136	-308	60.65	0	63.22	2.74	39.26	-0.23	-6	-2	6	-3	73	5	-30	-2	-32	-1	8	0
2020-09-09	646	-258	3	0	1.28	-0.01	391	3	16649	-513	60.65	0	61.33	1.89	32.52	6.74	-8	2	3	3	80	-7	-29	-1	-31	-1	7	1
2020-09-10	585	61	3	0	1.28	0	406	-15	17051	-402	60.65	0	58.76	2.57	40.88	-8.36	-6	-2	3	0	83	-3	-29	0	-31	0	6	1
2020-09-11	687	-102	3	0	1.28	0	404	2	17739	-688	60.65	0	69.45	-10.69	38.78	2.1	-12	6	0	3	68	15	-29	0	-31	0	6	0
2020-09-12	497	190	5	-2	1.28	0	438	-34	18111	-372	60.65	0	69.51	-0.06	12.14	26.64	-16	4	-5	5	65	3	-23	-6	-6	-25	0	6
2020-09-13	673	-176	7	-2	1.28	0	452	-14	18483	-372	60.65	0	53.36	16.15	19.61	-7.47	-18	2	-8	3	35	30	-27	4	1	-7	-1	1
2020-09-14	613	60	4	3	1.27	0.01	477	-25	19015	-532	60.65	0	41.23	12.13	17.68	1.93	-10	-8	1	-9	45	-10	-31	4	-27	28	8	-9
2020-09-15	425	188	4	0	1.25	0.02	478	-1	19388	-373	62.04	-1.39	36.81	4.42	21.22	-3.54	-10	0	2	-1	38	7	-30	-1	-27	0	8	0
2020-09-16	605	-180	3	1	1.24	0.01	482	-4	19694	-306	62.04	0	42.91	-6.1	17.37	3.85	-7	-3	5	-3	44	-6	-27	-3	-27	0	7	1
2020-09-17	770	-165	10	-7	1.23	0.01	480	2	19940	-246	62.04	0	41.19	1.72	16.06	1.31	-10	3	2	3	26	18	-30	3	-28	1	7	0
2020-09-18	780	-10	6	4	1.22	0.01	465	15	19916	24	58.33	3.71	42.3	-1.11	18.77	-2.71	-20	10	-4	6	2	24	-32	2	-27	-1	8	-1
2020-09-19	849	-69	5	1	1.22	0	497	-32	19865	51	58.33	0	39.57	2.73	0	18.77	-21	1	-5	1	-4	6	-30	-2	-7	-20	6	2
2020-09-20	552	297	13	-8	1.21	0.01	511	-14	19722	143	58.33	0	28.18	11.39	6.73	-6.73	-21	0	-7	2	0	-4	-31	1	0	-7	5	1
2020-09-21	623	-71	8	5	1.2	0.01	518	-7	19790	-68	58.33	0	23.99	4.19	5.99	0.74	-12	-9	0	-7	29	-29	-30	-1	-27	27	7	-2
2020-09-22	463	160	5	3	1.19	0.01	546	-28	19805	-15	58.33	0	25.15	-1.16	4.13	1.86	-14	2	2	-2	17	12	-29	-1	-25	-2	7	0
2020-09-23	802	-339	3	2	1.18	0.01	571	-25	19650	155	58.33	0	24.05	1.1	4.99	-0.86	-15	1	2	0	17	0	-28	-1	-23	-2	7	0
2020-09-24	691	111	3	0	1.17	0.01	588	-17	19599	51	58.33	0	22.77	1.28	15.14	-10.15	-15	0	1	1	20	-3	-29	1	-24	1	7	0
2020-09-25	899	-208	5	-2	1.17	0	624	-36	19904	-305	58.33	0	32.75	-9.98	18.37	-3.23	-19	4	0	1	12	8	-29	0	-23	-1	7	0
2020-09-26	884	15	8	-3	1.17	0	615	9	20055	-151	58.33	0	35.51	-2.76	-4.52	22.89	-22	3	-4	4	5	7	-27	-2	-4	-19	5	2
2020-09-27	665	219	9	-1	1.17	0	635	-20	20100	-45	58.33	0	23.02	12.49	0.45	-4.97	-23	1	-9	5	1	4	-30	3	-1	-3	5	0
2020-09-28	425	240	4	5	1.17	0	659	-24	20153	-53	58.33	0	18.17	4.85	0.53	-0.08	-16	-7	3	-12	11	-10	-31	1	-21	20	8	-3
2020-09-29	688	-263	6	-2	1.18	-0.01	661	-2	20543	-390	58.33	0	17.9	0.27	0.11	0.42	-14	-2	4	-1	14	-3	-27	-4	-21	0	7	1
2020-09-30	825	-137	8	-2	1.18	0	666	-5	21048	-505	58.33	0	17.33	0.57	3.03	-2.92	-12	-2	7	-3	17	-3	-23	-4	-21	0	5	2
2020-10-01	854	-29	6	2	1.19	-0.01	682	-16	21504	-456	58.33	0	20.66	-3.33	8.26	-5.23	-12	0	7	0	13	4	-25	2	-19	-2	6	-1
2020-10-02	888	-34	6	0	1.2	-0.01	682	0	21568	-64	58.33	0	36.52	-15.86	24.62	-16.36	-19	7	3	4	-9	22	-26	1	-20	1	7	-1
2020-10-03	963	-75	12	-6	1.22	-0.02	668	14	21620	-52	58.33	0	46.49	-9.97	5.29	19.33	-17	-2	1	2	8	-17	-23	-3	-7	-13	3	4
2020-10-04	904	59	10	2	1.23	-0.01	682	-14	21688	-68	58.33	0	32.44	14.05	-0.16	5.45	-17	0	-6	7	3	5	-30	7	-6	-1	4	-1
2020-10-05	734	170	13	-3	1.24	-0.01	701	-19	20479	1209	58.33	0	31.5	0.94	8.83	-8.99	-21	4	-5	-1	32	-29	-50	20	-73	67	20	-16
2020-10-06	427	307	14	-1	1.25	-0.01	732	-31	19999	480	58.33	0	17.51	13.99	4.92	3.91	-15	-6	4	-9	7	25	-24	-26	-21	-52	6	14
2020-10-07	944	-517	8	6	1.28	-0.03	764	-32	20423	-424	58.33	0	15.48	2.03	3	1.92	-14	-1	2	2	23	-16	-23	-1	-18	-3	6	0
2020-10-08	1278	-334	10	-2	1.3	-0.02	801	-37	20882	-459	58.33	0	15.62	-0.14	15.26	-12.26	-12	-2	5	-3	23	0	-25	2	-19	1	6	0
2020-10-09	1394	-116	12	-2	1.33	-0.03	811	-10	21489	-607	58.33	0	30.11	-14.49	28.45	-13.19	-18	6	1	4	15	8	-25	0	-18	-1	6	0
2020-10-10	1646	-252	5	7	1.35	-0.02	831	-20	21989	-500	58.33	0	39.56	-9.45	4.17	24.28	-19	1	-4	5	23	-8	-24	-1	-4	-14	5	1
2020-10-11	1090	556	13	-8	1.36	-0.01	843	-12	22214	-225	58.33	0	25.92	13.64	5.7	-1.53	-21	2	-7	3	15	8	-28	4	-2	-2	5	0
2020-10-12	1249	-159	14	-1	1.38	-0.02	877	-34	23864	-1650	58.33	0	18.13	7.79	-7.76	13.46	-15	-6	2	-9	19	-4	-28	0	-18	16	7	-2
2020-10-13	1208	41	16	-2	1.39	-0.01	916	-39	25039	-1175	58.33	0	5.92	12.21	-6.95	-0.81	-17	2	1	1	4	15	-27	-1	-17	-1	7	0
2020-10-14	2072	-864	7	9	1.4	-0.01	957	-41	25447	-408	58.33	0	5.67	0.25	-11.08	4.13	-17	0	1	0	7	-3	-25	-2	-16	-1	7	0
2020-10-15	2101	-29	11	-4	1.4	0	993	-36	25933	-486	58.33	0	4.14	1.53	-4.53	-6.55	-16	-1	3	-2	9	-2	-26	1	-16	0	7	0
2020-10-16	2608	-507	21	-10	1.41	-0.01	1015	-22	26452	-519	58.33	0	12.52	-8.38	-6.51	1.98	-20	4	4	-1	4	5	-26	0	-15	-1	7	0
2020-10-17	2153	455	13	8	1.4	0.01	1012	3	26828	-376	58.33	0	8.9	3.62	-24.62	18.11	-24	4	-3	7	-3	7	-28	2	-5	-10	7	0
2020-10-18	1856	297	19	-6	1.39	0.01	1086	-74	27064	-236	58.33	0	0.12	8.78	-32.26	7.64	-27	3	-10	7	-5	2	-33	5	-4	-1	6	1
2020-10-19	1949	-93	17	2	1.39	0	1174	-88	27548	-484	58.33	0	-6.48	6.6	-34.81	2.55	-28	1	-5	-5	-26	21	-35	2	-17	13	10	-4
2020-10-20	1876	73	15	2	1.39	0	1237	-63	27919	-371	58.33	0	-11.36	4.88	-20.98	-13.83	-28	0	-6	1	-37	11	-36	1	-18	1	11	-1
2020-10-21	2535	-659	16	-1	1.38	0.01	1272	-35	28193	-274	58.33	0	-6.77	-4.59	-21.42	0.44	-19	-9	3	-9	-10	-27	-29	-7	-15	-3	9	2
2020-10-22	3270	-735	16	0	1.38	0	1365	-93	28439	-246	58.33	0	-4.44	-2.33	-10.52	-10.9	-17	-2	2	1	0	-10	-29	0	-15	0	8	1
2020-10-23	2899	371	31	-15	1.37	0.01	1418	-53	28599	-160	63.89	-5.56	7.53	-11.97	-16.37	5.85	-21	4	5	-3	-2	2	-27	-2	-15	0	8	0
2020-10-24	3669	-770	21	10	1.37	0	1455	-37	28907	-308	69.44	-5.55	1.54	5.99	-38.94	22.57	-26	5	-3	8	-19	17	-32	5	-6	-9	8	0
2020-10-25	2577	1092	19	2	1.36	0.01	1574	-119	29242	-335	69.44	0	-10.86	12.4	-18.49	-20.45	-35	9	-14	11	-47	28	-41	9	-8	2	9	-1
2020-10-26	2447	130	27	-8	1.36	0	1672	-98	29460	-218	69.44	0	-9.54	-1.32	-22.41	3.92	-20	-15	0	-14	-7	-40	-32	-9	-16	8	9	0
2020-10-27	3299	-852	28	-1	1.35	0.01	1747	-75	29759	-299	69.44	0	-8.15	-1.39	-21.49	-0.92	-21	1	0	0	-18	11	-31	-1	-16	0	9	0
2020-10-28	3960	-661	24	4	1.34	0.01	1794	-47	30124	-365	69.44	0	-5.7	-2.45	-22.09	0.6	-17	-4	3	-3	-4	-14	-29	-2	-15	-1	8	1
2020-10-29	4224	-264	33	-9	1.33	0.01	1834	-40	30748	-624	69.44	0	-1.24	-4.46	-30.74	8.65	-15	-2	6	-3	6	-10	-27	-2	-15	0	7	1
2020-10-30	4656	-432	40	-7	1.31	0.02	1927	-93	31457	-709	80.56	-11.12	-22.34	21.1	-39.47	8.73	-26	11	2	4	-10	16	-36	9	-17	2	11	-4
2020-10-31	4007	649	39	1	1.3	0.01	1972	-45	32279	-822	80.56	0	-40.39	18.05	-55.9	16.43	-35	9	-6	8	-27	17	-43	7	-8	-9	12	-1
2020-11-01	3062	945	37	2	1.29	0.01	2122	-150	33017	-738	80.56	0	-50.31	9.92	-46.15	-9.75	-44	9	-20	14	-47	20	-51	8	-13	5	13	-1
2020-11-02	2506	556	46	-9	1.29	0	2255	-133	33331	-314	80.56	0	-34.88	-15.43	-35.42	-10.73	-27	-17	-3	-17	-23	-24	-40	-11	-18	5	12	1
2020-11-03	2596	-90	45	1	1.29	0	2349	-94	34092	-761	80.56	0	-22.01	-12.87	-39.09	3.67	-20	-7	1	-4	-18	-5	-34	-6	-17	-1	10	2
2020-11-04	7497	-4901	59	-14	1.3	-0.01	2337	12	34834	-742	69.44	11.12	-22.8	0.79	-44.53	5.44	-21	1	0	1	-17	-1	-33	-1	-17	0	10	0
2020-11-05	4410	3087	46	13	1.28	0.02	2362	-25	35519	-685	69.44	0	-25.38	2.58	-44.16	-0.37	-22	1	-1	1	-23	6	-36	3	-18	1	11	-1
2020-11-06	5550	-1140	52	-6	1.27	0.01	2425	-63	36078	-559	63.89	5.55	-18.16	-7.22	-38.55	-5.61	-30	8	-3	2	-36	13	-39	3	-19	1	13	-2
2020-11-07	6640	-1090	56	-4	1.26	0.01	2420	5	36344	-266	63.89	0	-20.58	2.42	-57.62	19.07	-30	0	-5	2	-37	1	-39	0	-10	-9	10	3
2020-11-08	5784	856	48	8	1.25	0.01	2522	-102	36274	70	63.89	0	-37.62	17.04	-45.67	-11.95	-37	7	-16	11	-48	11	-46	7	-12	2	10	0
2020-11-09	4096	1688	63	-15	1.23	0.02	2651	-129	36688	-414	63.89	0	-32.05	-5.57	-44.1	-1.57	-24	-13	-1	-15	-19	-29	-38	-8	-19	7	12	-2
2020-11-10	3817	279	62	1	1.21	0.02	2742	-91	36638	50	63.89	0	-29.41	-2.64	-44.29	0.19	-22	-2	0	-1	-15	-4	-35	-3	-18	-1	11	1
2020-11-11	4935	-1118	82	-20	1.19	0.02	2785	-43	36929	-291	63.89	0	-29.74	0.33	-45.26	0.97	-22	0	1	-1	-12	-3	-34	-1	-19	1	11	0
2020-11-12	5839	-904	78	4	1.18	0.01	2794	-9	37271	-342	63.89	0	-30.24	0.5	-39.2	-6.06	-20	-2	1	0	-8	-4	-36	2	-19	0	11	0
2020-11-13	6653	-814	69	9	1.18	0	2799	-5	38275	-1004	63.89	0	-21.67	-8.57	-65.69	26.49	-24	4	11	-10	-18	10	-35	-1	-19	0	11	0
2020-11-14	6602	51	55	14	1.17	0.01	2798	1	38328	-53	63.89	0	-50.08	28.41	-69.95	4.26	-56	32	-33	44	-55	37	-60	25	-23	4	18	-7
2020-11-15	6035	567	76	-21	1.16	0.01	2929	-131	38468	-140	63.89	0	-53.46	3.38	-48.09	-21.86	-57	1	-40	7	-56	1	-62	2	-26	3	16	2
2020-11-16	8371	-2336	91	-15	1.15	0.01	3040	-111	39061	-593	63.89	0	-30.01	-23.45	-45.95	-2.14	-23	-34	1	-41	-14	-42	-37	-25	-18	-8	11	5
2020-11-17	4452	3919	81	10	1.12	0.03	3028	12	39663	-602	63.89	0	-30.29	0.28	-46.91	0.96	-22	-1	-1	2	-16	2	-36	-1	-18	0	11	0
2020-11-18	5891	-1439	79	2	1.09	0.03	3051	-23	40394	-731	63.89	0	-29.5	-0.79	-44.67	-2.24	-22	0	-3	2	-13	-3	-35	-1	-18	0	11	0
2020-11-19	6994	-1103	69	10	1.06	0.03	3017	34	40849	-455	63.89	0	-28.02	-1.48	-38.68	-5.99	-19	-3	1	-4	-9	-4	-36	1	-19	1	11	0
2020-11-20	6489	505	61	8	1.04	0.02	3079	-62	40422	427	63.89	0	-17.05	-10.97	-65.26	26.58	-22	3	9	-8	-16	7	-35	-1	-18	-1	11	0
2020-11-21	6472	17	62	-1	1.02	0.02	3025	54	40567	-145	63.89	0	-48.68	31.63	-70.48	5.22	-53	31	-31	40	-43	27	-56	21	-23	5	17	-6
2020-11-22	4788	1684	73	-11	1.01	0.01	3151	-126	40999	-432	63.89	0	-52.87	4.19	-50.25	-20.23	-53	0	-35	4	-45	2	-58	2	-26	3	15	2
2020-11-23	4044	744	74	-1	0.99	0.02	3241	-90	40475	524	63.89	0	-32.59	-20.28	-49.53	-0.72	-20	-33	4	-39	-18	-27	-38	-20	-18	-8	10	5
2020-11-24	3919	125	85	-11	0.97	0.02	3275	-34	40776	-301	63.89	0	-31.93	-0.66	-54.02	4.49	-20	0	2	2	-23	5	-37	-1	-18	0	11	-1
2020-11-25	5290	-1371	71	14	0.95	0.02	3251	24	40469	307	63.89	0	-31.61	-0.32	-49.62	-4.4	-23	3	-2	4	-33	10	-39	2	-18	0	12	-1
2020-11-26	6383	-1093	82	-11	0.94	0.01	3192	59	40073	396	63.89	0	-29.65	-1.96	-41.6	-8.02	-19	-4	3	-5	-24	-9	-37	-2	-18	0	11	1
2020-11-27	5444	939	67	15	0.93	0.01	3208	-16	39861	212	75	-11.11	-17.01	-12.64	-69.08	27.48	-19	0	10	-7	-21	-3	-33	-4	-18	0	9	2
2020-11-28	4868	576	87	-20	0.92	0.01	3155	53	39414	447	75	0	-55.78	38.77	-74.02	4.94	-50	31	-28	38	-54	33	-57	24	-20	2	17	-8
2020-11-29	4093	775	64	23	0.91	0.01	3245	-90	38099	1315	75	0	-61.31	5.53	-63.35	-10.67	-51	1	-33	5	-60	6	-62	5	-24	4	16	1
2020-11-30	3262	831	78	-14	0.9	0.01	3342	-97	37878	221	75	0	-49.08	-12.23	-68.09	4.74	-30	-21	-7	-26	-30	-30	-55	-7	-49	25	22	-6
2020-12-01	2401	861	72	6	0.9	0	3275	67	34554	3324	75	0	-54.9	5.82	-44.52	-23.57	-44	14	-24	17	-21	-9	-67	12	-75	26	33	-11
2020-12-02	3384	-983	68	4	0.89	0.01	3338	-63	33193	1361	63.89	11.11	-22.94	-31.96	-45.49	0.97	-11	-33	15	-39	-11	-10	-28	-39	-15	-60	8	25
2020-12-03	3772	-388	79	-11	0.9	-0.01	3330	8	33048	145	63.89	0	-25.88	2.94	-50.17	4.68	-12	1	11	4	-15	4	-33	5	-16	1	9	-1
2020-12-04	4935	-1163	79	0	0.91	-0.01	3295	35	32804	244	75	-11.11	-14.23	-11.65	-67.65	17.48	-24	12	7	4	-39	24	-37	4	-17	1	11	-2
2020-12-05	6087	-1152	73	6	0.92	-0.01	3229	66	32257	547	75	0	-51.2	36.97	-73.26	5.61	-48	24	-24	31	-54	15	-56	19	-18	1	17	-6
2020-12-06	3834	2253	87	-14	0.92	0	3268	-39	32091	166	75	0	-59.63	8.43	-61.56	-11.7	-50	2	-32	8	-64	10	-61	5	-22	4	16	1
2020-12-07	2597	1237	78	9	0.92	0	3367	-99	32475	-384	75	0	-45.54	-14.09	-70.83	9.27	-28	-22	-6	-26	-37	-27	-56	-5	-49	27	22	-6
2020-12-08	2905	-308	81	-3	0.92	0	3263	104	32754	-279	75	0	-54.61	9.07	-45.94	-24.89	-45	17	-24	18	-42	5	-69	13	-75	26	34	-12
2020-12-09	4097	-1192	70	11	0.92	0	3332	-69	32343	411	63.89	11.11	-20.49	-34.12	-54.14	8.2	-12	-33	12	-36	-21	-21	-30	-39	-15	-60	8	26
2020-12-10	3134	963	86	-16	0.92	0	3304	28	32061	282	63.89	0	-25.19	4.7	-43.87	-10.27	-17	5	4	8	-32	11	-36	6	-16	1	10	-2
2020-12-11	5080	-1946	95	-9	0.94	-0.02	3230	74	31484	577	63.89	0	-15.2	-9.99	-60.11	16.24	-22	5	6	-2	-34	2	-35	-1	-17	1	11	-1
2020-12-12	4413	667	88	7	0.95	-0.01	3093	137	31483	1	63.89	0	-38.98	23.78	-67.4	7.29	-39	17	-18	24	-40	6	-46	11	-12	-5	13	-2
2020-12-13	4044	369	98	-10	0.95	0	3157	-64	31714	-231	63.89	0	-47.33	8.35	-47.55	-19.85	-42	3	-25	7	-55	15	-51	5	-16	4	12	1
2020-12-14	2194	1850	90	8	0.95	0	3254	-97	31392	322	63.89	0	-22.64	-24.69	-44.38	-3.17	-15	-27	6	-31	-28	-27	-35	-16	-16	0	10	2
2020-12-15	2638	-444	84	6	0.96	-0.01	3206	48	33662	-2270	63.89	0	-26.53	3.89	-45	0.62	-13	-2	7	-1	-22	-6	-32	-3	-16	0	9	1
2020-12-16	4720	-2082	82	2	0.96	0	3181	25	34779	-1117	63.89	0	-23.58	-2.95	-41.46	-3.54	-13	0	8	-1	-23	1	-32	0	-15	-1	9	0
2020-12-17	4320	400	87	-5	0.96	0	3142	39	34902	-123	63.89	0	-20.75	-2.83	-36.01	-5.45	-8	-5	12	-4	-7	-16	-29	-3	-16	1	8	1
2020-12-18	4336	-16	75	12	0.97	-0.01	3061	81	35493	-591	63.89	0	-7.74	-13.01	-57.69	21.68	-15	7	11	1	-21	14	-28	-1	-16	0	9	-1
2020-12-19	3835	501	86	-11	0.97	0	2973	88	36030	-537	63.89	0	-31.87	24.13	-62.56	4.87	-36	21	-15	26	-39	18	-39	11	-13	-3	12	-3
2020-12-20	3334	501	71	15	0.98	-0.01	3027	-54	36171	-141	63.89	0	-40.27	8.4	-35.23	-27.33	-34	-2	-17	2	-36	-3	-42	3	-13	0	11	1
2020-12-21	2099	1235	57	14	0.99	-0.01	3158	-131	37295	-1124	63.89	0	-9.26	-31.01	-35.21	-0.02	-1	-33	24	-41	-12	-24	-32	-10	-30	17	11	0
2020-12-22	2436	-337	63	-6	0.99	0	3095	63	38895	-1600	63.89	0	-8.07	-1.19	-42.19	6.98	2	-3	27	-3	0	-12	-29	-3	-32	2	10	1
2020-12-23	4602	-2166	89	-26	1	-0.01	2990	105	41329	-2434	65.74	-1.85	-10.65	2.58	-66.16	23.97	3	-1	41	-14	-7	7	-30	1	-35	3	10	0
2020-12-24	4378	224	70	19	1.01	-0.01	2853	137	40034	1295	65.74	0	-46.39	35.74	-74.99	8.83	-16	19	19	22	-9	2	-49	19	-64	29	16	-6
2020-12-25	4146	232	65	5	1.03	-0.02	2754	99	35074	4960	65.74	0	-55.77	9.38	-55.64	-19.35	-77	61	-84	103	-26	17	-76	27	-86	22	30	-14
2020-12-26	1214	2932	78	-13	1.04	-0.01	2790	-36	33396	1678	65.74	0	-30.62	-25.15	-61.13	5.49	-44	-33	-31	-53	-17	-9	-47	-29	-32	-54	14	16
2020-12-27	1577	-363	63	15	1.07	-0.03	2870	-80	33262	134	63.89	1.85	-35.57	4.95	-29.72	-31.41	-45	1	-32	1	-43	26	-49	2	-19	-13	12	2
2020-12-28	2093	-516	58	5	1.11	-0.04	2967	-97	32335	927	63.89	0	-6.93	-28.64	-28.64	-1.08	-8	-37	11	-43	-15	-28	-40	-9	-42	23	16	-4
2020-12-29	3336	-1243	74	-16	1.16	-0.05	2930	37	31150	1185	63.89	0	-7.63	0.7	-26.88	-1.76	-7	-1	13	-2	-14	-1	-39	-1	-42	0	16	0
2020-12-30	6049	-2713	79	-5	1.2	-0.04	2896	34	29047	2103	63.89	0	-0.5	-7.13	-43.86	16.98	-1	-6	35	-22	4	-18	-35	-4	-41	-1	13	3
2020-12-31	7627	-1578	76	3	1.23	-0.03	2840	56	29488	-441	76.85	-12.96	-32.07	31.57	-74.4	30.54	-19	18	29	6	-19	23	-51	16	-57	16	19	-6
2021-01-01	6951	676	66	10	1.24	-0.01	2806	34	30222	-734	76.85	0	-60.31	28.24	-62.48	-11.92	-83	64	-87	116	-51	32	-81	30	-87	30	40	-21
2021-01-02	3241	3710	73	-7	1.25	-0.01	2858	-52	32049	-1827	76.85	0	-44.77	-15.54	-66.25	3.77	-58	-25	-36	-51	-42	-9	-54	-27	-36	-51	20	20
2021-01-03	3384	-143	73	0	1.27	-0.02	3044	-186	32538	-489	76.85	0	-45.58	0.81	-44.18	-22.07	-54	-4	-36	0	-48	6	-48	-6	-22	-14	15	5
2021-01-04	4369	-985	78	-5	1.29	-0.02	3171	-127	34108	-1570	58.33	18.52	-22.45	-23.13	-40.83	-3.35	-15	-39	12	-48	-23	-25	-34	-14	-18	-4	10	5
2021-01-05	4956	-587	90	-12	1.31	-0.02	3260	-89	35656	-1548	58.33	0	-24.74	2.29	-46.39	5.56	-17	2	6	6	-21	-2	-34	0	-17	-1	10	0
2021-01-06	10027	-5071	91	-1	1.33	-0.02	3293	-33	37262	-1606	58.33	0	-25.98	1.24	-46.47	0.08	-18	1	4	2	-23	2	-34	0	-17	0	11	-1
2021-01-07	9927	100	95	-4	1.34	-0.01	3333	-40	39848	-2586	58.33	0	-29.38	3.4	-41.67	-4.8	-18	0	3	1	-21	-2	-36	2	-17	0	11	0
2021-01-08	10176	-249	118	-23	1.33	0.01	3451	-118	45888	-6040	63.89	-5.56	-19.66	-9.72	-65.53	23.86	-23	5	10	-7	-31	10	-37	1	-17	0	12	-1
2021-01-09	9478	698	111	7	1.32	0.01	3555	-104	47468	-1580	75	-11.11	-50.47	30.81	-67.99	2.46	-57	34	-34	44	-58	27	-56	19	-23	6	19	-7
2021-01-10	7502	1976	102	9	1.3	0.02	3770	-215	48056	-588	75	0	-54.11	3.64	-45.85	-22.14	-56	-1	-37	3	-57	-1	-56	0	-23	0	16	3
2021-01-11	5604	1898	122	-20	1.29	0.01	3983	-213	48431	-375	63.89	11.11	-28.79	-25.32	-46.63	0.78	-16	-40	12	-49	-22	-35	-38	-18	-17	-6	10	6
2021-01-12	7259	-1655	155	-33	1.28	0.01	4043	-60	48791	-360	63.89	0	-29.63	0.84	-43.28	-3.35	-17	1	6	6	-23	1	-38	0	-18	1	10	0
2021-01-13	10556	-3297	156	-1	1.27	0.01	4240	-197	49230	-439	63.89	0	-25.25	-4.38	-53.82	10.54	-15	-2	6	0	-16	-7	-36	-2	-19	1	8	2
2021-01-14	10698	-142	148	8	1.26	0.01	4368	-128	49988	-758	63.89	0	-37.48	12.23	-65.98	12.16	-20	5	2	4	-23	7	-42	6	-23	4	10	-2
2021-01-15	10663	35	159	-11	1.25	0.01	4560	-192	50887	-899	65.74	-1.85	-51.1	13.62	-69.9	3.92	-60	40	-15	17	-44	21	-54	12	-32	9	18	-8
2021-01-16	10947	-284	166	-7	1.24	0.01	4653	-93	51886	-999	65.74	0	-61.02	9.92	-67.11	-2.79	-70	10	-33	18	-56	12	-64	10	-36	4	19	-1
2021-01-17	10385	562	152	14	1.23	0.01	4889	-236	52774	-888	65.74	0	-60.67	-0.35	-66.51	-0.6	-71	1	-41	8	-57	1	-64	0	-35	-1	17	2
2021-01-18	6702	3683	167	-15	1.22	0.01	5165	-276	53560	-786	65.74	0	-52.44	-8.23	-68.52	2.01	-56	-15	-16	-25	-35	-22	-54	-10	-33	-2	17	0
2021-01-19	10455	-3753	218	-51	1.21	0.01	5291	-126	55542	-1982	65.74	0	-53.17	0.73	-70.61	2.09	-59	3	-17	1	-48	13	-56	2	-34	1	18	-1
2021-01-20	14647	-4192	219	-1	1.19	0.02	5493	-202	57922	-2380	69.44	-3.7	-55.32	2.15	-71.25	0.64	-62	3	-22	5	-52	4	-57	1	-35	1	19	-1
2021-01-21	13544	1103	221	-2	1.17	0.02	5630	-137	59446	-1524	69.44	0	-54.78	-0.54	-69.64	-1.61	-61	-1	-17	-5	-53	1	-58	1	-36	1	20	-1
2021-01-22	13987	-443	234	-13	1.15	0.02	5779	-149	61525	-2079	87.96	-18.52	-52.16	-2.62	-76.36	6.72	-66	5	-17	0	-57	4	-62	4	-48	12	26	-6
2021-01-23	15333	-1346	274	-40	1.13	0.02	5922	-143	63284	-1759	87.96	0	-65.8	13.64	-67.42	-8.94	-78	12	-43	26	-77	20	-72	10	-43	-5	24	2
2021-01-24	11721	3612	275	-1	1.11	0.02	6117	-195	64301	-1017	87.96	0	-63.37	-2.43	-72.54	5.12	-74	-4	-37	-6	-68	-9	-68	-4	-39	-4	17	7
2021-01-25	6923	4798	252	23	1.08	0.03	6420	-303	64638	-337	76.85	11.11	-56.6	-6.77	-71.75	-0.79	-64	-10	-25	-12	-58	-10	-66	-2	-49	10	25	-8
2021-01-26	10765	-3842	291	-39	1.05	0.03	6472	-52	64994	-356	76.85	0	-56.22	-0.38	-70.53	-1.22	-64	0	-23	-2	-57	-1	-65	-1	-50	1	25	0
2021-01-27	15073	-4308	293	-2	1.02	0.03	6603	-131	64428	566	76.85	0	-56.58	0.36	-71.04	0.51	-63	-1	-22	-1	-48	-9	-63	-2	-49	-1	24	1
2021-01-28	16432	-1359	303	-10	0.99	0.03	6565	38	64278	150	76.85	0	-55.83	-0.75	-69.45	-1.59	-61	-2	-17	-5	-48	0	-63	0	-49	0	24	0
2021-01-29	13200	3232	278	25	0.95	0.04	6627	-62	63013	1265	87.96	-11.11	-53.06	-2.77	-73.98	4.53	-64	3	-14	-3	-56	8	-63	0	-48	-1	26	-2
2021-01-30	12435	765	293	-15	0.91	0.04	6544	83	61359	1654	87.96	0	-64.49	11.43	-80.35	6.37	-73	9	-34	20	-66	10	-68	5	-40	-8	21	5
2021-01-31	9498	2937	303	-10	0.88	0.03	6694	-150	59545	1814	87.96	0	-69.23	4.74	-69.71	-10.64	-78	5	-45	11	-78	12	-74	6	-41	1	20	1
2021-02-01	5805	3693	275	28	0.83	0.05	6869	-175	58375	1170	76.85	11.11	-54.63	-14.6	-70.2	0.49	-60	-18	-15	-30	-53	-25	-64	-10	-47	6	23	-3
2021-02-02	5540	265	260	15	0.79	0.04	6775	94	56002	2373	76.85	0	-54.04	-0.59	-69.89	-0.31	-60	0	-16	1	-53	0	-64	0	-48	1	24	-1
2021-02-03	9083	-3543	240	20	0.76	0.03	6684	91	53409	2593	76.85	0	-55.07	1.03	-70.05	0.16	-61	1	-18	2	-47	-6	-63	-1	-48	0	23	1
2021-02-04	7914	1169	225	15	0.72	0.04	6496	188	50640	2769	76.85	0	-54.93	-0.14	-69.18	-0.87	-61	0	-17	-1	-49	2	-63	0	-48	0	23	0
2021-02-05	6916	998	258	-33	0.69	0.03	6412	84	47985	2655	87.96	-11.11	-50.3	-4.63	-74.43	5.25	-63	2	-15	-2	-56	7	-63	0	-48	0	25	-2
2021-02-06	6132	784	214	44	0.67	0.02	6158	254	44965	3020	87.96	0	-64.2	13.9	-79.26	4.83	-73	10	-34	19	-68	12	-69	6	-39	-9	20	5
2021-02-07	3508	2624	204	10	0.64	0.03	6248	-90	43459	1506	87.96	0	-68.97	4.77	-71.75	-7.51	-77	4	-42	8	-74	6	-73	4	-39	0	18	2
2021-02-08	2505	1003	196	8	0.62	0.02	6344	-96	41681	1778	76.85	11.11	-55.61	-13.36	-73.47	1.72	-59	-18	-16	-26	-51	-23	-63	-10	-47	8	22	-4
2021-02-09	2583	-78	203	-7	0.59	0.03	6070	274	38924	2757	76.85	0	-56.31	0.7	-70.34	-3.13	-61	2	-17	1	-57	6	-64	1	-48	1	24	-2
2021-02-10	4387	-1804	161	42	0.57	0.02	5829	241	36670	2254	76.85	0	-53.11	-3.2	-72.28	1.94	-60	-1	-15	-2	-49	-8	-62	-2	-46	-2	22	2
2021-02-11	3480	907	167	-6	0.56	0.01	5570	259	34807	1863	76.85	0	-53.66	0.55	-65.56	-6.72	-60	0	-15	0	-52	3	-64	2	-47	1	23	-1
2021-02-12	2854	626	149	18	0.54	0.02	5230	340	33254	1553	87.96	-11.11	-46.13	-7.53	-67.98	2.42	-60	0	-7	-8	-42	-10	-60	-4	-45	-2	23	0
2021-02-13	2856	-2	149	0	0.54	0	4850	380	31986	1268	87.96	0	-58.12	11.99	-68.31	0.33	-69	9	-26	19	-51	9	-65	5	-35	-10	18	5
2021-02-14	1677	1179	138	11	0.53	0.01	4826	24	31560	426	87.96	0	-58.57	0.45	-66.39	-1.92	-68	-1	-30	4	-48	-3	-66	1	-32	-3	15	3
2021-02-15	1303	374	90	48	0.53	0	4832	-6	31305	255	76.85	11.11	-50.04	-8.53	-69.55	3.16	-56	-12	-8	-22	-33	-15	-61	-5	-48	16	21	-6
2021-02-16	1502	-199	111	-21	0.52	0.01	4482	350	30360	945	76.85	0	-54.8	4.76	-67.77	-1.78	-62	6	-15	7	-45	12	-66	5	-63	15	28	-7
2021-02-17	2324	-822	127	-16	0.51	0.01	4137	345	29893	467	76.85	0	-50.37	-4.43	-69	1.23	-58	-4	-11	-4	-43	-2	-60	-6	-45	-18	21	7
2021-02-18	1944	380	105	22	0.51	0	3819	318	29413	480	76.85	0	-50.89	0.52	-67.42	-1.58	-58	0	-11	0	-44	1	-61	1	-45	0	22	-1
2021-02-19	1940	4	67	38	0.51	0	3584	235	28718	695	87.96	-11.11	-46.26	-4.63	-79.33	11.91	-60	2	-5	-6	-50	6	-60	-1	-44	-1	23	-1
2021-02-20	1570	370	76	-9	0.52	-0.01	3284	300	28770	-52	87.96	0	-62.56	16.3	-74.47	-4.86	-74	14	-35	30	-76	26	-72	12	-36	-8	21	2
2021-02-21	1186	384	65	11	0.52	0	3316	-32	28592	178	87.96	0	-64.63	2.07	-65.02	-9.45	-72	-2	-34	-1	-61	-15	-68	-4	-32	-4	16	5
2021-02-22	549	637	61	4	0.52	0	3322	-6	28330	262	76.85	11.11	-50.1	-14.53	-67.16	2.14	-55	-17	-9	-25	-35	-26	-60	-8	-43	11	20	-4
2021-02-23	1032	-483	63	-2	0.53	-0.01	3012	310	28257	73	76.85	0	-50.37	0.27	-64.73	-2.43	-56	1	-8	-1	-39	4	-59	-1	-44	1	20	0
2021-02-24	1480	-448	50	13	0.53	0	2767	245	27812	445	76.85	0	-49.17	-1.2	-68.08	3.35	-56	0	-9	1	-29	-10	-58	-1	-43	-1	20	0
2021-02-25	1160	320	49	1	0.53	0	2613	154	27382	430	76.85	0	-50.08	0.91	-63.75	-4.33	-56	0	-7	-2	-41	12	-60	2	-44	1	21	-1
2021-02-26	1027	133	58	-9	0.54	-0.01	2404	209	27242	140	87.96	-11.11	-43.47	-6.61	-65.49	1.74	-56	0	1	-8	-42	1	-58	-2	-42	-2	22	-1
2021-02-27	1071	-44	33	25	0.55	-0.01	2180	224	27032	210	87.96	0	-54.91	11.44	-67.56	2.07	-65	9	-19	20	-41	-1	-60	2	-29	-13	15	7
2021-02-28	718	353	41	-8	0.56	-0.01	2165	15	27116	-84	87.96	0	-59.89	4.98	-64.2	-3.36	-67	2	-25	6	-40	-1	-61	1	-27	-2	13	2
2021-03-01	394	324	34	7	0.58	-0.02	2167	-2	26451	665	76.85	11.11	-46.26	-13.63	-62.84	-1.36	-53	-14	-3	-22	-36	-4	-58	-3	-42	15	19	-6
2021-03-02	691	-297	38	-4	0.58	0	1997	170	26187	264	76.85	0	-46.62	0.36	-61.54	-1.3	-54	1	-3	0	-34	-2	-57	-1	-42	0	20	-1
2021-03-03	979	-288	41	-3	0.6	-0.02	1827	170	25924	263	76.85	0	-45.27	-1.35	-67.35	5.81	-53	-1	-4	1	-25	-9	-56	-1	-42	0	19	1
2021-03-04	830	149	28	13	0.61	-0.01	1708	119	25510	414	76.85	0	-46.7	1.43	-61.33	-6.02	-55	2	-5	1	-40	15	-59	3	-43	1	20	-1
2021-03-05	949	-119	28	0	0.62	-0.01	1583	125	24900	610	87.96	-11.11	-40.3	-6.4	-60.52	-0.81	-55	0	1	-6	-37	-3	-56	-3	-42	-1	21	-1
2021-03-06	1007	-58	26	2	0.64	-0.02	1416	167	24830	70	87.96	0	-50.79	10.49	-66.27	5.75	-63	8	-18	19	-34	-3	-59	3	-29	-13	15	6
2021-03-07	682	325	28	-2	0.65	-0.01	1414	2	24538	292	87.96	0	-57.65	6.86	-63.06	-3.21	-67	4	-25	7	-44	10	-63	4	-27	-2	13	2
2021-03-08	365	317	25	3	0.66	-0.01	1403	11	24347	191	76.85	11.11	-45.41	-12.24	-62.43	-0.63	-49	-18	4	-29	-32	-12	-57	-6	-41	14	19	-6
2021-03-09	847	-482	30	-5	0.66	0	1278	125	23601	746	76.85	0	-45.63	0.22	-63.08	0.65	-51	2	-1	5	-27	-5	-56	-1	-42	1	19	0
2021-03-10	642	205	22	8	0.66	0	1201	77	23207	394	76.85	0	-44.79	-0.84	-65.72	2.64	-52	1	-2	1	-23	-4	-55	-1	-41	-1	19	0
2021-03-13	564	78	19	3	0.69	-0.03	980	221	22636	571	87.96	-11.11	-51.39	6.6	-66.77	1.05	-63	11	-17	15	-39	16	-59	4	-27	-14	15	4
2021-03-14	541	23	15	4	0.7	-0.01	976	4	22680	-44	87.96	0	-55.19	3.8	-60.83	-5.94	-66	3	-23	6	-38	-1	-60	1	-23	-4	13	2
2021-03-15	256	285	10	5	0.71	-0.01	996	-20	22841	-161	69.44	18.52	-41.72	-13.47	-57.04	-3.79	-42	-24	4	-27	-15	-23	-51	-9	-34	11	15	-2
2021-03-16	384	-128	13	-3	0.72	-0.01	955	41	25252	-2411	69.44	0	-38.77	-2.95	-56.04	-1	-42	0	5	-1	-13	-2	-50	-1	-35	1	15	0
2021-03-17	673	-289	15	-2	0.73	-0.01	856	99	28320	-3068	69.44	0	-37.68	-1.09	-58.03	1.99	-42	0	4	1	-5	-8	-48	-2	-33	-2	15	0
2021-03-18	485	188	21	-6	0.74	-0.01	828	28	32404	-4084	69.44	0	-38.08	0.4	-55.18	-2.85	-41	-1	9	-5	-9	4	-49	1	-34	1	16	-1
2021-03-19	568	-83	11	10	0.76	-0.02	789	39	36147	-3743	80.56	-11.12	-30.2	-7.88	-59.49	4.31	-43	2	13	-4	-16	7	-48	-1	-33	-1	16	0
2021-03-20	457	111	8	3	0.77	-0.01	744	45	37932	-1785	80.56	0	-47.27	17.07	-65.41	5.92	-58	15	-10	23	-29	13	-55	7	-21	-12	14	2
2021-03-21	450	7	6	2	0.79	-0.02	765	-21	38010	-78	80.56	0	-52.63	5.36	-58.08	-7.33	-61	3	-19	9	-27	-2	-57	2	-19	-2	12	2
2021-03-22	248	202	16	-10	0.8	-0.01	771	-6	38561	-551	69.44	11.12	-39.49	-13.14	-57.75	-0.33	-42	-19	6	-25	-11	-16	-50	-7	-34	15	15	-3
2021-03-23	434	-186	10	6	0.82	-0.02	743	28	37105	1456	69.44	0	-38.85	-0.64	-56.11	-1.64	-42	0	5	1	-13	2	-49	-1	-34	0	15	0
2021-03-24	575	-141	11	-1	0.83	-0.01	712	31	34413	2692	69.44	0	-37.11	-1.74	-58.09	1.98	-42	0	5	0	-8	-5	-48	-1	-33	-1	15	0
2021-03-25	423	152	9	2	0.84	-0.01	695	17	30781	3632	69.44	0	-34.38	-2.73	-56.13	-1.96	-40	-2	9	-4	-8	0	-48	0	-34	1	15	0
2021-03-26	488	-65	5	4	0.85	-0.01	669	26	27447	3334	80.56	-11.12	-37.66	3.28	-61.58	5.45	-47	7	10	-1	-23	15	-50	2	-34	0	17	-2
2021-03-27	344	144	8	-3	0.87	-0.02	618	51	25825	1622	80.56	0	-51.62	13.96	-65.94	4.36	-58	11	-8	18	-33	10	-55	5	-20	-14	14	3
2021-03-28	365	-21	10	-2	0.89	-0.02	633	-15	25910	-85	80.56	0	-56.34	4.72	-57.81	-8.13	-63	5	-23	15	-34	1	-58	3	-19	-1	13	1
2021-03-29	309	56	6	4	0.91	-0.02	623	10	25897	13	80.56	0	-43.67	-12.67	-55.75	-2.06	-43	-20	4	-27	-17	-17	-52	-6	-35	16	16	-3
2021-03-30	388	-79	2	4	0.93	-0.02	584	39	25617	280	80.56	0	-41.83	-1.84	-55.55	-0.2	-42	-1	8	-4	-20	3	-50	-2	-35	0	16	0
2021-03-31	618	-230	3	-1	0.94	-0.01	558	26	25563	54	80.56	0	-38.92	-2.91	-58.75	3.2	-39	-3	14	-6	-5	-15	-46	-4	-35	0	14	2
2021-04-01	592	26	11	-8	0.96	-0.02	538	20	25744	-181	80.56	0	-40.02	1.1	-62.23	3.48	-35	-4	28	-14	-18	13	-47	1	-37	2	15	-1
2021-04-02	548	44	9	2	0.96	0	513	25	23569	2175	80.56	0	-53.07	13.05	-62.91	0.68	-61	26	-1	29	-22	4	-67	20	-72	35	34	-19
2021-04-03	280	268	7	2	0.97	-0.01	512	1	23708	-139	80.56	0	-53.66	0.59	-66.65	3.74	-55	-6	3	-4	-31	9	-55	-12	-26	-46	15	19
2021-04-04	193	87	4	3	0.99	-0.02	517	-5	23931	-223	80.56	0	-55.71	2.05	-45.06	-21.59	-68	13	-49	52	-36	5	-59	4	-18	-8	12	3
2021-04-05	159	34	6	-2	1.02	-0.03	536	-19	28082	-4151	65.74	14.82	-29.47	-26.24	-42.08	-2.98	-27	-41	15	-64	10	-46	-43	-16	-36	18	13	-1
2021-04-06	874	-715	2	4	1.05	-0.03	504	32	33001	-4919	65.74	0	-21.89	-7.58	-40.95	-1.13	-26	-1	13	2	4	6	-40	-3	-27	-9	10	3
2021-04-07	663	211	3	-1	1.05	0	488	16	37924	-4923	65.74	0	-23.08	1.19	-42.02	1.07	-27	1	11	2	9	-5	-39	-1	-27	0	10	0
2021-04-08	602	61	9	-6	1.05	0	495	-7	42145	-4221	65.74	0	-23.24	0.16	-38.26	-3.76	-26	-1	17	-6	6	3	-40	1	-26	-1	10	0
2021-04-09	694	-92	5	4	1.05	0	486	9	48607	-6462	65.74	0	-17.16	-6.08	-51.31	13.05	-33	7	14	3	-8	14	-41	1	-26	0	11	-1
2021-04-10	601	93	6	-1	1.04	0.01	466	20	49845	-1238	65.74	0	-26.47	9.31	-53.74	2.43	-50	17	-1	15	-33	25	-48	7	-17	-9	11	0
2021-04-11	566	35	6	0	1.04	0	466	0	49908	-63	65.74	0	-26.69	0.22	-46.76	-6.98	-50	0	-11	10	-7	-26	-46	-2	-15	-2	7	4
2021-04-12	271	295	2	4	1.02	0.02	479	-13	46986	2922	65.74	0	-28.52	1.83	-50.27	3.51	-30	-20	10	-21	-8	1	-43	-3	-25	10	11	-4
2021-04-13	408	-137	5	-3	1.01	0.01	459	20	43815	3171	65.74	0	-30.44	1.92	-51.5	1.23	-33	3	9	1	-22	14	-44	1	-25	0	12	-1
2021-04-14	684	-276	8	-3	1.01	0	447	12	40714	3101	65.74	0	-28.99	-1.45	-46.44	-5.06	-31	-2	8	1	-12	-10	-41	-3	-25	0	11	1
2021-04-15	501	183	2	6	1	0.01	423	24	38399	2315	65.74	0	-25.98	-3.01	-33.49	-12.95	-27	-4	12	-4	-2	-10	-41	0	-25	0	11	0
2021-04-16	553	-52	4	-2	1	0	429	-6	36527	1872	65.74	0	-11.04	-14.94	-38.8	5.31	-30	3	13	-1	5	-7	-38	-3	-24	-1	10	1
2021-04-17	649	-96	5	-1	0.99	0.01	415	14	36479	48	65.74	0	-12.73	1.69	-49.55	10.75	-44	14	2	11	11	-6	-39	1	-12	-12	8	2
2021-04-18	441	208	3	2	0.99	0	428	-13	36705	-226	65.74	0	-18.49	5.76	-39.65	-9.9	-46	2	-7	9	9	2	-41	2	-10	-2	6	2
2021-04-19	220	221	1	2	0.98	0.01	454	-26	42408	-5703	70.37	-4.63	-20.95	2.46	-39.4	-0.25	-16	-30	15	-22	-1	10	-33	-8	-21	11	7	-1
2021-04-20	424	-204	5	-4	0.97	0.01	429	25	50330	-7922	70.37	0	-22.39	1.44	-46.7	7.3	-17	1	15	0	-10	9	-32	-1	-21	0	8	-1
2021-04-21	610	-186	1	4	0.97	0	397	32	58488	-8158	70.37	0	-22.26	-0.13	-37.58	-9.12	-21	4	10	5	-24	14	-34	2	-21	0	8	0
2021-04-22	636	-26	4	-3	0.97	0	395	2	66486	-7998	70.37	0	-20.08	-2.18	-35.84	-1.74	-15	-6	15	-5	2	-26	-32	-2	-20	-1	7	1
2021-04-23	506	130	1	3	0.96	0.01	384	11	72413	-5927	70.37	0	-7.08	-13	-42.89	7.05	-23	8	13	2	-24	26	-34	2	-21	1	9	-2
2021-04-24	567	-61	2	-1	0.95	0.01	342	42	73831	-1418	70.37	0	-18.64	11.56	-55.29	12.4	-43	20	3	10	-24	0	-41	7	-12	-9	10	-1
2021-04-25	478	89	6	-4	0.95	0	348	-6	73839	-8	70.37	0	-28.22	9.58	-42.85	-12.44	-47	4	-10	13	-28	4	-43	2	-12	0	9	1
2021-04-26	196	282	0	6	0.94	0.01	365	-17	70232	3607	70.37	0	-23.39	-4.83	-38.89	-3.96	-18	-29	12	-22	-11	-17	-35	-8	-19	7	8	1
2021-04-27	353	-157	5	-5	0.93	0.01	346	19	64591	5641	70.37	0	-19.65	-3.74	-39.05	0.16	-16	-2	14	-2	-4	-7	-32	-3	-19	0	7	1
2021-04-28	572	-219	3	2	0.92	0.01	332	14	58106	6485	70.37	0	-17.75	-1.9	-35.4	-3.65	-15	-1	14	0	-11	7	-33	1	-19	0	7	0
2021-04-29	470	102	1	2	0.91	0.01	324	8	51826	6280	70.37	0	-14.38	-3.37	-23.48	-11.92	-11	-4	19	-5	2	-13	-31	-2	-19	0	7	0
2021-04-30	460	10	0	1	0.91	0	324	0	48343	3483	72.22	-1.85	2.75	-17.13	-26.08	2.6	-14	3	24	-5	0	2	-28	-3	-18	-1	6	1
2021-05-01	454	6	2	-2	0.91	0	302	22	46924	1419	72.22	0	6.53	-3.78	-37.9	11.82	-23	9	8	16	6	-6	-31	3	-20	2	6	0
2021-05-02	330	124	1	1	0.9	0.01	311	-9	47304	-380	72.22	0	-0.82	7.35	-30.55	-7.35	-16	-7	6	2	6	0	-28	-3	0	-20	1	5
2021-05-03	180	150	0	1	0.9	0	322	-11	47096	208	72.22	0	-10.73	9.91	-31.71	1.16	-11	-5	22	-16	6	0	-30	2	-18	18	6	-5
2021-05-04	258	-78	4	-4	0.9	0	296	26	46397	699	72.22	0	-11.48	0.75	-28.07	-3.64	-10	-1	21	1	5	1	-29	-1	-17	-1	6	0
2021-05-05	387	-129	2	2	0.9	0	297	-1	45813	584	72.22	0	-7.63	-3.85	-28.62	0.55	-10	0	19	2	11	-6	-27	-2	-16	-1	5	1
2021-05-06	373	14	5	-3	0.91	-0.01	283	14	45025	788	72.22	0	-8.05	0.42	-9.5	-19.12	-9	-1	19	0	12	-1	-28	1	-17	1	6	-1
2021-05-07	377	-4	1	4	0.93	-0.02	280	3	42693	2332	72.22	0	13.9	-21.95	-0.22	-9.28	-13	4	19	0	13	-1	-26	-2	-15	-2	5	1
2021-05-08	406	-29	2	-1	0.94	-0.01	260	20	42699	-6	72.22	0	23.76	-9.86	-37.11	36.89	-16	3	6	13	27	-14	-23	-3	-6	-9	2	3
2021-05-09	324	82	1	1	0.95	-0.01	268	-8	42528	171	72.22	0	-2.56	26.32	-30.14	-6.97	-26	10	-1	7	-30	57	-37	14	-8	2	6	-4
2021-05-10	158	166	1	0	0.97	-0.02	277	-9	40731	1797	72.22	0	-8.81	6.25	-7	-23.14	-14	-12	21	-22	-16	-14	-32	-5	-16	8	7	-1
2021-05-11	268	-110	1	0	0.98	-0.01	257	20	39205	1526	62.04	10.18	1.13	-9.94	-24.25	17.25	-8	-6	22	-1	5	-21	-24	-8	-15	-1	6	1
2021-05-12	485	-217	4	-3	1	-0.02	248	9	38427	778	62.04	0	-4.24	5.37	-23.13	-1.12	-8	0	22	0	6	-1	-24	0	-16	1	6	0
2021-05-13	436	49	1	3	1.01	-0.01	244	4	37237	1190	62.04	0	0.94	-5.18	-7.39	-15.74	-8	0	21	1	-2	8	-27	3	-19	3	7	-1
2021-05-14	450	-14	0	1	1.03	-0.02	236	8	37025	212	62.04	0	16.94	-16	-3.68	-3.71	-10	2	25	-4	12	-14	-24	-3	-15	-4	5	2
2021-05-15	469	-19	7	-7	1.04	-0.01	223	13	36949	76	62.04	0	23.27	-6.33	-24.88	21.2	-17	7	7	18	1	11	-26	2	-7	-8	4	1
2021-05-16	334	135	1	6	1.05	-0.01	245	-22	36916	33	62.04	0	11.47	11.8	-20.01	-4.87	-19	2	1	6	-3	4	-30	4	-3	-4	4	0
2021-05-17	199	135	2	-1	1.06	-0.01	246	-1	37467	-551	62.04	0	0.2	11.27	-22.53	2.52	-7	-12	25	-24	18	-21	-27	-3	-13	10	6	-2
2021-05-18	386	-187	2	0	1.07	-0.01	233	13	37409	58	62.04	0	0.88	-0.68	-16.36	-6.17	-9	2	22	3	2	16	-27	0	-13	0	6	0
2021-05-19	511	-125	2	0	1.08	-0.01	211	22	37493	-84	62.04	0	3.26	-2.38	-13.09	-3.27	-6	-3	23	-1	22	-20	-25	-2	-12	-1	5	1
2021-05-20	451	60	1	1	1.09	-0.01	208	3	38111	-618	62.04	0	7.95	-4.69	2.06	-15.15	-3	-3	26	-3	32	-10	-28	3	-16	4	6	-1
2021-05-21	559	-108	3	-2	1.1	-0.01	207	1	37969	142	62.04	0	25.03	-17.08	14.84	-12.78	-9	6	26	0	16	16	-24	-4	-12	-4	5	1
2021-05-22	523	36	0	3	1.1	0	210	-3	38341	-372	62.04	0	33.68	-8.65	-8.43	23.27	-15	6	9	17	16	0	-25	1	-4	-8	3	2
2021-05-23	413	110	0	0	1.11	-0.01	220	-10	38404	-63	62.04	0	23.04	10.64	-0.79	-7.64	-16	1	2	7	15	1	-28	3	-2	-2	2	1
2021-05-24	241	172	1	-1	1.11	0	239	-19	38317	87	62.04	0	12.3	10.74	-0.61	-0.18	-9	-7	24	-22	7	8	-29	1	-14	12	7	-5
2021-05-25	375	-134	3	-2	1.12	-0.01	237	2	38619	-302	62.04	0	12.21	0.09	0.42	-1.03	-6	-3	25	-1	17	-10	-26	-3	-12	-2	6	1
2021-05-26	594	-219	1	2	1.13	-0.01	233	4	39478	-859	62.04	0	12.66	-0.45	6.78	-6.36	-4	-2	24	1	27	-10	-24	-2	-11	-1	5	1
2021-05-27	572	22	0	1	1.13	0	233	0	40817	-1339	62.04	0	17.06	-4.4	30.21	-23.43	-1	-3	26	-2	29	-2	-25	1	-11	0	5	0
2021-05-28	598	-26	1	-1	1.14	-0.01	246	-13	42802	-1985	62.04	0	39.75	-22.69	47.06	-16.85	-4	3	29	-3	28	1	-20	-5	-10	-1	4	1
2021-05-29	609	-11	0	1	1.15	-0.01	244	2	44196	-1394	62.04	0	52.73	-12.98	9.51	37.55	-10	6	13	16	35	-7	-17	-3	-1	-9	2	2
2021-05-30	445	164	0	0	1.15	0	271	-27	44798	-602	62.04	0	38.75	13.98	13.9	-4.39	-12	2	6	7	34	1	-21	4	0	-1	1	1
2021-05-31	435	10	2	-2	1.15	0	283	-12	45818	-1020	62.04	0	21.78	16.97	20.89	-6.99	-1	-11	34	-28	17	17	-24	3	-11	11	5	-4
2021-06-01	445	-10	0	2	1.15	0	268	15	47966	-2148	62.04	0	25.79	-4.01	24.41	-3.52	5	-6	36	-2	18	-1	-20	-4	-12	1	5	0
2021-06-02	724	-279	1	-1	1.16	-0.01	264	4	48823	-857	62.04	0	37.54	-11.75	25.86	-1.45	6	-1	35	1	29	-11	-17	-3	-11	-1	3	2
2021-06-03	769	-45	3	-2	1.16	0	254	10	46047	2776	62.04	0	45.82	-8.28	45.06	-19.2	-1	7	20	15	84	-55	-41	24	-72	61	19	-16
2021-06-04	430	339	0	3	1.16	0	267	-13	45068	979	62.04	0	52.47	-6.65	46.45	-1.39	-3	2	36	-16	42	42	-22	-19	-21	-51	7	12
2021-06-05	573	-143	3	-3	1.17	-0.01	265	2	45689	-621	62.04	0	58.96	-6.49	12.6	33.85	-10	7	11	25	51	-9	-17	-5	-4	-17	2	5
2021-06-06	612	-39	2	1	1.18	-0.01	265	0	45767	-78	62.04	0	50.16	8.8	13.14	-0.54	-13	3	5	6	39	12	-20	3	0	-4	0	2
2021-06-07	388	224	2	0	1.19	-0.01	291	-26	45622	145	62.04	0	26.45	23.71	14.7	-1.56	-1	-12	32	-27	34	5	-25	5	-13	13	5	-5
2021-06-08	598	-210	1	1	1.2	-0.01	296	-5	44932	690	62.04	0	28.03	-1.58	18.52	-3.82	3	-4	35	-3	35	-1	-23	-2	-12	-1	5	0
2021-06-09	890	-292	0	1	1.21	-0.01	307	-11	44440	492	62.04	0	42.51	-14.48	16.43	2.09	9	-6	38	-3	55	-20	-16	-7	-12	0	2	3
2021-06-10	910	-20	6	-6	1.22	-0.01	295	12	43420	1020	62.04	0	49.57	-7.06	32.6	-16.17	-4	13	17	21	118	-63	-41	25	-71	59	17	-15
2021-06-11	519	391	1	5	1.23	-0.01	306	-11	42682	738	62.04	0	48.53	1.04	35.16	-2.56	-4	0	36	-19	52	66	-25	-16	-24	-47	7	10
2021-06-12	789	-270	1	0	1.25	-0.02	300	6	41467	1215	62.04	0	53.2	-4.67	3.87	31.29	-13	9	12	24	46	6	-20	-5	-6	-18	2	5
2021-06-13	707	82	2	-1	1.27	-0.02	325	-25	41132	335	62.04	0	49.47	3.73	12.19	-8.32	-16	3	4	8	30	16	-21	1	0	-6	-1	3
2021-06-14	625	82	0	2	1.28	-0.01	340	-15	41270	-138	62.04	0	24.25	25.22	12.06	0.13	-3	-13	28	-24	31	-1	-23	2	-11	11	5	-6
2021-06-15	973	-348	2	-2	1.3	-0.02	346	-6	41518	-248	62.04	0	18.2	6.05	13.71	-1.65	-5	2	22	6	18	13	-24	1	-11	0	6	-1
[truncated: 273 more rows]
[truncated: 3 more columns]
