# Supplementary material for: Human Mobility Restrictions and COVID-19 Infection Rates: Analysis of Mobility Data and Coronavirus Spread in Poland and Portugal
Source: Int J Environ Res Public Health. 2022 Nov 4;19(21):14455. doi: 10.3390/ijerph192114455 (PMC9655221; doi:10.3390/ijerph192114455)
Supplement: Supplementary file 1 [file ijerph-19-14455-s001.zip › PL-causation-data.xlsx]

## Sheet: Poland
iso_code	continent	location	date	total_cases	new_cases	new_cases_smoothed	total_deaths	new_deaths	new_deaths_smoothed	total_cases_per_million	new_cases_per_million	new_cases_smoothed_per_million	total_deaths_per_million	new_deaths_per_million	new_deaths_smoothed_per_million	reproduction_rate	icu_patients	icu_patients_per_million	hosp_patients	hosp_patients_per_million	weekly_icu_admissions	weekly_icu_admissions_per_million	weekly_hosp_admissions	weekly_hosp_admissions_per_million	total_tests	new_tests	total_tests_per_thousand	new_tests_per_thousand	new_tests_smoothed	new_tests_smoothed_per_thousand	positive_rate	tests_per_case	tests_units	total_vaccinations	people_vaccinated	people_fully_vaccinated	total_boosters	new_vaccinations	new_vaccinations_smoothed	total_vaccinations_per_hundred	people_vaccinated_per_hundred	people_fully_vaccinated_per_hundred	total_boosters_per_hundred	new_vaccinations_smoothed_per_million	new_people_vaccinated_smoothed	new_people_vaccinated_smoothed_per_hundred	stringency_index	population	population_density
POL	Europe	Poland	2020-03-04	1	1					0.026	0.026																																				11.11	37797000	124.027
POL	Europe	Poland	2020-03-05	1	0					0.026	0																																				11.11	37797000	124.027
POL	Europe	Poland	2020-03-06	5	4					0.132	0.106																																				11.11	37797000	124.027
POL	Europe	Poland	2020-03-07	5	0					0.132	0																																				11.11	37797000	124.027
POL	Europe	Poland	2020-03-08	11	6					0.291	0.159																																				11.11	37797000	124.027
POL	Europe	Poland	2020-03-09	16	5	2.286				0.423	0.132	0.06																																			13.89	37797000	124.027
POL	Europe	Poland	2020-03-10	22	6	3.143				0.582	0.159	0.083																																			25	37797000	124.027
POL	Europe	Poland	2020-03-11	31	9	4.286				0.82	0.238	0.113																																			25	37797000	124.027
POL	Europe	Poland	2020-03-12	49	18	6.857	1	1		1.296	0.476	0.181	0.026	0.026											603		0.016						tests performed														41.67	37797000	124.027
POL	Europe	Poland	2020-03-13	68	19	9	2	1		1.799	0.503	0.238	0.053	0.026																			tests performed														41.67	37797000	124.027
POL	Europe	Poland	2020-03-14	103	35	14	3	1		2.725	0.926	0.37	0.079	0.026																			tests performed														49.07	37797000	124.027
POL	Europe	Poland	2020-03-15	119	16	15.429	3	0		3.148	0.423	0.408	0.079	0		2.44																	tests performed														57.41	37797000	124.027
POL	Europe	Poland	2020-03-16	177	58	23	4	1		4.683	1.535	0.609	0.106	0.026		2.53																	tests performed														57.41	37797000	124.027
POL	Europe	Poland	2020-03-17	238	61	30.857	5	1	0.714	6.297	1.614	0.816	0.132	0.026	0.019	2.48																	tests performed														57.41	37797000	124.027
POL	Europe	Poland	2020-03-18	251	13	31.429	5	0	0.714	6.641	0.344	0.832	0.132	0	0.019	2.39																	tests performed														57.41	37797000	124.027
POL	Europe	Poland	2020-03-19	355	104	43.714	5	0	0.571	9.392	2.752	1.157	0.132	0	0.015	2.44									6438		0.17		834	0.022	0.0524	19.1	tests performed														57.41	37797000	124.027
POL	Europe	Poland	2020-03-20	425	70	51	5	0	0.429	11.244	1.852	1.349	0.132	0	0.011	2.37													986	0.026	0.0517	19.3	tests performed														57.41	37797000	124.027
POL	Europe	Poland	2020-03-21	536	111	61.857	5	0	0.286	14.181	2.937	1.637	0.132	0	0.008	2.31													1139	0.03	0.0543	18.4	tests performed														57.41	37797000	124.027
POL	Europe	Poland	2020-03-22	634	98	73.571	7	2	0.571	16.774	2.593	1.946	0.185	0.053	0.015	2.24													1292	0.034	0.0569	17.6	tests performed														57.41	37797000	124.027
POL	Europe	Poland	2020-03-23	749	115	81.714	8	1	0.571	19.816	3.043	2.162	0.212	0.026	0.015	2.14													1445	0.038	0.0565	17.7	tests performed														57.41	37797000	124.027
POL	Europe	Poland	2020-03-24	901	152	94.714	10	2	0.714	23.838	4.021	2.506	0.265	0.053	0.019	2.1													1598	0.042	0.0593	16.9	tests performed														57.41	37797000	124.027
POL	Europe	Poland	2020-03-25	1051	150	114.286	14	4	1.286	27.806	3.969	3.024	0.37	0.106	0.034	2.05													1751	0.046	0.0653	15.3	tests performed														57.41	37797000	124.027
POL	Europe	Poland	2020-03-26	1221	170	123.714	16	2	1.571	32.304	4.498	3.273	0.423	0.053	0.042	1.92									19766		0.523		1904	0.05	0.065	15.4	tests performed														57.41	37797000	124.027
POL	Europe	Poland	2020-03-27	1389	168	137.714	16	0	1.571	36.749	4.445	3.644	0.423	0	0.042	1.88													2165	0.057	0.0636	15.7	tests performed														57.41	37797000	124.027
POL	Europe	Poland	2020-03-28	1638	249	157.429	18	2	1.857	43.337	6.588	4.165	0.476	0.053	0.049	1.87													2427	0.064	0.0649	15.4	tests performed														57.41	37797000	124.027
POL	Europe	Poland	2020-03-29	1862	224	175.429	22	4	2.143	49.263	5.926	4.641	0.582	0.106	0.057	1.81													2688	0.071	0.0653	15.3	tests performed														57.41	37797000	124.027
POL	Europe	Poland	2020-03-30	2055	193	186.571	31	9	3.286	54.369	5.106	4.936	0.82	0.238	0.087	1.73													2950	0.078	0.0632	15.8	tests performed														57.41	37797000	124.027
POL	Europe	Poland	2020-03-31	2311	256	201.429	33	2	3.286	61.142	6.773	5.329	0.873	0.053	0.087	1.72													3211	0.085	0.0627	15.9	tests performed														81.48	37797000	124.027
POL	Europe	Poland	2020-04-01	2554	243	214.714	43	10	4.143	67.572	6.429	5.681	1.138	0.265	0.11	1.73													3472	0.092	0.0618	16.2	tests performed														81.48	37797000	124.027
POL	Europe	Poland	2020-04-02	2946	392	246.429	57	14	5.857	77.943	10.371	6.52	1.508	0.37	0.155	1.72									45903		1.214		3734	0.099	0.066	15.2	tests performed														81.48	37797000	124.027
POL	Europe	Poland	2020-04-03	3383	437	284.857	71	14	7.857	89.504	11.562	7.537	1.878	0.37	0.208	1.67													4003	0.106	0.0712	14.1	tests performed														81.48	37797000	124.027
POL	Europe	Poland	2020-04-04	3627	244	284.143	79	8	8.714	95.96	6.456	7.518	2.09	0.212	0.231	1.57													4272	0.113	0.0665	15	tests performed														81.48	37797000	124.027
POL	Europe	Poland	2020-04-05	4102	475	320	94	15	10.286	108.527	12.567	8.466	2.487	0.397	0.272	1.54													4541	0.12	0.0705	14.2	tests performed														81.48	37797000	124.027
POL	Europe	Poland	2020-04-06	4413	311	336.857	107	13	10.857	116.755	8.228	8.912	2.831	0.344	0.287	1.46													4810	0.127	0.07	14.3	tests performed														81.48	37797000	124.027
POL	Europe	Poland	2020-04-07	4848	435	362.429	129	22	13.714	128.264	11.509	9.589	3.413	0.582	0.363	1.39													5079	0.134	0.0714	14	tests performed														81.48	37797000	124.027
POL	Europe	Poland	2020-04-08	5205	357	378.714	159	30	16.571	137.709	9.445	10.02	4.207	0.794	0.438	1.31			2425	64.159									5347	0.141	0.0708	14.1	tests performed														81.48	37797000	124.027
POL	Europe	Poland	2020-04-09	5575	370	375.571	174	15	16.714	147.498	9.789	9.937	4.604	0.397	0.442	1.23									85218		2.255		5616	0.149	0.0669	15	tests performed														87.04	37797000	124.027
POL	Europe	Poland	2020-04-10	5955	380	367.429	181	7	15.714	157.552	10.054	9.721	4.789	0.185	0.416	1.17													6011	0.159	0.0611	16.4	tests performed														87.04	37797000	124.027
POL	Europe	Poland	2020-04-11	6356	401	389.857	208	27	18.429	168.161	10.609	10.314	5.503	0.714	0.488	1.13													6405	0.169	0.0609	16.4	tests performed														87.04	37797000	124.027
POL	Europe	Poland	2020-04-12	6674	318	367.429	232	24	19.714	176.575	8.413	9.721	6.138	0.635	0.522	1.07													6799	0.18	0.054	18.5	tests performed														87.04	37797000	124.027
POL	Europe	Poland	2020-04-13	6934	260	360.143	245	13	19.714	183.454	6.879	9.528	6.482	0.344	0.522	1.05			2510	66.407									7194	0.19	0.0501	20	tests performed														87.04	37797000	124.027
POL	Europe	Poland	2020-04-14	7202	268	336.286	263	18	19.143	190.544	7.091	8.897	6.958	0.476	0.506	1.05													7588	0.201	0.0443	22.6	tests performed														87.04	37797000	124.027
POL	Europe	Poland	2020-04-15	7582	380	339.571	286	23	18.143	200.598	10.054	8.984	7.567	0.609	0.48	1.08			2499	66.116									7982	0.211	0.0425	23.5	tests performed														87.04	37797000	124.027
POL	Europe	Poland	2020-04-16	7918	336	334.714	314	28	20	209.488	8.89	8.856	8.308	0.741	0.529	1.1			2607	68.974					143854		3.806		8377	0.222	0.04	25	tests performed														87.04	37797000	124.027
POL	Europe	Poland	2020-04-17	8379	461	346.286	332	18	21.571	221.684	12.197	9.162	8.784	0.476	0.571	1.12			2673	70.72									8580	0.227	0.0404	24.8	tests performed														87.04	37797000	124.027
POL	Europe	Poland	2020-04-18	8742	363	340.857	347	15	19.857	231.288	9.604	9.018	9.181	0.397	0.525	1.12													8784	0.232	0.0388	25.8	tests performed														87.04	37797000	124.027
POL	Europe	Poland	2020-04-19	9287	545	373.286	360	13	18.286	245.707	14.419	9.876	9.525	0.344	0.484	1.11			2482	65.667									8988	0.238	0.0415	24.1	tests performed														87.04	37797000	124.027
POL	Europe	Poland	2020-04-20	9593	306	379.857	380	20	19.286	253.803	8.096	10.05	10.054	0.529	0.51	1.04			2511	66.434									9192	0.243	0.0413	24.2	tests performed														83.33	37797000	124.027
POL	Europe	Poland	2020-04-21	9856	263	379.143	401	21	19.714	260.761	6.958	10.031	10.609	0.556	0.522	0.98			2914	77.096									9395	0.249	0.0404	24.8	tests performed														83.33	37797000	124.027
POL	Europe	Poland	2020-04-22	10169	313	369.571	426	25	20	269.043	8.281	9.778	11.271	0.661	0.529	0.97			3505	92.732									9599	0.254	0.0385	26	tests performed														83.33	37797000	124.027
POL	Europe	Poland	2020-04-23	10511	342	370.429	454	28	20	278.091	9.048	9.8	12.012	0.741	0.529	0.98			3099	81.991					212473		5.621		9803	0.259	0.0378	26.5	tests performed														83.33	37797000	124.027
POL	Europe	Poland	2020-04-24	10892	381	359	494	40	23.143	288.171	10.08	9.498	13.07	1.058	0.612	0.99			3095	81.885									10140	0.268	0.0354	28.2	tests performed														83.33	37797000	124.027
POL	Europe	Poland	2020-04-25	11273	381	361.571	524	30	25.286	298.251	10.08	9.566	13.864	0.794	0.669	0.99			2821	74.636									10478	0.277	0.0345	29	tests performed														83.33	37797000	124.027
POL	Europe	Poland	2020-04-26	11617	344	332.857	535	11	25	307.352	9.101	8.806	14.155	0.291	0.661	0.97			2749	72.731									10816	0.286	0.0308	32.5	tests performed														83.33	37797000	124.027
POL	Europe	Poland	2020-04-27	11902	285	329.857	562	27	26	314.893	7.54	8.727	14.869	0.714	0.688	0.95			2759	72.995									11154	0.295	0.0296	33.8	tests performed														83.33	37797000	124.027
POL	Europe	Poland	2020-04-28	12218	316	337.429	596	34	27.857	323.253	8.36	8.927	15.768	0.9	0.737	0.94			2934	77.625									11492	0.304	0.0294	34.1	tests performed														83.33	37797000	124.027
POL	Europe	Poland	2020-04-29	12640	422	353	624	28	28.286	334.418	11.165	9.339	16.509	0.741	0.748	0.94			2973	78.657									11829	0.313	0.0298	33.5	tests performed														83.33	37797000	124.027
POL	Europe	Poland	2020-04-30	12877	237	338	644	20	27.143	340.688	6.27	8.943	17.038	0.529	0.718	0.9			3012	79.689					297643		7.875		12167	0.322	0.0278	36	tests performed														83.33	37797000	124.027
POL	Europe	Poland	2020-05-01	13105	228	316.143	651	7	22.429	346.721	6.032	8.364	17.224	0.185	0.593	0.89			2789	73.789									12148	0.321	0.026	38.4	tests performed														83.33	37797000	124.027
POL	Europe	Poland	2020-05-02	13375	270	300.286	664	13	20	353.864	7.143	7.945	17.568	0.344	0.529	0.92			2649	70.085									12128	0.321	0.0248	40.4	tests performed														83.33	37797000	124.027
POL	Europe	Poland	2020-05-03	13693	318	296.571	678	14	20.429	362.277	8.413	7.846	17.938	0.37	0.54	0.97			2761	73.048									12108	0.32	0.0245	40.8	tests performed														83.33	37797000	124.027
POL	Europe	Poland	2020-05-04	14006	313	300.571	698	20	19.429	370.559	8.281	7.952	18.467	0.529	0.514	1.01			2653	70.191									12089	0.32	0.0249	40.2	tests performed														83.33	37797000	124.027
POL	Europe	Poland	2020-05-05	14431	425	316.143	716	18	17.143	381.803	11.244	8.364	18.943	0.476	0.454	1.03			2738	72.44									12069	0.319	0.0262	38.2	tests performed														83.33	37797000	124.027
POL	Europe	Poland	2020-05-06	14740	309	300	733	17	15.571	389.978	8.175	7.937	19.393	0.45	0.412	1.02			2760	73.022									12049	0.319	0.0249	40.2	tests performed														83.33	37797000	124.027
POL	Europe	Poland	2020-05-07	15047	307	310	755	22	15.857	398.1	8.122	8.202	19.975	0.582	0.42	1.01			2711	71.725					381851		10.103		12030	0.318	0.0258	38.8	tests performed														83.33	37797000	124.027
POL	Europe	Poland	2020-05-08	15366	319	323	776	21	17.857	406.54	8.44	8.546	20.531	0.556	0.472	1.02			2758	72.969									12483	0.33	0.0259	38.6	tests performed														83.33	37797000	124.027
POL	Europe	Poland	2020-05-09	15651	285	325.143	785	9	17.286	414.08	7.54	8.602	20.769	0.238	0.457	1.04			2768	73.233									12936	0.342	0.0251	39.8	tests performed														83.33	37797000	124.027
POL	Europe	Poland	2020-05-10	15996	345	329	800	15	17.429	423.208	9.128	8.704	21.166	0.397	0.461	1.08			2658	70.323									13390	0.354	0.0246	40.7	tests performed														83.33	37797000	124.027
POL	Europe	Poland	2020-05-11	16326	330	331.429	811	11	16.143	431.939	8.731	8.769	21.457	0.291	0.427	1.11			2598	68.736									13843	0.366	0.0239	41.8	tests performed														83.33	37797000	124.027
POL	Europe	Poland	2020-05-12	16921	595	355.714	839	28	17.571	447.681	15.742	9.411	22.198	0.741	0.465	1.14			2571	68.021									14296	0.378	0.0249	40.2	tests performed														83.33	37797000	124.027
POL	Europe	Poland	2020-05-13	17204	283	352	861	22	18.286	455.168	7.487	9.313	22.78	0.582	0.484	1.09			2648	70.058									14749	0.39	0.0239	41.9	tests performed														83.33	37797000	124.027
POL	Europe	Poland	2020-05-14	17615	411	366.857	883	22	18.286	466.042	10.874	9.706	23.362	0.582	0.484	1.07			2538	67.148					488270		12.918		15203	0.402	0.0241	41.4	tests performed														83.33	37797000	124.027
POL	Europe	Poland	2020-05-15	18016	401	378.571	907	24	18.714	476.652	10.609	10.016	23.997	0.635	0.495	1.03			2579	68.233									15830	0.419	0.0239	41.8	tests performed														83.33	37797000	124.027
POL	Europe	Poland	2020-05-16	18257	241	372.286	915	8	18.571	483.028	6.376	9.85	24.208	0.212	0.491	0.99			2407	63.682									16457	0.435	0.0226	44.2	tests performed														83.33	37797000	124.027
POL	Europe	Poland	2020-05-17	18529	272	361.857	925	10	17.857	490.224	7.196	9.574	24.473	0.265	0.472	1			2459	65.058									17084	0.452	0.0212	47.2	tests performed														83.33	37797000	124.027
POL	Europe	Poland	2020-05-18	18885	356	365.571	936	11	17.857	499.643	9.419	9.672	24.764	0.291	0.472	1.04			2544	67.307									17711	0.469	0.0206	48.4	tests performed														83.33	37797000	124.027
POL	Europe	Poland	2020-05-19	19268	383	335.286	948	12	15.571	509.776	10.133	8.871	25.081	0.317	0.412	1.07			2490	65.878									18338	0.485	0.0183	54.7	tests performed														83.33	37797000	124.027
POL	Europe	Poland	2020-05-20	19739	471	362.143	962	14	14.429	522.237	12.461	9.581	25.452	0.37	0.382	1.11			2414	63.868									18965	0.502	0.0191	52.4	tests performed														83.33	37797000	124.027
POL	Europe	Poland	2020-05-21	20143	404	361.143	972	10	12.714	532.926	10.689	9.555	25.716	0.265	0.336	1.1			2330	61.645					625414		16.547		19592	0.518	0.0184	54.2	tests performed														83.33	37797000	124.027
POL	Europe	Poland	2020-05-22	20619	476	371.857	982	10	10.714	545.519	12.594	9.838	25.981	0.265	0.283	1.08			2261	59.82									19762	0.523	0.0188	53.1	tests performed														83.33	37797000	124.027
POL	Europe	Poland	2020-05-23	20931	312	382	993	11	11.143	553.774	8.255	10.107	26.272	0.291	0.295	1.04			2271	60.084									19932	0.527	0.0192	52.2	tests performed														83.33	37797000	124.027
POL	Europe	Poland	2020-05-24	21326	395	399.571	996	3	10.143	564.225	10.451	10.572	26.351	0.079	0.268	1.03			2242	59.317									20101	0.532	0.0199	50.3	tests performed														83.33	37797000	124.027
POL	Europe	Poland	2020-05-25	21631	305	392.286	1007	11	10.143	572.294	8.069	10.379	26.642	0.291	0.268	1			2268	60.005									20271	0.536	0.0194	51.7	tests performed														79.63	37797000	124.027
POL	Europe	Poland	2020-05-26	22074	443	400.857	1024	17	10.857	584.015	11.721	10.606	27.092	0.45	0.287	1.01			2171	57.438									20441	0.541	0.0196	51	tests performed														79.63	37797000	124.027
POL	Europe	Poland	2020-05-27	22473	399	390.571	1028	4	9.429	594.571	10.556	10.333	27.198	0.106	0.249	1			2320	61.381									20611	0.545	0.0189	52.8	tests performed														79.63	37797000	124.027
POL	Europe	Poland	2020-05-28	22825	352	383.143	1038	10	9.429	603.884	9.313	10.137	27.462	0.265	0.249	0.97			2248	59.476					770877		20.395		20780	0.55	0.0184	54.2	tests performed														79.63	37797000	124.027
POL	Europe	Poland	2020-05-29	23155	330	362.286	1051	13	9.857	612.615	8.731	9.585	27.806	0.344	0.261	0.95			2035	53.84									20614	0.545	0.0176	56.9	tests performed														79.63	37797000	124.027
POL	Europe	Poland	2020-05-30	23571	416	377.143	1061	10	9.714	623.621	11.006	9.978	28.071	0.265	0.257	0.94			2207	58.391									20447	0.541	0.0184	54.2	tests performed														64.81	37797000	124.027
POL	Europe	Poland	2020-05-31	23786	215	351.429	1064	3	9.714	629.309	5.688	9.298	28.15	0.079	0.257	0.91			2134	56.46									20281	0.537	0.0173	57.7	tests performed														64.81	37797000	124.027
POL	Europe	Poland	2020-06-01	24165	379	362	1074	10	9.571	639.336	10.027	9.577	28.415	0.265	0.253	0.93			2181	57.703									20114	0.532	0.018	55.6	tests performed														64.81	37797000	124.027
POL	Europe	Poland	2020-06-02	24395	230	331.571	1092	18	9.714	645.422	6.085	8.772	28.891	0.476	0.257	0.94			2219	58.708									19948	0.528	0.0166	60.2	tests performed														53.7	37797000	124.027
POL	Europe	Poland	2020-06-03	24687	292	316.286	1115	23	12.429	653.147	7.725	8.368	29.5	0.609	0.329	0.99			2150	56.883									19781	0.523	0.016	62.5	tests performed														53.7	37797000	124.027
POL	Europe	Poland	2020-06-04	25048	361	317.571	1117	2	11.286	662.698	9.551	8.402	29.553	0.053	0.299	1.07			2102	55.613					908180		24.028		19615	0.519	0.0162	61.8	tests performed														53.7	37797000	124.027
POL	Europe	Poland	2020-06-05	25410	362	322.143	1137	20	12.286	672.276	9.577	8.523	30.082	0.529	0.325	1.15			2085	55.163									19456	0.515	0.0166	60.4	tests performed														53.7	37797000	124.027
POL	Europe	Poland	2020-06-06	25986	576	345	1153	16	13.143	687.515	15.239	9.128	30.505	0.423	0.348	1.23			2128	56.301									19297	0.511	0.0179	55.9	tests performed														53.7	37797000	124.027
POL	Europe	Poland	2020-06-07	26561	575	396.429	1157	4	13.286	702.728	15.213	10.488	30.611	0.106	0.352	1.24			2007	53.099									19138	0.506	0.0207	48.3	tests performed														53.7	37797000	124.027
POL	Europe	Poland	2020-06-08	27160	599	427.857	1166	9	13.143	718.576	15.848	11.32	30.849	0.238	0.348	1.19			1881	49.766									18980	0.502	0.0225	44.4	tests performed														53.7	37797000	124.027
POL	Europe	Poland	2020-06-09	27560	400	452.143	1183	17	13	729.158	10.583	11.962	31.299	0.45	0.344	1.09			2039	53.946									18821	0.498	0.024	41.6	tests performed														53.7	37797000	124.027
POL	Europe	Poland	2020-06-10	27842	282	450.714	1206	23	13	736.619	7.461	11.925	31.907	0.609	0.344	1.01			1993	52.729									18662	0.494	0.0242	41.4	tests performed														53.7	37797000	124.027
POL	Europe	Poland	2020-06-11	28201	359	450.429	1215	9	14	746.117	9.498	11.917	32.145	0.238	0.37	0.99									1037702		27.455		18503	0.49	0.0243	41.1	tests performed														53.7	37797000	124.027
POL	Europe	Poland	2020-06-12	28577	376	452.429	1222	7	12.143	756.065	9.948	11.97	32.331	0.185	0.321	0.99			1629	43.099									18309	0.484	0.0247	40.5	tests performed														53.7	37797000	124.027
POL	Europe	Poland	2020-06-13	29017	440	433	1237	15	12	767.706	11.641	11.456	32.727	0.397	0.317	0.99			1711	45.268									18116	0.479	0.0239	41.8	tests performed														53.7	37797000	124.027
POL	Europe	Poland	2020-06-14	29392	375	404.429	1247	10	12.857	777.628	9.921	10.7	32.992	0.265	0.34	0.99			1748	46.247									17922	0.474	0.0226	44.3	tests performed														53.7	37797000	124.027
POL	Europe	Poland	2020-06-15	29788	396	375.429	1256	9	12.857	788.105	10.477	9.933	33.23	0.238	0.34	0.99			1736	45.93									17728	0.469	0.0212	47.2	tests performed														50.93	37797000	124.027
POL	Europe	Poland	2020-06-16	30195	407	376.429	1272	16	12.714	798.873	10.768	9.959	33.653	0.423	0.336	0.99			1806	47.782									17535	0.464	0.0215	46.6	tests performed														50.93	37797000	124.027
POL	Europe	Poland	2020-06-17	30701	506	408.429	1286	14	11.429	812.26	13.387	10.806	34.024	0.37	0.302	0.97			1693	44.792									17341	0.459	0.0236	42.5	tests performed														50.93	37797000	124.027
POL	Europe	Poland	2020-06-18	31015	314	402	1316	30	14.429	820.568	8.308	10.636	34.818	0.794	0.382	0.91			1849	48.919					1157732		30.63		17147	0.454	0.0234	42.7	tests performed														50.93	37797000	124.027
POL	Europe	Poland	2020-06-19	31316	301	391.286	1334	18	16	828.531	7.964	10.352	35.294	0.476	0.423	0.87			1886	49.898									17570	0.465	0.0223	44.9	tests performed														50.93	37797000	124.027
POL	Europe	Poland	2020-06-20	31620	304	371.857	1346	12	15.571	836.574	8.043	9.838	35.611	0.317	0.412	0.84			1931	51.089									17992	0.476	0.0207	48.4	tests performed														50.93	37797000	124.027
POL	Europe	Poland	2020-06-21	31931	311	362.714	1356	10	15.571	844.802	8.228	9.596	35.876	0.265	0.412	0.85			1877	49.66									18415	0.487	0.0197	50.8	tests performed														50.93	37797000	124.027
POL	Europe	Poland	2020-06-22	32227	296	348.429	1359	3	14.714	852.634	7.831	9.218	35.955	0.079	0.389	0.85			1899	50.242									18838	0.498	0.0185	54.1	tests performed														50.93	37797000	124.027
POL	Europe	Poland	2020-06-23	32527	300	333.143	1375	16	14.714	860.571	7.937	8.814	36.379	0.423	0.389	0.85			1936	51.221									19260	0.51	0.0173	57.8	tests performed														50.93	37797000	124.027
POL	Europe	Poland	2020-06-24	32821	294	302.857	1396	21	15.714	868.349	7.778	8.013	36.934	0.556	0.416	0.84			1965	51.988									19683	0.521	0.0154	65	tests performed														50.93	37797000	124.027
POL	Europe	Poland	2020-06-25	33119	298	300.571	1412	16	13.714	876.234	7.884	7.952	37.357	0.423	0.363	0.85			1974	52.226					1298470		34.354		20105	0.532	0.015	66.9	tests performed														50.93	37797000	124.027
POL	Europe	Poland	2020-06-26	33395	276	297	1429	17	13.571	883.536	7.302	7.858	37.807	0.45	0.359	0.85			1933	51.142									19912	0.527	0.0149	67	tests performed														50.93	37797000	124.027
POL	Europe	Poland	2020-06-27	33714	319	299.143	1435	6	12.714	891.976	8.44	7.914	37.966	0.159	0.336	0.85			1869	49.448									19718	0.522	0.0152	65.9	tests performed														50.93	37797000	124.027
POL	Europe	Poland	2020-06-28	33907	193	282.286	1438	3	11.714	897.082	5.106	7.468	38.045	0.079	0.31	0.86			1845	48.813									19524	0.517	0.0145	69.2	tests performed														50.93	37797000	124.027
POL	Europe	Poland	2020-06-29	34154	247	275.286	1444	6	12.143	903.617	6.535	7.283	38.204	0.159	0.321	0.89			1797	47.543									19330	0.511	0.0142	70.2	tests performed														50.93	37797000	124.027
POL	Europe	Poland	2020-06-30	34393	239	266.571	1463	19	12.571	909.94	6.323	7.053	38.707	0.503	0.333	0.93			1811	47.914									19136	0.506	0.0139	71.8	tests performed														50.93	37797000	124.027
POL	Europe	Poland	2020-07-01	34775	382	279.143	1477	14	11.571	920.047	10.107	7.385	39.077	0.37	0.306	0.98			1923	50.877									18943	0.501	0.0147	67.9	tests performed														50.93	37797000	124.027
POL	Europe	Poland	2020-07-02	35146	371	289.571	1492	15	11.429	929.862	9.816	7.661	39.474	0.397	0.302	0.98			1787	47.279					1429711		37.826		18749	0.496	0.0154	64.7	tests performed														50.93	37797000	124.027
POL	Europe	Poland	2020-07-03	35405	259	287.143	1507	15	11.143	936.715	6.852	7.597	39.871	0.397	0.295	0.95			1743	46.115									18742	0.496	0.0153	65.3	tests performed														50.93	37797000	124.027
POL	Europe	Poland	2020-07-04	35719	314	286.429	1512	5	11	945.022	8.308	7.578	40.003	0.132	0.291	0.93			1731	45.797									18735	0.496	0.0153	65.4	tests performed														50.93	37797000	124.027
POL	Europe	Poland	2020-07-05	35950	231	291.857	1517	5	11.286	951.134	6.112	7.722	40.135	0.132	0.299	0.91			1765	46.697									18728	0.495	0.0156	64.2	tests performed														50.93	37797000	124.027
POL	Europe	Poland	2020-07-06	36155	205	285.857	1521	4	11	956.557	5.424	7.563	40.241	0.106	0.291	0.91			1790	47.358									18721	0.495	0.0153	65.5	tests performed														50.93	37797000	124.027
POL	Europe	Poland	2020-07-07	36412	257	288.429	1528	7	9.286	963.357	6.799	7.631	40.426	0.185	0.246	0.93			1658	43.866									18714	0.495	0.0154	64.9	tests performed														50.93	37797000	124.027
POL	Europe	Poland	2020-07-08	36689	277	273.429	1542	14	9.286	970.686	7.329	7.234	40.797	0.37	0.246	0.95			1683	44.527									18708	0.495	0.0146	68.4	tests performed														50.93	37797000	124.027
POL	Europe	Poland	2020-07-09	36951	262	257.857	1551	9	8.429	977.617	6.932	6.822	41.035	0.238	0.223	0.96			1687	44.633					1560616		41.289		18701	0.495	0.0138	72.5	tests performed														39.81	37797000	124.027
POL	Europe	Poland	2020-07-10	37216	265	258.714	1562	11	7.857	984.628	7.011	6.845	41.326	0.291	0.208	1			1597	42.252									18563	0.491	0.0139	71.8	tests performed														39.81	37797000	124.027
POL	Europe	Poland	2020-07-11	37521	305	257.429	1568	6	8	992.698	8.069	6.811	41.485	0.159	0.212	1.04			1617	42.781									18425	0.487	0.014	71.6	tests performed														39.81	37797000	124.027
POL	Europe	Poland	2020-07-12	37891	370	277.286	1571	3	7.714	1002.49	9.789	7.336	41.564	0.079	0.204	1.08			1610	42.596									18287	0.484	0.0152	65.9	tests performed														39.81	37797000	124.027
POL	Europe	Poland	2020-07-13	38190	299	290.714	1576	5	7.857	1010.4	7.911	7.691	41.696	0.132	0.208	1.08			1640	43.39									18148	0.48	0.016	62.4	tests performed														39.81	37797000	124.027
POL	Europe	Poland	2020-07-14	38457	267	292.143	1588	12	8.571	1017.46	7.064	7.729	42.014	0.317	0.227	1.06			1581	41.829									18010	0.476	0.0162	61.6	tests performed														39.81	37797000	124.027
POL	Europe	Poland	2020-07-15	38721	264	290.286	1594	6	7.429	1024.45	6.985	7.68	42.173	0.159	0.197	1.05			1575	41.67									17872	0.473	0.0162	61.6	tests performed														39.81	37797000	124.027
POL	Europe	Poland	2020-07-16	39054	333	300.429	1605	11	7.714	1033.26	8.81	7.948	42.464	0.291	0.204	1.08			1550	41.009					1684756		44.574		17734	0.469	0.0169	59	tests performed														39.81	37797000	124.027
POL	Europe	Poland	2020-07-17	39407	353	313	1612	7	7.143	1042.6	9.339	8.281	42.649	0.185	0.189	1.1			1604	42.437									17736	0.469	0.0176	56.7	tests performed														39.81	37797000	124.027
POL	Europe	Poland	2020-07-18	39746	339	317.857	1618	6	7.143	1051.57	8.969	8.41	42.808	0.159	0.189	1.11			1551	41.035									17737	0.469	0.0179	55.8	tests performed														39.81	37797000	124.027
POL	Europe	Poland	2020-07-19	40104	358	316.143	1624	6	7.571	1061.04	9.472	8.364	42.966	0.159	0.2	1.14			1560	41.273									17738	0.469	0.0178	56.1	tests performed														39.81	37797000	124.027
POL	Europe	Poland	2020-07-20	40383	279	313.286	1627	3	7.286	1068.42	7.382	8.289	43.046	0.079	0.193	1.17			1575	41.67									17739	0.469	0.0177	56.6	tests performed														39.81	37797000	124.027
POL	Europe	Poland	2020-07-21	40782	399	332.143	1636	9	6.857	1078.97	10.556	8.788	43.284	0.238	0.181	1.2			1607	42.517									17740	0.469	0.0187	53.4	tests performed														39.81	37797000	124.027
POL	Europe	Poland	2020-07-22	41162	380	348.714	1642	6	6.857	1089.03	10.054	9.226	43.443	0.159	0.181	1.21			1644	43.496									17742	0.469	0.0197	50.9	tests performed														39.81	37797000	124.027
POL	Europe	Poland	2020-07-23	41580	418	360.857	1651	9	6.571	1100.09	11.059	9.547	43.681	0.238	0.174	1.22			1626	43.019					1808956		47.86		17743	0.469	0.0203	49.2	tests performed														39.81	37797000	124.027
POL	Europe	Poland	2020-07-24	42038	458	375.857	1655	4	6.143	1112.2	12.117	9.944	43.787	0.106	0.163	1.25			1617	42.781									17752	0.47	0.0212	47.2	tests performed														39.81	37797000	124.027
POL	Europe	Poland	2020-07-25	42622	584	410.857	1664	9	6.571	1127.66	15.451	10.87	44.025	0.238	0.174	1.27			1594	42.173									17762	0.47	0.0231	43.2	tests performed														39.81	37797000	124.027
POL	Europe	Poland	2020-07-26	43065	443	423	1671	7	6.714	1139.38	11.721	11.191	44.21	0.185	0.178	1.25			1601	42.358									17771	0.47	0.0238	42	tests performed														39.81	37797000	124.027
POL	Europe	Poland	2020-07-27	43402	337	431.286	1676	5	7	1148.29	8.916	11.411	44.342	0.132	0.185	1.24			1625	42.993									17781	0.47	0.0243	41.2	tests performed														39.81	37797000	124.027
POL	Europe	Poland	2020-07-28	43904	502	446	1682	6	6.571	1161.57	13.281	11.8	44.501	0.159	0.174	1.26			1655	43.787									17790	0.471	0.0251	39.9	tests performed														39.81	37797000	124.027
POL	Europe	Poland	2020-07-29	44416	512	464.857	1694	12	7.429	1175.12	13.546	12.299	44.818	0.317	0.197	1.27			1687	44.633									17800	0.471	0.0261	38.3	tests performed														39.81	37797000	124.027
POL	Europe	Poland	2020-07-30	45031	615	493	1709	15	8.286	1191.39	16.271	13.043	45.215	0.397	0.219	1.28			1694	44.818					1933620		51.158		17809	0.471	0.0277	36.1	tests performed														39.81	37797000	124.027
POL	Europe	Poland	2020-07-31	45688	657	521.429	1716	7	8.714	1208.77	17.382	13.796	45.4	0.185	0.231	1.28			1778	47.041									18151	0.48	0.0287	34.8	tests performed														39.81	37797000	124.027
POL	Europe	Poland	2020-08-01	46346	658	532	1721	5	8.143	1226.18	17.409	14.075	45.533	0.132	0.215	1.27			1841	48.708									18493	0.489	0.0288	34.8	tests performed														39.81	37797000	124.027
POL	Europe	Poland	2020-08-02	46894	548	547	1731	10	8.571	1240.68	14.499	14.472	45.797	0.265	0.227	1.27			1835	48.549									18835	0.498	0.029	34.4	tests performed														39.81	37797000	124.027
POL	Europe	Poland	2020-08-03	47469	575	581	1732	1	8	1255.89	15.213	15.372	45.824	0.026	0.212	1.27			1841	48.708									19177	0.507	0.0303	33	tests performed														39.81	37797000	124.027
POL	Europe	Poland	2020-08-04	48149	680	606.429	1738	6	8	1273.88	17.991	16.044	45.982	0.159	0.212	1.26			1859	49.184									19519	0.516	0.0311	32.2	tests performed														39.81	37797000	124.027
POL	Europe	Poland	2020-08-05	48789	640	624.714	1756	18	8.857	1290.82	16.933	16.528	46.459	0.476	0.234	1.24			1898	50.216									19861	0.525	0.0315	31.8	tests performed														39.81	37797000	124.027
POL	Europe	Poland	2020-08-06	49515	726	640.571	1774	18	9.286	1310.03	19.208	16.948	46.935	0.476	0.246	1.22			1913	50.612					2075040		54.9		20203	0.535	0.0317	31.5	tests performed														39.81	37797000	124.027
POL	Europe	Poland	2020-08-07	50324	809	662.286	1787	13	10.143	1331.43	21.404	17.522	47.279	0.344	0.268	1.2			1928	51.009									20439	0.541	0.0324	30.9	tests performed														39.81	37797000	124.027
POL	Europe	Poland	2020-08-08	51167	843	688.714	1800	13	11.286	1353.73	22.303	18.221	47.623	0.344	0.299	1.18			1928	51.009									20675	0.547	0.0333	30	tests performed														39.81	37797000	124.027
POL	Europe	Poland	2020-08-09	51791	624	699.571	1807	7	10.857	1370.24	16.509	18.509	47.808	0.185	0.287	1.15			1930	51.062									20912	0.553	0.0335	29.9	tests performed														39.81	37797000	124.027
POL	Europe	Poland	2020-08-10	52410	619	705.857	1809	2	11	1386.62	16.377	18.675	47.861	0.053	0.291	1.13			1929	51.036									21148	0.56	0.0334	30	tests performed														39.81	37797000	124.027
POL	Europe	Poland	2020-08-11	52961	551	687.429	1821	12	11.857	1401.2	14.578	18.187	48.178	0.317	0.314	1.1			1985	52.517									21384	0.566	0.0321	31.1	tests performed														39.81	37797000	124.027
POL	Europe	Poland	2020-08-12	53676	715	698.143	1830	9	10.571	1420.11	18.917	18.471	48.417	0.238	0.28	1.1			2021	53.47									21620	0.572	0.0323	31	tests performed														39.81	37797000	124.027
POL	Europe	Poland	2020-08-13	54487	811	710.286	1844	14	10	1441.57	21.457	18.792	48.787	0.37	0.265	1.09			2059	54.475					2228035		58.947		21856	0.578	0.0325	30.8	tests performed														39.81	37797000	124.027
POL	Europe	Poland	2020-08-14	55319	832	713.571	1858	14	10.143	1463.58	22.012	18.879	49.157	0.37	0.268	1.07			2040	53.973									21861	0.578	0.0326	30.6	tests performed														39.81	37797000	124.027
POL	Europe	Poland	2020-08-15	56090	771	703.286	1869	11	9.857	1483.98	20.398	18.607	49.448	0.291	0.261	1.05			2028	53.655									21866	0.579	0.0322	31.1	tests performed														39.81	37797000	124.027
POL	Europe	Poland	2020-08-16	56684	594	699	1877	8	10	1499.7	15.716	18.494	49.66	0.212	0.265	1.05			2035	53.84									21871	0.579	0.032	31.3	tests performed														39.81	37797000	124.027
POL	Europe	Poland	2020-08-17	57279	595	695.571	1885	8	10.857	1515.44	15.742	18.403	49.872	0.212	0.287	1.05			2040	53.973									21876	0.579	0.0318	31.5	tests performed														39.81	37797000	124.027
POL	Europe	Poland	2020-08-18	57876	597	702.143	1896	11	10.714	1531.23	15.795	18.577	50.163	0.291	0.283	1.04			2057	54.422									21881	0.579	0.0321	31.2	tests performed														39.81	37797000	124.027
POL	Europe	Poland	2020-08-19	58611	735	705	1913	17	11.857	1550.68	19.446	18.652	50.612	0.45	0.314	1.05			2097	55.481									21886	0.579	0.0322	31	tests performed														39.81	37797000	124.027
POL	Europe	Poland	2020-08-20	59378	767	698.714	1925	12	11.571	1570.97	20.293	18.486	50.93	0.317	0.306	1.05			2110	55.825					2381273		63.002		21891	0.579	0.0319	31.3	tests performed														39.81	37797000	124.027
POL	Europe	Poland	2020-08-21	60281	903	708.857	1938	13	11.429	1594.86	23.891	18.754	51.274	0.344	0.302	1.06			2151	56.909									22212	0.588	0.0319	31.3	tests performed														39.81	37797000	124.027
POL	Europe	Poland	2020-08-22	61181	900	727.286	1951	13	11.714	1618.67	23.811	19.242	51.618	0.344	0.31	1.05			2189	57.915									22532	0.596	0.0323	31	tests performed														39.81	37797000	124.027
POL	Europe	Poland	2020-08-23	61762	581	725.429	1955	4	11.143	1634.05	15.372	19.193	51.724	0.106	0.295	1.04			2195	58.073									22853	0.605	0.0317	31.5	tests performed														39.81	37797000	124.027
POL	Europe	Poland	2020-08-24	62310	548	718.714	1960	5	10.714	1648.54	14.499	19.015	51.856	0.132	0.283	1.04			2207	58.391									23174	0.613	0.031	32.2	tests performed														39.81	37797000	124.027
POL	Europe	Poland	2020-08-25	63073	763	742.429	1977	17	11.571	1668.73	20.187	19.643	52.306	0.45	0.306	1.04			2167	57.333									23494	0.622	0.0316	31.6	tests performed														39.81	37797000	124.027
POL	Europe	Poland	2020-08-26	63802	729	741.571	1994	17	11.571	1688.02	19.287	19.62	52.756	0.45	0.306	1.03			2170	57.412									23815	0.63	0.0311	32.1	tests performed														39.81	37797000	124.027
POL	Europe	Poland	2020-08-27	64689	887	758.714	2010	16	12.143	1711.48	23.467	20.073	53.179	0.423	0.321	1.01			2185	57.809					2550220		67.471		24135	0.639	0.0314	31.8	tests performed														39.81	37797000	124.027
POL	Europe	Poland	2020-08-28	65480	791	742.714	2018	8	11.429	1732.41	20.928	19.65	53.39	0.212	0.302	0.97			2221	58.761									24106	0.638	0.0308	32.5	tests performed														39.81	37797000	124.027
POL	Europe	Poland	2020-08-29	66239	759	722.571	2032	14	11.571	1752.49	20.081	19.117	53.761	0.37	0.306	0.95			2237	59.185									24077	0.637	0.03	33.3	tests performed														39.81	37797000	124.027
POL	Europe	Poland	2020-08-30	66870	631	729.714	2033	1	11.143	1769.19	16.694	19.306	53.787	0.026	0.295	0.94			2242	59.317									24047	0.636	0.0303	33	tests performed														39.81	37797000	124.027
POL	Europe	Poland	2020-08-31	67372	502	723.143	2039	6	11.286	1782.47	13.281	19.132	53.946	0.159	0.299	0.92			2249	59.502									24018	0.635	0.0301	33.2	tests performed														39.81	37797000	124.027
POL	Europe	Poland	2020-09-01	67922	550	692.714	2058	19	11.571	1797.02	14.551	18.327	54.449	0.503	0.306	0.89			2138	56.565									23988	0.635	0.0289	34.6	tests performed														36.11	37797000	124.027
POL	Europe	Poland	2020-09-02	68517	595	673.571	2078	20	12	1812.76	15.742	17.821	54.978	0.529	0.317	0.87			2168	57.359									23959	0.634	0.0281	35.6	tests performed														36.11	37797000	124.027
POL	Europe	Poland	2020-09-03	69129	612	634.286	2092	14	11.714	1828.95	16.192	16.781	55.348	0.37	0.31	0.84			2170	57.412					2717727		71.903		23930	0.633	0.0265	37.7	tests performed														36.11	37797000	124.027
POL	Europe	Poland	2020-09-04	69820	691	620	2100	8	11.714	1847.24	18.282	16.403	55.56	0.212	0.31	0.83			2179	57.65									23525	0.622	0.0264	37.9	tests performed														36.11	37797000	124.027
POL	Europe	Poland	2020-09-05	70387	567	592.571	2113	13	11.571	1862.24	15.001	15.678	55.904	0.344	0.306	0.81			2090	55.295									23121	0.612	0.0256	39	tests performed														36.11	37797000	124.027
POL	Europe	Poland	2020-09-06	70824	437	564.857	2120	7	12.429	1873.8	11.562	14.944	56.089	0.185	0.329	0.81			2091	55.322									22717	0.601	0.0249	40.2	tests performed														36.11	37797000	124.027
POL	Europe	Poland	2020-09-07	71126	302	536.286	2124	4	12.143	1881.79	7.99	14.189	56.195	0.106	0.321	0.82			2113	55.904									22312	0.59	0.024	41.6	tests performed														36.11	37797000	124.027
POL	Europe	Poland	2020-09-08	71526	400	514.857	2136	12	11.143	1892.37	10.583	13.622	56.512	0.317	0.295	0.83			2042	54.025									21908	0.58	0.0235	42.6	tests performed														36.11	37797000	124.027
POL	Europe	Poland	2020-09-09	71947	421	490	2147	11	9.857	1903.51	11.138	12.964	56.803	0.291	0.261	0.85			2070	54.766									21504	0.569	0.0228	43.9	tests performed														36.11	37797000	124.027
POL	Europe	Poland	2020-09-10	72453	506	474.857	2159	12	9.571	1916.9	13.387	12.563	57.121	0.317	0.253	0.88			1924	50.904					2865423		75.811		21099	0.558	0.0225	44.4	tests performed														36.11	37797000	124.027
POL	Europe	Poland	2020-09-11	73047	594	461	2169	10	9.857	1932.61	15.716	12.197	57.386	0.265	0.261	0.93			1957	51.777									20704	0.548	0.0223	44.9	tests performed														36.11	37797000	124.027
POL	Europe	Poland	2020-09-12	73650	603	466.143	2182	13	9.857	1948.57	15.954	12.333	57.729	0.344	0.261	0.98			1946	51.486									20308	0.537	0.023	43.6	tests performed														36.11	37797000	124.027
POL	Europe	Poland	2020-09-13	74152	502	475.429	2188	6	9.714	1961.85	13.281	12.578	57.888	0.159	0.257	1.03			1961	51.882									19913	0.527	0.0239	41.9	tests performed														36.11	37797000	124.027
POL	Europe	Poland	2020-09-14	74529	377	486.143	2203	15	11.286	1971.82	9.974	12.862	58.285	0.397	0.299	1.09			1972	52.173									19517	0.516	0.0249	40.1	tests performed														36.11	37797000	124.027
POL	Europe	Poland	2020-09-15	75134	605	515.429	2227	24	13	1987.83	16.007	13.637	58.92	0.635	0.344	1.15			1996	52.808									19122	0.506	0.027	37.1	tests performed														36.11	37797000	124.027
POL	Europe	Poland	2020-09-16	75734	600	541	2237	10	12.857	2003.7	15.874	14.313	59.185	0.265	0.34	1.19			2007	53.099									18726	0.495	0.0289	34.6	tests performed														36.11	37797000	124.027
POL	Europe	Poland	2020-09-17	76571	837	588.286	2253	16	13.429	2025.85	22.145	15.564	59.608	0.423	0.355	1.24			1917	50.718					2993739		79.206		18331	0.485	0.0321	31.2	tests performed														36.11	37797000	124.027
POL	Europe	Poland	2020-09-18	77328	757	611.571	2270	17	14.429	2045.88	20.028	16.18	60.058	0.45	0.382	1.27			1925	50.93									18446	0.488	0.0332	30.2	tests performed														23.15	37797000	124.027
POL	Europe	Poland	2020-09-19	78330	1002	668.571	2282	12	14.286	2072.39	26.51	17.688	60.375	0.317	0.378	1.32			1977	52.306									18560	0.491	0.036	27.8	tests performed														23.15	37797000	124.027
POL	Europe	Poland	2020-09-20	79240	910	726.857	2293	11	15	2096.46	24.076	19.231	60.666	0.291	0.397	1.35			1985	52.517									18675	0.494	0.0389	25.7	tests performed														23.15	37797000	124.027
POL	Europe	Poland	2020-09-21	79988	748	779.857	2298	5	13.571	2116.25	19.79	20.633	60.798	0.132	0.359	1.36			1979	52.359									18790	0.497	0.0415	24.1	tests performed														23.15	37797000	124.027
POL	Europe	Poland	2020-09-22	80699	711	795	2316	18	12.714	2135.06	18.811	21.033	61.275	0.476	0.336	1.36													18904	0.5	0.0421	23.8	tests performed														23.15	37797000	124.027
POL	Europe	Poland	2020-09-23	81673	974	848.429	2344	28	15.286	2160.83	25.769	22.447	62.016	0.741	0.404	1.39			1971	52.147									19019	0.503	0.0446	22.4	tests performed														23.15	37797000	124.027
POL	Europe	Poland	2020-09-24	82809	1136	891.143	2369	25	16.571	2190.89	30.055	23.577	62.677	0.661	0.438	1.43			1964	51.962					3127674		82.749		19134	0.506	0.0466	21.5	tests performed														23.15	37797000	124.027
POL	Europe	Poland	2020-09-25	84396	1587	1009.71	2392	23	17.429	2232.88	41.987	26.714	63.285	0.609	0.461	1.48			1995	52.782									19400	0.513	0.052	19.2	tests performed														23.15	37797000	124.027
POL	Europe	Poland	2020-09-26	85980	1584	1092.86	2424	32	20.286	2274.78	41.908	28.914	64.132	0.847	0.537	1.49			2134	56.46									19666	0.52	0.0556	18	tests performed														23.15	37797000	124.027
POL	Europe	Poland	2020-09-27	87330	1350	1155.71	2432	8	19.857	2310.5	35.717	30.577	64.344	0.212	0.525	1.49			2223	58.814									19932	0.527	0.058	17.2	tests performed														23.15	37797000	124.027
POL	Europe	Poland	2020-09-28	88636	1306	1235.43	2447	15	21.286	2345.05	34.553	32.686	64.741	0.397	0.563	1.48			2305	60.984									20199	0.534	0.0612	16.3	tests performed														23.15	37797000	124.027
POL	Europe	Poland	2020-09-29	89962	1326	1323.29	2483	36	23.857	2380.14	35.082	35.01	65.693	0.952	0.631	1.46			2399	63.471									20465	0.541	0.0647	15.5	tests performed														23.15	37797000	124.027
POL	Europe	Poland	2020-09-30	91514	1552	1405.86	2513	30	24.143	2421.2	41.061	37.195	66.487	0.794	0.639	1.46			2481	65.64									20731	0.548	0.0678	14.7	tests performed														23.15	37797000	124.027
POL	Europe	Poland	2020-10-01	93481	1967	1524.57	2543	30	24.857	2473.24	52.041	40.336	67.28	0.794	0.658	1.47			2560	67.73					3274655		86.638		20997	0.556	0.0726	13.8	tests performed														23.15	37797000	124.027
POL	Europe	Poland	2020-10-02	95773	2292	1625.29	2570	27	25.429	2533.88	60.64	43	67.995	0.714	0.673	1.49			2702	71.487									21721	0.575	0.0748	13.4	tests performed														23.15	37797000	124.027
POL	Europe	Poland	2020-10-03	98140	2367	1737.14	2604	34	25.714	2596.5	62.624	45.96	68.894	0.9	0.68	1.5			2850	75.403									22444	0.594	0.0774	12.9	tests performed														23.15	37797000	124.027
POL	Europe	Poland	2020-10-04	100074	1934	1820.57	2630	26	28.286	2647.67	51.168	48.167	69.582	0.688	0.748	1.52			2977	78.763									23168	0.613	0.0786	12.7	tests performed														23.15	37797000	124.027
POL	Europe	Poland	2020-10-05	102080	2006	1920.57	2659	29	30.286	2700.74	53.073	50.813	70.349	0.767	0.801	1.56			3158	83.552									23892	0.632	0.0804	12.4	tests performed														23.15	37797000	124.027
POL	Europe	Poland	2020-10-06	104316	2236	2050.57	2717	58	33.429	2759.9	59.158	54.252	71.884	1.535	0.884	1.61			3719	98.394									24615	0.651	0.0833	12	tests performed														23.15	37797000	124.027
POL	Europe	Poland	2020-10-07	107319	3003	2257.86	2792	75	39.857	2839.35	79.451	59.736	73.868	1.984	1.055	1.67			4000	105.829									25339	0.67	0.0891	11.2	tests performed														23.15	37797000	124.027
POL	Europe	Poland	2020-10-08	111599	4280	2588.29	2867	75	46.286	2952.59	113.237	68.479	75.853	1.984	1.225	1.73			4138	109.48					3457092		91.465		26062	0.69	0.0993	10.1	tests performed														23.15	37797000	124.027
POL	Europe	Poland	2020-10-09	116338	4739	2937.86	2919	52	49.857	3077.97	125.38	77.727	77.228	1.376	1.319	1.74			4407	116.597									27122	0.718	0.1083	9.2	tests performed														23.15	37797000	124.027
POL	Europe	Poland	2020-10-10	121638	5300	3356.86	2972	53	52.571	3218.19	140.223	88.813	78.631	1.402	1.391	1.74			4725	125.01									28182	0.746	0.1191	8.4	tests performed														37.04	37797000	124.027
POL	Europe	Poland	2020-10-11	125816	4178	3677.43	3004	32	53.429	3328.73	110.538	97.294	79.477	0.847	1.414	1.71			4924	130.275									29241	0.774	0.1258	8	tests performed														37.04	37797000	124.027
POL	Europe	Poland	2020-10-12	130210	4394	4018.57	3039	35	54.286	3444.98	116.253	106.32	80.403	0.926	1.436	1.7			5262	139.217									30301	0.802	0.1326	7.5	tests performed														37.04	37797000	124.027
POL	Europe	Poland	2020-10-13	135278	5068	4423.14	3101	62	54.857	3579.07	134.085	117.024	82.044	1.64	1.451	1.69			5669	149.985									31361	0.83	0.141	7.1	tests performed														37.04	37797000	124.027
POL	Europe	Poland	2020-10-14	141804	6526	4926.43	3217	116	60.714	3751.73	172.659	130.339	85.113	3.069	1.606	1.69			6084	160.965									32420	0.858	0.152	6.6	tests performed														37.04	37797000	124.027
POL	Europe	Poland	2020-10-15	149903	8099	5472	3308	91	63	3966	214.276	144.773	87.52	2.408	1.667	1.68			6538	172.977					3691451		97.665		33480	0.886	0.1634	6.1	tests performed														37.04	37797000	124.027
POL	Europe	Poland	2020-10-16	157608	7705	5895.71	3440	132	74.429	4169.85	203.852	155.984	91.013	3.492	1.969	1.65			6980	184.671									34945	0.925	0.1687	5.9	tests performed														37.04	37797000	124.027
POL	Europe	Poland	2020-10-17	167230	9622	6513.14	3524	84	78.857	4424.43	254.57	172.319	93.235	2.222	2.086	1.64													36410	0.963	0.1789	5.6	tests performed														32.87	37797000	124.027
POL	Europe	Poland	2020-10-18	175766	8536	7135.71	3573	49	81.286	4650.26	225.838	188.79	94.531	1.296	2.151	1.62			8076	213.668									37875	1.002	0.1884	5.3	tests performed														32.87	37797000	124.027
POL	Europe	Poland	2020-10-19	183248	7482	7576.86	3614	41	82.143	4848.22	197.952	200.462	95.616	1.085	2.173	1.59			8375	221.578									39340	1.041	0.1926	5.2	tests performed														34.72	37797000	124.027
POL	Europe	Poland	2020-10-20	192539	9291	8180.14	3721	107	88.571	5094.03	245.813	216.423	98.447	2.831	2.343	1.56			8962	237.109									40805	1.08	0.2005	5	tests performed														34.72	37797000	124.027
POL	Europe	Poland	2020-10-21	202579	10040	8682.14	3851	130	90.571	5359.66	265.63	229.705	101.886	3.439	2.396	1.52			9439	249.729									42270	1.118	0.2054	4.9	tests performed														34.72	37797000	124.027
POL	Europe	Poland	2020-10-22	214686	12107	9254.71	4019	168	101.571	5679.98	320.316	244.853	106.331	4.445	2.687	1.51			10091	266.979					3997596		105.765		43735	1.157	0.2116	4.7	tests performed														34.72	37797000	124.027
POL	Europe	Poland	2020-10-23	228318	13632	10101.4	4172	153	104.571	6040.64	360.664	267.255	110.379	4.048	2.767	1.5			10788	285.419									44958	1.189	0.2247	4.5	tests performed														34.72	37797000	124.027
POL	Europe	Poland	2020-10-24	241946	13628	10673.7	4351	179	118.143	6401.2	360.558	282.396	115.115	4.736	3.126	1.49			11496	304.151									46182	1.222	0.2311	4.3	tests performed														71.3	37797000	124.027
POL	Europe	Poland	2020-10-25	253688	11742	11131.7	4438	87	123.571	6711.85	310.66	294.513	117.417	2.302	3.269	1.49			11887	314.496									47405	1.254	0.2348	4.3	tests performed														71.3	37797000	124.027
POL	Europe	Poland	2020-10-26	263929	10241	11525.9	4483	45	124.143	6982.8	270.947	304.941	118.607	1.191	3.284	1.5			12282	324.946									48629	1.287	0.237	4.2	tests performed														71.3	37797000	124.027
POL	Europe	Poland	2020-10-27	280229	16300	12527.1	4615	132	127.714	7414.05	431.251	331.432	122.1	3.492	3.379	1.53			13291	351.642									49852	1.319	0.2513	4	tests performed														71.3	37797000	124.027
POL	Europe	Poland	2020-10-28	299049	18820	13781.4	4849	234	142.571	7911.98	497.923	364.617	128.291	6.191	3.772	1.52			13931	368.574									51076	1.351	0.2698	3.7	tests performed														71.3	37797000	124.027
POL	Europe	Poland	2020-10-29	319205	20156	14931.3	5149	300	161.429	8445.25	533.27	395.039	136.228	7.937	4.271	1.49			14631	387.094					4363691		115.451		52299	1.384	0.2855	3.5	tests performed														71.3	37797000	124.027
POL	Europe	Poland	2020-10-30	340834	21629	16073.7	5351	202	168.429	9017.49	572.241	425.264	141.572	5.344	4.456	1.46			15444	408.604									54230	1.435	0.2964	3.4	tests performed														71.3	37797000	124.027
POL	Europe	Poland	2020-10-31	362731	21897	17255	5631	280	182.857	9596.82	579.332	456.518	148.98	7.408	4.838	1.42			16144	427.124									56160	1.486	0.3072	3.3	tests performed														71.3	37797000	124.027
POL	Europe	Poland	2020-11-01	379902	17171	18030.6	5783	152	192.143	10051.1	454.295	477.037	153.002	4.021	5.084	1.38			16427	434.611									58091	1.537	0.3104	3.2	tests performed														71.3	37797000	124.027
POL	Europe	Poland	2020-11-02	395480	15578	18793	5875	92	198.857	10463.3	412.149	497.209	155.436	2.434	5.261	1.36			17223	455.671									60021	1.588	0.3131	3.2	tests performed														71.3	37797000	124.027
POL	Europe	Poland	2020-11-03	414844	19364	19230.7	6102	227	212.429	10975.6	512.316	508.789	161.441	6.006	5.62	1.35			18160	480.461									61952	1.639	0.3104	3.2	tests performed														71.3	37797000	124.027
POL	Europe	Poland	2020-11-04	439536	24692	20069.6	6475	373	232.286	11628.9	653.279	530.983	171.31	9.869	6.146	1.35			18654	493.531									63882	1.69	0.3142	3.2	tests performed														71.3	37797000	124.027
POL	Europe	Poland	2020-11-05	466679	27143	21067.7	6842	367	241.857	12347	718.126	557.391	181.02	9.71	6.399	1.34			19114	505.702					4824382		127.639		65813	1.741	0.3201	3.1	tests performed														71.3	37797000	124.027
POL	Europe	Poland	2020-11-06	493765	27086	21847.3	7287	445	276.571	13063.6	716.618	578.016	192.793	11.773	7.317	1.31			19479	515.358									65545	1.734	0.3333	3	tests performed														71.3	37797000	124.027
POL	Europe	Poland	2020-11-07	521640	27875	22701.3	7636	349	286.429	13801.1	737.492	600.611	202.027	9.234	7.578	1.29			20249	535.73									65277	1.727	0.3478	2.9	tests performed														75	37797000	124.027
POL	Europe	Poland	2020-11-08	546425	24785	23789	7872	236	298.429	14456.8	655.74	629.389	208.27	6.244	7.896	1.26			20214	534.804									65008	1.72	0.3659	2.7	tests performed														75	37797000	124.027
POL	Europe	Poland	2020-11-09	568138	21713	24665.4	8045	173	310	15031.3	574.464	652.576	212.848	4.577	8.202	1.22			20967	554.727									64740	1.713	0.381	2.6	tests performed														75	37797000	124.027
POL	Europe	Poland	2020-11-10	593592	25454	25535.4	8375	330	324.714	15704.7	673.44	675.594	221.578	8.731	8.591	1.16			21640	572.532									64472	1.706	0.3961	2.5	tests performed														75	37797000	124.027
POL	Europe	Poland	2020-11-11	618813	25221	25611	8805	430	332.857	16372	667.275	677.593	232.955	11.377	8.806	1.1			21521	569.384									64204	1.699	0.3989	2.5	tests performed														75	37797000	124.027
POL	Europe	Poland	2020-11-12	641496	22683	24973.9	9080	275	319.714	16972.1	600.127	660.736	240.231	7.276	8.459	1.04			21899	579.385					5271932		139.48		63936	1.692	0.3906	2.6	tests performed														75	37797000	124.027
POL	Europe	Poland	2020-11-13	665547	24051	24540.3	9499	419	316	17608.5	636.32	649.265	251.316	11.086	8.36	1.03			22298	589.941									62662	1.658	0.3916	2.6	tests performed														75	37797000	124.027
POL	Europe	Poland	2020-11-14	691118	25571	24211.1	10045	546	344.143	18285	676.535	640.557	265.762	14.446	9.105	1.03			22320	590.523									61388	1.624	0.3944	2.5	tests performed														75	37797000	124.027
POL	Europe	Poland	2020-11-15	712972	21854	23792.4	10348	303	353.714	18863.2	578.194	629.479	273.778	8.017	9.358	1.03			21988	581.739									60115	1.59	0.3958	2.5	tests performed														75	37797000	124.027
POL	Europe	Poland	2020-11-16	733788	20816	23664.3	10491	143	349.429	19413.9	550.732	626.089	277.562	3.783	9.245	1.01			22458	594.174									58841	1.557	0.4022	2.5	tests performed														75	37797000	124.027
POL	Europe	Poland	2020-11-17	752940	19152	22764	10848	357	353.286	19920.6	506.707	602.27	287.007	9.445	9.347	0.96			23033	609.387									57567	1.523	0.3954	2.5	tests performed														75	37797000	124.027
POL	Europe	Poland	2020-11-18	772823	19883	22001.4	11451	603	378	20446.7	526.047	582.095	302.961	15.954	10.001	0.95			22812	603.54									56294	1.489	0.3908	2.6	tests performed														75	37797000	124.027
POL	Europe	Poland	2020-11-19	796798	23975	22186	12088	637	429.714	21081	634.31	586.978	319.814	16.853	11.369	0.94			22536	596.238					5657073		149.67		55020	1.456	0.4032	2.5	tests performed														75	37797000	124.027
POL	Europe	Poland	2020-11-20	819262	22464	21959.3	12714	626	459.286	21675.3	594.333	580.98	336.376	16.562	12.151	0.95			22643	599.069									54979	1.455	0.3994	2.5	tests performed														75	37797000	124.027
POL	Europe	Poland	2020-11-21	843475	24213	21765.3	13288	574	463.286	22315.9	640.606	575.847	351.562	15.186	12.257	0.96			22478	594.703									54938	1.454	0.3962	2.5	tests performed														75	37797000	124.027
POL	Europe	Poland	2020-11-22	861331	17856	21194.1	13618	330	467.143	22788.3	472.418	560.736	360.293	8.731	12.359	0.96			22094	584.544									54898	1.452	0.3861	2.6	tests performed														75	37797000	124.027
POL	Europe	Poland	2020-11-23	876333	15002	20363.6	13774	156	469	23185.3	396.91	538.762	364.42	4.127	12.408	0.97			22234	588.248									54857	1.451	0.3712	2.7	tests performed														75	37797000	124.027
POL	Europe	Poland	2020-11-24	909066	32733	22303.7	14314	540	495.143	24051.3	866.021	590.092	378.707	14.287	13.1	0.96			22405	592.772									54816	1.45	0.4069	2.5	tests performed														75	37797000	124.027
POL	Europe	Poland	2020-11-25	924422	15356	21657	14988	674	505.286	24457.5	406.276	572.982	396.539	17.832	13.368	0.85			22119	585.205									54775	1.449	0.3954	2.5	tests performed														75	37797000	124.027
POL	Europe	Poland	2020-11-26	941112	16690	20616.3	15568	580	497.143	24899.1	441.569	545.448	411.885	15.345	13.153	0.78			21636	572.426					6040213		159.807		54734	1.448	0.3767	2.7	tests performed														75	37797000	124.027
POL	Europe	Poland	2020-11-27	958416	17304	19879.1	16147	579	490.429	25356.9	457.814	525.945	427.203	15.319	12.975	0.75			21691	573.882									53936	1.427	0.3686	2.7	tests performed														75	37797000	124.027
POL	Europe	Poland	2020-11-28	973593	15177	18588.3	16746	599	494	25758.5	401.54	491.793	443.051	15.848	13.07	0.73			21476	568.193									53137	1.406	0.3498	2.9	tests performed														75	37797000	124.027
POL	Europe	Poland	2020-11-29	985075	11482	17677.7	17029	283	487.286	26062.3	303.781	467.702	450.538	7.487	12.892	0.72			21059	557.161									52339	1.385	0.3378	3	tests performed														75	37797000	124.027
POL	Europe	Poland	2020-11-30	990811	5736	16354	17150	121	482.286	26214	151.758	432.68	453.74	3.201	12.76	0.71			21504	568.934									51540	1.364	0.3173	3.2	tests performed														75	37797000	124.027
POL	Europe	Poland	2020-12-01	999924	9113	12979.7	17599	449	469.286	26455.1	241.104	343.406	465.619	11.879	12.416	0.7			21351	564.886									50741	1.342	0.2558	3.9	tests performed														75	37797000	124.027
POL	Europe	Poland	2020-12-02	1013747	13823	12760.7	18208	609	460	26820.8	365.717	337.612	481.731	16.112	12.17	0.72			20855	551.763									49943	1.321	0.2555	3.9	tests performed														75	37797000	124.027
POL	Europe	Poland	2020-12-03	1028610	14863	12499.7	18828	620	465.714	27214.1	393.232	330.707	498.135	16.403	12.321	0.73			20477	541.763					6384223		168.908		49144	1.3	0.2543	3.9	tests performed														75	37797000	124.027
POL	Europe	Poland	2020-12-04	1041846	13236	11918.6	19359	531	458.857	27564.3	350.187	315.331	512.184	14.049	12.14	0.75			20135	532.714									49129	1.3	0.2426	4.1	tests performed														75	37797000	124.027
POL	Europe	Poland	2020-12-05	1054273	12427	11525.7	19861	502	445	27893	328.783	304.937	525.465	13.281	11.773	0.76			19895	526.365									49114	1.299	0.2347	4.3	tests performed														75	37797000	124.027
POL	Europe	Poland	2020-12-06	1063449	9176	11196.3	20089	228	437.143	28135.8	242.771	296.222	531.497	6.032	11.566	0.77			19363	512.289									49098	1.299	0.228	4.4	tests performed														75	37797000	124.027
POL	Europe	Poland	2020-12-07	1067870	4421	11008.4	20181	92	433	28252.8	116.967	291.251	533.931	2.434	11.456	0.77			19917	526.947									49083	1.299	0.2243	4.5	tests performed														75	37797000	124.027
POL	Europe	Poland	2020-12-08	1076180	8310	10893.7	20592	411	427.571	28472.6	219.859	288.216	544.805	10.874	11.312	0.79			19917	526.947									49067	1.298	0.222	4.5	tests performed														75	37797000	124.027
POL	Europe	Poland	2020-12-09	1088346	12166	10657	21160	568	421.714	28794.5	321.877	281.954	559.833	15.028	11.157	0.82			19459	514.829									49052	1.298	0.2173	4.6	tests performed														75	37797000	124.027
POL	Europe	Poland	2020-12-10	1102096	13750	10498	21630	470	400.286	29158.3	363.785	277.747	572.268	12.435	10.59	0.85			19131	506.151					6727479		177.99		49037	1.297	0.2141	4.7	tests performed														75	37797000	124.027
POL	Europe	Poland	2020-12-11	1115201	13105	10479.3	22174	544	402.143	29505	346.721	277.252	586.66	14.393	10.64	0.87			18941	501.124									48706	1.289	0.2152	4.6	tests performed														75	37797000	124.027
POL	Europe	Poland	2020-12-12	1126700	11499	10346.7	22676	502	402.143	29809.2	304.23	273.744	599.942	13.281	10.64	0.87			18778	496.812									48376	1.28	0.2139	4.7	tests performed														75	37797000	124.027
POL	Europe	Poland	2020-12-13	1135676	8976	10318.1	22864	188	396.429	30046.7	237.479	272.988	604.916	4.974	10.488	0.87			18533	490.33									48046	1.271	0.2148	4.7	tests performed														75	37797000	124.027
POL	Europe	Poland	2020-12-14	1140572	4896	10386	22960	96	397	30176.3	129.534	274.784	607.456	2.54	10.503	0.86			18813	497.738									47716	1.262	0.2177	4.6	tests performed														75	37797000	124.027
POL	Europe	Poland	2020-12-15	1147446	6874	10180.9	23309	349	388.143	30358.1	181.866	269.356	616.689	9.234	10.269	0.86			19210	508.241									47386	1.254	0.2148	4.7	tests performed														75	37797000	124.027
POL	Europe	Poland	2020-12-16	1159901	12455	10222.1	23914	605	393.429	30687.6	329.524	270.449	632.696	16.007	10.409	0.88			18899	500.013									47056	1.245	0.2172	4.6	tests performed														75	37797000	124.027
POL	Europe	Poland	2020-12-17	1171854	11953	9965.43	24345	431	387.857	31003.9	316.242	263.657	644.099	11.403	10.262	0.89			18707	494.933					7054560		186.643		46726	1.236	0.2133	4.7	tests performed														75	37797000	124.027
POL	Europe	Poland	2020-12-18	1182864	11010	9666.14	24771	426	371	31295.2	291.293	255.738	655.369	11.271	9.816	0.91			18542	490.568									46362	1.227	0.2085	4.8	tests performed														75	37797000	124.027
POL	Europe	Poland	2020-12-19	1194110	11246	9630	25254	483	368.286	31592.7	297.537	254.782	668.148	12.779	9.744	0.93			18342	485.277									45998	1.217	0.2094	4.8	tests performed														75	37797000	124.027
POL	Europe	Poland	2020-12-20	1202700	8590	9574.86	25397	143	361.857	31820	227.267	253.323	671.932	3.783	9.574	0.93			18180	480.991									45634	1.207	0.2098	4.8	tests performed														75	37797000	124.027
POL	Europe	Poland	2020-12-21	1207333	4633	9537.29	25474	77	359.143	31942.6	122.576	252.329	673.969	2.037	9.502	0.91			18376	486.176									45270	1.198	0.2107	4.7	tests performed														75	37797000	124.027
POL	Europe	Poland	2020-12-22	1214525	7192	9582.71	25783	309	353.429	32132.8	190.28	253.531	682.144	8.175	9.351	0.9			18521	490.012									44906	1.188	0.2134	4.7	tests performed														75	37797000	124.027
POL	Europe	Poland	2020-12-23	1226883	12358	9568.86	26255	472	334.429	32459.8	326.957	253.164	694.632	12.488	8.848	0.89			17794	470.778									44542	1.178	0.2148	4.7	tests performed														75	37797000	124.027
POL	Europe	Poland	2020-12-24	1239998	13115	9734.86	26752	497	343.857	32806.8	346.985	257.556	707.781	13.149	9.097	0.88			17239	456.094					7363803		194.825		44178	1.169	0.2204	4.5	tests performed														75	37797000	124.027
POL	Europe	Poland	2020-12-25	1249079	9081	9459.29	26992	240	317.286	33047	240.257	250.266	714.131	6.35	8.394	0.84			16735	442.76									42775	1.132	0.2211	4.5	tests performed														75	37797000	124.027
POL	Europe	Poland	2020-12-26	1253957	4878	8549.57	27061	69	258.143	33176.1	129.058	226.197	715.956	1.826	6.83	0.81			16457	435.405									41373	1.095	0.2066	4.8	tests performed														75	37797000	124.027
POL	Europe	Poland	2020-12-27	1257799	3842	7871.29	27118	57	245.857	33277.7	101.648	208.252	717.464	1.508	6.505	0.83			16686	441.464									39971	1.058	0.1969	5.1	tests performed														75	37797000	124.027
POL	Europe	Poland	2020-12-28	1261010	3211	7668.14	27147	29	239	33362.7	84.954	202.877	718.232	0.767	6.323	0.9			17078	451.835									38569	1.02	0.1988	5	tests performed	2000	2000					0.01	0.01						75	37797000	124.027
POL	Europe	Poland	2020-12-29	1268634	7624	7729.86	27454	307	238.714	33564.4	201.709	204.51	726.354	8.122	6.316	0.98			17299	457.682									37167	0.983	0.208	4.8	tests performed	6300	6300			4300	4300	0.02	0.02			114	4300	0.011	75	37797000	124.027
POL	Europe	Poland	2020-12-30	1281414	12780	7790.14	28019	565	252	33902.5	338.122	206.105	741.302	14.948	6.667	1.03			17228	455.803									35765	0.946	0.2178	4.6	tests performed	36300	36300			30000	17150	0.1	0.1			454	17150	0.045	75	37797000	124.027
POL	Europe	Poland	2020-12-31	1294878	13464	7840	28554	535	257.429	34258.8	356.219	207.424	755.457	14.155	6.811	1.05			16970	448.977					7604343		201.189		34363	0.909	0.2282	4.4	tests performed	47600	47600			11300	15200	0.13	0.13			402	15200	0.04	80.56	37797000	124.027
POL	Europe	Poland	2021-01-01	1305774	10896	8099.29	28956	402	280.571	34547	288.277	214.284	766.093	10.636	7.423	1.02			16757	443.342									35209	0.932	0.23	4.3	tests performed						11749					311	11749	0.031	80.56	37797000	124.027
POL	Europe	Poland	2021-01-02	1312780	7006	8403.29	29058	102	285.286	34732.4	185.359	222.327	768.791	2.699	7.548	0.99			16601	439.215									36054	0.954	0.2331	4.3	tests performed	50391	50391				9678	0.13	0.13			256	9678	0.026	75	37797000	124.027
POL	Europe	Poland	2021-01-03	1318562	5782	8680.43	29119	61	285.857	34885.4	152.975	229.659	770.405	1.614	7.563	0.99			16786	444.109									36900	0.976	0.2352	4.3	tests performed	50833	50833			442	8139	0.13	0.13			215	8139	0.022	75	37797000	124.027
POL	Europe	Poland	2021-01-04	1322947	4385	8848.14	29161	42	287.714	35001.4	116.014	234.096	771.516	1.111	7.612	1.01			17130	453.211									37746	0.999	0.2344	4.3	tests performed	92220	92220			41387	12889	0.24	0.24			341	12889	0.034	75	37797000	124.027
POL	Europe	Poland	2021-01-05	1330543	7596	8844.14	29502	341	292.571	35202.3	200.968	233.991	780.538	9.022	7.741	1.05			17191	454.824									38592	1.021	0.2292	4.4	tests performed	140226	140226			48006	19132	0.37	0.37			506	19132	0.051	75	37797000	124.027
POL	Europe	Poland	2021-01-06	1344763	14220	9049.86	30055	553	290.857	35578.6	376.22	239.433	795.169	14.631	7.695	1.07			17057	451.279									39438	1.043	0.2295	4.4	tests performed	160359	160359			20133	17723	0.42	0.42			469	17723	0.047	75	37797000	124.027
POL	Europe	Poland	2021-01-07	1356882	12119	8857.71	30241	186	241	35899.2	320.634	234.35	800.09	4.921	6.376	1.05			16727	442.548					7886328		208.65		40284	1.066	0.2199	4.5	tests performed	188956	188956			28597	20194	0.5	0.5			534	20194	0.053	75	37797000	124.027
POL	Europe	Poland	2021-01-08	1365645	8763	8553	30574	333	231.143	36131	231.844	226.288	808.9	8.81	6.115	1.03													50075	1.325	0.1708	5.9	tests performed	198787	198787			9831	21399	0.53	0.53			566	21399	0.057	75	37797000	124.027
POL	Europe	Poland	2021-01-09	1376389	10744	9087	31011	437	279	36415.3	284.255	240.416	820.462	11.562	7.382	1.03													59866	1.584	0.1518	6.6	tests performed	200022	200022			1235	21376	0.53	0.53			566	21376	0.057	75	37797000	124.027
POL	Europe	Poland	2021-01-10	1385522	9133	9565.71	31189	178	295.714	36656.9	241.633	253.081	825.171	4.709	7.824	1													69657	1.843	0.1373	7.3	tests performed	203053	203053			3031	21746	0.54	0.54			575	21746	0.058	75	37797000	124.027
POL	Europe	Poland	2021-01-11	1390385	4863	9634	31264	75	300.429	36785.6	128.661	254.888	827.156	1.984	7.948	0.95			16681	441.331									79448	2.102	0.1213	8.2	tests performed	257834	257834			54781	23659	0.68	0.68			626	23659	0.063	75	37797000	124.027
POL	Europe	Poland	2021-01-12	1395779	5394	9319.43	31593	329	298.714	36928.3	142.71	246.565	835.86	8.704	7.903	0.89			16859	446.041									89240	2.361	0.1044	9.6	tests performed	309620	309620			51786	24199	0.82	0.82			640	24199	0.064	75	37797000	124.027
POL	Europe	Poland	2021-01-13	1404905	9126	8591.71	32074	481	288.429	37169.7	241.448	227.312	848.586	12.726	7.631	0.85			16553	437.945									99031	2.62	0.0868	11.5	tests performed	369212	369212			59592	29836	0.98	0.98			789	29836	0.079	75	37797000	124.027
POL	Europe	Poland	2021-01-14	1414362	9457	8211.43	32456	382	316.429	37420	250.205	217.251	858.692	10.107	8.372	0.85			16250	429.928					8648082		228.803		108822	2.879	0.0755	13.3	tests performed	410480	410480			41268	31646	1.09	1.09			837	31646	0.084	75	37797000	124.027
POL	Europe	Poland	2021-01-15	1422320	7958	8096.43	32844	388	324.286	37630.5	210.546	214.208	868.958	10.265	8.58	0.85			16083	425.51									99079	2.621	0.0817	12.2	tests performed	436963	436963			26483	34025	1.16	1.16			900	34025	0.09	75	37797000	124.027
POL	Europe	Poland	2021-01-16	1429612	7292	7603.29	33213	369	314.571	37823.4	192.925	201.161	878.721	9.763	8.323	0.84			15887	420.324									89337	2.364	0.0851	11.7	tests performed	457303	457303			20340	36754	1.21	1.21			972	36754	0.097	75	37797000	124.027
POL	Europe	Poland	2021-01-17	1435582	5970	7151.43	33355	142	309.429	37981.4	157.949	189.206	882.477	3.757	8.187	0.84			15588	412.414									79594	2.106	0.0898	11.1	tests performed	469466	468795	671		12163	38059	1.24	1.24	0		1007	37963	0.1	75	37797000	124.027
POL	Europe	Poland	2021-01-18	1438914	3332	6932.71	33407	52	306.143	38069.5	88.155	183.42	883.853	1.376	8.1	0.83			15716	415.8									69852	1.848	0.0992	10.1	tests performed	495164	491696	3468		25698	33904	1.31	1.3	0.01		897	33409	0.088	71.3	37797000	124.027
POL	Europe	Poland	2021-01-19	1443804	4890	6860.71	33698	291	300.714	38198.9	129.375	181.515	891.552	7.699	7.956	0.81			15667	414.504									60109	1.59	0.1141	8.8	tests performed	541229	530055	11174		46065	33087	1.43	1.4	0.03		875	31491	0.083	71.3	37797000	124.027
POL	Europe	Poland	2021-01-20	1450747	6943	6548.86	34141	443	295.286	38382.6	183.692	173.264	903.273	11.721	7.812	0.79			15324	405.429									50367	1.333	0.13	7.7	tests performed	591785	566793	24992		50556	31796	1.57	1.5	0.07		841	28226	0.075	71.3	37797000	124.027
POL	Europe	Poland	2021-01-21	1457755	7008	6199	34561	420	300.714	38568	185.412	164.008	914.385	11.112	7.956	0.8			14928	394.952					8932453		236.327		40624	1.075	0.1526	6.6	tests performed	644999	605313	39686		53214	33503	1.71	1.6	0.1		886	27833	0.074	71.3	37797000	124.027
POL	Europe	Poland	2021-01-22	1464448	6693	6018.29	34908	347	294.857	38745.1	177.078	159.227	923.565	9.181	7.801	0.82			14614	386.644									39609	1.048	0.1519	6.6	tests performed	684277	638798	45479		39278	35331	1.81	1.69	0.12		935	28834	0.076	71.3	37797000	124.027
POL	Europe	Poland	2021-01-23	1470879	6431	5895.29	35253	345	291.429	38915.2	170.146	155.972	932.693	9.128	7.71	0.84			14528	384.369									38594	1.021	0.1528	6.5	tests performed	701164	654184	46980		16887	34837	1.86	1.73	0.12		922	28126	0.074	71.3	37797000	124.027
POL	Europe	Poland	2021-01-24	1475445	4566	5694.71	35363	110	286.857	39036	120.803	150.666	935.603	2.91	7.589	0.86			14377	380.374									37579	0.994	0.1515	6.6	tests performed	707474	659753	47721		6310	34001	1.87	1.75	0.13		900	27280	0.072	71.3	37797000	124.027
POL	Europe	Poland	2021-01-25	1478119	2674	5600.71	35401	38	284.857	39106.8	70.746	148.179	936.609	1.005	7.537	0.87			14544	384.792									36564	0.967	0.1532	6.5	tests performed	776987	701222	75765		69513	40260	2.06	1.86	0.2		1065	29932	0.079	71.3	37797000	124.027
POL	Europe	Poland	2021-01-26	1482722	4603	5559.71	35665	264	281	39228.6	121.782	147.094	943.593	6.985	7.434	0.88			14596	386.168									35549	0.941	0.1564	6.4	tests performed	905457	782413	123044		128470	52033	2.4	2.07	0.33		1377	36051	0.095	71.3	37797000	124.027
POL	Europe	Poland	2021-01-27	1489512	6790	5537.86	36054	389	273.286	39408.2	179.644	146.516	953.885	10.292	7.23	0.88			14120	373.575									34534	0.914	0.1604	6.2	tests performed	1008253	858474	149779		102796	59495	2.67	2.27	0.4		1574	41669	0.11	71.3	37797000	124.027
POL	Europe	Poland	2021-01-28	1496665	7153	5558.57	36443	389	268.857	39597.5	189.248	147.064	964.177	10.292	7.113	0.89			13879	367.198					9167085		242.535		33519	0.887	0.1658	6	tests performed	1097036	917908	179128		88783	64577	2.9	2.43	0.47		1709	44656	0.118	71.3	37797000	124.027
POL	Europe	Poland	2021-01-29	1502810	6145	5480.29	36780	337	267.429	39760	162.579	144.993	973.093	8.916	7.075	0.9			13726	363.151									34271	0.907	0.1599	6.3	tests performed	1141081	945600	195481		44045	65258	3.02	2.5	0.52		1727	43829	0.116	71.3	37797000	124.027
POL	Europe	Poland	2021-01-30	1508674	5864	5399.29	37082	302	261.286	39915.2	155.145	142.85	981.083	7.99	6.913	0.91			13654	361.246									35023	0.927	0.1542	6.5	tests performed	1156931	958453	198478		15850	65110	3.06	2.54	0.53		1723	43467	0.115	71.3	37797000	124.027
POL	Europe	Poland	2021-01-31	1513385	4711	5420	37180	98	259.571	40039.8	124.64	143.398	983.676	2.593	6.868	0.92			13339	352.912									35775	0.947	0.1515	6.6	tests performed	1176904	976367	200537		19973	67061	3.11	2.58	0.53		1774	45231	0.12	71.3	37797000	124.027
POL	Europe	Poland	2021-02-01	1515889	2504	5395.71	37222	42	260.143	40106.1	66.249	142.755	984.787	1.111	6.883	0.93			13507	357.356									36528	0.966	0.1477	6.8	tests performed	1231716	998587	233129		54812	64961	3.26	2.64	0.62		1719	42481	0.112	71.3	37797000	124.027
POL	Europe	Poland	2021-02-02	1520215	4326	5356.14	37476	254	258.714	40220.5	114.454	141.708	991.507	6.72	6.845	0.94			13512	357.489									37280	0.986	0.1437	7	tests performed	1342435	1053245	289190		110719	62425	3.55	2.79	0.77		1652	38690	0.102	71.3	37797000	124.027
POL	Europe	Poland	2021-02-03	1527016	6801	5357.71	37897	421	263.286	40400.5	179.935	141.75	1002.65	11.138	6.966	0.94			13225	349.895									38032	1.006	0.1409	7.1	tests performed	1461578	1117146	344432		119143	64761	3.87	2.96	0.91		1713	36953	0.098	71.3	37797000	124.027
POL	Europe	Poland	2021-02-04	1533511	6495	5263.71	38344	447	271.571	40572.3	171.839	139.263	1014.47	11.826	7.185	0.94			12945	342.487					9438573		249.718		38784	1.026	0.1357	7.4	tests performed	1566604	1171229	395375		105026	67081	4.14	3.1	1.05		1775	36189	0.096	71.3	37797000	124.027
POL	Europe	Poland	2021-02-05	1539564	6053	5250.57	38712	368	276	40732.4	160.145	138.915	1024.21	9.736	7.302	0.95			12837	339.63									39427	1.043	0.1332	7.5	tests performed	1617764	1193034	424730		51160	68098	4.28	3.16	1.12		1802	35348	0.094	71.3	37797000	124.027
POL	Europe	Poland	2021-02-06	1545530	5966	5265.14	38994	282	273.143	40890.3	157.843	139.301	1031.67	7.461	7.227	0.97			12743	337.143									40069	1.06	0.1314	7.6	tests performed	1641158	1200793	440365		23394	69175	4.34	3.18	1.17		1830	34620	0.092	71.3	37797000	124.027
POL	Europe	Poland	2021-02-07	1550255	4725	5267.14	39087	93	272.429	41015.3	125.01	139.353	1034.13	2.461	7.208	0.98			12528	331.455									40712	1.077	0.1294	7.7	tests performed	1656708	1206212	450496		15550	68543	4.38	3.19	1.19		1813	32835	0.087	71.3	37797000	124.027
POL	Europe	Poland	2021-02-08	1552686	2431	5256.71	39132	45	272.857	41079.6	64.317	139.078	1035.32	1.191	7.219	0.99			12559	332.275									41354	1.094	0.1271	7.9	tests performed						69071					1827	35758	0.095	71.3	37797000	124.027
POL	Europe	Poland	2021-02-09	1556685	3999	5210	39360	228	269.143	41185.4	105.802	137.842	1041.35	6.032	7.121	1			12677	335.397									41997	1.111	0.1241	8.1	tests performed	1773715	1291569	482146			61611	4.69	3.42	1.28		1630	34046	0.09	71.3	37797000	124.027
POL	Europe	Poland	2021-02-10	1563645	6960	5232.71	39721	361	260.571	41369.6	184.142	138.443	1050.9	9.551	6.894	1.01			12472	329.973									42639	1.128	0.1227	8.1	tests performed						60307					1596	33601	0.089	71.3	37797000	124.027
POL	Europe	Poland	2021-02-11	1570658	7013	5306.71	40177	456	261.857	41555.1	185.544	140.4	1062.97	12.064	6.928	1.03			12227	323.491					9741547		257.733		43282	1.145	0.1226	8.2	tests performed	1993739	1413132	580607			61019	5.27	3.74	1.54		1614	34558	0.091	71.3	37797000	124.027
POL	Europe	Poland	2021-02-12	1577036	6378	5353.14	40424	247	244.571	41723.8	168.744	141.629	1069.5	6.535	6.471	1.05			12215	323.174									43576	1.153	0.1228	8.1	tests performed	2071009	1446102	624907		77270	64749	5.48	3.83	1.65		1713	36153	0.096	71.3	37797000	124.027
POL	Europe	Poland	2021-02-13	1583621	6585	5441.57	40709	285	245	41898.1	174.22	143.968	1077.04	7.54	6.482	1.07			12163	321.798									43869	1.161	0.124	8.1	tests performed	2107089	1466439	640650		36080	66562	5.57	3.88	1.69		1761	37949	0.1	71.3	37797000	124.027
POL	Europe	Poland	2021-02-14	1588955	5334	5528.57	40807	98	245.714	42039.2	141.122	146.27	1079.64	2.593	6.501	1.1			11962	316.48									44163	1.168	0.1252	8	tests performed	2122245	1476274	645971		15156	66505	5.61	3.91	1.71		1760	38580	0.102	71.3	37797000	124.027
POL	Europe	Poland	2021-02-15	1591497	2542	5544.43	40832	25	242.857	42106.4	67.254	146.69	1080.3	0.661	6.425	1.12			12026	318.173									44456	1.176	0.1247	8	tests performed	2159146	1500911	658235		36901	63419	5.71	3.97	1.74		1678	36003	0.095	71.3	37797000	124.027
POL	Europe	Poland	2021-02-16	1596673	5176	5712.57	41028	196	238.286	42243.4	136.942	151.138	1085.48	5.186	6.304	1.16			12318	325.899									44750	1.184	0.1277	7.8	tests performed	2230117	1538737	691380		70971	65200	5.9	4.07	1.83		1725	35310	0.093	71.3	37797000	124.027
POL	Europe	Poland	2021-02-17	1605372	8699	5961	41308	280	226.714	42473.5	230.151	157.711	1092.89	7.408	5.998	1.19			12225	323.438									45043	1.192	0.1323	7.6	tests performed	2384794	1610734	774060		154677	71581	6.31	4.26	2.05		1894	36912	0.098	71.3	37797000	124.027
POL	Europe	Poland	2021-02-18	1614446	9074	6255.43	41582	274	200.714	42713.6	240.072	165.501	1100.14	7.249	5.31	1.21			12188	322.459					10058906		266.13		45337	1.199	0.138	7.2	tests performed	2556999	1691115	865884		172205	80466	6.77	4.47	2.29		2129	39712	0.105	71.3	37797000	124.027
POL	Europe	Poland	2021-02-19	1623218	8772	6597.43	41823	241	199.857	42945.7	232.082	174.549	1106.52	6.376	5.288	1.22			12441	329.153									45846	1.213	0.1439	6.9	tests performed	2660776	1743841	916935		103777	84252	7.04	4.61	2.43		2229	42534	0.113	71.3	37797000	124.027
POL	Europe	Poland	2021-02-20	1631727	8509	6872.29	42077	254	195.429	43170.8	225.124	181.821	1113.24	6.72	5.17	1.22			12517	331.164									46354	1.226	0.1483	6.7	tests performed	2697815	1772133	925682		37039	84389	7.14	4.69	2.45		2233	43671	0.116	71.3	37797000	124.027
POL	Europe	Poland	2021-02-21	1638767	7040	7116	42171	94	194.857	43357.1	186.258	188.269	1115.72	2.487	5.155	1.23			12609	333.598									46863	1.24	0.1518	6.6	tests performed	2715159	1785194	929965		17344	84702	7.18	4.72	2.46		2241	44131	0.117	71.3	37797000	124.027
POL	Europe	Poland	2021-02-22	1642658	3891	7308.71	42188	17	193.714	43460	102.945	193.368	1116.17	0.45	5.125	1.24			12868	340.45									47372	1.253	0.1543	6.5	tests performed	2759436	1824654	934782		44277	85756	7.3	4.83	2.47		2269	46249	0.122	71.3	37797000	124.027
POL	Europe	Poland	2021-02-23	1648962	6304	7469.86	42436	248	201.143	43626.8	166.786	197.631	1122.73	6.561	5.322	1.27			13350	353.203									47881	1.267	0.156	6.4	tests performed						92135					2438	50453	0.133	71.3	37797000	124.027
POL	Europe	Poland	2021-02-24	1661109	12147	7962.43	42808	372	214.286	43948.2	321.375	210.663	1132.58	9.842	5.669	1.29			13477	356.563									48389	1.28	0.1646	6.1	tests performed	2990683	1959165	1031518			86556	7.91	5.18	2.73		2290	49776	0.132	71.3	37797000	124.027
POL	Europe	Poland	2021-02-25	1673252	12143	8400.86	43094	286	216	44269.4	321.269	222.263	1140.14	7.567	5.715	1.3			13818	365.585					10401192		275.186		48898	1.294	0.1718	5.8	tests performed						81893					2167	48478	0.128	71.3	37797000	124.027
POL	Europe	Poland	2021-02-26	1684788	11536	8795.71	43353	259	218.571	44574.6	305.209	232.709	1147	6.852	5.783	1.29			14058	371.934									49655	1.314	0.1771	5.6	tests performed	3269812	2101754	1168058			87005	8.65	5.56	3.09		2302	51130	0.135	71.3	37797000	124.027
POL	Europe	Poland	2021-02-27	1696885	12097	9308.29	43656	303	225.571	44894.7	320.052	246.27	1155.01	8.017	5.968	1.29													50412	1.334	0.1846	5.4	tests performed						86467					2288	50507	0.134	73.15	37797000	124.027
POL	Europe	Poland	2021-02-28	1706986	10101	9745.57	43769	113	228.286	45161.9	267.243	257.84	1158	2.99	6.04	1.27													51169	1.354	0.1905	5.3	tests performed	3336354	2149607	1186747			88742	8.83	5.69	3.14		2348	52059	0.138	73.15	37797000	124.027
POL	Europe	Poland	2021-03-01	1711772	4786	9873.43	43793	24	229.286	45288.6	126.624	261.223	1158.64	0.635	6.066	1.27			14929	394.978									51926	1.374	0.1901	5.3	tests performed	3383426	2190526	1192900		47072	89141	8.95	5.8	3.16		2358	52267	0.138	73.15	37797000	124.027
POL	Europe	Poland	2021-03-02	1719708	7936	10106.6	44008	215	224.571	45498.5	209.964	267.391	1164.33	5.688	5.942	1.27			15400	407.44									52683	1.394	0.1918	5.2	tests performed						89473					2367	53203	0.141	73.15	37797000	124.027
POL	Europe	Poland	2021-03-03	1735406	15698	10613.9	44360	352	221.714	45913.9	415.324	280.812	1173.64	9.313	5.866	1.29			15591	412.493									53440	1.414	0.1986	5	tests performed	3619316	2338137	1281179			89805	9.58	6.19	3.39		2376	54139	0.143	73.15	37797000	124.027
POL	Europe	Poland	2021-03-04	1750659	15253	11058.1	44649	289	222.143	46317.4	403.551	292.567	1181.28	7.646	5.877	1.29			15992	423.102					10780572		285.223		54197	1.434	0.204	4.9	tests performed	3791577	2424929	1366648		172261	94476	10.03	6.42	3.62		2500	56353	0.149	73.15	37797000	124.027
POL	Europe	Poland	2021-03-05	1766490	15831	11671.7	44912	263	222.714	46736.2	418.843	308.8	1188.24	6.958	5.892	1.28			16423	434.505									55643	1.472	0.2098	4.8	tests performed						85933					2274	53415	0.141	70.37	37797000	124.027
POL	Europe	Poland	2021-03-06	1781345	14855	12065.7	45159	247	214.714	47129.3	393.021	319.224	1194.78	6.535	5.681	1.27			16725	442.495									57089	1.51	0.2113	4.7	tests performed	3951104	2526389	1424715			92574	10.45	6.68	3.77		2449	57244	0.151	70.37	37797000	124.027
POL	Europe	Poland	2021-03-07	1794914	13569	12561.1	45285	126	216.571	47488.3	358.997	332.332	1198.11	3.334	5.73	1.26			16861	446.094									58534	1.549	0.2146	4.7	tests performed						91652					2425	56948	0.151	70.37	37797000	124.027
POL	Europe	Poland	2021-03-08	1801083	6169	12758.7	45317	32	217.714	47651.5	163.214	337.559	1198.96	0.847	5.76	1.25			17337	458.687									59980	1.587	0.2127	4.7	tests performed	4004734	2570094	1434640			88758	10.6	6.8	3.8		2348	54224	0.143	70.37	37797000	124.027
POL	Europe	Poland	2021-03-09	1811036	9953	13046.9	45599	282	227.286	47914.8	263.328	345.182	1206.42	7.461	6.013	1.25			18105	479.006									61426	1.625	0.2124	4.7	tests performed	4086863	2641693	1445170		82129	83642	10.81	6.99	3.82		2213	53909	0.143	70.37	37797000	124.027
POL	Europe	Poland	2021-03-10	1828313	17277	13272.4	45997	398	233.857	48371.9	457.1	351.15	1216.95	10.53	6.187	1.26			18378	486.229									62872	1.663	0.2111	4.7	tests performed						88535					2342	57234	0.151	70.37	37797000	124.027
POL	Europe	Poland	2021-03-11	1849424	21111	14109.3	46373	376	246.286	48930.4	558.536	373.291	1226.9	9.948	6.516	1.29			18686	494.378					11230795		297.135		64318	1.702	0.2194	4.6	tests performed	4391256	2835856	1555400			85668	11.62	7.5	4.12		2267	58704	0.155	70.37	37797000	124.027
POL	Europe	Poland	2021-03-12	1868297	18873	14543.9	46724	351	258.857	49429.8	499.325	384.789	1236.18	9.286	6.849	1.3			19102	505.384									65760	1.74	0.2212	4.5	tests performed	4487273	2891753	1595520		96017	87990	11.87	7.65	4.22		2328	59442	0.157	70.37	37797000	124.027
POL	Europe	Poland	2021-03-13	1889360	21063	15430.7	47068	344	272.714	49987	557.266	408.252	1245.28	9.101	7.215	1.31			19541	516.999									67202	1.778	0.2296	4.4	tests performed	4517537	2914792	1602745		30264	80919	11.95	7.71	4.24		2141	55486	0.147	70.37	37797000	124.027
POL	Europe	Poland	2021-03-14	1906632	17272	15959.7	47178	110	270.429	50444	456.967	422.248	1248.19	2.91	7.155	1.3			19654	519.988									68645	1.816	0.2325	4.3	tests performed	4530783	2924629	1606154		13246	78981	11.99	7.74	4.25		2090	53770	0.142	70.37	37797000	124.027
POL	Europe	Poland	2021-03-15	1917527	10895	16634.9	47206	28	269.857	50732.3	288.25	440.111	1248.93	0.741	7.14	1.3			20249	535.73									70087	1.854	0.2373	4.2	tests performed	4557060	2946767	1610293		26277	78904	12.06	7.8	4.26		2088	53810	0.142	70.37	37797000	124.027
POL	Europe	Poland	2021-03-16	1931921	14394	17269.3	47578	372	282.714	51113.1	380.824	456.896	1258.78	9.842	7.48	1.31			21183	560.441									71529	1.892	0.2414	4.1	tests performed	4605929	2984642	1621287		48869	74152	12.19	7.9	4.29		1962	48993	0.13	70.37	37797000	124.027
POL	Europe	Poland	2021-03-17	1956974	25053	18380.1	48032	454	290.714	51775.9	662.83	486.286	1270.79	12.012	7.691	1.31			21511	569.119									72972	1.931	0.2519	4	tests performed	4738902	3074378	1664524		132973	71406	12.54	8.13	4.4		1889	47943	0.127	70.37	37797000	124.027
POL	Europe	Poland	2021-03-18	1984248	27274	19260.6	48388	356	287.857	52497.5	721.592	509.579	1280.21	9.419	7.616	1.3			21858	578.3					11751694		310.916		74414	1.969	0.2588	3.9	tests performed	4893320	3162971	1730349		154418	71723	12.95	8.37	4.58		1898	46731	0.124	70.37	37797000	124.027
POL	Europe	Poland	2021-03-19	2010244	25996	20278.1	48807	419	297.571	53185.3	687.779	536.501	1291.29	11.086	7.873	1.29			22567	597.058									76458	2.023	0.2652	3.8	tests performed	4983494	3213724	1769770		90174	70889	13.18	8.5	4.68		1876	45996	0.122	70.37	37797000	124.027
POL	Europe	Poland	2021-03-20	2036700	26456	21048.6	49159	352	298.714	53885.2	699.95	556.885	1300.61	9.313	7.903	1.28			23293	616.266									78503	2.077	0.2681	3.7	tests performed	5014167	3233998	1780169		30673	70947	13.27	8.56	4.71		1877	45601	0.121	72.22	37797000	124.027
POL	Europe	Poland	2021-03-21	2058550	21850	21702.6	49300	141	303.143	54463.3	578.088	574.188	1304.34	3.73	8.02	1.26			23583	623.938									80547	2.131	0.2694	3.7	tests performed	5026182	3242462	1783720		12015	70771	13.3	8.58	4.72		1872	45405	0.12	72.22	37797000	124.027
POL	Europe	Poland	2021-03-22	2073129	14579	22228.9	49365	65	308.429	54849	385.718	588.112	1306.06	1.72	8.16	1.26			24637	651.824									82591	2.185	0.2691	3.7	tests performed	5077928	3289482	1788446		51746	74410	13.43	8.7	4.73		1969	48959	0.13	72.22	37797000	124.027
POL	Europe	Poland	2021-03-23	2089869	16740	22564	49761	396	311.857	55291.9	442.892	596.979	1316.53	10.477	8.251	1.25			26075	689.87									84636	2.239	0.2666	3.8	tests performed	5193835	3385827	1808008		115907	83987	13.74	8.96	4.78		2222	57312	0.152	72.22	37797000	124.027
POL	Europe	Poland	2021-03-24	2120671	30802	23385.3	50340	579	329.714	56106.9	814.932	618.707	1331.85	15.319	8.723	1.26			26511	701.405									86680	2.293	0.2698	3.7	tests performed	5381726	3524209	1857517		187891	91832	14.24	9.32	4.91		2430	64262	0.17	72.22	37797000	124.027
POL	Europe	Poland	2021-03-25	2154821	34150	24367.6	50860	520	353.143	57010.4	903.511	644.696	1345.61	13.758	9.343	1.26			27118	717.464					12372763		327.348		88724	2.347	0.2746	3.6	tests performed						96474					2552	70280	0.186	72.22	37797000	124.027
POL	Europe	Poland	2021-03-26	2189966	35145	25674.6	51305	445	356.857	57940.2	929.836	679.275	1357.38	11.773	9.441	1.25			27779	734.953									88295	2.336	0.2908	3.4	tests performed	5755551	3785646	1969905			110294	15.23	10.02	5.21		2918	81703	0.216	72.22	37797000	124.027
POL	Europe	Poland	2021-03-27	2221725	31759	26432.1	51753	448	370.571	58780.5	840.252	699.319	1369.24	11.853	9.804	1.22			28574	755.986									87866	2.325	0.3008	3.3	tests performed						114986					3042	86259	0.228	75.93	37797000	124.027
POL	Europe	Poland	2021-03-28	2250991	29266	27491.6	51884	131	369.143	59554.8	774.294	727.348	1372.7	3.466	9.766	1.19			29071	769.135									87437	2.313	0.3144	3.2	tests performed	5882581	3889970	1992611			122343	15.56	10.29	5.27		3237	92501	0.245	75.93	37797000	124.027
POL	Europe	Poland	2021-03-29	2267964	16973	27833.6	51932	48	366.714	60003.8	449.057	736.396	1373.97	1.27	9.702	1.16			29920	791.597									87008	2.302	0.3199	3.1	tests performed						129182					3418	98128	0.26	75.93	37797000	124.027
POL	Europe	Poland	2021-03-30	2288826	20862	28422.4	52392	460	375.857	60555.8	551.949	751.976	1386.14	12.17	9.944	1.12			31071	822.049									86580	2.291	0.3283	3	tests performed	6081824	4062784	2019040			126856	16.09	10.75	5.34		3356	96708	0.256	75.93	37797000	124.027
POL	Europe	Poland	2021-03-31	2321717	32891	28720.9	53045	653	386.429	61426	870.201	759.871	1403.42	17.277	10.224	1.08			31311	828.399									86151	2.279	0.3334	3	tests performed	6270976	4231313	2039663		189152	127036	16.59	11.19	5.4		3361	101015	0.267	75.93	37797000	124.027
POL	Europe	Poland	2021-04-01	2356970	35253	28878.4	53665	620	400.714	62358.7	932.693	764.04	1419.82	16.403	10.602	1.03			31811	841.628					12972815		343.223		85722	2.268	0.3369	3	tests performed	6462769	4404565	2058204		191793	127733	17.1	11.65	5.45		3379	107091	0.283	75.93	37797000	124.027
POL	Europe	Poland	2021-04-02	2387511	30541	28220.7	54165	500	408.571	63166.7	808.027	746.639	1433.05	13.229	10.81	0.98			31955	845.437									85929	2.273	0.3284	3	tests performed	6614819	4544816	2070003		152050	122753	17.5	12.02	5.48		3248	108453	0.287	75.93	37797000	124.027
POL	Europe	Poland	2021-04-03	2415584	28073	27694.1	54737	572	426.286	63909.4	742.731	732.707	1448.18	15.133	11.278	0.94			32260	853.507									86137	2.279	0.3215	3.1	tests performed						116828					3091	103912	0.275	75.93	37797000	124.027
POL	Europe	Poland	2021-04-04	2438542	22958	26793	54941	204	436.714	64516.8	607.403	708.866	1453.58	5.397	11.554	0.9			31927	844.697									86344	2.284	0.3103	3.2	tests performed	6658909	4585575	2073334			110904	17.62	12.13	5.49		2934	99372	0.263	75.93	37797000	124.027
POL	Europe	Poland	2021-04-05	2448463	9921	25785.6	55005	64	439	64779.3	262.481	682.212	1455.27	1.693	11.615	0.85			32656	863.984									86552	2.29	0.2979	3.4	tests performed	6665384	4591351	2074033		6475	97597	17.63	12.15	5.49		2582	87853	0.232	75.93	37797000	124.027
POL	Europe	Poland	2021-04-06	2456709	8246	23983.3	55065	60	381.857	64997.5	218.165	634.529	1456.86	1.587	10.103	0.82			33544	887.478									86759	2.295	0.2764	3.6	tests performed						107242					2837	98241	0.26	75.93	37797000	124.027
POL	Europe	Poland	2021-04-07	2471617	14908	21414.3	55703	638	379.714	65391.9	394.423	566.56	1473.74	16.88	10.046	0.82			34691	917.824									86967	2.301	0.2462	4.1	tests performed	6999652	4909594	2090058			104097	18.52	12.99	5.53		2754	96897	0.256	75.93	37797000	124.027
POL	Europe	Poland	2021-04-08	2499507	27890	20362.4	56659	956	427.714	66129.8	737.889	538.731	1499.03	25.293	11.316	0.88			34864	922.401					13583033		359.368		87174	2.306	0.2336	4.3	tests performed	7263426	5167241	2096185		263774	114380	19.22	13.67	5.55		3026	108954	0.288	75.93	37797000	124.027
POL	Europe	Poland	2021-04-09	2528006	28499	20070.7	57427	768	466	66883.8	754.002	531.013	1519.35	20.319	12.329	0.92			34550	914.094									86024	2.276	0.2333	4.3	tests performed						119218					3154	114809	0.304	75.93	37797000	124.027
POL	Europe	Poland	2021-04-10	2552898	24892	19616.3	58176	749	491.286	67542.3	658.571	518.991	1539.17	19.816	12.998	0.93			34167	903.961									84875	2.246	0.2311	4.3	tests performed	7635264	5529714	2105550			142629	20.2	14.63	5.57		3774	137788	0.365	75.93	37797000	124.027
POL	Europe	Poland	2021-04-11	2574631	21733	19441.3	58421	245	497.143	68117.3	574.993	514.361	1545.65	6.482	13.153	0.92			33460	885.255									83725	2.215	0.2322	4.3	tests performed	7687617	5581068	2106549		52353	146958	20.34	14.77	5.57		3888	142213	0.376	75.93	37797000	124.027
POL	Europe	Poland	2021-04-12	2586647	12016	19740.6	58481	60	496.571	68435.2	317.909	522.279	1547.24	1.587	13.138	0.9			33990	899.278									82575	2.185	0.2391	4.2	tests performed	7784384	5670769	2113615		96767	159857	20.6	15	5.59		4229	154203	0.408	75.93	37797000	124.027
POL	Europe	Poland	2021-04-13	2599850	13203	20448.7	59126	645	580.143	68784.6	349.313	541.014	1564.3	17.065	15.349	0.87			34619	915.919									81425	2.154	0.2511	4	tests performed	7970164	5832860	2137304		185780	162521	21.09	15.43	5.65		4300	154627	0.409	75.93	37797000	124.027
POL	Europe	Poland	2021-04-14	2621116	21266	21357	59930	804	603.857	69347.2	562.637	565.045	1585.58	21.272	15.976	0.83			33906	897.055									80276	2.124	0.266	3.8	tests performed						175405					4641	160740	0.425	75.93	37797000	124.027
POL	Europe	Poland	2021-04-15	2642242	21126	20390.7	60612	682	564.714	69906.1	558.933	539.48	1603.62	18.044	14.941	0.79			33253	879.779					14136915		374.022		79126	2.093	0.2577	3.9	tests performed	8484815	6236689	2248126			174484	22.45	16.5	5.95		4616	152778	0.404	75.93	37797000	124.027
POL	Europe	Poland	2021-04-16	2660088	17846	18868.9	61208	596	540.143	70378.3	472.154	499.216	1619.39	15.768	14.291	0.76			32781	867.291									76826	2.033	0.2456	4.1	tests performed						166557					4407	143408	0.379	75.93	37797000	124.027
POL	Europe	Poland	2021-04-17	2675874	15786	17568	61825	617	521.286	70795.9	417.652	464.799	1635.71	16.324	13.792	0.74			32073	848.559									74526	1.972	0.2357	4.2	tests performed						158630					4197	134037	0.355	75.93	37797000	124.027
POL	Europe	Poland	2021-04-18	2688025	12151	16199.1	62032	207	515.857	71117.4	321.481	428.583	1641.19	5.477	13.648	0.73			31270	827.314									72226	1.911	0.2243	4.5	tests performed						169784					4492	143221	0.379	75.93	37797000	124.027
POL	Europe	Poland	2021-04-19	2695327	7302	15525.7	62133	101	521.714	71310.6	193.19	410.766	1643.86	2.672	13.803	0.72			31612	836.363									69926	1.85	0.222	4.5	tests performed	9006539	6699255	2307284			174594	23.83	17.72	6.1		4619	146927	0.389	72.22	37797000	124.027
POL	Europe	Poland	2021-04-20	2704571	9244	14960.1	62734	601	515.429	71555.2	244.57	395.802	1659.76	15.901	13.637	0.71			31938	844.988									67627	1.789	0.2212	4.5	tests performed	9210419	6868703	2341716		203880	177179	24.37	18.17	6.2		4688	147978	0.392	72.22	37797000	124.027
POL	Europe	Poland	2021-04-21	2718493	13922	13911	63473	739	506.143	71923.5	368.336	368.045	1679.31	19.552	13.391	0.68			30706	812.393									65327	1.728	0.2129	4.7	tests performed	9495317	7079324	2415993		284898	181118	25.12	18.73	6.39		4792	149221	0.395	72.22	37797000	124.027
POL	Europe	Poland	2021-04-22	2731256	12763	12716.3	64168	695	508	72261.2	337.672	336.436	1697.7	18.388	13.44	0.65			29831	789.243					14578103		385.695		63027	1.668	0.2018	5	tests performed	9806966	7311128	2495838		311649	188879	25.95	19.34	6.6		4997	153491	0.406	72.22	37797000	124.027
POL	Europe	Poland	2021-04-23	2742122	10866	11719.1	64707	539	499.857	72548.7	287.483	310.055	1711.96	14.26	13.225	0.63			28994	767.098									62218	1.646	0.1884	5.3	tests performed	10069710	7526598	2543112		262744	207781	26.64	19.91	6.73		5497	167752	0.444	72.22	37797000	124.027
POL	Europe	Poland	2021-04-24	2751632	9510	10822.6	65222	515	485.286	72800.3	251.607	286.334	1725.59	13.625	12.839	0.62			28128	744.186									61410	1.625	0.1762	5.7	tests performed						208737					5523	168313	0.445	72.22	37797000	124.027
POL	Europe	Poland	2021-04-25	2758856	7224	10118.7	65415	193	483.286	72991.4	191.126	267.712	1730.69	5.106	12.786	0.62			27336	723.232									60601	1.603	0.167	6	tests performed	10343967	7765723	2578244			209694	27.37	20.55	6.82		5548	168873	0.447	72.22	37797000	124.027
POL	Europe	Poland	2021-04-26	2762323	3467	9570.86	65437	22	472	73083.1	91.727	253.217	1731.28	0.582	12.488	0.62			27137	717.967									59793	1.582	0.1601	6.2	tests performed						219361					5804	174294	0.461	70.37	37797000	124.027
POL	Europe	Poland	2021-04-27	2768034	5711	9066.14	65897	460	451.857	73234.2	151.097	239.864	1743.44	12.17	11.955	0.63			26925	712.358									58984	1.561	0.1537	6.5	tests performed	10740169	8072900	2746824			218536	28.42	21.36	7.27		5782	172028	0.455	70.37	37797000	124.027
POL	Europe	Poland	2021-04-28	2776927	8893	8347.71	66533	636	437.143	73469.5	235.283	220.857	1760.27	16.827	11.566	0.62			25591	677.064									58175	1.539	0.1435	7	tests performed	11081369	8229040	2852329		341200	226579	29.32	21.77	7.55		5995	164245	0.435	70.37	37797000	124.027
POL	Europe	Poland	2021-04-29	2785353	8426	7728.14	67073	540	415	73692.4	222.928	204.464	1774.56	14.287	10.98	0.6			24667	652.618					14979671		396.319		57367	1.518	0.1347	7.4	tests performed	11470800	8597875	2872925		389431	237691	30.35	22.75	7.6		6289	183821	0.486	70.37	37797000	124.027
POL	Europe	Poland	2021-04-30	2792142	6789	7145.71	67502	429	399.286	73872.1	179.617	189.055	1785.91	11.35	10.564	0.59			23469	620.922									56774	1.502	0.1259	7.9	tests performed						229174					6063	175858	0.465	70.37	37797000	124.027
POL	Europe	Poland	2021-05-01	2798617	6475	6712.14	67924	422	386	74043.4	171.31	177.584	1797.07	11.165	10.212	0.59			22415	593.036									56181	1.486	0.1195	8.4	tests performed	11877060	8917338	2959722			238603	31.42	23.59	7.83		6313	181597	0.48	70.37	37797000	124.027
POL	Europe	Poland	2021-05-02	2803233	4616	6339.57	68068	144	379	74165.5	122.126	167.727	1800.88	3.81	10.027	0.59			21209	561.129									55588	1.471	0.114	8.8	tests performed						227494					6019	171736	0.454	70.37	37797000	124.027
POL	Europe	Poland	2021-05-03	2805756	2523	6204.71	68105	37	381.143	74232.2	66.751	164.159	1801.86	0.979	10.084	0.59			20974	554.912									54995	1.455	0.1128	8.9	tests performed	11995786	9018412	2977374			207674	31.74	23.86	7.88		5494	157014	0.415	70.37	37797000	124.027
POL	Europe	Poland	2021-05-04	2808052	2296	5716.86	68133	28	319.429	74293	60.746	151.252	1802.6	0.741	8.451	0.58			20981	555.097									54402	1.439	0.1051	9.5	tests performed						223591					5916	166241	0.44	68.52	37797000	124.027
POL	Europe	Poland	2021-05-05	2811951	3899	5003.43	68482	349	278.429	74396.1	103.156	132.376	1811.84	9.234	7.366	0.6			20410	539.99									53809	1.424	0.093	10.8	tests performed	12614827	9454765	3308889			219065	33.38	25.01	8.75		5796	175104	0.463	68.52	37797000	124.027
POL	Europe	Poland	2021-05-06	2818378	6427	4717.86	68993	511	274.286	74566.2	170.04	124.821	1825.36	13.52	7.257	0.65			19433	514.141					15352180		406.175		53216	1.408	0.0887	11.3	tests performed	13034348	9735602	3451651		419521	223364	34.49	25.76	9.13		5910	162532	0.43	68.52	37797000	124.027
POL	Europe	Poland	2021-05-07	2824425	6047	4611.86	69445	452	277.571	74726.2	159.986	122.016	1837.32	11.959	7.344	0.67			18116	479.297									53491	1.415	0.0862	11.6	tests performed	13409463	9987919	3579910		375115	247933	35.48	26.43	9.47		6560	175759	0.465	68.52	37797000	124.027
POL	Europe	Poland	2021-05-08	2829196	4771	4368.43	69866	421	277.429	74852.4	126.227	115.576	1848.45	11.138	7.34	0.68			17155	453.872									53767	1.423	0.0812	12.3	tests performed	13670541	10185393	3650119		261078	256212	36.17	26.95	9.66		6779	181151	0.479	65.74	37797000	124.027
POL	Europe	Poland	2021-05-09	2833052	3856	4259.86	70012	146	277.714	74954.4	102.019	112.704	1852.32	3.863	7.348	0.67			16156	427.441									54043	1.43	0.0788	12.7	tests performed	13764238	10260941	3671671		93697	261116	36.42	27.15	9.71		6908	184724	0.489	65.74	37797000	124.027
POL	Europe	Poland	2021-05-10	2835083	2031	4189.57	70034	22	275.571	75008.1	53.734	110.844	1852.9	0.582	7.291	0.66			15925	421.33									54318	1.437	0.0771	13	tests performed	13957627	10400987	3728697		193389	280263	36.93	27.52	9.87		7415	197511	0.523	65.74	37797000	124.027
POL	Europe	Poland	2021-05-11	2838180	3097	4304	70336	302	314.714	75090.1	81.938	113.871	1860.89	7.99	8.326	0.65			15602	412.784									54594	1.444	0.0788	12.7	tests performed	14274291	10609955	3839390		316664	281284	37.77	28.07	10.16		7442	196195	0.519	65.74	37797000	124.027
POL	Europe	Poland	2021-05-12	2842339	4159	4341.14	70679	343	313.857	75200.1	110.035	114.854	1869.96	9.075	8.304	0.64			14359	379.898									54870	1.452	0.0791	12.6	tests performed						299243					7917	200892	0.532	65.74	37797000	124.027
POL	Europe	Poland	2021-05-13	2845762	3423	3912	71021	342	289.714	75290.7	90.563	103.5	1879.01	9.048	7.665	0.61			13497	357.092					15738198		416.387		55145	1.459	0.0709	14.1	tests performed	15144771	11112068	4241956			301489	40.07	29.4	11.22		7977	196638	0.52	65.74	37797000	124.027
POL	Europe	Poland	2021-05-14	2849014	3252	3512.71	71311	290	266.571	75376.7	86.039	92.936	1886.68	7.673	7.053	0.6			12984	343.519									54711	1.447	0.0642	15.6	tests performed	15509013	11329356	4415044		364242	299936	41.03	29.97	11.68		7935	191634	0.507	65.74	37797000	124.027
POL	Europe	Poland	2021-05-15	2851911	2897	3245	71609	298	249	75453.4	76.646	85.853	1894.57	7.884	6.588	0.59			12421	328.624									54277	1.436	0.0598	16.7	tests performed	15776030	11490114	4535597		267017	300784	41.74	30.4	12		7958	186389	0.493	62.04	37797000	124.027
POL	Europe	Poland	2021-05-16	2854079	2168	3003.86	71664	55	236	75510.7	57.359	79.473	1896.02	1.455	6.244	0.58			11710	309.813									53843	1.425	0.0558	17.9	tests performed	15879467	11556822	4577701		103437	302176	42.01	30.58	12.11		7995	185126	0.49	62.04	37797000	124.027
POL	Europe	Poland	2021-05-17	2855190	1111	2872.43	71675	11	234.429	75540.1	29.394	75.996	1896.32	0.291	6.202	0.57			11604	307.008									53409	1.413	0.0538	18.6	tests performed	16043547	11664606	4642010		164080	297989	42.45	30.86	12.28		7884	180517	0.478	62.04	37797000	124.027
POL	Europe	Poland	2021-05-18	2856924	1734	2677.71	71920	245	226.286	75586	45.877	70.845	1902.8	6.482	5.987	0.56			11145	294.865									52975	1.402	0.0505	19.8	tests performed	16372436	11868779	4794334		328889	299735	43.32	31.4	12.68		7930	179832	0.476	62.04	37797000	124.027
POL	Europe	Poland	2021-05-19	2859261	2337	2417.43	72250	330	224.429	75647.8	61.83	63.958	1911.53	8.731	5.938	0.54			10334	273.408									52541	1.39	0.046	21.7	tests performed						300591					7953	179714	0.475	62.04	37797000	124.027
POL	Europe	Poland	2021-05-20	2861351	2090	2227	72500	250	211.286	75703.1	55.295	58.92	1918.14	6.614	5.59	0.53			9713	256.978					16102948		426.038		52107	1.379	0.0427	23.4	tests performed	17254902	12369238	5222430			301447	45.65	32.73	13.82		7975	179596	0.475	62.04	37797000	124.027
POL	Europe	Poland	2021-05-21	2863031	1680	2002.43	72691	191	197.143	75747.6	44.448	52.979	1923.19	5.053	5.216	0.52			9200	243.406									52385	1.386	0.0382	26.2	tests performed	17620338	12577946	5410599		365436	301618	46.62	33.28	14.31		7980	178370	0.472	62.04	37797000	124.027
POL	Europe	Poland	2021-05-22	2864546	1515	1805	72882	191	181.857	75787.7	40.083	47.755	1928.25	5.053	4.811	0.51			8596	227.425									52662	1.393	0.0343	29.2	tests performed	17866586	12710402	5553678		246248	298651	47.27	33.63	14.69		7901	174327	0.461	62.04	37797000	124.027
POL	Europe	Poland	2021-05-23	2865622	1076	1649	72928	46	180.571	75816.1	28.468	43.628	1929.46	1.217	4.777	0.51			7943	210.149									52940	1.401	0.0311	32.1	tests performed	17941112	12748812	5597165		74526	294521	47.47	33.73	14.81		7792	170284	0.451	62.04	37797000	124.027
POL	Europe	Poland	2021-05-24	2866181	559	1570.14	72945	17	181.429	75830.9	14.79	41.541	1929.91	0.45	4.8	0.5			7965	210.731									53217	1.408	0.0295	33.9	tests performed	18085811	12814730	5689744		144699	291752	47.85	33.9	15.05		7719	164303	0.435	62.04	37797000	124.027
POL	Europe	Poland	2021-05-25	2867187	1006	1466.14	73096	151	168	75857.5	26.616	38.79	1933.91	3.995	4.445	0.5			7553	199.831									53495	1.415	0.0274	36.5	tests performed	18389807	12960092	5855700		303996	288196	48.65	34.29	15.49		7625	155902	0.412	62.04	37797000	124.027
POL	Europe	Poland	2021-05-26	2868450	1263	1312.71	73305	209	150.714	75890.9	33.415	34.731	1939.44	5.53	3.987	0.49			6295	166.548									53772	1.423	0.0244	41	tests performed	18785240	13145222	6071067		395433	281653	49.7	34.78	16.06		7452	146602	0.388	62.04	37797000	124.027
POL	Europe	Poland	2021-05-27	2869652	1202	1185.86	73440	135	134.286	75922.7	31.801	31.374	1943.01	3.572	3.553	0.48			6377	168.717					16481296		436.048		54050	1.43	0.0219	45.6	tests performed	19175171	13302965	6308403		389931	274324	50.73	35.2	16.69		7258	133390	0.353	62.04	37797000	124.027
POL	Europe	Poland	2021-05-28	2870595	943	1080.57	73557	117	123.714	75947.7	24.949	28.589	1946.11	3.095	3.273	0.48			5909	156.335									53108	1.405	0.0203	49.1	tests performed	19525032	13451439	6562897		349861	272099	51.66	35.59	17.36		7199	124785	0.33	56.48	37797000	124.027
POL	Europe	Poland	2021-05-29	2871371	776	975	73682	125	114.286	75968.2	20.531	25.796	1949.41	3.307	3.024	0.47			5445	144.059									52166	1.38	0.0187	53.5	tests performed	19807955	13580235	6786561		282923	277338	52.41	35.93	17.96		7338	124262	0.329	56.48	37797000	124.027
POL	Europe	Poland	2021-05-30	2871950	579	904	73738	56	115.714	75983.5	15.319	23.917	1950.9	1.482	3.061	0.47			5125	135.593									51224	1.355	0.0176	56.7	tests performed	19909052	13633827	6868820		101097	281134	52.67	36.07	18.17		7438	126431	0.335	56.48	37797000	124.027
POL	Europe	Poland	2021-05-31	2872283	333	871.714	73745	7	114.286	75992.4	8.81	23.063	1951.08	0.185	3.024	0.46			5071	134.164									50282	1.33	0.0173	57.7	tests performed	20084619	13707350	7019149		175567	285544	53.14	36.27	18.57		7555	127517	0.337	56.48	37797000	124.027
POL	Europe	Poland	2021-06-01	2872868	585	811.571	73856	111	108.571	76007.8	15.477	21.472	1954.02	2.937	2.872	0.45			4697	124.269									49340	1.305	0.0164	60.8	tests performed	20536042	13896798	7300303		451423	306605	54.33	36.77	19.31		8112	133815	0.354	56.48	37797000	124.027
POL	Europe	Poland	2021-06-02	2873527	659	725.286	73984	128	97	76025.3	17.435	19.189	1957.4	3.387	2.566	0.43			3984	105.405									48398	1.28	0.015	66.7	tests performed	21174546	14145161	7700322		638504	341329	56.02	37.42	20.37		9031	142848	0.378	56.48	37797000	124.027
POL	Europe	Poland	2021-06-03	2874092	565	634.286	74075	91	90.714	76040.2	14.948	16.781	1959.81	2.408	2.4	0.42			3734	98.791					16813486		444.837		47456	1.256	0.0134	74.8	tests performed	21326996	14224874	7777048		152450	307404	56.43	37.63	20.58		8133	131701	0.348	56.48	37797000	124.027
POL	Europe	Poland	2021-06-04	2874411	319	545.143	74101	26	77.714	76048.7	8.44	14.423	1960.5	0.688	2.056	0.42			3581	94.743									48195	1.275	0.0113	88.4	tests performed	21753938	14400079	8039881		426942	318415	57.55	38.1	21.27		8424	135520	0.359	56.48	37797000	124.027
POL	Europe	Poland	2021-06-05	2874824	413	493.286	74139	38	65.286	76059.6	10.927	13.051	1961.51	1.005	1.727	0.45			3484	92.177									48934	1.295	0.0101	99.2	tests performed	22025871	14551620	8169746		271933	316845	58.27	38.5	21.61		8383	138769	0.367	56.48	37797000	124.027
POL	Europe	Poland	2021-06-06	2875136	312	455.143	74152	13	59.143	76067.8	8.255	12.042	1961.85	0.344	1.565	0.48			3299	87.282									49673	1.314	0.0092	109.1	tests performed	22134362	14613790	8223526		108491	317901	58.56	38.66	21.76		8411	139995	0.37	53.7	37797000	124.027
POL	Europe	Poland	2021-06-07	2875328	192	435	74160	8	59.286	76072.9	5.08	11.509	1962.06	0.212	1.569	0.5			3183	84.213									50413	1.334	0.0086	115.9	tests performed	22340624	14690217	8368827		206262	322286	59.11	38.87	22.14		8527	140410	0.371	53.7	37797000	124.027
POL	Europe	Poland	2021-06-08	2875729	401	408.714	74255	95	57	76083.5	10.609	10.813	1964.57	2.513	1.508	0.52			2983	78.922									51152	1.353	0.008	125.2	tests performed	22737088	14845783	8621029		396464	314435	60.16	39.28	22.81		8319	135569	0.359	53.7	37797000	124.027
POL	Europe	Poland	2021-06-09	2876289	560	394.571	74363	108	54.143	76098.3	14.816	10.439	1967.43	2.857	1.432	0.54			2742	72.545									51891	1.373	0.0076	131.5	tests performed	23240142	15048382	8930085		503054	295085	61.49	39.81	23.63		7807	129032	0.341	53.7	37797000	124.027
POL	Europe	Poland	2021-06-10	2876667	378	367.857	74447	84	53.143	76108.3	10.001	9.732	1969.65	2.222	1.406	0.52			2553	67.545					17181898		454.584		52630	1.392	0.007	143.1	tests performed	23628450	15168747	9204705		388308	328779	62.51	40.13	24.35		8699	134839	0.357	53.7	37797000	124.027
POL	Europe	Poland	2021-06-11	2877007	340	370.857	74515	68	59.143	76117.3	8.995	9.812	1971.45	1.799	1.565	0.52			2359	62.412									51855	1.372	0.0072	139.8	tests performed	24045826	15324134	9479766		417376	327413	63.62	40.54	25.08		8662	132008	0.349	53.7	37797000	124.027
POL	Europe	Poland	2021-06-12	2877243	236	345.571	74562	47	60.429	76123.6	6.244	9.143	1972.7	1.243	1.599	0.51			2135	56.486									51080	1.351	0.0068	147.8	tests performed	24360781	15457211	9675538		314955	333559	64.45	40.9	25.6		8825	129370	0.342	53.7	37797000	124.027
POL	Europe	Poland	2021-06-13	2877469	226	333.286	74573	11	60.143	76129.6	5.979	8.818	1972.99	0.291	1.591	0.51			1989	52.623									50304	1.331	0.0066	150.9	tests performed	24470301	15503070	9747952		109520	333706	64.74	41.02	25.79		8829	127040	0.336	53.7	37797000	124.027
POL	Europe	Poland	2021-06-14	2877608	139	325.714	74574	1	59.143	76133.2	3.678	8.617	1973.01	0.026	1.565	0.51			1982	52.438									49529	1.31	0.0066	152.1	tests performed	24687629	15549895	9929923		217328	335286	65.32	41.14	26.27		8871	122811	0.325	53.7	37797000	124.027
POL	Europe	Poland	2021-06-15	2877819	211	298.571	74626	52	53	76138.8	5.582	7.899	1974.39	1.376	1.402	0.49			1962	51.909									48754	1.29	0.0061	163.3	tests performed						335460					8875	119231	0.315	53.7	37797000	124.027
POL	Europe	Poland	2021-06-16	2878061	242	253.143	74688	62	46.429	76145.2	6.403	6.697	1976.03	1.64	1.228	0.49			1783	47.173									47978	1.269	0.0053	189.5	tests performed	25482985	15810905	10485703			320406	67.42	41.83	27.74		8477	108932	0.288	53.7	37797000	124.027
POL	Europe	Poland	2021-06-17	2878276	215	229.857	74734	46	41	76150.9	5.688	6.081	1977.25	1.217	1.085	0.5			1671	44.21					17512319		463.326		47203	1.249	0.0049	205.4	tests performed	25884468	15940640	10765849		401483	322288	68.48	42.17	28.48		8527	110270	0.292	53.7	37797000	124.027
POL	Europe	Poland	2021-06-18	2878466	190	208.429	74782	48	38.143	76155.9	5.027	5.514	1978.52	1.27	1.009	0.51			1634	43.231									46806	1.238	0.0045	224.6	tests performed	26206854	16045779	10993055		322386	308718	69.34	42.45	29.08		8168	103092	0.273	53.7	37797000	124.027
POL	Europe	Poland	2021-06-19	2878634	168	198.714	74823	41	37.286	76160.4	4.445	5.257	1979.6	1.085	0.986	0.52			1534	40.585									46409	1.228	0.0043	233.5	tests performed	26422469	16127860	11136832		215615	294527	69.91	42.67	29.46		7792	95807	0.253	53.7	37797000	124.027
POL	Europe	Poland	2021-06-20	2878767	133	185.429	74828	5	36.429	76163.9	3.519	4.906	1979.73	0.132	0.964	0.54			1451	38.389									46013	1.217	0.004	248.1	tests performed	26494562	16152134	11190284		72093	289180	70.1	42.73	29.61		7651	92723	0.245	53.7	37797000	124.027
POL	Europe	Poland	2021-06-21	2878840	73	176	74829	1	36.429	76165.8	1.931	4.656	1979.76	0.026	0.964	0.55			1460	38.627									45616	1.207	0.0039	259.2	tests performed	26665528	16184242	11337728		170966	282557	70.55	42.82	30		7476	90621	0.24	53.7	37797000	124.027
POL	Europe	Poland	2021-06-22	2879030	190	173	74858	29	33.143	76170.9	5.027	4.577	1980.53	0.767	0.877	0.56			1367	36.167									45219	1.196	0.0038	261.4	tests performed	27078372	16302839	11643337		412844	284724	71.64	43.13	30.8		7533	88920	0.235	53.7	37797000	124.027
POL	Europe	Poland	2021-06-23	2879192	162	161.571	74893	35	29.286	76175.1	4.286	4.275	1981.45	0.926	0.775	0.55			1307	34.579									44822	1.186	0.0036	277.4	tests performed	27467853	16409509	11934134		389481	283553	72.67	43.41	31.57		7502	85515	0.226	53.7	37797000	124.027
POL	Europe	Poland	2021-06-24	2879336	144	151.429	74917	24	26.143	76179	3.81	4.006	1982.09	0.635	0.692	0.54			1219	32.251					17823299		471.553		44426	1.175	0.0034	293.4	tests performed	27621910	16447968	12052910		154057	248206	73.08	43.52	31.89		6567	72475	0.192	53.7	37797000	124.027
POL	Europe	Poland	2021-06-25	2879470	134	143.429	74953	36	24.429	76182.5	3.545	3.795	1983.04	0.952	0.646	0.54			1157	30.611									43998	1.164	0.0033	306.8	tests performed						254494					6733	71862	0.19	53.7	37797000	124.027
POL	Europe	Poland	2021-06-26	2879569	99	133.571	74974	21	21.571	76185.1	2.619	3.534	1983.6	0.556	0.571	0.54			1082	28.627									43569	1.153	0.0031	326.2	tests performed	28354710	16649656	12612947			276034	75.02	44.05	33.37		7303	74542	0.197	44.44	37797000	124.027
POL	Europe	Poland	2021-06-27	2879638	69	124.429	74979	5	21.571	76186.9	1.826	3.292	1983.73	0.132	0.571	0.56			1050	27.78									43141	1.141	0.0029	346.7	tests performed	28447379	16681699	12682542		92669	278974	75.26	44.13	33.55		7381	75652	0.2	44.44	37797000	124.027
POL	Europe	Poland	2021-06-28	2879689	51	121.286	74979	0	21.429	76188.3	1.349	3.209	1983.73	0	0.567	0.58			1020	26.986									42713	1.13	0.0028	352.2	tests performed	28601320	16716871	12810211		153941	276542	75.67	44.23	33.89		7317	76090	0.201	44.44	37797000	124.027
POL	Europe	Poland	2021-06-29	2879811	122	111.571	75005	26	21	76191.5	3.228	2.952	1984.42	0.688	0.556	0.59			985	26.06									42285	1.119	0.0026	379	tests performed	28888753	16788252	13034402		287433	258626	76.43	44.42	34.49		6843	69345	0.183	44.44	37797000	124.027
POL	Europe	Poland	2021-06-30	2879912	101	102.857	75021	16	18.286	76194.2	2.672	2.721	1984.84	0.423	0.484	0.6			924	24.446									41857	1.107	0.0025	406.9	tests performed	29242214	16890799	13293459		353461	253480	77.37	44.69	35.17		6706	68756	0.182	44.44	37797000	124.027
POL	Europe	Poland	2021-07-01	2880010	98	96.286	75044	23	18.143	76196.8	2.593	2.547	1985.45	0.609	0.48	0.62			855	22.621					18113298		479.226		41428	1.096	0.0023	430.3	tests performed	29544033	16971186	13524896		301819	274589	78.17	44.9	35.78		7265	74745	0.198	44.44	37797000	124.027
POL	Europe	Poland	2021-07-02	2880107	97	91	75065	21	16	76199.4	2.566	2.408	1986	0.556	0.423	0.64			690	18.255									41193	1.09	0.0022	452.7	tests performed	29791445	17041184	13716258		247412	257591	78.82	45.09	36.29		6815	70339	0.186	44.44	37797000	124.027
POL	Europe	Poland	2021-07-03	2880215	108	92.286	75083	18	15.571	76202.2	2.857	2.442	1986.48	0.476	0.412	0.67			616	16.298									40957	1.084	0.0023	443.8	tests performed	29965841	17094868	13854142		174396	230162	79.28	45.23	36.65		6089	63602	0.168	44.44	37797000	124.027
POL	Europe	Poland	2021-07-04	2880270	55	90.286	75084	1	15	76203.7	1.455	2.389	1986.51	0.026	0.397	0.68			571	15.107									40721	1.077	0.0022	451	tests performed	30024149	17114524	13902713		58308	225253	79.44	45.28	36.78		5960	61832	0.164	44.44	37797000	124.027
POL	Europe	Poland	2021-07-05	2880308	38	88.429	75085	1	15.143	76204.7	1.005	2.34	1986.53	0.026	0.401	0.7			566	14.975									40486	1.071	0.0022	457.8	tests performed	30148610	17149431	14004587		124461	221041	79.76	45.37	37.05		5848	61794	0.163	44.44	37797000	124.027
POL	Europe	Poland	2021-07-06	2880403	95	84.571	75095	10	12.857	76207.2	2.513	2.238	1986.8	0.265	0.34	0.73			546	14.446									40250	1.065	0.0021	475.9	tests performed	30397872	17194359	14218165		249262	215588	80.42	45.49	37.62		5704	58015	0.153	44.44	37797000	124.027
POL	Europe	Poland	2021-07-07	2880503	100	84.429	75114	19	13.286	76209.8	2.646	2.234	1987.3	0.503	0.352	0.75			504	13.334									40014	1.059	0.0021	473.9	tests performed	30739367	17254158	14511120		341495	213879	81.33	45.65	38.39		5659	51908	0.137	44.44	37797000	124.027
POL	Europe	Poland	2021-07-08	2880596	93	83.714	75135	21	13	76212.3	2.461	2.215	1987.86	0.556	0.344	0.76			476	12.594					18391749		486.593		39779	1.052	0.0021	475.2	tests performed	31004510	17315918	14727053		265143	208640	82.03	45.81	38.96		5520	49247	0.13	44.44	37797000	124.027
POL	Europe	Poland	2021-07-09	2880670	74	80.429	75152	17	12.429	76214.2	1.958	2.128	1988.31	0.45	0.329	0.78			463	12.25									39574	1.047	0.002	492	tests performed	31258249	17374533	14938143		253739	209543	82.7	45.97	39.52		5544	47621	0.126	44.44	37797000	124.027
POL	Europe	Poland	2021-07-10	2880755	85	77.143	75159	7	10.857	76216.5	2.249	2.041	1988.49	0.185	0.287	0.81			450	11.906									39369	1.042	0.002	510.3	tests performed						204432					5409	43982	0.116	44.44	37797000	124.027
POL	Europe	Poland	2021-07-11	2880821	66	78.714	75160	1	10.857	76218.2	1.746	2.083	1988.52	0.026	0.287	0.85			426	11.271									39165	1.036	0.002	497.6	tests performed	31535478	17430956	15181701			215904	83.43	46.12	40.17		5712	45205	0.12	44.44	37797000	124.027
POL	Europe	Poland	2021-07-12	2880865	44	79.571	75160	0	10.714	76219.4	1.164	2.105	1988.52	0	0.283	0.88			411	10.874									38960	1.031	0.002	489.6	tests performed	31653505	17464202	15277111		118027	214985	83.75	46.21	40.42		5688	44967	0.119	44.44	37797000	124.027
POL	Europe	Poland	2021-07-13	2880959	94	79.429	75173	13	11.143	76221.9	2.487	2.101	1988.86	0.344	0.295	0.91			400	10.583									38755	1.025	0.002	487.9	tests performed	31863546	17507308	15453502		210041	209382	84.3	46.32	40.89		5540	44707	0.118	44.44	37797000	124.027
POL	Europe	Poland	2021-07-14	2881046	87	77.571	75179	6	9.286	76224.2	2.302	2.052	1989.02	0.159	0.246	0.93			392	10.371									38550	1.02	0.002	497	tests performed	32158852	17569346	15700212		295306	202784	85.08	46.48	41.54		5365	45027	0.119	44.44	37797000	124.027
POL	Europe	Poland	2021-07-15	2881151	105	79.286	75191	12	8	76227	2.778	2.098	1989.34	0.317	0.212	0.97			388	10.265					18660168		493.694		38346	1.015	0.0021	483.6	tests performed	32413199	17635269	15907199		254347	201241	85.76	46.66	42.09		5324	45622	0.121	44.44	37797000	124.027
POL	Europe	Poland	2021-07-16	2881241	90	81.571	75205	14	7.571	76229.4	2.381	2.158	1989.71	0.37	0.2	1.01			362	9.577									38219	1.011	0.0021	468.5	tests performed						191793					5074	44901	0.119	44.44	37797000	124.027
POL	Europe	Poland	2021-07-17	2881355	114	85.714	75212	7	7.571	76232.4	3.016	2.268	1989.89	0.185	0.2	1.04			348	9.207									38093	1.008	0.0023	444.4	tests performed	32788403	17742406	16211976			198791	86.75	46.94	42.89		5259	48523	0.128	44.44	37797000	124.027
POL	Europe	Poland	2021-07-18	2881424	69	86.143	75215	3	7.857	76234.2	1.826	2.279	1989.97	0.079	0.208	1.06			342	9.048									37967	1.004	0.0023	440.7	tests performed						188633					4991	48418	0.128	44.44	37797000	124.027
POL	Europe	Poland	2021-07-19	2881491	67	89.429	75215	0	7.857	76236	1.773	2.366	1989.97	0	0.208	1.08			342	9.048									37840	1.001	0.0024	423.1	tests performed	32923412	17797365	16316648			181415	87.11	47.09	43.17		4800	47595	0.126	44.44	37797000	124.027
POL	Europe	Poland	2021-07-20	2881594	103	90.714	75219	4	6.571	76238.7	2.725	2.4	1990.08	0.106	0.174	1.09			349	9.234									37714	0.998	0.0024	415.7	tests performed	33083693	17843723	16443569		160281	174307	87.53	47.21	43.5		4612	48059	0.127	44.44	37797000	124.027
POL	Europe	Poland	2021-07-21	2881718	124	96	75222	3	6.143	76242	3.281	2.54	1990.16	0.079	0.163	1.11			339	8.969									37588	0.994	0.0026	391.5	tests performed	33280946	17894628	16603052		197253	160299	88.05	47.34	43.93		4241	46469	0.123	44.44	37797000	124.027
POL	Europe	Poland	2021-07-22	2881840	122	98.429	75231	9	5.714	76245.2	3.228	2.604	1990.4	0.238	0.151	1.1			329	8.704					18922399		500.632		37462	0.991	0.0026	380.6	tests performed	33482067	17956225	16759941		201121	152695	88.58	47.51	44.34		4040	45851	0.121	44.44	37797000	124.027
POL	Europe	Poland	2021-07-23	2881948	108	101	75235	4	4.286	76248.1	2.857	2.672	1990.5	0.106	0.113	1.1			324	8.572									37359	0.988	0.0027	369.9	tests performed	33641540	18012081	16881997		159473	148677	89.01	47.65	44.66		3934	46178	0.122	44.44	37797000	124.027
POL	Europe	Poland	2021-07-24	2882066	118	101.571	75241	6	4.143	76251.2	3.122	2.687	1990.66	0.159	0.11	1.1			325	8.599									37256	0.986	0.0027	366.8	tests performed						131063					3468	42235	0.112	44.44	37797000	124.027
POL	Europe	Poland	2021-07-25	2882146	80	103.143	75242	1	3.857	76253.3	2.117	2.729	1990.69	0.026	0.102	1.12			304	8.043									37153	0.983	0.0028	360.2	tests performed	33770147	18064022	16986230			130606	89.35	47.79	44.94		3455	42020	0.111	44.44	37797000	124.027
POL	Europe	Poland	2021-07-26	2882220	74	104.143	75242	0	3.857	76255.3	1.958	2.755	1990.69	0	0.102	1.13			305	8.069									37050	0.98	0.0028	355.8	tests performed	33843941	18095178	17040924		73794	131504	89.54	47.87	45.09		3479	42545	0.113	44.44	37797000	124.027
POL	Europe	Poland	2021-07-27	2882327	107	104.714	75249	7	4.286	76258.1	2.831	2.77	1990.87	0.185	0.113	1.15			309	8.175									36947	0.978	0.0028	352.8	tests performed	33945590	18133454	17116255		101649	123128	89.81	47.98	45.28		3258	41390	0.11	38.89	37797000	124.027
POL	Europe	Poland	2021-07-28	2882465	138	106.714	75252	3	4.286	76261.7	3.651	2.823	1990.95	0.079	0.113	1.19			308	8.149									36845	0.975	0.0029	345.3	tests performed	34096548	18192439	17225194		150958	116515	90.21	48.13	45.57		3083	42544	0.113	38.89	37797000	124.027
POL	Europe	Poland	2021-07-29	2882630	165	112.857	75257	5	3.714	76266.1	4.365	2.986	1991.08	0.132	0.098	1.22			302	7.99					19179592		507.437		36742	0.972	0.0031	325.6	tests performed	34221338	18239525	17316491		124790	105610	90.54	48.26	45.81		2794	40471	0.107	38.89	37797000	124.027
POL	Europe	Poland	2021-07-30	2882786	156	119.714	75259	2	3.429	76270.2	4.127	3.167	1991.14	0.053	0.091	1.22			295	7.805									37089	0.981	0.0032	309.8	tests performed	34334259	18285323	17398999		112921	98960	90.84	48.38	46.03		2618	39035	0.103	38.89	37797000	124.027
POL	Europe	Poland	2021-07-31	2882939	153	124.714	75261	2	2.857	76274.3	4.048	3.3	1991.19	0.053	0.076	1.2			278	7.355									37436	0.99	0.0033	300.2	tests performed	34429956	18332060	17470071		95697	103445	91.09	48.5	46.22		2737	42001	0.111	38.89	37797000	124.027
POL	Europe	Poland	2021-08-01	2883029	90	126.143	75261	0	2.714	76276.7	2.381	3.337	1991.19	0	0.072	1.18			277	7.329									37783	1	0.0033	299.5	tests performed	34463736	18357076	17498174		33780	99084	91.18	48.57	46.3		2621	41865	0.111	38.89	37797000	124.027
POL	Europe	Poland	2021-08-02	2883120	91	128.571	75261	0	2.714	76279.1	2.408	3.402	1991.19	0	0.072	1.19			271	7.17									38130	1.009	0.0034	296.6	tests performed	34521740	18387784	17538257		58004	96828	91.33	48.65	46.4		2562	41801	0.111	38.89	37797000	124.027
POL	Europe	Poland	2021-08-03	2883284	164	136.714	75265	4	2.286	76283.4	4.339	3.617	1991.3	0.106	0.06	1.19			295	7.805									38478	1.018	0.0036	281.4	tests performed	34597705	18423513	17590257		75965	93159	91.54	48.74	46.54		2465	41437	0.11	38.89	37797000	124.027
POL	Europe	Poland	2021-08-04	2883448	164	140.429	75269	4	2.429	76287.7	4.339	3.715	1991.4	0.106	0.064	1.18			292	7.725									38825	1.027	0.0036	276.5	tests performed	34702058	18469353	17663125		104353	86501	91.81	48.86	46.73		2289	39559	0.105	38.89	37797000	124.027
POL	Europe	Poland	2021-08-05	2883624	176	142	75275	6	2.571	76292.4	4.656	3.757	1991.56	0.159	0.068	1.18			298	7.884					19453795		514.692		39172	1.036	0.0036	275.9	tests performed	34806538	18515393	17735484		104480	83600	92.09	48.99	46.92		2212	39410	0.104	38.89	37797000	124.027
POL	Europe	Poland	2021-08-06	2883796	172	144.286	75281	6	3.143	76297	4.551	3.817	1991.72	0.159	0.083	1.17			296	7.831									39191	1.037	0.0037	271.6	tests performed						80342					2126	39319	0.104	38.89	37797000	124.027
POL	Europe	Poland	2021-08-07	2883976	180	148.143	75285	4	3.429	76301.7	4.762	3.919	1991.83	0.106	0.091	1.17			307	8.122									39211	1.037	0.0038	264.7	tests performed	34986764	18605722	17863405			79544	92.56	49.23	47.26		2105	39095	0.103	38.89	37797000	124.027
POL	Europe	Poland	2021-08-08	2884098	122	152.714	75285	0	3.429	76304.9	3.228	4.04	1991.83	0	0.091	1.16			310	8.202									39231	1.038	0.0039	256.9	tests performed						79272					2097	38221	0.101	38.89	37797000	124.027
POL	Europe	Poland	2021-08-09	2884162	64	148.857	75285	0	3.429	76306.6	1.693	3.938	1991.83	0	0.091	1.15			313	8.281									39250	1.038	0.0038	263.7	tests performed	35050510	18643526	17910610			75539	92.73	49.33	47.39		1999	36535	0.097	38.89	37797000	124.027
POL	Europe	Poland	2021-08-10	2884361	199	153.857	75285	0	2.857	76311.9	5.265	4.071	1991.83	0	0.076	1.18			307	8.122									39270	1.039	0.0039	255.2	tests performed	35114129	18676038	17953396		63619	73775	92.9	49.41	47.5		1952	36075	0.095	38.89	37797000	124.027
POL	Europe	Poland	2021-08-11	2884557	196	158.429	75289	4	2.857	76317.1	5.186	4.192	1991.93	0.106	0.076	1.19			300	7.937									39290	1.04	0.004	248	tests performed	35189762	18714190	18003250		75633	69672	93.1	49.51	47.63		1843	34977	0.093	38.89	37797000	124.027
POL	Europe	Poland	2021-08-12	2884780	223	165.143	75291	2	2.286	76323	5.9	4.369	1991.98	0.053	0.06	1.19			313	8.281					19728960		521.972		39309	1.04	0.0042	238	tests performed	35281208	18759946	18064134		91446	67810	93.34	49.63	47.79		1794	34936	0.092	38.89	37797000	124.027
POL	Europe	Poland	2021-08-13	2884974	194	168.286	75297	6	2.286	76328.1	5.133	4.452	1992.14	0.159	0.06	1.18			309	8.175									39174	1.036	0.0043	232.8	tests performed						64117					1696	33182	0.088	38.89	37797000	124.027
POL	Europe	Poland	2021-08-14	2885185	211	172.714	75299	2	2	76333.7	5.582	4.57	1992.19	0.053	0.053	1.17			315	8.334									39038	1.033	0.0044	226	tests performed	35409730	18825714	18156083			60424	93.68	49.81	48.04		1599	31427	0.083	38.89	37797000	124.027
POL	Europe	Poland	2021-08-15	2885333	148	176.429	75299	0	2	76337.6	3.916	4.668	1992.19	0	0.053	1.16			317	8.387									38903	1.029	0.0045	220.5	tests performed	35430974	18842300	18173552		21244	58905	93.74	49.85	48.08		1558	31097	0.082	38.89	37797000	124.027
POL	Europe	Poland	2021-08-16	2885461	128	185.571	75299	0	2	76341	3.387	4.91	1992.19	0	0.053	1.16			317	8.387									38767	1.026	0.0048	208.9	tests performed	35474489	18863709	18205787		43515	60568	93.86	49.91	48.17		1602	31455	0.083	38.89	37797000	124.027
POL	Europe	Poland	2021-08-17	2885676	215	187.857	75306	7	3	76346.7	5.688	4.97	1992.38	0.185	0.079	1.13			335	8.863									38632	1.022	0.0049	205.6	tests performed	35528975	18890548	18244397		54486	59264	94	49.98	48.27		1568	30644	0.081	38.89	37797000	124.027
POL	Europe	Poland	2021-08-18	2885883	207	189.429	75307	1	2.571	76352.2	5.477	5.012	1992.41	0.026	0.068	1.1			344	9.101									38496	1.018	0.0049	203.2	tests performed	35621237	18942274	18309754		92262	61639	94.24	50.12	48.44		1631	32583	0.086	38.89	37797000	124.027
POL	Europe	Poland	2021-08-19	2886079	196	185.571	75311	4	2.857	76357.4	5.186	4.91	1992.51	0.106	0.076	1.08			353	9.339					19997484		529.076		38361	1.015	0.0048	206.7	tests performed	35690920	18974615	18358017		69683	58530	94.43	50.2	48.57		1549	30667	0.081	38.89	37797000	124.027
POL	Europe	Poland	2021-08-20	2886291	212	188.143	75315	4	2.571	76363	5.609	4.978	1992.62	0.106	0.068	1.1			359	9.498									38151	1.009	0.0049	202.8	tests performed	35763435	19008598	18410561		72515	59709	94.62	50.29	48.71		1580	30824	0.082	38.89	37797000	124.027
POL	Europe	Poland	2021-08-21	2886513	222	189.714	75316	1	2.429	76368.8	5.873	5.019	1992.64	0.026	0.064	1.11			359	9.498									37942	1.004	0.005	200	tests performed	35805427	19031403	18443277		41992	56528	94.73	50.35	48.8		1496	29384	0.078	38.89	37797000	124.027
POL	Europe	Poland	2021-08-22	2886698	185	195	75316	0	2.429	76373.7	4.895	5.159	1992.64	0	0.064	1.13			340	8.995									37732	0.998	0.0052	193.5	tests performed	35824579	19046468	18459139		19152	56229	94.78	50.39	48.84		1488	29167	0.077	38.89	37797000	124.027
POL	Europe	Poland	2021-08-23	2886805	107	192	75316	0	2.429	76376.6	2.831	5.08	1992.64	0	0.064	1.12			356	9.419									37523	0.993	0.0051	195.4	tests performed						56615					1498	29380	0.078	38.89	37797000	124.027
POL	Europe	Poland	2021-08-24	2887037	232	194.429	75324	8	2.571	76382.7	6.138	5.144	1992.86	0.212	0.068	1.12			385	10.186									37313	0.987	0.0052	191.9	tests performed	35917007	19092270	18524940			55433	95.03	50.51	49.01		1467	28817	0.076	38.89	37797000	124.027
POL	Europe	Poland	2021-08-25	2887270	233	198.143	75329	5	3.143	76388.9	6.165	5.242	1992.99	0.132	0.083	1.11			374	9.895									37104	0.982	0.0053	187.3	tests performed						52000					1376	26161	0.069	38.89	37797000	124.027
POL	Europe	Poland	2021-08-26	2887485	215	200.857	75332	3	3	76394.6	5.688	5.314	1993.07	0.079	0.079	1.13			371	9.816					20255746		535.909		36895	0.976	0.0054	183.7	tests performed	36053472	19158536	18618197			51793	95.39	50.69	49.26		1370	26274	0.07	38.89	37797000	124.027
POL	Europe	Poland	2021-08-27	2887739	254	206.857	75335	3	2.857	76401.3	6.72	5.473	1993.15	0.079	0.076	1.17			388	10.265									36808	0.974	0.0056	177.9	tests performed	36127090	19194135	18670217		73618	51951	95.58	50.78	49.4		1374	26505	0.07	38.89	37797000	124.027
POL	Europe	Poland	2021-08-28	2888028	289	216.429	75340	5	3.429	76408.9	7.646	5.726	1993.28	0.132	0.091	1.21			406	10.742									36721	0.972	0.0059	169.7	tests performed	36171384	19219260	18704011		44294	52280	95.7	50.85	49.49		1383	26837	0.071	38.89	37797000	124.027
POL	Europe	Poland	2021-08-29	2888231	203	219	75340	0	3.429	76414.3	5.371	5.794	1993.28	0	0.091	1.23			403	10.662									36635	0.969	0.006	167.3	tests performed	36194405	19237695	18722803		23021	52832	95.76	50.9	49.54		1398	27318	0.072	38.89	37797000	124.027
POL	Europe	Poland	2021-08-30	2888385	154	225.714	75340	0	3.429	76418.4	4.074	5.972	1993.28	0	0.091	1.26			429	11.35									36548	0.967	0.0062	161.9	tests performed	36232370	19257631	18750231		37965	51654	95.86	50.95	49.61		1367	26895	0.071	38.89	37797000	124.027
POL	Europe	Poland	2021-08-31	2888670	285	233.286	75345	5	3	76425.9	7.54	6.172	1993.41	0.132	0.079	1.28			465	12.303									36462	0.965	0.0064	156.3	tests performed	36286614	19284686	18787636		54244	52801	96	51.02	49.71		1397	27488	0.073	38.89	37797000	124.027
POL	Europe	Poland	2021-09-01	2889036	366	252.286	75358	13	4.143	76435.6	9.683	6.675	1993.76	0.344	0.11	1.31			475	12.567									36375	0.962	0.0069	144.2	tests performed	36335572	19307400	18821841		48958	50048	96.13	51.08	49.8		1324	26000	0.069	38.89	37797000	124.027
POL	Europe	Poland	2021-09-02	2889412	376	275.286	75367	9	5	76445.5	9.948	7.283	1993.99	0.238	0.132	1.32			478	12.647					20509764		542.629		36288	0.96	0.0076	131.8	tests performed	36391474	19333347	18860734		55902	48286	96.28	51.15	49.9		1278	24973	0.066	38.89	37797000	124.027
POL	Europe	Poland	2021-09-03	2889773	361	290.571	75372	5	5.286	76455.1	9.551	7.688	1994.13	0.132	0.14	1.32			490	12.964									36340	0.961	0.008	125.1	tests performed	36452021	19363616	18902890		60547	46419	96.44	51.23	50.01		1228	24212	0.064	38.89	37797000	124.027
POL	Europe	Poland	2021-09-04	2890161	388	304.714	75379	7	5.571	76465.4	10.265	8.062	1994.31	0.185	0.147	1.32			498	13.176									36392	0.963	0.0084	119.4	tests performed	36485044	19382663	18927433		33023	44809	96.53	51.28	50.08		1186	23343	0.062	38.89	37797000	124.027
POL	Europe	Poland	2021-09-05	2890484	323	321.857	75379	0	5.571	76473.9	8.546	8.515	1994.31	0	0.147	1.33			500	13.229									36445	0.964	0.0088	113.2	tests performed	36499891	19394323	18939077		14847	43641	96.57	51.31	50.11		1155	22375	0.059	38.89	37797000	124.027
POL	Europe	Poland	2021-09-06	2890666	182	325.857	75379	0	5.571	76478.7	4.815	8.621	1994.31	0	0.147	1.33			529	13.996									36497	0.966	0.0089	112	tests performed	36525458	19408281	18957376		25567	41870	96.64	51.35	50.16		1108	21521	0.057	38.89	37797000	124.027
POL	Europe	Poland	2021-09-07	2891071	405	343	75392	13	6.714	76489.4	10.715	9.075	1994.66	0.344	0.178	1.34			570	15.081									36549	0.967	0.0094	106.6	tests performed	36561654	19427000	18982051		36196	39291	96.73	51.4	50.22		1040	20331	0.054	38.89	37797000	124.027
POL	Europe	Poland	2021-09-08	2891602	531	366.571	75403	11	6.429	76503.5	14.049	9.698	1994.95	0.291	0.17	1.35			588	15.557									36601	0.968	0.01	99.8	tests performed	36604902	19448585	19011042		43248	38476	96.85	51.46	50.3		1018	20169	0.053	38.89	37797000	124.027
POL	Europe	Poland	2021-09-09	2892113	511	385.857	75409	6	6	76517	13.52	10.209	1995.11	0.159	0.159	1.35			594	15.716					20766335		549.418		36653	0.97	0.0105	95	tests performed						37989					1005	20237	0.054	38.89	37797000	124.027
POL	Europe	Poland	2021-09-10	2892642	529	409.857	75417	8	6.429	76531	13.996	10.844	1995.32	0.212	0.17	1.35			623	16.483									36753	0.972	0.0112	89.7	tests performed	36709898	19501432	19082133			36840	97.12	51.6	50.49		975	19688	0.052	38.89	37797000	124.027
POL	Europe	Poland	2021-09-11	2893173	531	430.286	75425	8	6.571	76545	14.049	11.384	1995.53	0.212	0.174	1.35			666	17.62									36853	0.975	0.0117	85.6	tests performed	36737087	19523117	19096932		27189	36006	97.2	51.65	50.52		953	20065	0.053	38.89	37797000	124.027
POL	Europe	Poland	2021-09-12	2893649	476	452.143	75425	0	6.571	76557.6	12.594	11.962	1995.53	0	0.174	1.35			675	17.859									36953	0.978	0.0122	81.7	tests performed	36749445	19532718	19106619		12358	35651	97.23	51.68	50.55		943	19771	0.052	38.89	37797000	124.027
POL	Europe	Poland	2021-09-13	2893919	270	464.714	75425	0	6.571	76564.8	7.143	12.295	1995.53	0	0.174	1.34			704	18.626									37053	0.98	0.0125	79.7	tests performed						35845					948	19868	0.053	38.89	37797000	124.027
POL	Europe	Poland	2021-09-14	2894455	536	483.429	75433	8	5.857	76579	14.181	12.79	1995.74	0.212	0.155	1.34			782	20.689									37153	0.983	0.013	76.9	tests performed	36803305	19561992	19143244			34522	97.37	51.76	50.65		913	19285	0.051	38.89	37797000	124.027
POL	Europe	Poland	2021-09-15	2895223	768	517.286	75454	21	7.286	76599.3	20.319	13.686	1996.3	0.556	0.193	1.34			823	21.774									37253	0.986	0.0139	72	tests performed	36841191	19581730	19167754		37886	33756	97.47	51.81	50.71		893	19021	0.05	38.89	37797000	124.027
POL	Europe	Poland	2021-09-16	2895947	724	547.714	75464	10	7.857	76618.4	19.155	14.491	1996.56	0.265	0.208	1.32			881	23.309					21027806		556.335		37353	0.988	0.0147	68.2	tests performed	36878694	19601546	19191249		37503	31613	97.57	51.86	50.77		836	18077	0.048	38.89	37797000	124.027
POL	Europe	Poland	2021-09-17	2896599	652	565.286	75473	9	8	76635.7	17.25	14.956	1996.8	0.238	0.212	1.31			911	24.102									37365	0.989	0.0151	66.1	tests performed	36922081	19625034	19219358		43387	30312	97.69	51.92	50.85		802	17657	0.047	38.89	37797000	124.027
POL	Europe	Poland	2021-09-18	2897395	796	603.143	75487	14	8.857	76656.7	21.06	15.957	1997.17	0.37	0.234	1.31			980	25.928									37378	0.989	0.0161	62	tests performed						28917					765	16208	0.043	38.89	37797000	124.027
POL	Europe	Poland	2021-09-19	2897935	540	612.286	75488	1	9	76671	14.287	16.199	1997.2	0.026	0.238	1.29			1020	26.986									37390	0.989	0.0164	61.1	tests performed	36956930	19648110	19244807			29641	97.78	51.98	50.92		784	16485	0.044	38.89	37797000	124.027
POL	Europe	Poland	2021-09-20	2898299	364	625.714	75488	0	9	76680.7	9.63	16.555	1997.2	0	0.238	1.28			1070	28.309									37403	0.99	0.0167	59.8	tests performed	36977687	19659451	19259376		20757	28759	97.83	52.01	50.95		761	16014	0.042	38.89	37797000	124.027
POL	Europe	Poland	2021-09-21	2899008	709	650.429	75503	15	10	76699.4	18.758	17.208	1997.59	0.397	0.265	1.27			1142	30.214									37415	0.99	0.0174	57.5	tests performed	37007048	19675679	19278324		29361	29106	97.91	52.06	51		770	16241	0.043	38.89	37797000	124.027
POL	Europe	Poland	2021-09-22	2899888	880	666.429	75523	20	9.857	76722.7	23.282	17.632	1998.12	0.529	0.261	1.26			1179	31.193									37428	0.99	0.0178	56.2	tests performed	37073097	19712418	19320780		66049	33129	98.08	52.15	51.12		876	18670	0.049	38.89	37797000	124.027
POL	Europe	Poland	2021-09-23	2900862	974	702.143	75537	14	10.429	76748.5	25.769	18.577	1998.49	0.37	0.276	1.26			1209	31.987					21289886		563.269		37440	0.991	0.0188	53.3	tests performed	37104651	19730125	19340905		31554	32280	98.17	52.2	51.17		854	18368	0.049	38.89	37797000	124.027
POL	Europe	Poland	2021-09-24	2901674	812	725	75551	14	11.143	76770	21.483	19.181	1998.86	0.37	0.295	1.25			1258	33.283									37583	0.994	0.0193	51.8	tests performed	37144805	19752578	19367855		40154	31818	98.27	52.26	51.24		842	18221	0.048	38.89	37797000	124.027
POL	Europe	Poland	2021-09-25	2902591	917	742.286	75571	20	12	76794.2	24.261	19.639	1999.39	0.529	0.317	1.26			1312	34.712									37727	0.998	0.0197	50.8	tests performed	37147012	19756349	19374121		2207	29644	98.28	52.27	51.26		784	17111	0.045	38.89	37797000	124.027
POL	Europe	Poland	2021-09-26	2903234	643	757	75572	1	12	76811.2	17.012	20.028	1999.42	0.026	0.317	1.27			1343	35.532									37870	1.002	0.02	50	tests performed						27985					740	16217	0.043	38.89	37797000	124.027
POL	Europe	Poland	2021-09-27	2903655	421	765.143	75572	0	12	76822.4	11.138	20.243	1999.42	0	0.317	1.3			1384	36.617									38013	1.006	0.0201	49.7	tests performed	37158644	19766904	19386322			25851	98.31	52.3	51.29		684	15350	0.041	38.89	37797000	124.027
POL	Europe	Poland	2021-09-28	2904631	976	803.286	75601	29	14	76848.2	25.822	21.253	2000.18	0.767	0.37	1.32			1529	40.453									38157	1.01	0.0211	47.5	tests performed	37186150	19798940	19386695		27506	25586	98.38	52.38	51.29		677	17609	0.047	38.89	37797000	124.027
POL	Europe	Poland	2021-09-29	2905866	1235	854	75623	22	14.286	76880.9	32.675	22.594	2000.77	0.582	0.378	1.33			1566	41.432									38300	1.013	0.0223	44.8	tests performed	37212955	19813605	19404212		26805	19980	98.45	52.42	51.34		529	14455	0.038	38.89	37797000	124.027
POL	Europe	Poland	2021-09-30	2907071	1205	887	75650	27	16.143	76912.7	31.881	23.467	2001.48	0.714	0.427	1.35			1614	42.702					21558989		570.389		38443	1.017	0.0231	43.3	tests performed						22958					607	14235	0.038	38.89	37797000	124.027
POL	Europe	Poland	2021-10-01	2908432	1361	965.429	75666	16	16.429	76948.8	36.008	25.542	2001.9	0.423	0.435	1.38			1687	44.633									38145	1.009	0.0253	39.5	tests performed	37317759	19845939	19489903			24708	98.73	52.51	51.56		654	13337	0.035	38.89	37797000	124.027
POL	Europe	Poland	2021-10-02	2909776	1344	1026.43	75689	23	16.857	76984.3	35.558	27.156	2002.51	0.609	0.446	1.39			1673	44.263									37846	1.001	0.0271	36.9	tests performed	37331309	19853542	19500218		13550	26328	98.77	52.53	51.59		697	13885	0.037	38.89	37797000	124.027
POL	Europe	Poland	2021-10-03	2910866	1090	1090.29	75695	6	17.571	77013.1	28.838	28.846	2002.67	0.159	0.465	1.4			1718	45.453									37548	0.993	0.029	34.4	tests performed	37377609	19880124	19531281		46300	32112	98.89	52.6	51.67		850	16928	0.045	38.89	37797000	124.027
POL	Europe	Poland	2021-10-04	2911549	683	1127.71	75695	0	17.571	77031.2	18.07	29.836	2002.67	0	0.465	1.41			1840	48.681									37249	0.986	0.0303	33	tests performed	37666261	19885124	19540515		288652	72517	99.65	52.61	51.7		1919	16889	0.045	38.89	37797000	124.027
POL	Europe	Poland	2021-10-05	2912876	1327	1177.86	75741	46	20	77066.3	35.109	31.163	2003.89	1.217	0.529	1.41			1963	51.935									36950	0.978	0.0319	31.4	tests performed						75321					1993	13779	0.036	38.89	37797000	124.027
POL	Europe	Poland	2021-10-06	2914962	2086	1299.43	75774	33	21.571	77121.5	55.19	34.379	2004.76	0.873	0.571	1.43			2013	53.258									36652	0.97	0.0355	28.2	tests performed						78226					2070	13152	0.035	38.89	37797000	124.027
POL	Europe	Poland	2021-10-07	2916969	2007	1414	75803	29	21.857	77174.6	53.099	37.41	2005.53	0.767	0.578	1.42			2103	55.639					21813461		577.121		36353	0.962	0.0389	25.7	tests performed						77473					2050	12309	0.033	38.89	37797000	124.027
POL	Europe	Poland	2021-10-08	2918863	1894	1490.14	75834	31	24	77224.7	50.11	39.425	2006.35	0.82	0.635	1.41			2141	56.645									36614	0.969	0.0407	24.6	tests performed						76721					2030	11467	0.03	38.89	37797000	124.027
POL	Europe	Poland	2021-10-09	2920874	2011	1585.43	75864	30	25	77277.9	53.205	41.946	2007.14	0.794	0.661	1.4			2273	60.137									36875	0.976	0.043	23.3	tests performed						81519					2157	11848	0.031	38.89	37797000	124.027
POL	Europe	Poland	2021-10-10	2922401	1527	1647.86	75869	5	24.857	77318.3	40.4	43.598	2007.28	0.132	0.658	1.4			2327	61.566									37136	0.983	0.0444	22.5	tests performed						81638					2160	9518	0.025	38.89	37797000	124.027
POL	Europe	Poland	2021-10-11	2923304	903	1679.29	75869	0	24.857	77342.2	23.891	44.429	2007.28	0	0.658	1.4			2423	64.106									37396	0.989	0.0449	22.3	tests performed						47136					1247	10271	0.027	38.89	37797000	124.027
POL	Europe	Poland	2021-10-12	2925425	2121	1792.71	75918	49	25.286	77398.3	56.116	47.43	2008.57	1.296	0.669	1.42			2615	69.185									37657	0.996	0.0476	21	tests performed	38043351	19967292	19648767			47136	100.65	52.83	51.98		1247	10271	0.027	38.89	37797000	124.027
POL	Europe	Poland	2021-10-13	2928065	2640	1871.86	75958	40	26.286	77468.2	69.847	49.524	2009.63	1.058	0.695	1.42			2722	72.016									37918	1.003	0.0494	20.3	tests performed	38051598	19968901	19651359		8247	41581	100.67	52.83	51.99		1100	9034	0.024	38.89	37797000	124.027
POL	Europe	Poland	2021-10-14	2931064	2999	2013.57	76018	60	30.714	77547.5	79.345	53.273	2011.22	1.587	0.813	1.45			2796	73.974					22080714		584.192		38179	1.01	0.0527	19	tests performed						49170					1301	10938	0.029	38.89	37797000	124.027
POL	Europe	Poland	2021-10-15	2933834	2770	2138.71	76067	49	33.286	77620.8	73.286	56.584	2012.51	1.296	0.881	1.46			2877	76.117									39072	1.034	0.0547	18.3	tests performed	38252125	20016102	19714288			56760	101.2	52.96	52.16		1502	12842	0.034	38.89	37797000	124.027
POL	Europe	Poland	2021-10-16	2937069	3235	2313.57	76111	44	35.286	77706.4	85.589	61.21	2013.68	1.164	0.934	1.5			3012	79.689									39965	1.057	0.0579	17.3	tests performed	38280933	20026009	19725793		28808	54142	101.28	52.98	52.19		1432	12790	0.034	38.89	37797000	124.027
POL	Europe	Poland	2021-10-17	2939590	2521	2455.57	76112	1	34.714	77773.1	66.698	64.967	2013.7	0.026	0.918	1.53			3077	81.409									40857	1.081	0.0601	16.6	tests performed	38286490	20028338	19728692		5557	48202	101.3	52.99	52.2		1275	11655	0.031	38.89	37797000	124.027
POL	Europe	Poland	2021-10-18	2941126	1536	2546	76115	3	35.143	77813.7	40.638	67.36	2013.78	0.079	0.93	1.57			3264	86.356									41750	1.105	0.061	16.4	tests performed						47677					1261	11805	0.031	38.89	37797000	124.027
POL	Europe	Poland	2021-10-19	2945056	3930	2804.43	76179	64	37.286	77917.7	103.977	74.197	2015.48	1.693	0.986	1.63			3592	95.034									42643	1.128	0.0658	15.2	tests performed	38373412	20050972	19756793			47152	101.53	53.05	52.27		1248	11954	0.032	38.89	37797000	124.027
POL	Europe	Poland	2021-10-20	2950616	5560	3221.57	76254	75	42.286	78064.8	147.102	85.234	2017.46	1.984	1.119	1.65			3811	100.828									43536	1.152	0.074	13.5	tests performed	38439839	20065807	19774453		66427	55463	101.7	53.09	52.32		1467	13844	0.037	38.89	37797000	124.027
POL	Europe	Poland	2021-10-21	2956207	5591	3591.86	76300	46	40.286	78212.7	147.922	95.03	2018.68	1.217	1.066	1.64			4034	106.728					22391712		592.42		44428	1.175	0.0808	12.4	tests performed	38510829	20081239	19793580		70990	51281	101.89	53.13	52.37		1357	12677	0.034	38.89	37797000	124.027
POL	Europe	Poland	2021-10-22	2961923	5716	4012.71	76359	59	41.714	78364	151.229	106.165	2020.24	1.561	1.104	1.62			4264	112.813									45439	1.202	0.0883	11.3	tests performed						44889					1188	11612	0.031	38.89	37797000	124.027
POL	Europe	Poland	2021-10-23	2968200	6277	4447.29	76434	75	46.143	78530	166.071	117.662	2022.22	1.984	1.221	1.59			4559	120.618									46449	1.229	0.0957	10.4	tests performed	38621872	20113535	19830320			48706	102.18	53.21	52.47		1289	12504	0.033	38.89	37797000	124.027
POL	Europe	Poland	2021-10-24	2972927	4727	4762.43	76447	13	47.857	78655.1	125.063	126	2022.57	0.344	1.266	1.56			4706	124.507									47460	1.256	0.1003	10	tests performed	38629517	20117277	19833946		7645	49004	102.2	53.22	52.47		1297	12706	0.034	38.89	37797000	124.027
POL	Europe	Poland	2021-10-25	2975880	2953	4964.86	76447	0	47.429	78733.2	78.128	131.356	2022.57	0	1.255	1.54			5042	133.397									48471	1.282	0.1024	9.8	tests performed	38671357	20129987	19846726	836725	41840	48772	102.31	53.26	52.51	2.21	1290	12905	0.034	38.89	37797000	124.027
POL	Europe	Poland	2021-10-26	2982143	6263	5298.14	76540	93	51.571	78898.9	165.701	140.174	2025.03	2.461	1.364	1.54			5416	143.292									49481	1.309	0.1071	9.3	tests performed	38802190	20166722	19886266	907537	130833	61254	102.66	53.36	52.61	2.4	1621	16536	0.044	38.89	37797000	124.027
POL	Europe	Poland	2021-10-27	2990509	8366	5699	76672	132	59.714	79120.3	221.34	150.779	2028.52	3.492	1.58	1.52			5601	148.186									50492	1.336	0.1129	8.9	tests performed						62465					1653	17252	0.046	38.89	37797000	124.027
POL	Europe	Poland	2021-10-28	2998891	8382	6097.71	76773	101	67.571	79342	221.764	161.328	2031.19	2.672	1.788	1.49			5863	155.118					22752228		601.959		51502	1.363	0.1184	8.4	tests performed	38951997	20206425	19924766	994699		63024	103.06	53.46	52.72	2.63	1667	17884	0.047	38.89	37797000	124.027
POL	Europe	Poland	2021-10-29	3008294	9403	6624.43	76875	102	73.714	79590.8	248.776	175.263	2033.89	2.699	1.95	1.49			6175	163.373									52794	1.397	0.1255	8	tests performed	39031279	20232132	19950503	1033542	79282	66418	103.27	53.53	52.78	2.73	1757	19249	0.051	38.89	37797000	124.027
POL	Europe	Poland	2021-10-30	3018100	9806	7128.57	76990	115	79.429	79850.3	259.439	188.602	2036.93	3.043	2.101	1.47			6603	174.696									54086	1.431	0.1318	7.6	tests performed						60894					1611	18108	0.048	41.67	37797000	124.027
POL	Europe	Poland	2021-10-31	3025247	7147	7474.29	76999	9	78.857	80039.3	189.089	197.748	2037.17	0.238	2.086	1.43			6866	181.655									55378	1.465	0.135	7.4	tests performed	39064978	20248449	19965507	1045109		62209	103.35	53.57	52.82	2.77	1646	18739	0.05	41.67	37797000	124.027
POL	Europe	Poland	2021-11-01	3030151	4904	7753	77012	13	80.714	80169.1	129.746	205.122	2037.52	0.344	2.135	1.4			7204	190.597									56670	1.499	0.1368	7.3	tests performed	39067239	20249639	19966504	1045982	2261	56555	103.36	53.57	52.83	2.77	1496	17093	0.045	41.67	37797000	124.027
POL	Europe	Poland	2021-11-02	3034668	4517	7503.57	77021	9	68.714	80288.6	119.507	198.523	2037.75	0.238	1.818	1.37			7550	199.751									57962	1.534	0.1295	7.7	tests performed	39120916	20264839	19981458	1076047	53677	45532	103.5	53.61	52.87	2.85	1205	14017	0.037	41.67	37797000	124.027
POL	Europe	Poland	2021-11-03	3045102	10434	7799	77145	124	67.571	80564.6	276.054	206.339	2041.04	3.281	1.788	1.44			8257	218.456									59254	1.568	0.1316	7.6	tests performed	39207074	20285036	19999420	1131722	86158	47140	103.73	53.67	52.91	2.99	1247	14066	0.037	41.67	37797000	124.027
POL	Europe	Poland	2021-11-04	3060613	15511	8817.43	77395	250	88.857	80975	410.376	233.284	2047.65	6.614	2.351	1.53			8595	227.399					23176046		613.172		60545	1.602	0.1456	6.9	tests performed	39299459	20306537	20018204	1191638	92385	49637	103.98	53.73	52.96	3.15	1313	14302	0.038	41.67	37797000	124.027
POL	Europe	Poland	2021-11-05	3076518	15905	9746.29	77547	152	96	81395.8	420.801	257.859	2051.67	4.021	2.54	1.56			8897	235.389									61283	1.621	0.159	6.3	tests performed	39408902	20335591	20042885	1258337	109443	53946	104.26	53.8	53.03	3.33	1427	14780	0.039	41.67	37797000	124.027
POL	Europe	Poland	2021-11-06	3091713	15195	10516.1	77733	186	106.143	81797.8	402.016	278.227	2056.59	4.921	2.808	1.53			9473	250.628									62020	1.641	0.1696	5.9	tests performed	39459792	20352407	20056333	1286458	50890	58809	104.4	53.85	53.06	3.4	1556	16017	0.042	41.67	37797000	124.027
POL	Europe	Poland	2021-11-07	3104220	12507	11281.9	77757	24	108.286	82128.7	330.899	298.486	2057.23	0.635	2.865	1.48			9788	258.962									62757	1.66	0.1798	5.6	tests performed	39469339	20356977	20059964	1290412	9547	57766	104.42	53.86	53.07	3.41	1528	15504	0.041	41.67	37797000	124.027
POL	Europe	Poland	2021-11-08	3111534	7314	11626.1	77760	3	106.857	82322.2	193.507	307.594	2057.31	0.079	2.827	1.43			10221	270.418									63495	1.68	0.1831	5.5	tests performed	39528986	20373465	20072598	1327555	59647	65964	104.58	53.9	53.11	3.51	1745	17689	0.047	41.67	37797000	124.027
POL	Europe	Poland	2021-11-09	3125179	13645	12930.1	77980	220	137	82683.3	361.007	342.094	2063.13	5.821	3.625	1.4			11010	291.293									64232	1.699	0.2013	5	tests performed	39622998	20395051	20088239	1391559	94012	71726	104.83	53.96	53.15	3.68	1898	18602	0.049	41.67	37797000	124.027
POL	Europe	Poland	2021-11-10	3143725	18546	14089	78250	270	157.857	83173.9	490.674	372.754	2070.27	7.143	4.176	1.34			11588	306.585									64969	1.719	0.2169	4.6	tests performed						69048					1827	18294	0.048	41.67	37797000	124.027
POL	Europe	Poland	2021-11-11	3162804	19079	14598.7	78524	274	161.286	83678.7	504.776	386.24	2077.52	7.249	4.267	1.28			12030	318.279					23635991		625.34		65706	1.738	0.2222	4.5	tests performed	39757822	20431137	20112513	1478431		65480	105.19	54.05	53.21	3.91	1732	17800	0.047	41.67	37797000	124.027
POL	Europe	Poland	2021-11-12	3175769	12965	14178.7	78555	31	144	84021.7	343.017	375.128	2078.34	0.82	3.81	1.23			12419	328.571									68251	1.806	0.2077	4.8	tests performed	39854041	20458397	20134376	1534956	96219	63591	105.44	54.13	53.27	4.06	1682	17544	0.046	41.67	37797000	124.027
POL	Europe	Poland	2021-11-13	3190067	14298	14050.6	78821	266	155.429	84400	378.284	371.738	2085.38	7.038	4.112	1.24			13121	347.144									70795	1.873	0.1985	5	tests performed						59982					1587	16359	0.043	41.67	37797000	124.027
POL	Europe	Poland	2021-11-14	3204515	14448	14327.9	78867	46	158.571	84782.3	382.253	379.074	2086.59	1.217	4.195	1.28			13573	359.103									73340	1.94	0.1954	5.1	tests performed	39905294	20475445	20147634	1563508		62279	105.58	54.17	53.3	4.14	1648	16924	0.045	41.67	37797000	124.027
POL	Europe	Poland	2021-11-15	3214023	9508	14641.3	78879	12	159.857	85033.8	251.554	387.366	2086.91	0.317	4.229	1.31			14123	373.654									75884	2.008	0.1929	5.2	tests performed	39971172	20488159	20159697	1608040	65878	63169	105.75	54.21	53.34	4.25	1671	16385	0.043	41.67	37797000	124.027
POL	Europe	Poland	2021-11-16	3230634	16611	15065	79161	282	168.714	85473.3	439.479	398.577	2094.37	7.461	4.464	1.33			14906	394.37									78429	2.075	0.1921	5.2	tests performed	40075742	20509516	20177480	1680895	104570	64678	106.03	54.26	53.38	4.45	1711	16352	0.043	41.67	37797000	124.027
POL	Europe	Poland	2021-11-17	3254875	24241	15878.6	79624	463	196.286	86114.6	641.347	420.101	2106.62	12.25	5.193	1.34			15316	405.217									80973	2.142	0.1961	5.1	tests performed	40203203	20534686	20197468	1770988	127461	73256	106.37	54.33	53.44	4.69	1938	17370	0.046	41.67	37797000	124.027
POL	Europe	Poland	2021-11-18	3279787	24912	16711.9	79994	370	210	86773.7	659.1	442.148	2116.41	9.789	5.556	1.32			15713	415.721					24220613		640.808		83517	2.21	0.2001	5	tests performed	40334156	20561348	20219201	1861608	130953	82333	106.71	54.4	53.49	4.93	2178	18602	0.049	41.67	37797000	124.027
POL	Europe	Poland	2021-11-19	3303046	23259	18182.4	80399	405	263.429	87389.1	615.366	481.055	2127.13	10.715	6.97	1.31			16093	425.775									84710	2.241	0.2146	4.7	tests performed	40486708	20596619	20247539	1962581	152552	90381	107.12	54.49	53.57	5.19	2391	19746	0.052	41.67	37797000	124.027
POL	Europe	Poland	2021-11-20	3326464	23418	19485.3	80781	382	280	88008.7	619.573	515.525	2137.23	10.107	7.408	1.29			16480	436.013									85903	2.273	0.2268	4.4	tests performed	40571910	20619823	20264284	2017196	85202	98892	107.34	54.55	53.61	5.34	2616	21843	0.058	41.67	37797000	124.027
POL	Europe	Poland	2021-11-21	3345388	18924	20124.7	80822	41	279.286	88509.4	500.675	532.442	2138.32	1.085	7.389	1.27			16733	442.707									87096	2.304	0.2311	4.3	tests performed	40587690	20624863	20268848	2026592	15780	97485	107.38	54.57	53.63	5.36	2579	21345	0.056	41.67	37797000	124.027
POL	Europe	Poland	2021-11-22	3357763	12375	20534.3	80830	8	278.714	88836.8	327.407	543.278	2138.53	0.212	7.374	1.25			17358	459.243									88288	2.336	0.2326	4.3	tests performed	40686596	20644940	20280698	2101110	98906	102203	107.65	54.62	53.66	5.56	2704	22397	0.059	41.67	37797000	124.027
POL	Europe	Poland	2021-11-23	3377698	19935	21009.1	81228	398	295.286	89364.2	527.423	555.842	2149.06	10.53	7.812	1.23			18320	484.695									89481	2.367	0.2348	4.3	tests performed	40827691	20671677	20298362	2206886	141095	107421	108.02	54.69	53.7	5.84	2842	23166	0.061	41.67	37797000	124.027
POL	Europe	Poland	2021-11-24	3406129	28431	21607.7	81688	460	294.857	90116.4	752.203	571.678	2161.23	12.17	7.801	1.21			18707	494.933									90674	2.399	0.2383	4.2	tests performed						114599					3032	24124	0.064	41.67	37797000	124.027
POL	Europe	Poland	2021-11-25	3434272	28143	22069.3	82186	498	313.143	90861	744.583	583.89	2174.41	13.176	8.285	1.19			19087	504.987					24863678		657.821		91866	2.431	0.2402	4.2	tests performed	41183099	20735438	20343006	2473782		121278	108.96	54.86	53.82	6.54	3209	24870	0.066	41.67	37797000	124.027
POL	Europe	Poland	2021-11-26	3461066	26794	22574.3	82607	421	315.429	91569.9	708.892	597.251	2185.54	11.138	8.345	1.17			19332	511.469									92225	2.44	0.2448	4.1	tests performed						124719					3300	24960	0.066	41.67	37797000	124.027
POL	Europe	Poland	2021-11-27	3487254	26188	22970	82986	379	315	92262.7	692.859	607.72	2195.57	10.027	8.334	1.15			19707	521.391									92584	2.45	0.2481	4	tests performed	41536389	20807234	20398724	2728354		137783	109.89	55.05	53.97	7.22	3645	26773	0.071	41.67	37797000	124.027
POL	Europe	Poland	2021-11-28	3507828	20574	23205.7	83037	51	316.429	92807	544.329	613.957	2196.92	1.349	8.372	1.13			20067	530.915									92943	2.459	0.2497	4	tests performed	41568021	20814512	20405229	2750827	31632	140047	109.98	55.07	53.99	7.28	3705	27093	0.072	41.67	37797000	124.027
POL	Europe	Poland	2021-11-29	3520961	13133	23314	83055	18	317.857	93154.5	347.461	616.821	2197.4	0.476	8.41	1.11			20521	542.927									93301	2.468	0.2499	4	tests performed	41675389	20829997	20418316	2836221	107368	141256	110.26	55.11	54.02	7.5	3737	26437	0.07	41.67	37797000	124.027
POL	Europe	Poland	2021-11-30	3540061	19100	23194.7	83583	528	336.429	93659.8	505.331	613.665	2211.37	13.969	8.901	1.08			21172	560.15									93660	2.478	0.2476	4	tests performed						146648					3880	25926	0.069	44.44	37797000	124.027
POL	Europe	Poland	2021-12-01	3569137	29076	23286.9	84153	570	352.143	94429.1	769.267	616.103	2226.45	15.081	9.317	1.07			21332	564.383									94019	2.487	0.2477	4	tests performed	42033071	20876315	20456289	3123484		146811	111.21	55.23	54.12	8.26	3884	24680	0.065	44.44	37797000	124.027
POL	Europe	Poland	2021-12-02	3596491	27354	23174.1	84656	503	352.857	95152.8	723.708	613.121	2239.75	13.308	9.336	1.06			21550	570.151					25524319		675.3		94377	2.497	0.2455	4.1	tests performed	42226766	20901641	20470166	3285651	193695	149095	111.72	55.3	54.16	8.69	3945	23743	0.063	44.44	37797000	124.027
POL	Europe	Poland	2021-12-03	3623452	26961	23198	85126	470	359.857	95866.1	713.311	613.752	2252.19	12.435	9.521	1.06			22035	582.983									94334	2.496	0.2459	4.1	tests performed	42488461	20938216	20500035	3492653	261695	161245	112.41	55.4	54.24	9.24	4266	23840	0.063	44.44	37797000	124.027
POL	Europe	Poland	2021-12-04	3649027	25575	23110.4	85630	504	377.714	96542.8	676.641	611.436	2265.52	13.334	9.993	1.06			22350	591.317									94291	2.495	0.2451	4.1	tests performed	42672883	20968528	20521241	3637272	184422	162356	112.9	55.48	54.29	9.62	4295	23042	0.061	44.44	37797000	124.027
POL	Europe	Poland	2021-12-05	3671421	22394	23370.4	85675	45	376.857	97135.2	592.481	618.314	2266.71	1.191	9.971	1.06			22264	589.041									94248	2.494	0.248	4	tests performed	42714925	20976105	20526976	3669978	42042	163843	113.01	55.5	54.31	9.71	4335	23085	0.061	44.44	37797000	124.027
POL	Europe	Poland	2021-12-06	3684671	13250	23387.1	85700	25	377.857	97485.8	350.557	618.757	2267.38	0.661	9.997	1.04			22778	602.64									94205	2.492	0.2483	4	tests performed	43054863	21022140	20562999	3943683	339938	197068	113.91	55.62	54.4	10.43	5214	27449	0.073	44.44	37797000	124.027
POL	Europe	Poland	2021-12-07	3704040	19369	23425.6	86205	505	374.571	97998.3	512.448	619.773	2280.74	13.361	9.91	1.01			23604	624.494									94162	2.491	0.2488	4	tests performed						205064					5425	28360	0.075	44.44	37797000	124.027
POL	Europe	Poland	2021-12-08	3732589	28549	23350.3	86796	591	377.571	98753.6	755.324	617.781	2296.37	15.636	9.989	0.99			23453	620.499									94119	2.49	0.2481	4	tests performed	43524495	21081218	20608833	4324918		213061	115.15	55.77	54.53	11.44	5637	29272	0.077	44.44	37797000	124.027
POL	Europe	Poland	2021-12-09	3760048	27459	23365.3	87357	561	385.857	99480.1	726.486	618.178	2311.22	14.842	10.209	0.98			23433	619.97					26182848		692.723		94076	2.489	0.2484	4	tests performed						220462					5833	30131	0.08	44.44	37797000	124.027
POL	Europe	Poland	2021-12-10	3785036	24988	23083.4	87928	571	400.286	100141	661.111	610.721	2326.32	15.107	10.59	0.97			23706	627.193									93678	2.478	0.2464	4.1	tests performed	44015507	21143897	20663982	4714227		218149	116.45	55.94	54.67	12.47	5772	29383	0.078	44.44	37797000	124.027
POL	Europe	Poland	2021-12-11	3808798	23762	22824.4	88414	486	397.714	100770	628.674	603.869	2339.18	12.858	10.522	0.97			23755	628.489									93280	2.468	0.2447	4.1	tests performed	44200031	21171467	20685210	4858716	184524	218164	116.94	56.01	54.73	12.85	5772	28991	0.077	44.44	37797000	124.027
POL	Europe	Poland	2021-12-12	3828248	19450	22403.9	88479	65	400.571	101284	514.591	592.742	2340.9	1.72	10.598	0.95			23644	625.552									92883	2.457	0.2412	4.1	tests performed	44239198	21177713	20689638	4889245	39167	217753	117.04	56.03	54.74	12.94	5761	28801	0.076	44.44	37797000	124.027
POL	Europe	Poland	2021-12-13	3839625	11377	22136.3	88508	29	401.143	101585	301.003	585.663	2341.67	0.767	10.613	0.93			24051	636.32									92485	2.447	0.2394	4.2	tests performed	44404322	21196780	20707123	5023195	165124	192780	117.48	56.08	54.79	13.29	5100	24949	0.066	44.44	37797000	124.027
POL	Europe	Poland	2021-12-14	3857085	17460	21863.6	89045	537	405.714	102047	461.941	578.447	2355.88	14.207	10.734	0.91			24542	649.311									92088	2.436	0.2374	4.2	tests performed	44616673	21222136	20730782	5194036	212351	189571	118.04	56.15	54.85	13.74	5016	24351	0.064	44.44	37797000	124.027
POL	Europe	Poland	2021-12-15	3881349	24264	21251.4	89714	669	416.857	102689	641.956	562.252	2373.57	17.7	11.029	0.88			24275	642.247									91690	2.426	0.2318	4.3	tests performed	44848389	21247906	20756179	5380702	231716	189128	118.66	56.22	54.91	14.24	5004	23813	0.063	44.44	37797000	124.027
POL	Europe	Poland	2021-12-16	3903445	22096	20485.3	90306	592	421.286	103274	584.597	541.982	2389.24	15.663	11.146	0.86			23963	633.992					26821895		709.63		91292	2.415	0.2244	4.5	tests performed	45081352	21285199	20780909	5556622	232963	187336	119.27	56.31	54.98	14.7	4956	24663	0.065	44.44	37797000	124.027
POL	Europe	Poland	2021-12-17	3923472	20027	19776.6	90872	566	420.571	103804	529.857	523.231	2404.21	14.975	11.127	0.86			23795	629.547									88871	2.351	0.2225	4.5	tests performed	45334408	21331952	20814451	5737171	253056	188414	119.94	56.44	55.07	15.18	4985	26865	0.071	44.44	37797000	124.027
POL	Europe	Poland	2021-12-18	3942864	19392	19152.3	91415	543	428.714	104317	513.057	506.714	2418.58	14.366	11.343	0.86			23641	625.473									86449	2.287	0.2215	4.5	tests performed	45511239	21378003	20835654	5852573	176831	187315	120.41	56.56	55.13	15.48	4956	29505	0.078	36.11	37797000	124.027
POL	Europe	Poland	2021-12-19	3958840	15976	18656	91485	70	429.429	104740	422.679	493.584	2420.43	1.852	11.361	0.86			23219	614.308									84028	2.223	0.222	4.5	tests performed	45552262	21387771	20841341	5880648	41023	187581	120.52	56.59	55.14	15.56	4963	30008	0.079	36.11	37797000	124.027
POL	Europe	Poland	2021-12-20	3968450	9610	18403.6	91514	29	429.429	104994	254.253	486.906	2421.2	0.767	11.361	0.84			23612	624.706									81606	2.159	0.2255	4.4	tests performed	45724991	21424563	20861652	6001613	172729	188667	120.98	56.68	55.19	15.88	4992	32540	0.086	39.81	37797000	124.027
POL	Europe	Poland	2021-12-21	3982257	13807	17881.7	92052	538	429.571	105359	365.294	473.099	2435.43	14.234	11.365	0.8			23858	631.214									79185	2.095	0.2258	4.4	tests performed	45878657	21458498	20880086	6107595	153666	180283	121.38	56.77	55.24	16.16	4770	33766	0.089	39.81	37797000	124.027
POL	Europe	Poland	2021-12-22	4000270	18013	16988.7	92829	777	445	105836	476.572	449.473	2455.99	20.557	11.773	0.76													76763	2.031	0.2213	4.5	tests performed	46054360	21497412	20904529	6224720	175703	172282	121.85	56.88	55.31	16.47	4558	35644	0.094	39.81	37797000	124.027
POL	Europe	Poland	2021-12-23	4017420	17150	16282.1	93445	616	448.429	106289	453.74	430.779	2472.29	16.298	11.864	0.74									27342289		723.398		74342	1.967	0.219	4.6	tests performed	46146622	21520176	20920358	6282067	92262	152181	122.09	56.94	55.35	16.62	4026	33568	0.089	39.81	37797000	124.027
POL	Europe	Poland	2021-12-24	4032796	15376	15617.7	94041	596	452.714	106696	406.805	413.2	2488.05	15.768	11.978	0.73													75232	1.99	0.2076	4.8	tests performed	46155930		20922391	6288143	9308	117360	122.12		55.35	16.64	3105	26958	0.071	39.81	37797000	124.027
POL	Europe	Poland	2021-12-25	4043585	10789	14388.7	94311	270	413.714	106982	285.446	380.684	2495.2	7.143	10.946	0.72			20916	553.377									76122	2.014	0.189	5.3	tests performed	46157174		20922571	6288858	1244	92276	122.12		55.36	16.64	2441	20448	0.054	39.81	37797000	124.027
POL	Europe	Poland	2021-12-26	4049838	6253	12999.7	94327	16	406	107147	165.436	343.935	2495.62	0.423	10.742	0.72			20838	551.314									77013	2.038	0.1688	5.9	tests performed	46158012	21521616	20922822	6290367	838	86536	122.12	56.94	55.36	16.64	2289	19121	0.051	39.81	37797000	124.027
POL	Europe	Poland	2021-12-27	4054865	5027	12345	94365	38	407.286	107280	133	326.613	2496.63	1.005	10.776	0.75			21109	558.483									77903	2.061	0.1585	6.3	tests performed						89824					2376	18729	0.05	39.81	37797000	124.027
POL	Europe	Poland	2021-12-28	4064715	9850	11779.7	94914	549	408.857	107541	260.603	311.657	2511.15	14.525	10.817	0.78			21283	563.087									78793	2.085	0.1495	6.7	tests performed	46549512	21589717	20984699	6560576		95836	123.16	57.12	55.52	17.36	2536	18746	0.05	39.81	37797000	124.027
POL	Europe	Poland	2021-12-29	4080282	15567	11430.3	95707	793	411.143	107953	411.858	302.413	2532.13	20.981	10.878	0.81			20822	550.89									79683	2.108	0.1434	7	tests performed						100222					2652	18826	0.05	39.81	37797000	124.027
POL	Europe	Poland	2021-12-30	4094608	14326	11026.9	96415	708	424.286	108332	379.025	291.739	2550.86	18.732	11.225	0.83			20433	540.598					27906302		738.321		80573	2.132	0.1369	7.3	tests performed	46962321	21668667	21042850	6847727		116528	124.25	57.33	55.67	18.12	3083	21213	0.056	39.81	37797000	124.027
POL	Europe	Poland	2021-12-31	4108215	13607	10774.1	97054	639	430.429	108692	360.002	285.053	2567.77	16.906	11.388	0.86			19936	527.449									81194	2.148	0.1327	7.5	tests performed	46987401	21673668	21046400	6865164	25080	118782	124.32	57.34	55.68	18.16	3143	21859	0.058	39.81	37797000	124.027
POL	Europe	Poland	2022-01-01	4120248	12033	10951.9	97559	505	464	109010	318.359	289.755	2581.13	13.361	12.276	0.88			19408	513.48									81814	2.165	0.1339	7.5	tests performed	46989488	21674039	21046692	6866619	2087	118902	124.32	57.34	55.68	18.17	3146	21843	0.058	45.37	37797000	124.027
POL	Europe	Poland	2022-01-02	4127428	7180	11084.3	97592	33	466.429	109200	189.962	293.258	2582	0.873	12.34	0.9			19135	506.257									82435	2.181	0.1345	7.4	tests performed	47005555	21677758	21049453	6876797	16067	121078	124.36	57.35	55.69	18.19	3203	22306	0.059	45.37	37797000	124.027
POL	Europe	Poland	2022-01-03	4133851	6423	11283.7	97601	9	462.286	109370	169.934	298.535	2582.24	0.238	12.231	0.94			19493	515.729									83055	2.197	0.1359	7.4	tests performed	47167673	21700180	21075266	6994209	162118	116273	124.79	57.41	55.76	18.5	3076	20645	0.055	45.37	37797000	124.027
POL	Europe	Poland	2022-01-04	4145518	11667	11543.3	98034	433	445.714	109678	308.675	305.402	2593.7	11.456	11.792	0.97			19636	519.512									83676	2.214	0.138	7.2	tests performed	47448217	21743816	21113044	7198423	280544	128386	125.53	57.53	55.86	19.04	3397	22014	0.058	45.37	37797000	124.027
POL	Europe	Poland	2022-01-05	4162715	17197	11776.1	98666	632	422.714	110133	454.983	311.563	2610.42	16.721	11.184	0.99			19264	509.67									84296	2.23	0.1397	7.2	tests performed	47740564	21784310	21148641	7419284	292347	140664	126.31	57.64	55.95	19.63	3722	22160	0.059	45.37	37797000	124.027
POL	Europe	Poland	2022-01-06	4179292	16577	12097.7	99311	645	413.714	110572	438.58	320.071	2627.48	17.065	10.946	0.99			18748	496.018					28500721		754.047		84917	2.247	0.1425	7	tests performed	47775010	21789739	21153724	7444343	34446	116098	126.4	57.65	55.97	19.7	3072	17296	0.046	45.37	37797000	124.027
POL	Europe	Poland	2022-01-07	4191193	11901	11854	99428	117	339.143	110887	314.866	313.623	2630.58	3.095	8.973	0.98			18439	487.843									85324	2.257	0.1389	7.2	tests performed	48002829	21819293	21194976	7605198	227819	145061	127	57.73	56.08	20.12	3838	20804	0.055	45.37	37797000	124.027
POL	Europe	Poland	2022-01-08	4202090	10897	11691.7	99720	292	308.714	111175	288.303	309.329	2638.3	7.725	8.168	0.99			18286	483.795									85731	2.268	0.1364	7.3	tests performed	48179792	21842425	21228309	7721118	176963	170043	127.47	57.79	56.16	20.43	4499	24055	0.064	45.37	37797000	124.027
POL	Europe	Poland	2022-01-09	4213197	11107	12252.7	99742	22	307.143	111469	293.859	324.172	2638.89	0.582	8.126	1.03			18063	477.895									86139	2.279	0.1422	7	tests performed	48215692	21846931	21240294	7744938	35900	172877	127.56	57.8	56.2	20.49	4574	24168	0.064	45.37	37797000	124.027
POL	Europe	Poland	2022-01-10	4220984	7787	12447.6	99761	19	308.571	111675	206.022	329.327	2639.39	0.503	8.164	1.05			18160	480.461									86546	2.29	0.1438	7	tests performed	48394222	21868432	21276912	7868028	178530	175221	128.04	57.86	56.29	20.82	4636	24036	0.064	41.67	37797000	124.027
POL	Europe	Poland	2022-01-11	4232386	11402	12409.7	100254	493	317.143	111977	301.664	328.325	2652.43	13.043	8.391	1.07			18095	478.742									86953	2.301	0.1427	7	tests performed	48643742	21913582	21329145	8023619	249520	170789	128.7	57.98	56.43	21.23	4519	24252	0.064	41.67	37797000	124.027
POL	Europe	Poland	2022-01-12	4248559	16173	12263.4	100938	684	324.571	112405	427.891	324.455	2670.53	18.097	8.587	1.1			17155	453.872									87360	2.311	0.1404	7.1	tests performed	48893428	21946463	21371753	8202520	249686	164695	129.36	58.06	56.54	21.7	4357	23165	0.061	41.67	37797000	124.027
POL	Europe	Poland	2022-01-13	4265433	16874	12305.9	101419	481	301.143	112851	446.438	325.578	2683.26	12.726	7.967	1.14			16307	431.436					29115092		770.302		87767	2.322	0.1402	7.1	tests performed	49115019	21975695	21400739	8368987	221591	191430	129.94	58.14	56.62	22.14	5065	26565	0.07	41.67	37797000	124.027
POL	Europe	Poland	2022-01-14	4281482	16049	12898.4	101841	422	344.714	113276	424.61	341.255	2694.42	11.165	9.12	1.19			15656	414.213									92434	2.446	0.1395	7.2	tests performed	49362965	22010663	21424542	8562488	247946	194305	130.6	58.23	56.68	22.65	5141	27339	0.072	41.67	37797000	124.027
POL	Europe	Poland	2022-01-15	4298375	16893	13755	102270	429	364.286	113723	446.94	363.918	2705.77	11.35	9.638	1.25			15114	399.873									97100	2.569	0.1417	7.1	tests performed						183012					4842	25709	0.068	44.44	37797000	124.027
POL	Europe	Poland	2022-01-16	4313036	14661	14262.7	102305	35	366.143	114111	387.888	377.35	2706.7	0.926	9.687	1.31			14519	384.131									101767	2.692	0.1402	7.1	tests performed	49558781	22034108	21434065	8720084		191870	131.12	58.3	56.71	23.07	5076	26740	0.071	44.44	37797000	124.027
POL	Europe	Poland	2022-01-17	4323482	10446	14642.6	102309	4	364	114387	276.371	387.4	2706.8	0.106	9.63	1.38			14601	386.301									106433	2.816	0.1376	7.3	tests performed	49715916	22054191	21454689	8839133	157135	188813	131.53	58.35	56.76	23.39	4995	26537	0.07	44.44	37797000	124.027
POL	Europe	Poland	2022-01-18	4343130	19648	15820.6	102686	377	347.429	114907	519.83	418.567	2716.78	9.974	9.192	1.48			14398	380.93									111100	2.939	0.1424	7	tests performed	49904088	22077854	21484370	8976804	188172	180049	132.03	58.41	56.84	23.75	4764	23467	0.062	44.44	37797000	124.027
POL	Europe	Poland	2022-01-19	4373718	30588	17879.9	103062	376	303.429	115716	809.271	473.05	2726.72	9.948	8.028	1.57			14005	370.532									115767	3.063	0.1544	6.5	tests performed						172555					4565	22354	0.059	44.44	37797000	124.027
POL	Europe	Poland	2022-01-20	4406553	32835	20160	103378	316	279.857	116585	868.72	533.376	2735.09	8.36	7.404	1.62			13770	364.315					29958124		792.606		120433	3.186	0.1674	6	tests performed	50298537	22128034	21541049	9269839		169074	133.08	58.54	56.99	24.53	4473	21763	0.058	44.44	37797000	124.027
POL	Europe	Poland	2022-01-21	4443217	36664	23105	103626	248	255	117555	970.024	611.292	2741.65	6.561	6.747	1.66			13624	360.452									125673	3.325	0.1839	5.4	tests performed	50500491	22155003	21559669	9429669	201954	162504	133.61	58.62	57.04	24.95	4299	20620	0.055	44.44	37797000	124.027
POL	Europe	Poland	2022-01-22	4484095	40878	26531.4	103819	193	221.286	118636	1081.51	701.945	2746.75	5.106	5.855	1.66			13504	357.277									130912	3.464	0.2027	4.9	tests performed	50630585	22174493	21570109	9531842	130094	167102	133.95	58.67	57.07	25.22	4421	21730	0.057	44.44	37797000	124.027
POL	Europe	Poland	2022-01-23	4518218	34123	29311.7	103844	25	219.857	119539	902.797	775.504	2747.41	0.661	5.817	1.63			13491	356.933									136152	3.602	0.2153	4.6	tests performed	50671742	22193408	21589637	9551125	41157	158994	134.06	58.72	57.12	25.27	4207	22757	0.06	44.44	37797000	124.027
POL	Europe	Poland	2022-01-24	4547315	29097	31976.1	103846	2	219.571	120309	769.823	845.997	2747.47	0.053	5.809	1.59			13675	361.801									141391	3.741	0.2262	4.4	tests performed	50795046	22209910	21608106	9641589	123304	154161	134.39	58.76	57.17	25.51	4079	22246	0.059	44.44	37797000	124.027
POL	Europe	Poland	2022-01-25	4584360	37045	34461.4	104097	251	201.571	121289	980.104	911.75	2754.11	6.641	5.333	1.55			14153	374.448									146631	3.879	0.235	4.3	tests performed	50952034	22230267	21633454	9755022	156988	149707	134.8	58.81	57.24	25.81	3961	21773	0.058	41.67	37797000	124.027
POL	Europe	Poland	2022-01-26	4637776	53416	37722.6	104373	276	187.286	122702	1413.23	998.031	2761.41	7.302	4.955	1.53			14018	370.876									151870	4.018	0.2484	4	tests performed	51119917	22251342	21662397	9875071	167883	145515	135.25	58.87	57.31	26.13	3850	21200	0.056	41.67	37797000	124.027
POL	Europe	Poland	2022-01-27	4695435	57659	41268.9	104636	263	179.714	124228	1525.49	1091.86	2768.37	6.958	4.755	1.49			14279	377.781					31057894		821.703		157110	4.157	0.2627	3.8	tests performed	51254788	22269206	21675140	9980818	134871	136607	135.61	58.92	57.35	26.41	3614	20167	0.053	45.37	37797000	124.027
POL	Europe	Poland	2022-01-28	4752700	57265	44211.9	104907	271	183	125743	1515.07	1169.72	2775.54	7.17	4.842	1.44			14453	382.385									155605	4.117	0.2841	3.5	tests performed	51426061	22291055	21701001	10106897	171273	132224	136.06	58.98	57.41	26.74	3498	19436	0.051	45.37	37797000	124.027
POL	Europe	Poland	2022-01-29	4804390	51690	45756.4	105138	231	188.429	127110	1367.57	1210.58	2781.65	6.112	4.985	1.38			14804	391.671									154101	4.077	0.2969	3.4	tests performed						123521					3268	17942	0.047	45.37	37797000	124.027
POL	Europe	Poland	2022-01-30	4852677	48287	47779.9	105161	23	188.143	128388	1277.54	1264.12	2782.26	0.609	4.978	1.31			15029	397.624									152596	4.037	0.3131	3.2	tests performed	51564403	22309125	21727625	10202461		127523	136.42	59.02	57.49	26.99	3374	16531	0.044	45.37	37797000	124.027
POL	Europe	Poland	2022-01-31	4886154	33477	48405.6	105194	33	192.571	129274	885.705	1280.67	2783.13	0.873	5.095	1.24			15447	408.683									151091	3.997	0.3204	3.1	tests performed	51658515	22320403	21747458	10267126	94112	123353	136.67	59.05	57.54	27.16	3264	15785	0.042	45.37	37797000	124.027
POL	Europe	Poland	2022-02-01	4925270	39116	48701.4	105434	240	191	130308	1034.9	1288.5	2789.48	6.35	5.053	1.17			16357	432.759									149587	3.958	0.3256	3.1	tests performed	51768860	22334608	21770732	10341305	110345	116689	136.97	59.09	57.6	27.36	3087	14906	0.039	45.37	37797000	124.027
POL	Europe	Poland	2022-02-02	4981321	56051	49077.9	105753	319	197.143	131791	1482.95	1298.46	2797.92	8.44	5.216	1.11			16529	437.31									148082	3.918	0.3314	3	tests performed	51887620	22349451	21795822	10421358	118760	109672	137.28	59.13	57.67	27.57	2902	14016	0.037	45.37	37797000	124.027
POL	Europe	Poland	2022-02-03	5035796	54475	48623	106060	307	203.429	133233	1441.25	1286.42	2806.04	8.122	5.382	1.07			16811	444.771					32083935		848.849		146577	3.878	0.3317	3	tests performed	51996078	22363222	21819649	10493700	108458	105899	137.57	59.17	57.73	27.76	2802	13431	0.036	45.37	37797000	124.027
POL	Europe	Poland	2022-02-04	5083332	47536	47233.1	106306	246	199.857	134490	1257.67	1249.65	2812.55	6.508	5.288	1.03			17262	456.703									142811	3.778	0.3307	3	tests performed	52116952	22377111	21847424	10574409	120874	98699	137.89	59.2	57.8	27.98	2611	12294	0.033	45.37	37797000	124.027
POL	Europe	Poland	2022-02-05	5129080	45748	46384.3	106578	272	205.714	135701	1210.36	1227.19	2819.75	7.196	5.443	1			17685	467.894									139044	3.679	0.3336	3	tests performed	52197329	22386559	21868932	10624696	80377	100300	138.1	59.23	57.86	28.11	2654	12353	0.033	45.37	37797000	124.027
POL	Europe	Poland	2022-02-06	5163780	34700	44443.3	106597	19	205.143	136619	918.062	1175.84	2820.25	0.503	5.427	0.97			17661	467.259									135278	3.579	0.3285	3	tests performed	52209949	22388213	21872680	10632197	12620	92221	138.13	59.23	57.87	28.13	2440	11298	0.03	45.37	37797000	124.027
POL	Europe	Poland	2022-02-07	5188184	24404	43147.1	106607	10	201.857	137264	645.66	1141.55	2820.51	0.265	5.341	0.94			18287	483.821									131511	3.479	0.3281	3	tests performed	52280338	22399095	21890527	10675427	70389	88832	138.32	59.26	57.92	28.24	2350	11242	0.03	45.37	37797000	124.027
POL	Europe	Poland	2022-02-08	5223507	35323	42605.3	106894	287	208.571	138199	934.545	1127.21	2828.11	7.593	5.518	0.91			19014	503.056									127745	3.38	0.3335	3	tests performed	52363064	22409088	21910805	10728674	82726	84886	138.54	59.29	57.97	28.38	2246	10640	0.028	45.37	37797000	124.027
POL	Europe	Poland	2022-02-09	5270363	46856	41291.7	107204	310	207.286	139439	1239.67	1092.46	2836.31	8.202	5.484	0.87			18952	501.415									123979	3.28	0.3331	3	tests performed	52450913	22419936	21932256	10785183	87849	80470	138.77	59.32	58.03	28.53	2129	10069	0.027	45.37	37797000	124.027
POL	Europe	Poland	2022-02-10	5312450	42087	39522	107466	262	200.857	140552	1113.5	1045.64	2843.24	6.932	5.314	0.84			19055	504.141					32925420		871.112		120212	3.18	0.3288	3	tests performed	52531873	22430286	21953194	10836067	80960	76542	138.98	59.34	58.08	28.67	2025	9581	0.025	45.37	37797000	124.027
POL	Europe	Poland	2022-02-11	5348224	35774	37841.7	107757	291	207.286	141499	946.477	1001.18	2850.94	7.699	5.484	0.81			19051	504.035									116837	3.091	0.3239	3.1	tests performed	52625394	22440330	21978545	10895254	93521	72635	139.23	59.37	58.15	28.83	1922	9031	0.024	45.37	37797000	124.027
POL	Europe	Poland	2022-02-12	5379551	31327	35781.6	108089	332	215.857	142327	828.822	946.678	2859.72	8.784	5.711	0.79			18912	500.357									113462	3.002	0.3154	3.2	tests performed	52681624	22446900	21995811	10928422	56230	69185	139.38	59.39	58.19	28.91	1830	8620	0.023	45.37	37797000	124.027
POL	Europe	Poland	2022-02-13	5401615	22064	33976.4	108120	31	217.571	142911	583.75	898.919	2860.54	0.82	5.756	0.76			18629	492.87									110087	2.913	0.3086	3.2	tests performed	52691015	22449048	21998598	10933181	9391	68724	139.41	59.39	58.2	28.93	1818	8691	0.023	45.37	37797000	124.027
POL	Europe	Poland	2022-02-14	5415088	13473	32414.9	108137	17	218.571	143268	356.457	857.604	2860.99	0.45	5.783	0.74			18824	498.029									106712	2.823	0.3038	3.3	tests performed	52735700	22454638	22012341	10959615	44685	65052	139.52	59.41	58.24	29	1721	7935	0.021	45.37	37797000	124.027
POL	Europe	Poland	2022-02-15	5437343	22255	30548	108515	378	231.571	143856	588.803	808.212	2870.99	10.001	6.127	0.72			19166	507.077									103337	2.734	0.2956	3.4	tests performed	52783844	22459895	22026636	10988683	48144	60111	139.65	59.42	58.28	29.07	1590	7258	0.019	45.37	37797000	124.027
POL	Europe	Poland	2022-02-16	5466198	28855	27976.4	108887	372	240.429	144620	763.42	740.176	2880.84	9.842	6.361	0.7			18477	488.848									99961	2.645	0.2799	3.6	tests performed	52861561	22468287	22048333	11037134	77717	58664	139.86	59.44	58.33	29.2	1552	6907	0.018	45.37	37797000	124.027
POL	Europe	Poland	2022-02-17	5495432	29234	26140.3	109205	318	248.429	145393	773.448	691.597	2889.25	8.413	6.573	0.7			18018	476.705					33601524		889		96586	2.555	0.2706	3.7	tests performed						57224					1514	6534	0.017	45.37	37797000	124.027
POL	Europe	Poland	2022-02-18	5519411	23979	24455.3	109509	304	250.286	146028	634.415	647.017	2897.29	8.043	6.622	0.7			17617	466.095									94047	2.488	0.26	3.8	tests performed	53003321	22483759	22089979	11124015		53990	140.23	59.49	58.44	29.43	1428	6204	0.016	45.37	37797000	124.027
POL	Europe	Poland	2022-02-19	5540302	20891	22964.4	109792	283	243.286	146580	552.716	607.573	2904.78	7.487	6.437	0.7			17154	453.846									91507	2.421	0.251	4	tests performed	53042513	22488032	22102872	11146515	39192	51556	140.34	59.5	58.48	29.49	1364	5876	0.016	45.37	37797000	124.027
POL	Europe	Poland	2022-02-20	5553989	13687	21767.7	109817	25	242.429	146943	362.119	575.911	2905.44	0.661	6.414	0.7			16443	435.035									88968	2.354	0.2447	4.1	tests performed	53049693	22489023	22105445	11150290	7180	51240	140.35	59.5	58.48	29.5	1356	5711	0.015	45.37	37797000	124.027
POL	Europe	Poland	2022-02-21	5563446	9457	21194	109833	16	242.286	147193	250.205	560.732	2905.87	0.423	6.41	0.69			16483	436.093									86428	2.287	0.2452	4.1	tests performed	53088071	22493385	22116954	11173429	38378	50339	140.46	59.51	58.52	29.56	1332	5535	0.015	41.67	37797000	124.027
POL	Europe	Poland	2022-02-22	5582217	18771	20696.3	110157	324	234.571	147689	496.627	547.564	2914.44	8.572	6.206	0.68			16509	436.781									83888	2.219	0.2467	4.1	tests performed	53133734	22498354	22130963	11201243	45663	49984	140.58	59.52	58.55	29.64	1322	5494	0.015	41.67	37797000	124.027
POL	Europe	Poland	2022-02-23	5602680	20463	19497.4	110517	360	232.857	148231	541.392	515.846	2923.96	9.525	6.161	0.67			15903	420.748									81349	2.152	0.2397	4.2	tests performed	53183011	22503994	22145854	11230835	49277	45921	140.71	59.54	58.59	29.71	1215	5101	0.013	41.67	37797000	124.027
POL	Europe	Poland	2022-02-24	5620946	18266	17930.6	110858	341	236.143	148714	483.266	474.391	2932.98	9.022	6.248	0.66			15130	400.296					34153188		903.595		78809	2.085	0.2275	4.4	tests performed	53229874	22509262	22159554	11259631	46863	42490	140.83	59.55	58.63	29.79	1124	4748	0.013	41.67	37797000	124.027
POL	Europe	Poland	2022-02-25	5637646	16700	16890.7	111056	198	221	149156	441.834	446.88	2938.22	5.239	5.847	0.66			14403	381.062									77503	2.051	0.2179	4.6	tests performed	53289571	22515420	22177162	11296530	59697	40893	140.99	59.57	58.67	29.89	1082	4523	0.012	41.67	37797000	124.027
POL	Europe	Poland	2022-02-26	5651596	13950	15899.1	111277	221	212.143	149525	369.077	420.646	2944.07	5.847	5.613	0.67			13670	361.669									76196	2.016	0.2087	4.8	tests performed	53318913	22518846	22187035	11313191	29342	39486	141.07	59.58	58.7	29.93	1045	4402	0.012	41.67	37797000	124.027
POL	Europe	Poland	2022-02-27	5660493	8897	15214.9	111316	39	214.143	149760	235.389	402.541	2945.1	1.032	5.666	0.68			12886	340.927									74890	1.981	0.2032	4.9	tests performed	53324129	22519535	22188817	11316193	5216	39205	141.08	59.58	58.71	29.94	1037	4359	0.012	41.67	37797000	124.027
POL	Europe	Poland	2022-02-28	5667054	6561	14801.1	111317	1	212	149934	173.585	391.596	2945.13	0.026	5.609	0.69			13024	344.578									73584	1.947	0.2011	5	tests performed						37907					1003	4174	0.011	41.67	37797000	124.027
POL	Europe	Poland	2022-03-01	5680034	12980	13973.9	111586	269	204.143	150277	343.413	369.708	2952.24	7.117	5.401	0.69			12853	340.053									72277	1.912	0.1933	5.2	tests performed	53382707	22525671	22207046	11351615		35568	141.24	59.6	58.75	30.03	941	3902	0.01	24.07	37797000	124.027
POL	Europe	Poland	2022-03-02	5694767	14733	13155.3	111864	278	192.429	150667	389.793	348.051	2959.6	7.355	5.091	0.7			11627	307.617									70971	1.878	0.1854	5.4	tests performed	53414424	22529058	22217419	11370272	31717	33059	141.32	59.61	58.78	30.08	875	3581	0.009	24.07	37797000	124.027
POL	Europe	Poland	2022-03-03	5708827	14060	12554.4	112130	266	181.714	151039	371.987	332.154	2966.64	7.038	4.808	0.71			10957	289.891					34640840		916.497		69665	1.843	0.1802	5.5	tests performed	53444278	22532496	22226815	11387999	29854	30629	141.4	59.61	58.81	30.13	810	3319	0.009	24.07	37797000	124.027
POL	Europe	Poland	2022-03-04	5721316	12489	11952.9	112336	206	182.857	151370	330.423	316.238	2972.09	5.45	4.838	0.74			10423	275.763									69454	1.838	0.1721	5.8	tests performed	53487084	22537367	22239563	11414131	42806	28216	141.51	59.63	58.84	30.2	747	3135	0.008	24.07	37797000	124.027
POL	Europe	Poland	2022-03-05	5734041	12725	11777.9	112535	199	179.714	151706	336.667	311.608	2977.35	5.265	4.755	0.76			9951	263.275									69244	1.832	0.1701	5.9	tests performed	53504033	22539353	22245134	11423942	16949	26446	141.56	59.63	58.85	30.22	700	2930	0.008	24.07	37797000	124.027
POL	Europe	Poland	2022-03-06	5741739	7698	11606.6	112545	10	175.571	151910	203.667	307.077	2977.62	0.265	4.645	0.78			9456	250.179									69034	1.826	0.1681	5.9	tests performed						27333					723	3020	0.008	24.07	37797000	124.027
POL	Europe	Poland	2022-03-07	5747322	5583	11466.9	112551	6	176.286	152058	147.71	303.38	2977.78	0.159	4.664	0.81			9517	251.792									68823	1.821	0.1666	6	tests performed	53526887	22542001	22250993	11439017		24781	141.62	59.64	58.87	30.26	656	2771	0.007	24.07	37797000	124.027
POL	Europe	Poland	2022-03-08	5760498	13176	11494.9	112768	217	168.857	152406	348.599	304.121	2983.52	5.741	4.467	0.83			9478	250.761									68613	1.815	0.1675	6	tests performed	53547442	22544385	22256913	11451742	20555	23534	141.67	59.65	58.89	30.3	623	2673	0.007	24.07	37797000	124.027
POL	Europe	Poland	2022-03-09	5774938	14440	11453	113002	234	162.571	152788	382.041	303.013	2989.71	6.191	4.301	0.84			8936	236.421									68403	1.81	0.1674	6	tests performed						22536					596	2579	0.007	24.07	37797000	124.027
POL	Europe	Poland	2022-03-10	5788363	13425	11362.3	113186	184	150.857	153143	355.187	300.613	2994.58	4.868	3.991	0.85			8558	226.42					35118188		929.126		68193	1.804	0.1666	6	tests performed	53596915	22549838	22270479	11483298		21805	141.8	59.66	58.92	30.38	577	2477	0.007	24.07	37797000	124.027
POL	Europe	Poland	2022-03-11	5799996	11633	11240	113307	121	138.714	153451	307.776	297.378	2997.78	3.201	3.67	0.85			8338	220.6									67949	1.798	0.1654	6	tests performed	53632473	22553592	22279771	11506582	35558	20770	141.9	59.67	58.95	30.44	550	2318	0.006	24.07	37797000	124.027
POL	Europe	Poland	2022-03-12	5811109	11113	11009.7	113434	127	128.429	153745	294.018	291.285	3001.14	3.36	3.398	0.86			7977	211.048									67706	1.791	0.1626	6.1	tests performed						19683					521	2213	0.006	24.07	37797000	124.027
POL	Europe	Poland	2022-03-13	5818687	7578	10992.6	113443	9	128.286	153946	200.492	290.832	3001.38	0.238	3.394	0.87			7744	204.884									67462	1.785	0.1629	6.1	tests performed	53651153	22556096	22284791	11518385		19385	141.95	59.68	58.96	30.47	513	2203	0.006	24.07	37797000	124.027
POL	Europe	Poland	2022-03-14	5823982	5295	10951.4	113444	1	127.571	154086	140.09	289.743	3001.4	0.026	3.375	0.89			7833	207.239									67219	1.778	0.1629	6.1	tests performed						20491					542	2315	0.006	24.07	37797000	124.027
POL	Europe	Poland	2022-03-15	5836672	12690	10882	113622	178	122	154422	335.741	287.906	3006.11	4.709	3.228	0.91			7925	209.673									66975	1.772	0.1625	6.2	tests performed	53689500	22560322	22293936	11544436		20294	142.05	59.69	58.98	30.54	537	2277	0.006	24.07	37797000	124.027
POL	Europe	Poland	2022-03-16	5851147	14475	10887	113773	151	110.143	154805	382.967	288.039	3010.11	3.995	2.914	0.91			7636	202.027									66732	1.766	0.1631	6.1	tests performed	53711008	22562605	22299356	11558758	21508	19833	142.1	59.69	59	30.58	525	2213	0.006	24.07	37797000	124.027
POL	Europe	Poland	2022-03-17	5863414	12267	10721.6	113980	207	113.429	155129	324.55	283.662	3015.58	5.477	3.001	0.9			7357	194.645					35583605		941.44		66488	1.759	0.1613	6.2	tests performed	53731568	22564781	22304332	11572552	20560	19236	142.16	59.7	59.01	30.62	509	2135	0.006	24.07	37797000	124.027
POL	Europe	Poland	2022-03-18	5875072	11658	10725.1	114087	107	111.429	155438	308.437	283.756	3018.41	2.831	2.948	0.88			7023	185.808									65319	1.728	0.1642	6.1	tests performed						17396					460	1946	0.005	24.07	37797000	124.027
POL	Europe	Poland	2022-03-19	5885446	10374	10619.6	114206	119	110.286	155712	274.466	280.963	3021.56	3.148	2.918	0.85			6885	182.157									64150	1.697	0.1655	6	tests performed	53776917	22569643	22315117	11603187		19301	142.28	59.71	59.04	30.7	511	2114	0.006	24.07	37797000	124.027
POL	Europe	Poland	2022-03-20	5891140	5694	10350.4	114218	12	110.714	155863	150.647	273.843	3021.88	0.317	2.929	0.83			6669	176.443									62981	1.666	0.1643	6.1	tests performed	53779125	22570151	22315653	11604584	2208	18282	142.28	59.71	59.04	30.7	484	2008	0.005	24.07	37797000	124.027
POL	Europe	Poland	2022-03-21	5895304	4164	10188.9	114221	3	111	155973	110.167	269.568	3021.96	0.079	2.937	0.82			6672	176.522									61812	1.635	0.1648	6.1	tests performed	53794002	22571765	22318598	11615331	14877	17668	142.32	59.72	59.05	30.73	467	1937	0.005	24.07	37797000	124.027
POL	Europe	Poland	2022-03-22	5905463	10159	9827.29	114355	134	104.714	156242	268.778	260.002	3025.51	3.545	2.77	0.8			6745	178.453									60643	1.604	0.1621	6.2	tests performed	53809376	22573485	22321920	11626049	15374	17125	142.36	59.72	59.06	30.76	453	1880	0.005	24.07	37797000	124.027
POL	Europe	Poland	2022-03-23	5915888	10425	9248.71	114480	125	101	156517	275.816	244.694	3028.81	3.307	2.672	0.78			6331	167.5									59474	1.574	0.1555	6.4	tests performed	53826886	22575468	22325834	11638113	17510	16554	142.41	59.73	59.07	30.79	438	1838	0.005	24.07	37797000	124.027
POL	Europe	Poland	2022-03-24	5924876	8988	8780.29	114626	146	92.286	156755	237.797	232.301	3032.68	3.863	2.442	0.76			6206	164.193					35991737		952.238		58305	1.543	0.1506	6.6	tests performed	53843927	22577534	22329626	11649791	17041	16051	142.46	59.73	59.08	30.82	425	1822	0.005	24.07	37797000	124.027
POL	Europe	Poland	2022-03-25	5933107	8231	8290.71	114736	110	92.714	156973	217.769	219.348	3035.59	2.91	2.453	0.73			5913	156.441									56063	1.483	0.1479	6.8	tests performed	53870219	22580485	22335445	11667933	26292	16568	142.53	59.74	59.09	30.87	438	1896	0.005	24.07	37797000	124.027
POL	Europe	Poland	2022-03-26	5939735	6628	7755.57	114821	85	87.857	157148	175.358	205.19	3037.83	2.249	2.324	0.7			5675	150.144									53821	1.424	0.1441	6.9	tests performed	53880551	22582082	22338081	11674619	10332	14805	142.55	59.75	59.1	30.89	392	1777	0.005	24.07	37797000	124.027
POL	Europe	Poland	2022-03-27	5943227	3492	7441	114828	7	87.143	157241	92.388	196.867	3038.02	0.185	2.306	0.67			5347	141.466									51580	1.365	0.1443	6.9	tests performed	53882175	22582308	22338384	11675717	1624	14721	142.56	59.75	59.1	30.89	389	1737	0.005	24.07	37797000	124.027
POL	Europe	Poland	2022-03-28	5945594	2367	7184.29	114829	1	86.857	157303	62.624	190.076	3038.05	0.026	2.298	0.65			5333	141.096									49338	1.305	0.1456	6.9	tests performed						14467					383	1728	0.005	14.81	37797000	124.027
POL	Europe	Poland	2022-03-29	5952200	6606	6676.71	114939	110	83.429	157478	174.776	176.647	3040.96	2.91	2.207	0.62			5340	141.281									47096	1.246	0.1418	7.1	tests performed	53908363	22585418	22343826	11694159		14141	142.63	59.75	59.12	30.94	374	1705	0.005	14.81	37797000	124.027
POL	Europe	Poland	2022-03-30	5957940	5740	6007.43	115040	101	80	157630	151.864	158.939	3043.63	2.672	2.117	0.57			4963	131.307									44855	1.187	0.1339	7.5	tests performed	53924321	22587422	22347421	11705031	15958	13919	142.67	59.76	59.12	30.97	368	1708	0.005	14.81	37797000	124.027
POL	Europe	Poland	2022-03-31	5962931	4991	5436.43	115173	133	78.143	157762	132.048	143.832	3047.15	3.519	2.067	0.53			4544	120.221					36290028		960.13		42613	1.127	0.1276	7.8	tests performed	53939224	22589179	22350472	11715397	14903	13614	142.71	59.76	59.13	31	360	1664	0.004	14.81	37797000	124.027
POL	Europe	Poland	2022-04-01	5966970	4039	4837.57	115247	74	73	157869	106.86	127.988	3049.1	1.958	1.931	0.48			4049	107.125									38917	1.03	0.1243	8	tests performed						11609					307	1920	0.005	14.81	37797000	124.027
POL	Europe	Poland	2022-04-02	5969071	2101	4190.86	115343	96	74.571	157924	55.586	110.878	3051.64	2.54	1.973	0.43													35221	0.932	0.119	8.4	tests performed						11885					314	2369	0.006	14.81	37797000	124.027
POL	Europe	Poland	2022-04-03	5969621	550	3770.57	115345	2	73.857	157939	14.551	99.758	3051.7	0.053	1.954	0.41													31525	0.834	0.1196	8.4	tests performed	53976007	22603408	22366876	11733622		13405	142.81	59.8	59.18	31.04	355	3014	0.008	14.81	37797000	124.027
POL	Europe	Poland	2022-04-04	5970114	493	3502.86	115345	0	73.714	157952	13.043	92.676	3051.7	0	1.95	0.38													27828	0.736	0.1259	7.9	tests performed	53987667	22607291	22371289	11740196	11660	13200	142.84	59.81	59.19	31.06	349	3347	0.009	14.81	37797000	124.027
POL	Europe	Poland	2022-04-05	5971998	1884	2828.29	115395	50	65.143	158002	49.845	74.828	3053.02	1.323	1.723	0.35													24132	0.638	0.1172	8.5	tests performed	53997014	22608803	22373451	11746739	9347	12664	142.86	59.82	59.19	31.08	335	3341	0.009	14.81	37797000	124.027
POL	Europe	Poland	2022-04-06	5973557	1559	2231	115472	77	61.714	158043	41.247	59.026	3055.06	2.037	1.633	0.33													20436	0.541	0.1092	9.2	tests performed	54008348	22611149	22376491	11754077	11334	12004	142.89	59.82	59.2	31.1	318	3390	0.009	14.81	37797000	124.027
POL	Europe	Poland	2022-04-07	5975040	1483	1729.86	115536	64	51.857	158082	39.236	45.767	3056.75	1.693	1.372	0.33									36407207		963.23		16740	0.443	0.1033	9.7	tests performed	54019414	22612383	22378598	11762108	11066	11456	142.92	59.83	59.21	31.12	303	3315	0.009	14.81	37797000	124.027
POL	Europe	Poland	2022-04-08	5976364	1324	1342	115594	58	49.571	158117	35.029	35.505	3058.28	1.535	1.312	0.36													16161	0.428	0.083	12	tests performed	54037332	22614302	22382202	11775011	17918	12264	142.97	59.83	59.22	31.15	324	2911	0.008	14.81	37797000	124.027
POL	Europe	Poland	2022-04-09	5977773	1409	1243.14	115635	41	41.714	158155	37.278	32.89	3059.37	1.085	1.104	0.39													15581	0.412	0.0798	12.5	tests performed						11101					294	2313	0.006	14.81	37797000	124.027
POL	Europe	Poland	2022-04-10	5978215	442	1227.71	115635	0	41.429	158166	11.694	32.482	3059.37	0	1.096	0.43													15002	0.397	0.0818	12.2	tests performed	54045571	22615408	22383805	11780896		9938	142.99	59.83	59.22	31.17	263	1714	0.005	14.81	37797000	124.027
POL	Europe	Poland	2022-04-11	5978596	381	1211.71	115635	0	41.429	158176	10.08	32.058	3059.37	0	1.096	0.46													14423	0.382	0.084	11.9	tests performed	54055397	22617157	22385970	11787771	9826	9676	143.02	59.84	59.23	31.19	256	1409	0.004	14.81	37797000	124.027
POL	Europe	Poland	2022-04-12	5980220	1624	1174.57	115696	61	43	158219	42.966	31.076	3060.98	1.614	1.138	0.48													13844	0.366	0.0848	11.8	tests performed						10069					266	1711	0.005	14.81	37797000	124.027
POL	Europe	Poland	2022-04-13	5981486	1266	1132.71	115736	40	37.714	158253	33.495	29.968	3062.04	1.058	0.998	0.47													13265	0.351	0.0854	11.7	tests performed	54079593	22624403	22394480	11801962		10178	143.08	59.86	59.25	31.22	269	1893	0.005	14.81	37797000	124.027
POL	Europe	Poland	2022-04-14	5982664	1178	1089.14	115775	39	34.143	158284	31.166	28.816	3063.07	1.032	0.903	0.48									36496005		965.579		12685	0.336	0.0859	11.6	tests performed	54092008	22627451	22398266	11809728	12415	10371	143.11	59.87	59.26	31.25	274	2153	0.006	14.81	37797000	124.027
POL	Europe	Poland	2022-04-15	5983864	1200	1071.43	115809	34	30.714	158316	31.749	28.347	3063.97	0.9	0.813	0.5																							8534					226	2071	0.005	14.81	37797000	124.027
POL	Europe	Poland	2022-04-16	5984940	1076	1023.86	115838	29	29	158344	28.468	27.088	3064.74	0.767	0.767	0.52																							8668					229	2184	0.006	14.81	37797000	124.027
POL	Europe	Poland	2022-04-17	5985251	311	1005.14	115838	0	29	158353	8.228	26.593	3064.74	0	0.767	0.54																		54107186	22631494	22403096	11819137		8802	143.15	59.88	59.27	31.27	233	2298	0.006	14.81	37797000	124.027
POL	Europe	Poland	2022-04-18	5985517	266	988.714	115838	0	29	158360	7.038	26.159	3064.74	0	0.767	0.56																		54108832	22632859	22404498	11819358	1646	7634	143.16	59.88	59.28	31.27	202	2243	0.006	14.81	37797000	124.027
POL	Europe	Poland	2022-04-19	5985818	301	799.714	115838	0	20.286	158368	7.964	21.158	3064.74	0	0.537	0.6																		54119792	22634902	22407254	11826818	10960	7471	143.19	59.89	59.28	31.29	198	2017	0.005	14.81	37797000	124.027
POL	Europe	Poland	2022-04-20	5987341	1523	836.429	115869	31	19	158408	40.294	22.129	3065.56	0.82	0.503	0.69																		54131852	22636944	22410231	11835123	12060	7466	143.22	59.89	59.29	31.31	198	1792	0.005	14.81	37797000	124.027
POL	Europe	Poland	2022-04-21	5988518	1177	836.286	115899	30	17.714	158439	31.14	22.126	3066.35	0.794	0.469	0.74																							8112					215	1520	0.004		37797000	124.027
POL	Europe	Poland	2022-04-22	5989614	1096	821.429	115926	27	16.714	158468	28.997	21.733	3067.07	0.714	0.442	0.77																		54165727	22639239	22414785	11862591		9809	143.31	59.9	59.3	31.39	260	1491	0.004		37797000	124.027
POL	Europe	Poland	2022-04-23	5990853	1239	844.714	115948	22	15.714	158501	32.78	22.349	3067.65	0.582	0.416	0.79																		54172710	22640263	22416229	11867647	6983	10083	143.33	59.9	59.31	31.4	267	1445	0.004		37797000	124.027
POL	Europe	Poland	2022-04-24	5991197	344	849.429	115948	0	15.714	158510	9.101	22.473	3067.65	0	0.416																								10478					277	1560	0.004		37797000	124.027
POL	Europe	Poland	2022-04-25	5991464	267	849.571	115948	0	15.714	158517	7.064	22.477	3067.65	0	0.416																			54188360	22644572	22420907	11877894		11361	143.37	59.91	59.32	31.43	301	1673	0.004		37797000	124.027
POL	Europe	Poland	2022-04-26	5992820	1356	1000.29	115977	29	19.857	158553	35.876	26.465	3068.42	0.767	0.525																																	37797000	124.027
[truncated: 25 more columns]

## Sheet: Polska-roboczy
date	new_cases	new_deaths	reproduction_rate	hosp_patients	new_tests_smoothed	stringency_index	Driving	Walking	retail_and_recreation	grocery_and_pharmacy	parks	transit_stations	workplaces	residential
2020-03-19	104	0	2.44		834	57.41	-55.79	-66.63	-52	-24	-3	-54	-40	17
2020-03-20	70	0	2.37		986	57.41	-56.6	-68.61	-55	-23	-31	-58	-39	19
2020-03-21	111	0	2.31		1139	57.41	-64.46	-75.3	-64	-32	-43	-59	-28	14
2020-03-22	98	2	2.24		1292	57.41	-66.08	-77.62	-76	-55	-47	-66	-33	12
2020-03-23	115	1	2.14		1445	57.41	-60.02	-72.41	-53	-27	-37	-59	-41	18
2020-03-24	152	2	2.1		1598	57.41	-58.35	-71.57	-52	-21	-29	-58	-42	19
2020-03-25	150	4	2.05		1751	57.41	-63.85	-75.76	-58	-30	-41	-62	-44	20
2020-03-26	170	2	1.92		1904	57.41	-62.68	-74.79	-58	-30	-35	-62	-44	20
2020-03-27	168	0	1.88		2165	57.41	-60.18	-70.88	-58	-28	-30	-62	-43	21
2020-03-28	249	2	1.87		2427	57.41	-63.3	-68.1	-63	-34	-9	-56	-29	12
2020-03-29	224	4	1.81		2688	57.41	-68.58	-79.03	-78	-59	-59	-71	-36	13
2020-03-30	193	9	1.73		2950	57.41	-63.15	-76.39	-56	-32	-48	-64	-44	20
2020-03-31	256	2	1.72		3211	81.48	-62.62	-75.63	-54	-25	-46	-63	-44	21
2020-04-01	243	10	1.73		3472	81.48	-63.67	-77.43	-58	-38	-50	-64	-46	21
2020-04-02	392	14	1.72		3734	81.48	-64.22	-76.91	-58	-35	-48	-64	-46	21
2020-04-03	437	14	1.67		4003	81.48	-63.4	-76.84	-59	-33	-56	-65	-45	22
2020-04-04	244	8	1.57		4272	81.48	-70.49	-79.4	-71	-44	-56	-63	-32	15
2020-04-05	475	15	1.54		4541	81.48	-69.8	-80.63	-71	41	-59	-68	-27	12
2020-04-06	311	13	1.46		4810	81.48	-62.56	-74.9	-54	-37	-43	-62	-45	19
2020-04-07	435	22	1.39		5079	81.48	-60.44	-72.75	-53	-29	-37	-60	-46	20
2020-04-08	357	30	1.31	2425	5347	81.48	-58.06	-72.44	-50	-25	-37	-60	-46	18
2020-04-09	370	15	1.23		5616	87.04	-56.52	-71.07	-48	-18	-38	-58	-48	19
2020-04-10	380	7	1.17		6011	87.04	-59.66	-72.19	-50	-16	-48	-61	-54	23
2020-04-11	401	27	1.13		6405	87.04	-74.12	-80.24	-76	-57	-57	-64	-48	17
2020-04-12	318	24	1.07		6799	87.04	-80.22	-83.78	-88	-73	-63	-75	-41	13
2020-04-13	260	13	1.05	2510	7194	87.04	-73.02	-84.1	-92	-94	-71	-86	-90	34
2020-04-14	268	18	1.05		7588	87.04	-59.84	-76.48	-59	-43	-54	-65	-48	21
2020-04-15	380	23	1.08	2499	7982	87.04	-57.25	-74.09	-53	-33	-49	-61	-45	20
2020-04-16	336	28	1.1	2607	8377	87.04	-56.96	-72.43	-55	-32	-40	-60	-43	19
2020-04-17	461	18	1.12	2673	8580	87.04	-54.46	-70.15	-53	-28	-44	-61	-42	20
2020-04-18	363	15	1.12		8784	87.04	-62.91	-73.53	-67	-36	-42	-57	-23	12
2020-04-19	545	13	1.11	2482	8988	87.04	-62.45	-75.54	-76	-53	-56	-67	-27	11
2020-04-20	306	20	1.04	2511	9192	83.33	-48.94	-61.82	-45	-27	3	-56	-40	16
2020-04-21	263	21	0.98	2914	9395	83.33	-46.92	-61.26	-47	-25	10	-55	-40	17
2020-04-22	313	25	0.97	3505	9599	83.33	-44.89	-59.13	-47	-26	11	-55	-39	16
2020-04-23	342	28	0.98	3099	9803	83.33	-41.08	-54.26	-45	-21	29	-53	-39	15
2020-04-24	381	40	0.99	3095	10140	83.33	-38.72	-54.74	-46	-20	5	-54	-38	15
2020-04-25	381	30	0.99	2821	10478	83.33	-49.22	-63.57	-61	-27	-15	-52	-22	10
2020-04-26	344	11	0.97	2749	10816	83.33	-44.47	-59.25	-54	73	10	-53	-14	7
2020-04-27	285	27	0.95	2759	11154	83.33	-38.62	-53.23	-40	-27	22	-53	-36	14
2020-04-28	316	34	0.94	2934	11492	83.33	-34.34	-48.33	-41	-19	37	-50	-36	12
2020-04-29	422	28	0.94	2973	11829	83.33	-36.56	-58.78	-41	-14	-15	-53	-37	15
2020-04-30	237	20	0.9	3012	12167	83.33	-27.35	-51.21	-28	18	25	-44	-38	10
2020-05-01	228	7	0.89	2789	12148	83.33	-42.65	-60.66	-82	-85	6	-74	-81	28
2020-05-02	270	13	0.92	2649	12128	83.33	-40.38	-55.16	-56	-19	25	-50	-28	8
2020-05-03	318	14	0.97	2761	12108	83.33	-36.27	-58.37	-66	-43	-1	-57	-21	6
2020-05-04	313	20	1.01	2653	12089	83.33	-32.82	-52.03	-29	-18	5	-49	-34	12
2020-05-05	425	18	1.03	2738	12069	83.33	-34.08	-57.35	-35	-17	-17	-52	-34	14
2020-05-06	309	17	1.02	2760	12049	83.33	-31.78	-57.16	-35	-17	-16	-51	-34	14
2020-05-07	307	22	1.01	2711	12030	83.33	-25.43	-47.75	-32	-11	16	-46	-32	12
2020-05-08	319	21	1.02	2758	12483	83.33	-13.59	-37.01	-30	-6	35	-44	-31	11
2020-05-09	285	9	1.04	2768	12936	83.33	-18.35	-30.85	-37	-11	79	-32	-10	2
2020-05-10	345	15	1.08	2658	13390	83.33	-10.42	-32.6	-44	-4	82	-34	-6	1
2020-05-11	330	11	1.11	2598	13843	83.33			-29	-16	-14	-48	-31	12
2020-05-12	595	28	1.14	2571	14296	83.33			-30	-11	-8	-47	-31	13
2020-05-13	283	22	1.09	2648	14749	83.33	-23.56	-49.07	-30	-13	2	-46	-30	12
2020-05-14	411	22	1.07	2538	15203	83.33	-22.08	-48.67	-29	-10	3	-46	-30	11
2020-05-15	401	24	1.03	2579	15830	83.33	-12.05	-39.24	-30	-6	9	-45	-29	11
2020-05-16	241	8	0.99	2407	16457	83.33	-22.81	-39.59	-35	-11	37	-36	-8	4
2020-05-17	272	10	1	2459	17084	83.33	-16.6	-40.14	-46	-12	52	-37	-3	3
2020-05-18	356	11	1.04	2544	17711	83.33	-17.98	-38.77	-19	-12	17	-43	-27	10
2020-05-19	383	12	1.07	2490	18338	83.33	-15.02	-37.18	-22	-11	17	-43	-27	11
2020-05-20	471	14	1.11	2414	18965	83.33	-10.13	-30.14	-17	-7	43	-39	-27	9
2020-05-21	404	10	1.1	2330	19592	83.33	-4.87	-27.38	-16	-4	47	-38	-27	9
2020-05-22	476	10	1.08	2261	19762	83.33	0.67	-22	-20	-3	41	-39	-26	9
2020-05-23	312	11	1.04	2271	19932	83.33	-15.95	-33.63	-28	-9	24	-36	-3	4
2020-05-24	395	3	1.03	2242	20101	83.33	-13.33	-45.29	-41	-19	17	-39	-1	3
2020-05-25	305	11	1	2268	20271	79.63	-11.21	-38.5	-15	-5	-4	-42	-26	10
2020-05-26	443	17	1.01	2171	20441	79.63	-5.06	-31.65	-14	1	23	-36	-23	8
2020-05-27	399	4	1	2320	20611	79.63	-3.43	-26.57	-17	-9	53	-36	-24	8
2020-05-28	352	10	0.97	2248	20780	79.63	-2.64	-30.97	-17	-4	27	-38	-24	9
2020-05-29	330	13	0.95	2035	20614	79.63	9.35	-16.91	-16	-1	34	-36	-23	8
2020-05-30	416	10	0.94	2207	20447	64.81	-7.61	-28.94	-22	-7	30	-32	2	3
2020-05-31	215	3	0.91	2134	20281	64.81	-1.73	-34.63	-34	-15	42	-35	5	2
2020-06-01	379	10	0.93	2181	20114	64.81	4.53	-19.53	4	1	77	-29	-21	5
2020-06-02	230	18	0.94	2219	19948	53.7	-0.55	-24.92	-15	-7	50	-34	-21	8
2020-06-03	292	23	0.99	2150	19781	53.7	3.79	-19.1	-12	-6	58	-33	-21	7
2020-06-04	361	2	1.07	2102	19615	53.7	7.46	-15.51	-12	-3	74	-30	-20	6
2020-06-05	362	20	1.15	2085	19456	53.7	17.71	-18.54	-18	-2	5	-36	-22	8
2020-06-06	576	16	1.23	2128	19297	53.7	7.31	-1.96	-18	-5	96	-21	7	-1
2020-06-07	575	4	1.24	2007	19138	53.7	6.76	-26.38	-19	-1	73	-27	11	0
2020-06-08	599	9	1.19	1881	18980	53.7	4.4	-19.62	-10	-6	24	-35	-22	6
2020-06-09	400	17	1.09	2039	18821	53.7	11.15	-13.85	-7	0	52	-30	-21	6
2020-06-10	282	23	1.01	1993	18662	53.7	42.18	-7.36	8	31	64	-21	-23	2
2020-06-11	359	9	0.99		18503	53.7	28.93	6.49	-48	-75	218	-51	-77	17
2020-06-12	376	7	0.99	1629	18309	53.7	33.37	29.78	0	9	149	-35	-47	8
2020-06-13	440	15	0.99	1711	18116	53.7	24.84	11.51	-17	-7	158	-23	2	-2
2020-06-14	375	10	0.99	1748	17922	53.7	80.34	-6.17	-2	5	125	-10	15	-5
2020-06-15	396	9	0.99	1736	17728	50.93	18.27	-3.82	-2	1	65	-27	-20	4
2020-06-16	407	16	0.99	1806	17535	50.93	16.28	-4.41	-5	1	84	-27	-20	5
2020-06-17	506	14	0.97	1693	17341	50.93	18.66	-6.32	-6	-1	69	-28	-20	5
2020-06-18	314	30	0.91	1849	17147	50.93	23.61	-5.33	-7	0	59	-28	-21	5
2020-06-19	301	18	0.87	1886	17570	50.93	36.66	5.02	-10	0	37	-30	-21	5
2020-06-20	304	12	0.84	1931	17992	50.93	18.96	-1.58	-15	-4	55	-24	6	0
2020-06-21	311	10	0.85	1877	18415	50.93	20.22	-18.75	-16	-9	57	-24	12	0
2020-06-22	296	3	0.85	1899	18838	50.93	25.38	-2.75	-4	-2	41	-30	-23	5
2020-06-23	300	16	0.85	1936	19260	50.93	25.48	6.58	1	6	89	-23	-21	4
2020-06-24	294	21	0.84	1965	19683	50.93	28.16	4.28	-5	-2	59	-27	-21	5
2020-06-25	298	16	0.85	1974	20105	50.93	37.48	16.04	-1	3	114	-22	-20	3
2020-06-26	276	17	0.85	1933	19912	50.93	53.05	25.42	-3	3	85	-21	-21	3
2020-06-27	319	6	0.85	1869	19718	50.93	37.71	21.28	-13	-6	124	-13	6	-3
2020-06-28	193	3	0.86	1845	19524	50.93	47.69	8.97	42	0	121	3	34	-7
2020-06-29	247	6	0.89	1797	19330	50.93	38.83	5.98	-8	-9	43	-28	-23	5
2020-06-30	239	19	0.93	1811	19136	50.93	42.74	30.06	3	3	119	-20	-20	3
2020-07-01	382	14	0.98	1923	18943	50.93	44.81	30.72	3	2	118	-19	-21	2
2020-07-02	371	15	0.98	1787	18749	50.93	46.31	27.13	1	4	104	-21	-22	3
2020-07-03	259	15	0.95	1743	18742	50.93	65.33	36.73	-3	3	88	-22	-22	2
2020-07-04	314	5	0.93	1731	18735	50.93	55.75	44.05	-8	-2	159	-9	6	-5
2020-07-05	231	5	0.91	1765	18728	50.93	69.73	24.34	11	20	165	-2	14	-6
2020-07-06	205	4	0.91	1790	18721	50.93	46.73	28.78	2	1	95	-23	-25	3
2020-07-07	257	7	0.93	1658	18714	50.93	47.38	37.79	3	3	122	-21	-24	3
2020-07-08	277	14	0.95	1683	18708	50.93	49.28	32.52	2	0	90	-23	-24	3
2020-07-09	262	9	0.96	1687	18701	39.81	54.96	36	3	4	107	-21	-24	3
2020-07-10	265	11	1	1597	18563	39.81	76.35	47.66	-1	4	101	-20	-23	1
2020-07-11	305	6	1.04	1617	18425	39.81	57.62	32.98	-7	-1	86	-15	1	-2
2020-07-12	370	3	1.08	1610	18287	39.81	66.93	28.82	21	35	141	9	19	-6
2020-07-13	299	5	1.08	1640	18148	39.81	52.6	40.59	6	3	114	-21	-26	3
2020-07-14	267	12	1.06	1581	18010	39.81	56.69	50.09	6	4	173	-19	-26	2
2020-07-15	264	6	1.05	1575	17872	39.81	62.73	51.53	7	4	159	-18	-25	2
2020-07-16	333	11	1.08	1550	17734	39.81	65.33	40.83	4	5	100	-22	-26	4
2020-07-17	353	7	1.1	1604	17736	39.81	86.46	64.88	1	4	119	-20	-25	2
2020-07-18	339	6	1.11	1551	17737	39.81	85.95	64.06	-6	-1	173	-4	3	-5
2020-07-19	358	6	1.14	1560	17738	39.81	90.52	41.01	18	20	185	5	11	-6
2020-07-20	279	3	1.17	1575	17739	39.81	73.14	48.51	5	4	127	-21	-28	2
2020-07-21	399	9	1.2	1607	17740	39.81	64.72	60.66	7	6	174	-19	-28	2
2020-07-22	380	6	1.21	1644	17742	39.81	70.92	62.16	9	5	176	-18	-26	2
2020-07-23	418	9	1.22	1626	17743	39.81	71.82	58.53	6	6	165	-19	-27	2
2020-07-24	458	4	1.25	1617	17752	39.81	99.88	74.81	1	6	143	-18	-26	1
2020-07-25	584	9	1.27	1594	17762	39.81	94.56	71.95	-5	1	193	-2	1	-6
2020-07-26	443	7	1.25	1601	17771	39.81	91.65	40.87	15	20	176	4	10	-7
2020-07-27	337	5	1.24	1625	17781	39.81	71.64	57.41	7	6	169	-19	-30	2
2020-07-28	502	6	1.26	1655	17790	39.81	66.22	57.3	2	4	189	-20	-29	3
2020-07-29	512	12	1.27	1687	17800	39.81	73.89	66.57	9	7	183	-17	-29	2
2020-07-30	615	15	1.28	1694	17809	39.81	78.67	67.39	9	8	185	-16	-29	2
2020-07-31	657	7	1.28	1778	18151	39.81	103.31	73.27	3	6	146	-17	-29	1
2020-08-01	658	5	1.27	1841	18493	39.81	94.67	70.63	-6	0	202	1	-2	-6
2020-08-02	548	10	1.27	1835	18835	39.81	94.33	49.04	20	25	204	8	8	-7
2020-08-03	575	1	1.27	1841	19177	39.81	77.36	59.2	5	4	115	-21	-33	4
2020-08-04	680	6	1.26	1859	19519	39.81	66.89	61.09	2	3	133	-23	-33	6
2020-08-05	640	18	1.24	1898	19861	39.81	73.56	76.46	10	6	192	-17	-31	3
2020-08-06	726	18	1.22	1913	20203	39.81	79.02	73.82	7	7	221	-16	-31	2
2020-08-07	809	13	1.2	1928	20439	39.81	101.73	77.57	0	5	181	-19	-31	0
2020-08-08	843	13	1.18	1928	20675	39.81	97.5	67.93	-8	1	211	-3	-3	-6
2020-08-09	624	7	1.15	1930	20912	39.81	93.62	41.02	13	19	187	3	6	-7
2020-08-10	619	2	1.13	1929	21148	39.81	76.47	62.49	10	9	181	-18	-32	1
2020-08-11	551	12	1.1	1985	21384	39.81	69.68	70.1	9	8	208	-18	-31	2
2020-08-12	715	9	1.1	2021	21620	39.81	77.19	70.06	12	8	214	-16	-31	1
2020-08-13	811	14	1.09	2059	21856	39.81	83.44	76.91	11	14	214	-15	-31	1
2020-08-14	832	14	1.07	2040	21861	39.81	105.9	85.6	10	32	183	-17	-40	1
2020-08-15	771	11	1.05	2028	21866	39.81	88.79	73.41	-41	-74	257	-16	-35	-2
2020-08-16	594	8	1.05	2035	21871	39.81	104.31	49.91	23	29	212	9	6	-9
2020-08-17	595	8	1.05	2040	21876	39.81	76.17	69.45	12	13	161	-16	-33	1
2020-08-18	597	11	1.04	2057	21881	39.81	65.78	67.98	5	6	156	-20	-29	3
2020-08-19	735	17	1.05	2097	21886	39.81	68.64	75.54	8	6	152	-19	-29	3
2020-08-20	767	12	1.05	2110	21891	39.81	74.95	78.44	7	6	191	-17	-29	1
2020-08-21	903	13	1.06	2151	22212	39.81	90.98	86.57	-1	4	167	-19	-29	1
2020-08-22	900	13	1.05	2189	22532	39.81	76.3	60.74	-12	-5	144	-10	-3	-4
2020-08-23	581	4	1.04	2195	22853	39.81	75.83	44.47	14	11	144	2	7	-5
2020-08-24	548	5	1.04	2207	23174	39.81	63.35	70.13	7	4	131	-18	-27	2
2020-08-25	763	17	1.04	2167	23494	39.81	60.4	74.77	6	5	146	-17	-26	2
2020-08-26	729	17	1.03	2170	23815	39.81	65.24	69.67	5	2	98	-19	-26	3
2020-08-27	887	16	1.01	2185	24135	39.81	64.34	67.52	4	5	94	-19	-26	3
2020-08-28	791	8	0.97	2221	24106	39.81	78.54	85.74	3	5	120	-17	-25	1
2020-08-29	759	14	0.95	2237	24077	39.81	56.55	66.77	-6	-6	126	-8	-1	-3
2020-08-30	631	1	0.94	2242	24047	39.81	59.46	29.4	54	162	93	2	17	-5
2020-08-31	502	6	0.92	2249	24018	39.81	51.32	51.26	7	-1	62	-18	-26	3
2020-09-01	550	19	0.89	2138	23988	36.11	41.3	45.4	7	7	53	-13	-26	4
2020-09-02	595	20	0.87	2168	23959	36.11	37.82	40.86	0	3	54	-12	-22	1
2020-09-03	612	14	0.84	2170	23930	36.11	40.23	46.81	1	4	91	-10	-21	0
2020-09-04	691	8	0.83	2179	23525	36.11	62.13	65.44	-2	3	75	-11	-20	-1
2020-09-05	567	13	0.81	2090	23121	36.11	42.55	56.31	-7	-3	99	-11	-1	-2
2020-09-06	437	7	0.81	2091	22717	36.11	43.37	32.36	4	1	92	-6	3	-2
2020-09-07	302	4	0.82	2113	22312	36.11	35.6	39.3	0	2	63	-12	-22	0
2020-09-08	400	12	0.83	2042	21908	36.11	35.96	44.5	-1	3	89	-11	-22	0
2020-09-09	421	11	0.85	2070	21504	36.11	38.75	47.28	1	3	99	-11	-19	-1
2020-09-10	506	12	0.88	1924	21099	36.11	43.28	47.6	3	7	92	-9	-20	-2
2020-09-11	594	10	0.93	1957	20704	36.11	69.88	73.89	3	7	100	-7	-19	-5
2020-09-12	603	13	0.98	1946	20308	36.11	55.78	83.06	-1	-2	161	-1	-2	-7
2020-09-13	502	6	1.03	1961	19913	36.11	62.17	43.49	19	20	150	6	4	-8
2020-09-14	377	15	1.09	1972	19517	36.11	39.41	44.79	2	2	100	-10	-13	-3
2020-09-15	605	24	1.15	1996	19122	36.11	38.27	48.03	0	3	122	-10	-12	-2
2020-09-16	600	10	1.19	2007	18726	36.11	42.68	49.25	1	2	115	-9	-13	-2
2020-09-17	837	16	1.24	1917	18331	36.11	47.52	52.09	-1	2	76	-12	-14	-1
2020-09-18	757	17	1.27	1925	18446	23.15	68.12	78.69	-1	4	81	-10	-13	-2
2020-09-19	1002	12	1.32	1977	18560	23.15	48.03	78.77	-3	-3	125	-5	-2	-4
2020-09-20	910	11	1.35	1985	18675	23.15	52.11	38.15	14	13	129	2	2	-5
2020-09-21	748	5	1.36	1979	18790	23.15	32.41	40.63	0	2	77	-11	-13	-1
2020-09-22	711	18	1.36		18904	23.15	31.79	41.31	-4	2	94	-9	-12	0
2020-09-23	974	28	1.39	1971	19019	23.15	31.92	39.51	-4	2	84	-9	-10	0
2020-09-24	1136	25	1.43	1964	19134	23.15	34.63	41.43	-5	3	76	-10	-10	0
2020-09-25	1587	23	1.48	1995	19400	23.15	52.83	61.11	-7	3	40	-11	-10	1
2020-09-26	1584	32	1.49	2134	19666	23.15	29.08	50.42	-9	-4	35	-14	-4	0
2020-09-27	1350	8	1.49	2223	19932	23.15	22.21	6.89	-19	-22	7	-18	-5	1
2020-09-28	1306	15	1.48	2305	20199	23.15	25.72	34.58	-6	0	27	-12	-8	2
2020-09-29	1326	36	1.46	2399	20465	23.15	24.72	33.24	-7	2	31	-12	-8	2
2020-09-30	1552	30	1.46	2481	20731	23.15	31.3	39.07	-3	3	23	-10	-9	1
2020-10-01	1967	30	1.47	2560	20997	23.15	27.4	45.94	-8	3	19	-12	-8	1
2020-10-02	2292	27	1.49	2702	21721	23.15	43.4	69.74	-7	4	29	-10	-7	0
2020-10-03	2367	34	1.5	2850	22444	23.15	28.52	75.68	-6	-3	92	-4	-3	-2
2020-10-04	1934	26	1.52	2977	23168	23.15	24.7	24.46	-8	-12	52	-5	-4	-1
2020-10-05	2006	29	1.56	3158	23892	23.15	16.46	35.42	-9	-1	21	-11	-9	1
2020-10-06	2236	58	1.61	3719	24615	23.15	13.98	35.12	-9	2	42	-11	-9	1
2020-10-07	3003	75	1.67	4000	25339	23.15	15.13	31.45	-8	1	33	-12	-8	1
2020-10-08	4280	75	1.73	4138	26062	23.15	15.16	26.71	-9	4	32	-13	-8	2
2020-10-09	4739	52	1.74	4407	27122	23.15	29.75	50.01	-6	7	35	-12	-8	1
2020-10-10	5300	53	1.74	4725	28182	37.04	8.71	31.3	-14	-4	40	-15	-3	1
2020-10-11	4178	32	1.71	4924	29241	37.04	2.39	-1.16	-22	-16	27	-18	-5	2
2020-10-12	4394	35	1.7	5262	30301	37.04	3.42	3.01	-14	-3	-5	-21	-11	4
2020-10-13	5068	62	1.69	5669	31361	37.04	4.38	3.55	-16	-3	-6	-22	-12	6
2020-10-14	6526	116	1.69	6084	32420	37.04	5.2	7.22	-13	-3	-11	-29	-24	8
2020-10-15	8099	91	1.68	6538	33480	37.04	2.02	5.98	-15	1	4	-20	-12	5
2020-10-16	7705	132	1.65	6980	34945	37.04	11.6	15.48	-15	4	-7	-23	-12	5
2020-10-17	9622	84	1.64		36410	32.87	-11.06	-5.69	-25	-10	-4	-30	-8	5
2020-10-18	8536	49	1.62	8076	37875	32.87	-16.92	-28.12	-41	-30	-10	-33	-13	6
2020-10-19	7482	41	1.59	8375	39340	34.72	-11.5	-13.48	-19	-6	-2	-31	-19	7
2020-10-20	9291	107	1.56	8962	40805	34.72	-9.85	-8.65	-20	-5	14	-30	-19	8
2020-10-21	10040	130	1.52	9439	42270	34.72	-7.28	-12.92	-21	-5	4	-30	-19	8
2020-10-22	12107	168	1.51	10091	43735	34.72	-5.63	-3.99	-19	-1	40	-27	-20	7
2020-10-23	13632	153	1.5	10788	44958	34.72	1.64	6.92	-21	2	13	-28	-19	7
2020-10-24	13628	179	1.49	11496	46182	71.3	-19.68	-13.04	-34	-9	24	-30	-9	5
2020-10-25	11742	87	1.49	11887	47405	71.3	-17.33	-22.24	-41	-15	52	-25	-13	4
2020-10-26	10241	45	1.5	12282	48629	71.3	-7.08	-7.05	-26	-6	16	-29	-28	9
2020-10-27	16300	132	1.53	13291	49852	71.3	-15.05	-18.54	-28	-4	16	-33	-28	10
2020-10-28	18820	234	1.52	13931	51076	71.3	-7.13	-2.45	-24	-3	32	-28	-29	10
2020-10-29	20156	300	1.49	14631	52299	71.3	-14	-28.21	-28	-2	-2	-36	-29	10
2020-10-30	21629	202	1.46	15444	54230	71.3	-3.56	-11.8	-30	1	-4	-33	-28	10
2020-10-31	21897	280	1.42	16144	56160	71.3	-29.29	-27.04	-37	-10	3	-37	-14	7
2020-11-01	17171	152	1.38	16427	58091	71.3	-37.71	-43.7	-60	-42	6	-45	-26	7
2020-11-02	15578	92	1.36	17223	60021	71.3	-20.21	-30.99	-32	-14	-16	-41	-32	12
2020-11-03	19364	227	1.35	18160	61952	71.3	-20.37	-29.24	-30	-8	2	-38	-30	11
2020-11-04	24692	373	1.35	18654	63882	71.3	-22.35	-32.74	-28	-8	-14	-41	-30	12
2020-11-05	27143	367	1.34	19114	65813	71.3	-18.81	-28.64	-21	-2	-4	-38	-29	11
2020-11-06	27086	445	1.31	19479	65545	71.3	-8.06	-18.48	-22	0	-17	-38	-28	11
2020-11-07	27875	349	1.29	20249	65277	75	-27.09	-27.74	-45	-13	6	-40	-11	7
2020-11-08	24785	236	1.26	20214	65008	75	-28.68	-38.48	-49	-25	28	-37	-15	6
2020-11-09	21713	173	1.22	20967	64740	75	-26.09	-33.59	-35	-11	-15	-44	-31	12
2020-11-10	25454	330	1.16	21640	64472	75	-21.83	-26.75	-25	18	-4	-39	-32	11
2020-11-11	25221	430	1.1	21521	64204	75	-31.64	-39.76	-71	-80	28	-64	-81	27
2020-11-12	22683	275	1.04	21899	63936	75	-23.7	-31.54	-32	-2	-9	-43	-33	13
2020-11-13	24051	419	1.03	22298	62662	75	-15.19	-20.84	-35	-1	-12	-43	-31	13
2020-11-14	25571	546	1.03	22320	61388	75	-25	-25.82	-40	-9	10	-39	-9	7
2020-11-15	21854	303	1.03	21988	60115	75	-25.72	-36.73	-45	-23	46	-33	-14	5
2020-11-16	20816	143	1.01	22458	58841	75	-25.77	-32.91	-34	-11	-16	-42	-29	12
2020-11-17	19152	357	0.96	23033	57567	75	-23.55	-31.06	-34	-8	-3	-41	-29	12
2020-11-18	19883	603	0.95	22812	56294	75	-20.59	-28.67	-33	-8	-1	-40	-29	12
2020-11-19	23975	637	0.94	22536	55020	75	-20.22	-30.72	-34	-7	-8	-41	-29	12
2020-11-20	22464	626	0.95	22643	54979	75	-13.2	-25.47	-35	-2	-19	-41	-27	12
2020-11-21	24213	574	0.96	22478	54938	75	-26.66	-31.9	-40	-9	-7	-39	-9	7
2020-11-22	17856	330	0.96	22094	54898	75	-34.05	-50.67	-56	-36	-17	-43	-16	7
2020-11-23	15002	156	0.97	22234	54857	75	-25.34	-38.18	-34	-12	-24	-43	-28	11
2020-11-24	32733	540	0.96	22405	54816	75	-24.14	-35.09	-33	-9	-7	-41	-28	12
2020-11-25	15356	674	0.85	22119	54775	75	-20.66	-32.71	-30	-8	-9	-41	-27	11
2020-11-26	16690	580	0.78	21636	54734	75	-20.09	-34.72	-31	-6	-15	-41	-27	11
2020-11-27	17304	579	0.75	21691	53936	75	-11.1	-25.46	-32	-3	-24	-41	-25	11
2020-11-28	15177	599	0.73	21476	53137	75	-20.93	-30.79	-25	-6	-11	-32	-4	5
2020-11-29	11482	283	0.72	21059	52339	75	-32.33	-50.87	-55	-35	-22	-42	-14	7
2020-11-30	5736	121	0.71	21504	51540	75	-22	-35.8	-19	-7	-22	-38	-25	10
2020-12-01	9113	449	0.7	21351	50741	75	-21.21	-34.45	-22	-4	-14	-37	-25	11
2020-12-02	13823	609	0.72	20855	49943	75	-19.72	-34.73	-21	-5	-21	-39	-25	11
2020-12-03	14863	620	0.73	20477	49144	75	-17.09	-33.19	-22	-2	-16	-37	-25	10
2020-12-04	13236	531	0.75	20135	49129	75	-5.13	-19.81	-22	2	-20	-36	-23	10
2020-12-05	12427	502	0.76	19895	49114	75	-19.69	-23.67	-24	-4	7	-29	-3	5
2020-12-06	9176	228	0.77	19363	49098	75	-28.19	-45	2	113	6	-25	3	3
2020-12-07	4421	92	0.77	19917	49083	75	-22.7	-37.5	-25	-14	-21	-39	-25	10
2020-12-08	8310	411	0.79	19917	49067	75	-20.95	-35.66	-25	-8	-16	-39	-24	11
2020-12-09	12166	568	0.82	19459	49052	75	-18.3	-35.94	-23	-7	-18	-39	-24	10
2020-12-10	13750	470	0.85	19131	49037	75	-13.61	-31.84	-22	-2	-11	-35	-24	10
2020-12-11	13105	544	0.87	18941	48706	75	-2.73	-18.36	-24	0	-18	-35	-23	10
2020-12-12	11499	502	0.87	18778	48376	75	-17.36	-24.16	-26	-6	-5	-29	-3	5
2020-12-13	8976	188	0.87	18533	48046	75	-26.83	-45.69	3	120	-9	-26	2	4
2020-12-14	4896	96	0.86	18813	47716	75	-14.89	-31.23	-20	-9	-14	-36	-24	9
2020-12-15	6874	349	0.86	19210	47386	75	-14.39	-28.66	-19	-1	-8	-34	-24	10
2020-12-16	12455	605	0.88	18899	47056	75	-12.01	-26.11	-17	1	-6	-33	-24	9
2020-12-17	11953	431	0.89	18707	46726	75	-9.33	-25.42	-15	6	-4	-31	-24	9
2020-12-18	11010	426	0.91	18542	46362	75	3.23	-14.73	-18	5	-10	-30	-22	9
2020-12-19	11246	483	0.93	18342	45998	75	-12.61	-25.7	-22	-2	-3	-22	-2	5
2020-12-20	8590	143	0.93	18180	45634	75	-24.88	-45.59	15	160	-5	-20	8	4
2020-12-21	4633	77	0.91	18376	45270	75	-8.37	-27.61	-4	10	-7	-30	-27	8
2020-12-22	7192	309	0.9	18521	44906	75	-0.91	-29.61	-4	21	-12	-31	-30	9
2020-12-23	12358	472	0.89	17794	44542	75	-6.03	-32.53	5	37	2	-29	-38	10
2020-12-24	13115	497	0.88	17239	44178	75	-52.21	-65.41	-51	-25	-23	-59	-74	18
2020-12-25	9081	240	0.84	16735	42775	75	-52.55	-66.97	-88	-88	-12	-76	-86	25
2020-12-26	4878	69	0.81	16457	41373	75	-39.1	-57.8	-83	-86	7	-62	-56	10
2020-12-27	3842	57	0.83	16686	39971	75	-18.72	-48.95	-56	-37	12	-40	-19	5
2020-12-28	3211	29	0.9	17078	38569	75	-16.86	-33.58	-28	-10	-3	-45	-42	14
2020-12-29	7624	307	0.98	17299	37167	75	-14.32	-29.77	-27	0	7	-44	-40	14
2020-12-30	12780	565	1.03	17228	35765	75	-11.5	-27.64	-18	24	7	-40	-40	12
2020-12-31	13464	535	1.05	16970	34363	80.56	-28.99	-28.5	-39	15	2	-52	-58	17
2021-01-01	10896	402	1.02	16757	35209	80.56	-53.54	-59.13	-85	-89	-8	-76	-87	27
2021-01-02	7006	102	0.99	16601	36054	75	-26.32	-41.73	-48	-21	8	-50	-29	10
2021-01-03	5782	61	0.99	16786	36900	75	-26.66	-47.1	-58	-42	-5	-43	-14	8
2021-01-04	4385	42	1.01	17130	37746	75	-20.87	-31.51	-28	-5	-8	-42	-31	12
2021-01-05	7596	341	1.05	17191	38592	75	-19.17	-31.75	-26	13	-17	-42	-32	11
2021-01-06	14220	553	1.07	17057	39438	75	-29.88	-43.7	-75	-82	21	-67	-81	28
2021-01-07	12119	186	1.05	16727	40284	75	-18.15	-27.14	-28	-1	-6	-41	-29	11
2021-01-08	8763	333	1.03		50075	75	-11.61	-20.47	-31	-2	-9	-42	-27	11
2021-01-09	10744	437	1.03		59866	75	-19.48	-31.42	-38	-9	-3	-41	-8	7
2021-01-10	9133	178	1		69657	75	-21.04	-41.57	-54	-30	7	-40	-7	6
2021-01-11	4863	75	0.95	16681	79448	75	-16.48	-25.84	-26	-7	-8	-39	-25	9
2021-01-12	5394	329	0.89	16859	89240	75	-15.28	-25.24	-31	-9	-4	-41	-25	10
2021-01-13	9126	481	0.85	16553	99031	75	-15.88	-26.05	-32	-11	6	-40	-26	9
2021-01-14	9457	382	0.85	16250	108822	75	-16.2	-27	-33	-9	4	-40	-27	9
2021-01-15	7958	388	0.85	16083	99079	75	-10.11	-24.6	-37	-10	-12	-43	-27	9
2021-01-16	7292	369	0.84	15887	89337	75	-24.7	-35.92	-45	-17	-1	-44	-12	6
2021-01-17	5970	142	0.84	15588	79594	75	-33.95	-52.03	-61	-41	1	-44	-10	5
2021-01-18	3332	52	0.83	15716	69852	71.3	-25.82	-38.89	-37	-17	-26	-44	-27	10
2021-01-19	4890	291	0.81	15667	60109	71.3	-23.37	-34.17	-38	-14	-17	-43	-26	11
2021-01-20	6943	443	0.79	15324	50367	71.3	-22.48	-33.16	-33	-10	-16	-41	-25	10
2021-01-21	7008	420	0.8	14928	40624	71.3	-19.04	-28.15	-32	-5	-9	-39	-23	8
2021-01-22	6693	347	0.82	14614	39609	71.3	-9.98	-17.82	-35	-7	-15	-39	-22	9
2021-01-23	6431	345	0.84	14528	38594	71.3	-22.68	-29.19	-41	-13	-19	-41	-7	6
2021-01-24	4566	110	0.86	14377	37579	71.3	-30.86	-47.66	-59	-38	-23	-45	-8	6
2021-01-25	2674	38	0.87	14544	36564	71.3	-22.07	-34.44	-35	-15	-24	-42	-24	9
2021-01-26	4603	264	0.88	14596	35549	71.3	-21.48	-33.63	-36	-13	-17	-42	-24	10
2021-01-27	6790	389	0.88	14120	34534	71.3	-20.22	-32.05	-34	-13	-15	-41	-24	10
2021-01-28	7153	389	0.89	13879	33519	71.3	-18.05	-30.4	-34	-9	-14	-40	-23	9
2021-01-29	6145	337	0.9	13726	34271	71.3	-9.59	-19.21	-35	-6	-19	-38	-21	9
2021-01-30	5864	302	0.91	13654	35023	71.3	-21	-28.67	-42	-14	-6	-39	-7	6
2021-01-31	4711	98	0.92	13339	35775	71.3	-26.96	-40.95	-30	72	20	-33	4	4
2021-02-01	2504	42	0.93	13507	36528	71.3	-21.26	-33.5	-26	-14	-20	-38	-23	9
2021-02-02	4326	254	0.94	13512	37280	71.3	-18.86	-29.62	-27	-9	-16	-38	-23	9
2021-02-03	6801	421	0.94	13225	38032	71.3	-16.48	-29.78	-27	-10	-20	-37	-23	9
2021-02-04	6495	447	0.94	12945	38784	71.3	-15.26	-27.95	-28	-8	-20	-38	-23	9
2021-02-05	6053	368	0.95	12837	39427	71.3	-4.81	-14.63	-28	-1	-19	-36	-21	8
2021-02-06	5966	282	0.97	12743	40069	71.3	-14.18	-23.07	-32	-10	-10	-35	-6	5
2021-02-07	4725	93	0.98	12528	40712	71.3	-25.08	-49.62	-63	-43	-38	-47	-11	7
2021-02-08	2431	45	0.99	12559	41354	71.3	-3.75	-33.65	-36	-17	-28	-34	-25	10
2021-02-09	3999	228	1	12677	41997	71.3	-18.56	-29.67	-29	-6	-17	-35	-24	10
2021-02-10	6960	361	1.01	12472	42639	71.3	-17.79	-29.81	-25	-3	-18	-35	-23	9
2021-02-11	7013	456	1.03	12227	43282	71.3	-15.03	-29.34	-24	-3	-20	-34	-22	9
2021-02-12	6378	247	1.05	12215	43576	71.3	0.11	-14.46	-29	-3	-24	-37	-22	9
2021-02-13	6585	285	1.07	12163	43869	71.3	-9.37	-8.51	-28	-3	-4	-33	-8	5
2021-02-14	5334	98	1.1	11962	44163	71.3	-10.94	-26.21	-43	-25	12	-34	-6	5
2021-02-15	2542	25	1.12	12026	44456	71.3	-12	-26.3	-26	-8	-17	-37	-23	8
2021-02-16	5176	196	1.16	12318	44750	71.3	-11.76	-22.51	-28	-5	-12	-36	-23	9
2021-02-17	8699	280	1.19	12225	45043	71.3	-9.74	-25.18	-32	-10	-22	-37	-22	9
2021-02-18	9074	274	1.21	12188	45337	71.3	-5.12	-19.09	-27	-2	-9	-34	-22	8
2021-02-19	8772	241	1.22	12441	45846	71.3	4.9	-4.52	-29	0	-18	-35	-21	8
2021-02-20	8509	254	1.22	12517	46354	71.3	-3.62	1.61	-28	-3	20	-27	-4	3
2021-02-21	7040	94	1.23	12609	46863	71.3	-4.21	-18.31	-38	-9	51	-23	-3	2
2021-02-22	3891	17	1.24	12868	47372	71.3	-9.49	-15.59	-22	-3	4	-32	-21	7
2021-02-23	6304	248	1.27	13350	47881	71.3	-9.24	-14.41	-24	-3	9	-33	-21	7
2021-02-24	12147	372	1.29	13477	48389	71.3	-4.94	-6.07	-20	-1	26	-29	-20	7
2021-02-25	12143	286	1.3	13818	48898	71.3	-0.79	0.51	-18	3	41	-27	-20	6
2021-02-26	11536	259	1.29	14058	49655	71.3	8.91	4.7	-23	4	-2	-31	-19	7
2021-02-27	12097	303	1.29		50412	73.15	-5.03	3.11	-24	-1	13	-27	-2	3
2021-02-28	10101	113	1.27		51169	73.15	-12.46	-26.21	-43	-12	12	-29	-3	3
2021-03-01	4786	24	1.27	14929	51926	73.15	-10.86	-18.35	-23	-3	-11	-34	-20	7
2021-03-02	7936	215	1.27	15400	52683	73.15	-9.25	-12.88	-22	-1	15	-32	-20	7
2021-03-03	15698	352	1.29	15591	53440	73.15	-8.06	-10.69	-20	0	21	-30	-20	6
2021-03-04	15253	289	1.29	15992	54197	73.15	-7.64	-17.85	-24	1	-8	-33	-20	7
2021-03-05	15831	263	1.28	16423	55643	70.37	2.73	-4.67	-26	3	-14	-33	-19	7
2021-03-06	14855	247	1.27	16725	57089	70.37	-8.72	-1.37	-25	0	10	-29	-2	3
2021-03-07	13569	126	1.26	16861	58534	70.37	-17.57	-34.44	-48	-20	-16	-36	-5	4
2021-03-08	6169	32	1.25	17337	59980	70.37	-10.63	-18.68	-15	12	-9	-31	-20	6
2021-03-09	9953	282	1.25	18105	61426	70.37	-11.49	-21.2	-24	-1	-2	-34	-21	8
2021-03-10	17277	398	1.26	18378	62872	70.37	-9.14	-18.44	-19	4	4	-31	-20	7
2021-03-11	21111	376	1.29	18686	64318	70.37	-9.18	-24.71	-25	0	-21	-35	-21	8
2021-03-12	18873	351	1.3	19102	65760	70.37			-24	4	-14	-33	-20	8
2021-03-13	21063	344	1.31	19541	67202	70.37	-10.2	-6.94	-26	-1	0	-29	-3	4
2021-03-14	17272	110	1.3	19654	68645	70.37	-20.22	-33.94	-48	-17	-9	-34	-5	5
2021-03-15	10895	28	1.3	20249	70087	70.37	-14.45	-23.47	-23	-1	-6	-34	-21	7
2021-03-16	14394	372	1.31	21183	71529	70.37	-13.33	-21.26	-25	-1	-4	-35	-21	8
2021-03-17	25053	454	1.31	21511	72972	70.37	-12.43	-22.16	-23	1	-8	-34	-20	8
2021-03-18	27274	356	1.3	21858	74414	70.37	-10.6	-22.91	-20	5	-6	-33	-20	8
2021-03-19	25996	419	1.29	22567	76458	70.37	-0.53	-11.1	-22	6	-16	-33	-19	8
2021-03-20	26456	352	1.28	23293	78503	72.22	-18.64	-21.49	-38	-4	-6	-37	-4	6
2021-03-21	21850	141	1.26	23583	80547	72.22	-30.17	-46.94	-58	-29	-31	-43	-8	7
2021-03-22	14579	65	1.26	24637	82591	72.22	-20.11	-29.12	-29	-3	-6	-38	-23	9
2021-03-23	16740	396	1.25	26075	84636	72.22	-18.14	-26.64	-32	-4	-3	-39	-24	10
2021-03-24	30802	579	1.26	26511	86680	72.22	-18.12	-24.36	-27	0	-1	-37	-24	9
2021-03-25	34150	520	1.26	27118	88724	72.22	-14.79	-20.11	-21	7	21	-34	-24	8
2021-03-26	35145	445	1.25	27779	88295	72.22	-4.43	-4.23	-21	9	23	-33	-23	8
2021-03-27	31759	448	1.22	28574	87866	75.93	-21.41	-20.68	-43	-8	18	-35	-5	6
2021-03-28	29266	131	1.19	29071	87437	75.93	-28.18	-37.38	-31	101	18	-33	5	4
2021-03-29	16973	48	1.16	29920	87008	75.93	-22.22	-31.47	-35	-7	-10	-41	-27	11
2021-03-30	20862	460	1.12	31071	86580	75.93	-16.5	-18.49	-29	4	46	-36	-28	10
2021-03-31	32891	653	1.08	31311	86151	75.93	-6.79	-4.22	-29	13	87	-28	-27	7
2021-04-01	35253	620	1.03	31811	85722	75.93	-9.85	-17.85	-29	23	40	-31	-30	8
2021-04-02	30541	500	0.98	31955	85929	75.93	-18.85	-27.63	-34	27	16	-40	-40	13
2021-04-03	28073	572	0.94	32260	86137	75.93	-45.85	-53.22	-63	-29	-13	-50	-36	11
2021-04-04	22958	204	0.9	31927	86344	75.93	-46.94	-53.28	-76	-47	15	-53	-13	3
2021-04-05	9921	64	0.85	32656	86552	75.93	-26.24	-48.26	-80	-83	14	-68	-85	22
2021-04-06	8246	60	0.82	33544	86759	75.93	-11.22	-29.42	-44	-10	-3	-40	-34	11
2021-04-07	14908	638	0.82	34691	86967	75.93	-13.17	-30.63	-42	-7	-11	-41	-29	11
2021-04-08	27890	956	0.88	34864	87174	75.93	-11.57	-26.86	-39	-2	-7	-40	-27	11
2021-04-09	28499	768	0.92	34550	86024	75.93	0.53	-8.18	-32	6	17	-36	-24	9
2021-04-10	24892	749	0.93	34167	84875	75.93	-7.31	-2.46	-35	0	57	-27	-4	3
2021-04-11	21733	245	0.92	33460	83725	75.93	-2.1	-6.61	-25	10	116	-15	-2	2
2021-04-12	12016	60	0.9	33990	82575	75.93	-12.84	-20.26	-30	0	9	-36	-25	9
2021-04-13	13203	645	0.87	34619	81425	75.93	-13.76	-24.64	-34	1	0	-39	-26	10
2021-04-14	21266	804	0.83	33906	80276	75.93	-11.43	-27.56	-35	-1	-13	-39	-26	10
2021-04-15	21126	682	0.79	33253	79126	75.93	-10.73	-28.28	-35	0	-22	-39	-25	11
2021-04-16	17846	596	0.76	32781	76826	75.93	-2.63	-18.41	-36	3	-22	-39	-23	10
2021-04-17	15786	617	0.74	32073	74526	75.93	-15.36	-17.94	-38	0	12	-34	-4	5
2021-04-18	12151	207	0.73	31270	72226	75.93	-14.89	-24.54	-39	-5	53	-26	-2	4
2021-04-19	7302	101	0.72	31612	69926	72.22	-7.64	-11.88	-26	2	41	-31	-21	7
2021-04-20	9244	601	0.71	31938	67627	72.22	-0.08	-8.28	-25	6	56	-28	-21	7
2021-04-21	13922	739	0.68	30706	65327	72.22	-0.29	-9.06	-23	7	56	-28	-20	6
2021-04-22	12763	695	0.65	29831	63027	72.22	-1.15	-15.61	-26	8	17	-32	-20	7
2021-04-23	10866	539	0.63	28994	62218	72.22	8.64	-5.65	-29	9	7	-32	-18	7
2021-04-24	9510	515	0.62	28128	61410	72.22	-5.54	-3.94	-32	1	51	-25	1	2
2021-04-25	7224	193	0.62	27336	60601	72.22	-8.05	-23.86	-18	115	37	-23	10	2
2021-04-26	3467	22	0.62	27137	59793	70.37	-4.47	-15.12	-25	0	18	-31	-18	6
2021-04-27	5711	460	0.63	26925	58984	70.37	2.23	-8	-22	7	51	-27	-18	6
2021-04-28	8893	636	0.62	25591	58175	70.37	5.49	-3.4	-18	12	69	-24	-18	5
2021-04-29	8426	540	0.6	24667	57367	70.37	11.87	-5.4	-17	25	51	-23	-18	5
2021-04-30	6789	429	0.59	23469	56774	70.37	40.67	11.35	-9	49	53	-19	-21	2
2021-05-01	6475	422	0.59	22415	56181	70.37	2.12	-1.95	-67	-72	81	-37	-39	5
2021-05-02	4616	144	0.59	21209	55588	70.37	-17.33	-33.78	-51	-7	-4	-44	-15	4
2021-05-03	2523	37	0.59	20974	54995	70.37	10.36	-19.99	-60	-74	86	-57	-82	20
2021-05-04	2296	28	0.58	20981	54402	68.52	11.52	0.35	0	28	55	-20	-25	5
2021-05-05	3899	349	0.6	20410	53809	68.52	12.91	-5.47	-8	15	23	-22	-18	4
2021-05-06	6427	511	0.65	19433	53216	68.52	14.85	-0.48	-7	18	40	-20	-16	4
2021-05-07	6047	452	0.67	18116	53491	68.52	24.18	5.16	-12	17	13	-24	-15	5
2021-05-08	4771	421	0.68	17155	53767	65.74	9.35	5.79	-14	11	56	-14	6	0
2021-05-09	3856	146	0.67	16156	54043	65.74	22.97	15.44	-7	39	174	1	9	-3
2021-05-10	2031	22	0.66	15925	54318	65.74	15.22	14.23	-1	13	105	-16	-16	2
2021-05-11	3097	302	0.65	15602	54594	65.74	19.44	19.96	-1	19	132	-14	-15	2
2021-05-12	4159	343	0.64	14359	54870	65.74	23.15	17.74	-1	20	101	-14	-16	2
2021-05-13	3423	342	0.61	13497	55145	65.74	27.31	14.71	-2	21	73	-15	-15	3
2021-05-14	3252	290	0.6	12984	54711	65.74	38.55	29.83	-7	21	46	-18	-15	3
2021-05-15	2897	298	0.59	12421	54277	62.04	16.77	37.42	-5	12	109	-3	5	-3
2021-05-16	2168	55	0.58	11710	53843	62.04	13.59	-5.16	-16	13	66	-10	8	0
2021-05-17	1111	11	0.57	11604	53409	62.04	16.7	9.15	-3	12	51	-16	-13	2
2021-05-18	1734	245	0.56	11145	52975	62.04	20.31	5.6	-7	14	39	-17	-13	4
2021-05-19	2337	330	0.54	10334	52541	62.04	19.4	10.81	-3	16	57	-15	-12	2
2021-05-20	2090	250	0.53	9713	52107	62.04	23.64	21.42	0	21	86	-15	-11	2
2021-05-21	1680	191	0.52	9200	52385	62.04	38.5	44.46	-3	21	79	-11	-10	1
2021-05-22	1515	191	0.51	8596	52662	62.04	17.96	21.83	-10	11	56	-11	7	0
2021-05-23	1076	46	0.51	7943	52940	62.04	18.08	6.12	-10	11	95	-7	10	-1
2021-05-24	559	17	0.5	7965	53217	62.04	26.22	18.56	3	18	91	-10	-12	1
2021-05-25	1006	151	0.5	7553	53495	62.04	21.13	11.33	-2	21	41	-16	-13	4
2021-05-26	1263	209	0.49	6295	53772	62.04	27.67	25.5	7	30	84	-8	-12	0
2021-05-27	1202	135	0.48	6377	54050	62.04	27.5	21.01	3	20	86	-10	-12	2
2021-05-28	943	117	0.48	5909	53108	56.48	44.67	42.08	2	22	68	-10	-9	1
2021-05-29	776	125	0.47	5445	52166	56.48	24.9	36.22	-2	12	78	-5	12	-1
2021-05-30	579	56	0.47	5125	51224	56.48	27.5	11.57	8	23	106	0	16	-2
2021-05-31	333	7	0.46	5071	50282	56.48	24.77	23.83	13	23	93	-6	-9	-1
2021-06-01	585	111	0.45	4697	49340	56.48	33.98	34.78	24	32	131	-1	-10	0
2021-06-02	659	128	0.43	3984	48398	56.48	65.49	42.44	27	57	139	5	-12	-5
2021-06-03	565	91	0.42	3734	47456	56.48	55.99	65.38	-26	-59	336	-30	-81	13
2021-06-04	319	26	0.42	3581	48195	56.48	50.5	93.97	14	28	187	-18	-46	6
2021-06-05	413	38	0.45	3484	48934	56.48	42.76	66.1	-2	9	181	-4	1	-4
2021-06-06	312	13	0.48	3299	49673	53.7	106.67	35.42	27	43	192	21	17	-8
2021-06-07	192	8	0.5	3183	50413	53.7	30.82	29.34	10	24	107	-4	-6	-1
2021-06-08	401	95	0.52	2983	51152	53.7	30.01	32.09	8	25	122	-5	-5	0
2021-06-09	560	108	0.54	2742	51891	53.7	34.74	36.27	13	27	118	-3	-4	-1
2021-06-10	378	84	0.52	2553	52630	53.7	39.69	39.82	15	29	123	-1	-3	-2
2021-06-11	340	68	0.52	2359	51855	53.7	59.6	63.95	10	27	104	-2	-1	-2
2021-06-12	236	47	0.51	2135	51080	53.7	33.1	41.33	1	13	84	-2	12	-3
2021-06-13	226	11	0.51	1989	50304	53.7	34.04	14.75	9	23	89	0	15	-2
2021-06-14	139	1	0.51	1982	49529	53.7	31.27	34.2	10	21	101	-4	-3	-1
2021-06-15	211	52	0.49	1962	48754	53.7	32.96	36.96	10	25	123	-4	-2	-1
2021-06-16	242	62	0.49	1783	47978	53.7	39.49	40.98	15	26	131	-3	-4	-2
2021-06-17	215	46	0.5	1671	47203	53.7	44.77	47	14	27	144	-3	-5	-2
2021-06-18	190	48	0.51	1634	46806	53.7	71.24	73.44	8	25	131	-4	-5	-3
2021-06-19	168	41	0.52	1534	46409	53.7	47.4	67.39	-2	13	160	3	8	-6
2021-06-20	133	5	0.54	1451	46013	53.7	53.5	27.26	15	36	160	9	13	-7
2021-06-21	73	1	0.55	1460	45616	53.7	39.72	37.05	10	21	111	-9	-8	-1
2021-06-22	190	29	0.56	1367	45219	53.7	44.67	35.71	7	22	98	-10	-9	1
2021-06-23	162	35	0.55	1307	44822	53.7	37.23	39.59	12	26	103	-7	-8	0
2021-06-24	144	24	0.54	1219	44426	53.7	41.21	37.01	11	22	98	-9	-9	0
2021-06-25	134	36	0.54	1157	43998	53.7	65.97	67.46	14	25	110	-1	-7	-2
2021-06-26	99	21	0.54	1082	43569	44.44	48.28	65.62	1	9	145	5	11	-5
2021-06-27	69	5	0.56	1050	43141	44.44	54.4	44.65	59	167	162	19	30	-8
2021-06-28	51	0	0.58	1020	42713	44.44	44.87	57.75	10	15	139	-8	-15	-1
2021-06-29	122	26	0.59	985	42285	44.44	42.79	52.56	6	18	148	-11	-16	-1
2021-06-30	101	16	0.6	924	41857	44.44	48.56	54.78	11	20	122	-10	-16	-1
2021-07-01	98	23	0.62	855	41428	44.44	50.22	56.9	12	23	125	-7	-17	1
2021-07-02	97	21	0.64	690	41193	44.44	66.34	69.83	5	20	98	-10	-15	0
2021-07-03	108	18	0.67	616	40957	44.44	51.59	70.74	1	12	129	4	6	-4
2021-07-04	55	1	0.68	571	40721	44.44	56.73	45.12	25	36	165	15	13	-5
2021-07-05	38	1	0.7	566	40486	44.44	55.21	66.98	15	22	140	-7	-18	0
2021-07-06	95	10	0.73	546	40250	44.44	49.86	69.96	12	24	182	-7	-18	0
2021-07-07	100	19	0.75	504	40014	44.44	53.51	63.8	13	23	152	-8	-19	0
2021-07-08	93	21	0.76	476	39779	44.44	59.99	67.48	14	25	151	-7	-19	0
2021-07-09	74	17	0.78	463	39574	44.44	81.3	85.04	6	23	108	-9	-18	0
2021-07-10	85	7	0.81	450	39369	44.44	73.71	97.71	9	18	179	13	7	-7
2021-07-11	66	1	0.85	426	39165	44.44	72.18	58.48	32	49	192	20	13	-7
2021-07-12	44	0	0.88	411	38960	44.44	62.9	75.56	15	23	135	-6	-21	0
2021-07-13	94	13	0.91	400	38755	44.44	55.94	81.49	15	26	199	-6	-21	0
2021-07-14	87	6	0.93	392	38550	44.44	58.1	73.12	16	24	166	-7	-21	0
2021-07-15	105	12	0.97	388	38346	44.44	67.03	82.58	17	27	176	-5	-21	-1
2021-07-16	90	14	1.01	362	38219	44.44	90.34	101.35	10	23	145	-5	-20	-1
2021-07-17	114	7	1.04	348	38093	44.44	82.91	101.92	5	15	181	14	5	-6
2021-07-18	69	3	1.06	342	37967	44.44	85	70.77	35	51	196	25	13	-7
2021-07-19	67	0	1.08	342	37840	44.44	72.66	99.16	20	26	171	-3	-22	-1
2021-07-20	103	4	1.09	349	37714	44.44	64.54	98.94	17	26	191	-5	-22	1
2021-07-21	124	3	1.11	339	37588	44.44	70.64	102.96	21	26	197	-2	-22	0
2021-07-22	122	9	1.1	329	37462	44.44	73.91	100.07	20	28	201	-3	-21	0
2021-07-23	108	4	1.1	324	37359	44.44	97.15	113.15	13	26	177	-3	-21	-1
2021-07-24	118	6	1.1	325	37256	44.44	93.35	107.67	5	15	218	17	6	-8
2021-07-25	80	1	1.12	304	37153	44.44	89.04	73.97	34	57	201	26	13	-8
2021-07-26	74	0	1.13	305	37050	44.44	73.53	94.53	19	26	179	-4	-24	0
2021-07-27	107	7	1.15	309	36947	38.89	65.56	96.1	17	26	209	-6	-24	1
2021-07-28	138	3	1.19	308	36845	38.89	69.64	94.15	19	26	198	-5	-24	1
2021-07-29	165	5	1.22	302	36742	38.89	75.63	99.15	22	30	223	-1	-23	0
2021-07-30	156	2	1.22	295	37089	38.89	101.99	119.31	15	27	187	-1	-22	-1
2021-07-31	153	2	1.2	278	37436	38.89	100.6	107.2	8	16	199	20	5	-7
2021-08-01	90	0	1.18	277	37783	38.89	84.57	70.31	27	51	143	24	9	-5
2021-08-02	91	0	1.19	271	38130	38.89	74.73	102.3	23	27	165	-3	-26	1
2021-08-03	164	4	1.19	295	38478	38.89	65.96	109.25	21	26	210	-3	-26	2
2021-08-04	164	4	1.18	292	38825	38.89	65.85	93.97	23	26	192	-5	-25	1
2021-08-05	176	6	1.18	298	39172	38.89	73.18	84.14	18	25	152	-8	-26	2
2021-08-06	172	6	1.17	296	39191	38.89	101.97	110.37	12	23	123	-8	-25	2
2021-08-07	180	4	1.17	307	39211	38.89	96.59	123.3	11	15	220	19	5	-7
2021-08-08	122	0	1.16	310	39231	38.89	92.04	84.05	41	64	191	28	13	-6
2021-08-09	64	0	1.15	313	39250	38.89	78.97	111.2	26	28	204	0	-24	0
2021-08-10	199	0	1.18	307	39270	38.89	74.51	109.49	24	29	205	-2	-24	1
2021-08-11	196	4	1.19	300	39290	38.89	78.11	121.05	31	31	212	0	-24	0
2021-08-12	223	2	1.19	313	39309	38.89	81.55	114.25	22	35	236	1	-24	-1
2021-08-13	194	6	1.18	309	39174	38.89	102.93	130.12	12	34	202	-1	-24	-1
2021-08-14	211	2	1.17	315	39038	38.89	102.4	131.82	6	21	226	22	5	-8
2021-08-15	148	0	1.16	317	38903	38.89	101.48	89.66	35	63	225	34	12	-9
2021-08-16	128	0	1.16	317	38767	38.89	75.03	97.44	16	29	165	-2	-24	0
2021-08-17	215	7	1.13	335	38632	38.89	68.33	105.43	16	31	145	-6	-24	2
2021-08-18	207	1	1.1	344	38496	38.89	70.79	112.81	19	30	172	-3	-21	1
2021-08-19	196	4	1.08	353	38361	38.89	73.38	113.58	18	31	180	-3	-21	1
2021-08-20	212	4	1.1	359	38151	38.89	96.45	124.59	10	27	146	-4	-21	0
2021-08-21	222	1	1.11	359	37942	38.89	81.6	122.4	7	18	204	18	7	-6
2021-08-22	185	0	1.13	340	37732	38.89	82.95	73.81	34	84	201	30	17	-7
2021-08-23	107	0	1.12	356	37523	38.89	60.73	73.54	10	23	94	-9	-21	2
2021-08-24	232	8	1.12	385	37313	38.89	56.58	82.03	11	26	116	-9	-20	3
2021-08-25	233	5	1.11	374	37104	38.89	59.82	95.26	18	28	149	-2	-18	1
2021-08-26	215	3	1.13	371	36895	38.89	62.21	85.15	13	29	102	-6	-19	2
2021-08-27	254	3	1.17	388	36808	38.89	75.31	105.59	9	26	97	-6	-17	1
2021-08-28	289	5	1.21	406	36721	38.89	53.59	99.34	5	14	143	10	10	-4
2021-08-29	203	0	1.23	403	36635	38.89	53.43	43.86	60	199	80	17	27	-4
2021-08-30	154	0	1.26	429	36548	38.89	45.49	50.16	8	17	48	-8	-16	3
2021-08-31	285	5	1.28	465	36462	38.89	44.63	55.9	10	25	52	-8	-16	4
2021-09-01	366	13	1.31	475	36375	38.89	37.94	70.76	22	38	99	5	-17	2
2021-09-02	376	9	1.32	478	36288	38.89	42.95	68.36	11	33	107	6	-13	-1
2021-09-03	361	5	1.32	490	36340	38.89	62.98	92.59	8	29	110	6	-11	-3
2021-09-04	388	7	1.32	498	36392	38.89	44.27	91.52	5	18	148	8	10	-4
2021-09-05	323	0	1.33	500	36445	38.89	52.63	55.87	27	101	160	19	17	-5
2021-09-06	182	0	1.33	529	36497	38.89	34.53	61.75	9	27	97	3	-12	-2
2021-09-07	405	13	1.34	570	36549	38.89	33.32	59.58	6	29	116	2	-12	-1
2021-09-08	531	11	1.35	588	36601	38.89	44.68	72.81	10	30	121	5	-12	-2
2021-09-09	511	6	1.35	594	36653	38.89	44.89	68.96	10	32	135	5	-12	-2
2021-09-10	529	8	1.35	623	36753	38.89	72.23	101.78	10	32	128	6	-11	-3
2021-09-11	531	8	1.35	666	36853	38.89	49.77	98.93	7	19	160	14	8	-5
2021-09-12	476	0	1.35	675	36953	38.89	48.23	43.54	23	99	134	19	14	-4
2021-09-13	270	0	1.34	704	37053	38.89	31.61	50.44	7	28	77	0	-11	-1
2021-09-14	536	8	1.34	782	37153	38.89	31.18	52.01	6	29	101	1	-12	0
2021-09-15	768	21	1.34	823	37253	38.89	35.01	55.3	9	29	105	3	-12	-1
2021-09-16	724	10	1.32	881	37353	38.89	37.67	50.77	4	28	68	-2	-13	-1
2021-09-17	652	9	1.31	911	37365	38.89	56.2	74.72	2	27	48	-3	-12	0
2021-09-18	796	14	1.31	980	37378	38.89	28.55	59.81	-2	13	49	-5	3	0
2021-09-19	540	1	1.29	1020	37390	38.89	24.76	26.14	-6	75	45	-1	6	0
2021-09-20	364	0	1.28	1070	37403	38.89	30.32	45.54	3	22	42	-5	-8	0
2021-09-21	709	15	1.27	1142	37415	38.89	35.98	53.87	1	24	55	-5	-7	1
2021-09-22	880	20	1.26	1179	37428	38.89	34.53	54.66	4	24	53	-4	-4	1
2021-09-23	974	14	1.26	1209	37440	38.89	39.83	57.94	3	26	61	-3	-4	0
2021-09-24	812	14	1.25	1258	37583	38.89	63.1	93.58	2	25	56	-1	-4	-1
2021-09-25	917	20	1.26	1312	37727	38.89	44.21	106.14	1	14	98	6	7	-2
2021-09-26	643	1	1.27	1343	37870	38.89	53.02	72.11	18	98	141	20	12	-3
2021-09-27	421	0	1.3	1384	38013	38.89	37.64	69.82	3	21	73	-1	-3	-1
2021-09-28	976	29	1.32	1529	38157	38.89	37.65	71.49	2	24	67	-3	-4	0
2021-09-29	1235	22	1.33	1566	38300	38.89	42.21	78.16	3	23	57	-3	-5	0
2021-09-30	1205	27	1.35	1614	38443	38.89	50.34	101.15	7	27	55	0	-4	0
2021-10-01	1361	16	1.38	1687	38145	38.89	72	145.82	4	26	58	0	-4	-1
2021-10-02	1344	23	1.39	1673	37846	38.89	48.15	144.79	3	16	96	5	5	-2
2021-10-03	1090	6	1.4	1718	37548	38.89	57.23	104.66	17	108	121	16	9	-3
2021-10-04	683	0	1.41	1840	37249	38.89	37.5	115.14	3	20	65	-1	-4	-1
2021-10-05	1327	46	1.41	1963	36950	38.89	38.92	105.5	2	23	77	-1	-5	0
2021-10-06	2086	33	1.43	2013	36652	38.89	38.66	85.79	1	22	32	-4	-5	0
2021-10-07	2007	29	1.42	2103	36353	38.89	40.82	96.94	3	26	55	-1	-4	0
2021-10-08	1894	31	1.41	2141	36614	38.89	64.65	123.59	5	27	51	1	-3	-2
2021-10-09	2011	30	1.4	2273	36875	38.89	41.78	118.71	6	17	81	5	5	-2
2021-10-10	1527	5	1.4	2327	37136	38.89	40.73	65.61	7	108	88	11	7	-1
2021-10-11	903	0	1.4	2423	37396	38.89	31.01	69.26	3	21	37	-3	-3	0
2021-10-12	2121	49	1.42	2615	37657	38.89	29.45	66.19	1	24	31	-5	-4	1
2021-10-13	2640	40	1.42	2722	37918	38.89	34.62	71.22	5	24	30	-4	-4	0
2021-10-14	2999	60	1.45	2796	38179	38.89	42.38	87.52	6	25	39	-6	-12	2
2021-10-15	2770	49	1.46	2877	39072	38.89	58.1	116.31	2	24	33	-4	-8	1
2021-10-16	3235	44	1.5	3012	39965	38.89	33.85	102.9	2	14	56	0	5	-1
2021-10-17	2521	1	1.53	3077	40857	38.89	31.83	44.82	-3	103	47	4	6	0
2021-10-18	1536	3	1.57	3264	41750	38.89	28.47	57.45	1	18	24	-5	-3	1
2021-10-19	3930	64	1.63	3592	42643	38.89	29.37	65.42	1	23	50	-3	-3	1
2021-10-20	5560	75	1.65	3811	43536	38.89	32.54	72.35	3	24	60	-1	-3	0
2021-10-21	5591	46	1.64	4034	44428	38.89	42.76	65.89	-1	22	32	-2	-3	0
2021-10-22	5716	59	1.62	4264	45439	38.89	54.13	97.55	0	23	22	-3	-2	0
2021-10-23	6277	75	1.59	4559	46449	38.89	28.14	86.5	0	13	29	-2	6	0
2021-10-24	4727	13	1.56	4706	47460	38.89	22.22	41.71	1	110	58	4	8	1
2021-10-25	2953	0	1.54	5042	48471	38.89	22.96	49.91	0	19	34	-4	-2	0
2021-10-26	6263	93	1.54	5416	49481	38.89	25.09	53.15	0	24	38	-4	-2	1
2021-10-27	8366	132	1.52	5601	50492	38.89	29.74	55.64	3	26	41	-2	-2	0
2021-10-28	8382	101	1.49	5863	51502	38.89	35.8	66.9	5	32	56	2	-2	0
2021-10-29	9403	102	1.49	6175	52794	38.89	56.82	91.5	5	34	43	2	-2	-1
2021-10-30	9806	115	1.47	6603	54086	41.67	31.27	79.86	1	28	65	6	2	-2
2021-10-31	7147	9	1.43	6866	55378	41.67	11.15	40.04	4	155	81	9	-2	-3
2021-11-01	4904	13	1.4	7204	56670	41.67	4.99	6.04	-59	-60	81	-38	-86	16
2021-11-02	4517	9	1.37	7550	57962	41.67	31.81	27.2	-6	27	5	-7	-7	3
2021-11-03	10434	124	1.44	8257	59254	41.67	25.58	45.23	-1	25	27	-3	-1	1
2021-11-04	15511	250	1.53	8595	60545	41.67	24.72	46.31	-3	22	16	-6	-2	2
2021-11-05	15905	152	1.56	8897	61283	41.67	35.6	74.53	-4	23	8	-7	0	2
2021-11-06	15195	186	1.53	9473	62020	41.67	18.09	76.26	-2	15	29	-4	10	1
2021-11-07	12507	24	1.48	9788	62757	41.67	2.77	14.32	-13	95	3	-11	5	4
2021-11-08	7314	3	1.43	10221	63495	41.67	15.46	26.39	-4	15	3	-9	-2	2
2021-11-09	13645	220	1.4	11010	64232	41.67	19.54	32.26	0	25	20	-7	-2	2
2021-11-10	18546	270	1.34	11588	64969	41.67	44.35	61.36	19	56	38	6	-5	-2
2021-11-11	19079	274	1.28	12030	65706	41.67	16.2	58.31	-46	-63	120	-38	-81	21
2021-11-12	12965	31	1.23	12419	68251	41.67	38.08	112.4	9	30	41	-20	-40	9
2021-11-13	14298	266	1.24	13121	70795	41.67	21.19	91.88	-3	9	41	-9	-2	2
2021-11-14	14448	46	1.28	13573	73340	41.67	26.12	21.1	-12	94	8	-1	2	2
2021-11-15	9508	12	1.31	14123	75884	41.67	16.89	33.43	-3	18	6	-6	-3	2
2021-11-16	16611	282	1.33	14906	78429	41.67	13.89	29.66	-4	21	16	-8	-3	3
2021-11-17	24241	463	1.34	15316	80973	41.67	16.57	31.62	-3	21	12	-9	-3	2
2021-11-18	24912	370	1.32	15713	83517	41.67	17.77	37.73	-4	22	12	-9	-3	3
2021-11-19	23259	405	1.31	16093	84710	41.67	36.89	74.59	-6	20	-1	-9	-2	3
2021-11-20	23418	382	1.29	16480	85903	41.67	15.58	82.08	-5	13	18	-7	8	2
2021-11-21	18924	41	1.27	16733	87096	41.67	1.02	19.24	-14	99	9	-9	4	3
2021-11-22	12375	8	1.25	17358	88288	41.67	9.41	21.82	-6	14	2	-10	-3	3
2021-11-23	19935	398	1.23	18320	89481	41.67	9.63	20.28	-6	18	8	-12	-4	4
2021-11-24	28431	460	1.21	18707	90674	41.67	12.73	25.59	0	19	10	-10	-4	3
2021-11-25	28143	498	1.19	19087	91866	41.67	15.04	33.64	-1	22	16	-9	-5	3
2021-11-26	26794	421	1.17	19332	92225	41.67	34.57	65.99	0	22	-1	-9	-4	3
2021-11-27	26188	379	1.15	19707	92584	41.67	10.8	71.44	-1	12	12	-8	7	2
2021-11-28	20574	51	1.13	20067	92943	41.67	-2.25	12.06	-15	95	-5	-12	3	3
2021-11-29	13133	18	1.11	20521	93301	41.67	5.1	11.97	-4	13	-8	-12	-4	3
2021-11-30	19100	528	1.08	21172	93660	44.44	8.37	9.95	-5	18	-3	-12	-4	4
2021-12-01	29076	570	1.07	21332	94019	44.44	7.82	16.32	-2	21	-1	-12	-5	4
2021-12-02	27354	503	1.06	21550	94377	44.44	5.96	18.91	-1	23	7	-12	-5	4
2021-12-03	26961	470	1.06	22035	94334	44.44	26.33	57.13	-1	22	3	-11	-4	3
2021-12-04	25575	504	1.06	22350	94291	44.44	13.23	71.26	1	15	22	-6	6	2
2021-12-05	22394	45	1.06	22264	94248	44.44	-4.57	9.78	-12	116	12	-11	4	4
2021-12-06	13250	25	1.04	22778	94205	44.44	6.09	13.2	2	18	4	-11	-4	3
2021-12-07	19369	505	1.01	23604	94162	44.44	4.47	11.47	-5	18	6	-13	-2	4
2021-12-08	28549	591	0.99	23453	94119	44.44	6.6	10.76	-2	18	-1	-14	-1	4
2021-12-09	27459	561	0.98	23433	94076	44.44	12.86	21.53	-2	23	8	-13	-1	4
2021-12-10	24988	571	0.97	23706	93678	44.44	27.48	59.11	-2	23	8	-9	0	3
2021-12-11	23762	486	0.97	23755	93280	44.44	14.35	73.03	-1	14	30	-4	11	3
2021-12-12	19450	65	0.95	23644	92883	44.44	-0.54	8.72	34	177	15	-2	21	3
2021-12-13	11377	29	0.93	24051	92485	44.44	6.76	14.58	-2	17	1	-11	0	3
2021-12-14	17460	537	0.91	24542	92088	44.44	10.83	18.85	0	25	9	-10	0	4
2021-12-15	24264	669	0.88	24275	91690	44.44	16.72	22.56	4	27	11	-8	0	3
2021-12-16	22096	592	0.86	23963	91292	44.44	21.87	27.8	5	30	14	-8	0	3
2021-12-17	20027	566	0.86	23795	88871	44.44	35.97	56.81	2	24	8	-8	2	3
2021-12-18	19392	543	0.86	23641	86449	36.11	19.06	56.12	0	15	17	-3	12	3
2021-12-19	15976	70	0.86	23219	84028	36.11	2.81	6.37	44	203	-1	-2	27	3
2021-12-20	9610	29	0.84	23612	81606	39.81	27.25	17.89	8	25	2	-15	-12	5
2021-12-21	13807	538	0.8	23858	79185	39.81	27.16	18.76	14	39	16	-12	-13	5
2021-12-22	18013	777	0.76		76763	39.81	34.37	15.47	22	50	16	-9	-16	5
2021-12-23	17150	616	0.74		74342	39.81	32.47	1.03	27	63	19	-12	-30	7
2021-12-24	15376	596	0.73		75232	39.81	-27.08	-42.43	-50	-14	-19	-51	-75	19
2021-12-25	10789	270	0.72	20916	76122	39.81	-27.93	-42.91	-84	-83	5	-56	-64	8
2021-12-26	6253	16	0.72	20838	77013	39.81	-2.15	-29.38	-57	-23	8	-31	-25	1
2021-12-27	5027	38	0.75	21109	77903	39.81	34.76	22.24	-3	-1	13	-27	-37	11
2021-12-28	9850	549	0.78	21283	78793	39.81	36.55	40.39	3	15	24	-24	-29	10
2021-12-29	15567	793	0.81	20822	79683	39.81	39.5	54.18	9	27	28	-20	-28	9
2021-12-30	14326	708	0.83	20433	80573	39.81	46.12	70.9	16	52	35	-16	-31	8
2021-12-31	13607	639	0.86	19936	81194	39.81	24.39	115.07	-23	32	25	-36	-53	15
2022-01-01	12033	505	0.88	19408	81814	45.37	-22.97	14	-76	-82	15	-46	-64	11
2022-01-02	7180	33	0.9	19135	82435	45.37	27.35	9.85	-20	79	22	-14	-3	4
2022-01-03	6423	9	0.94	19493	83055	45.37	13.8	10.44	-10	14	-4	-25	-17	9
2022-01-04	11667	433	0.97	19636	83676	45.37	12.27	14.25	-8	20	4	-24	-15	9
2022-01-05	17197	632	0.99	19264	84296	45.37	17.03	18.63	6	47	8	-20	-17	5
2022-01-06	16577	645	0.99	18748	84917	45.37	1.78	5.36	-57	-70	37	-54	-82	26
2022-01-07	11901	117	0.98	18439	85324	45.37	21.68	44.94	1	27	24	-31	-47	14
2022-01-08	10897	292	0.99	18286	85731	45.37	11.9	25.87	-13	5	19	-21	-3	5
2022-01-09	11107	22	1.03	18063	86139	45.37	13.96	-6.18	-16	88	18	-12	9	3
2022-01-10	7787	19	1.05	18160	86546	41.67	6.07	5.92	-7	17	-3	-13	1	3
2022-01-11	11402	493	1.07	18095	86953	41.67	6.23	7.83	-9	19	4	-16	0	4
2022-01-12	16173	684	1.1	17155	87360	41.67	6.35	6.55	-9	17	-1	-16	1	4
2022-01-13	16874	481	1.14	16307	87767	41.67	9.04	10.16	-10	18	0	-16	1	4
2022-01-14	16049	422	1.19	15656	92434	41.67	24.66	37.32	-12	17	-8	-17	2	4
2022-01-15	16893	429	1.25	15114	97100	44.44	15.49	44.41	-10	8	16	-16	8	3
2022-01-16	14661	35	1.31	14519	101767	44.44	0.9	-1.4	-17	91	2	-19	9	4
2022-01-17	10446	4	1.38	14601	106433	44.44	11.33	6.45	-15	6	-10	-20	-5	5
2022-01-18	19648	377	1.48	14398	111100	44.44	7.25	15.18	-11	16	10	-19	-5	5
2022-01-19	30588	376	1.57	14005	115767	44.44	9.1	16.53	-8	17	8	-18	-6	5
2022-01-20	32835	316	1.62	13770	120433	44.44	13.02	10.62	-14	15	-2	-19	-7	6
2022-01-21	36664	248	1.66	13624	125673	44.44	21.68	30.81	-14	18	-8	-21	-7	6
2022-01-22	40878	193	1.66	13504	130912	44.44	11.11	31.63	-18	5	4	-21	5	4
2022-01-23	34123	25	1.63	13491	136152	44.44	-1.42	-3.04	-24	96	-4	-22	7	4
2022-01-24	29097	2	1.59	13675	141391	44.44	5.02	11.77	-14	9	-2	-24	-11	7
2022-01-25	37045	251	1.55	14153	146631	41.67	4.97	12.13	-15	13	0	-25	-12	8
2022-01-26	53416	276	1.53	14018	151870	41.67	6.61	13.09	-14	12	-4	-25	-13	8
2022-01-27	57659	263	1.49	14279	157110	45.37	8.75	14.66	-16	11	-6	-28	-17	9
2022-01-28	57265	271	1.44	14453	155605	45.37	21.85	34.05	-17	10	-15	-29	-16	9
2022-01-29	51690	231	1.38	14804	154101	45.37	15	28.96	-20	2	-11	-25	3	5
2022-01-30	48287	23	1.31	15029	152596	45.37	-2.39	-11.17	-9	98	-29	-27	13	5
2022-01-31	33477	33	1.24	15447	151091	45.37	4.59	13.56	-15	7	1	-27	-16	7
2022-02-01	39116	240	1.17	16357	149587	45.37	5.23	13.09	-16	12	0	-27	-16	8
2022-02-02	56051	319	1.11	16529	148082	45.37	7.5	16.21	-14	11	-4	-27	-16	8
2022-02-03	54475	307	1.07	16811	146577	45.37	12.12	26.67	-11	16	12	-25	-15	8
2022-02-04	47536	246	1.03	17262	142811	45.37	26.68	55.99	-13	16	0	-25	-14	8
2022-02-05	45748	272	1	17685	139044	45.37	24.37	51.82	-14	8	3	-20	4	4
2022-02-06	34700	19	0.97	17661	135278	45.37	4.87	6.34	-26	12	-19	-24	0	5
2022-02-07	24404	10	0.94	18287	131511	45.37	10.54	18.79	-12	12	-6	-26	-14	7
2022-02-08	35323	287	0.91	19014	127745	45.37	9.47	20.29	-13	12	2	-26	-15	8
2022-02-09	46856	310	0.87	18952	123979	45.37	15.06	27.79	-7	16	10	-23	-14	7
2022-02-10	42087	262	0.84	19055	120212	45.37	20.17	38.82	-3	21	27	-20	-14	6
2022-02-11	35774	291	0.81	19051	116837	45.37	41.53	66.06	-7	19	0	-22	-12	6
2022-02-12	31327	332	0.79	18912	113462	45.37	43.81	95.74	-2	14	45	-8	7	1
2022-02-13	22064	31	0.76	18629	110087	45.37	27.78	50.65	2	30	60	-4	6	1
2022-02-14	13473	17	0.74	18824	106712	45.37	30.81	72.99	13	29	39	-15	-12	4
2022-02-15	22255	378	0.72	19166	103337	45.37	23.59	56.42	-5	17	36	-18	-12	5
2022-02-16	28855	372	0.7	18477	99961	45.37	26.31	49.19	-4	17	21	-18	-12	5
2022-02-17	29234	318	0.7	18018	96586	45.37	27.38	37.21	-10	12	1	-23	-12	6
2022-02-18	23979	304	0.7	17617	94047	45.37	42.88	81.07	-5	21	14	-19	-10	5
2022-02-19	20891	283	0.7	17154	91507	45.37	24.65	59.15	-15	4	0	-20	4	2
2022-02-20	13687	25	0.7	16443	88968	45.37	18.52	24.78	-15	12	4	-13	7	2
2022-02-21	9457	16	0.69	16483	86428	41.67	21.9	41.88	-6	16	5	-17	-6	3
2022-02-22	18771	324	0.68	16509	83888	41.67	22.12	44.01	-6	18	20	-17	-6	4
2022-02-23	20463	360	0.67	15903	81349	41.67	28.34	50.88	-4	18	15	-16	-5	4
2022-02-24	18266	341	0.66	15130	78809	41.67	40.57	61.29	-1	24	50	-9	-4	2
2022-02-25	16700	198	0.66	14403	77503	41.67	46.64	76	-9	21	15	-14	-3	3
2022-02-26	13950	221	0.67	13670	76196	41.67	38.6	78.68	-10	13	26	-10	11	2
2022-02-27	8897	39	0.68	12886	74890	41.67	24.06	26.56	-14	23	28	-3	12	2
2022-02-28	6561	1	0.69	13024	73584	41.67	29	43.7	-6	21	15	-8	2	2
2022-03-01	12980	269	0.69	12853	72277	24.07	31.16	51.24	-7	23	30	-6	2	2
2022-03-02	14733	278	0.7	11627	70971	24.07	31	51.5	-9	19	28	-8	2	2
2022-03-03	14060	266	0.71	10957	69665	24.07	38.18	57.7	-7	22	24	-7	2	2
2022-03-04	12489	206	0.74	10423	69454	24.07	57.01	88.91	-9	22	5	-9	4	3
2022-03-05	12725	199	0.76	9951	69244	24.07	42.24	88.24	-7	14	16	-6	11	2
2022-03-06	7698	10	0.78	9456	69034	24.07	29.34	40.41	-17	23	6	-3	12	3
2022-03-07	5583	6	0.81	9517	68823	24.07	37.47	67.37	-4	23	16	-5	3	2
2022-03-08	13176	217	0.83	9478	68613	24.07	41.1	80.87	4	34	36	-1	3	2
2022-03-09	14440	234	0.84	8936	68403	24.07	37.32	76.85	-5	20	28	-4	4	3
2022-03-10	13425	184	0.85	8558	68193	24.07	44.4	85.75	-2	25	32	-1	5	3
2022-03-11	11633	121	0.85	8338	67949	24.07	59.06	116.08	-5	23	20	-4	5	3
2022-03-12	11113	127	0.86	7977	67706	24.07	43.96	129.38	-2	17	48	4	12	2
2022-03-13	7578	9	0.87	7744	67462	24.07	36.84	75.17	-2	39	68	11	14	2
2022-03-14	5295	1	0.89	7833	67219	24.07	33.56	89.07	-3	20	39	-2	5	3
2022-03-15	12690	178	0.91	7925	66975	24.07	30.05	84.21	-5	21	48	-2	5	3
2022-03-16	14475	151	0.91	7636	66732	24.07	35.3	83.75	-3	22	38	-3	5	3
2022-03-17	12267	207	0.9	7357	66488	24.07	37.64	85.33	-3	24	40	-3	5	3
2022-03-18	11658	107	0.88	7023	65319	24.07	75.44	151.15	-4	24	36	-3	6	2
2022-03-19	10374	119	0.85	6885	64150	24.07	40.84	125.2	-2	17	54	4	12	2
2022-03-20	5694	12	0.83	6669	62981	24.07	31.77	75.69	0	44	79	9	12	1
2022-03-21	4164	3	0.82	6672	61812	24.07			0	22	54	-2	4	2
2022-03-22	10159	134	0.8	6745	60643	24.07	30.8	85.01	-3	22	70	-2	6	3
2022-03-23	10425	125	0.78	6331	59474	24.07	33.48	88.9	0	23	76	0	6	2
2022-03-24	8988	146	0.76	6206	58305	24.07	35.42	88.6	-1	26	67	-1	6	2
2022-03-25	8231	110	0.73	5913	56063	24.07	55.51	130.33	-2	25	58	-1	6	2
2022-03-26	6628	85	0.7	5675	53821	24.07	45.68	127.35	-4	17	53	3	12	2
2022-03-27	3492	7	0.67	5347	51580	24.07	31.98	72.08	1	41	82	10	13	1
2022-03-28	2367	1	0.65	5333	49338	14.81	30.72	81.79	-1	22	59	-2	7	1
2022-03-29	6606	110	0.62	5340	47096	14.81	31.4	71.01	-4	22	35	-4	6	3
2022-03-30	5740	101	0.57	4963	44855	14.81	29.97	61.63	-3	22	31	-5	7	3
2022-03-31	4991	133	0.53	4544	42613	14.81	31.22	58.96	-5	24	19	-5	7	3

## Sheet: PL-delblank
date	new_cases	new_deaths	reproduction_rate	hosp_patients	new_tests_smoothed	stringency_index	Driving	Walking	retail_and_recreation	grocery_and_pharmacy	parks	transit_stations	workplaces	residential
43929	357	30	1.31	2425	5347	81.48	-58.06	-72.44	-50	-25	-37	-60	-46	18			Stringency	New tests smooth
43934	260	13	1.05	2510	7194	87.04	-73.02	-84.1	-92	-94	-71	-86	-90	34		Driving	7.76068
43936	380	23	1.08	2499	7982	87.04	-57.25	-74.09	-53	-33	-49	-61	-45	20		Wlaking
43937	336	28	1.1	2607	8377	87.04	-56.96	-72.43	-55	-32	-40	-60	-43	19		Retail
43938	461	18	1.12	2673	8580	87.04	-54.46	-70.15	-53	-28	-44	-61	-42	20		Grocery
43940	545	13	1.11	2482	8988	87.04	-62.45	-75.54	-76	-53	-56	-67	-27	11		Parks
43941	306	20	1.04	2511	9192	83.33	-48.94	-61.82	-45	-27	3	-56	-40	16		Transit
43942	263	21	0.98	2914	9395	83.33	-46.92	-61.26	-47	-25	10	-55	-40	17		Workplaces
43943	313	25	0.97	3505	9599	83.33	-44.89	-59.13	-47	-26	11	-55	-39	16		Residential
43944	342	28	0.98	3099	9803	83.33	-41.08	-54.26	-45	-21	29	-53	-39	15
43945	381	40	0.99	3095	10140	83.33	-38.72	-54.74	-46	-20	5	-54	-38	15
43946	381	30	0.99	2821	10478	83.33	-49.22	-63.57	-61	-27	-15	-52	-22	10
43947	344	11	0.97	2749	10816	83.33	-44.47	-59.25	-54	73	10	-53	-14	7
43948	285	27	0.95	2759	11154	83.33	-38.62	-53.23	-40	-27	22	-53	-36	14
43949	316	34	0.94	2934	11492	83.33	-34.34	-48.33	-41	-19	37	-50	-36	12
43950	422	28	0.94	2973	11829	83.33	-36.56	-58.78	-41	-14	-15	-53	-37	15
43951	237	20	0.9	3012	12167	83.33	-27.35	-51.21	-28	18	25	-44	-38	10
43952	228	7	0.89	2789	12148	83.33	-42.65	-60.66	-82	-85	6	-74	-81	28
43953	270	13	0.92	2649	12128	83.33	-40.38	-55.16	-56	-19	25	-50	-28	8
43954	318	14	0.97	2761	12108	83.33	-36.27	-58.37	-66	-43	-1	-57	-21	6
43955	313	20	1.01	2653	12089	83.33	-32.82	-52.03	-29	-18	5	-49	-34	12
43956	425	18	1.03	2738	12069	83.33	-34.08	-57.35	-35	-17	-17	-52	-34	14
43957	309	17	1.02	2760	12049	83.33	-31.78	-57.16	-35	-17	-16	-51	-34	14
43958	307	22	1.01	2711	12030	83.33	-25.43	-47.75	-32	-11	16	-46	-32	12
43959	319	21	1.02	2758	12483	83.33	-13.59	-37.01	-30	-6	35	-44	-31	11
43960	285	9	1.04	2768	12936	83.33	-18.35	-30.85	-37	-11	79	-32	-10	2
43961	345	15	1.08	2658	13390	83.33	-10.42	-32.6	-44	-4	82	-34	-6	1
43964	283	22	1.09	2648	14749	83.33	-23.56	-49.07	-30	-13	2	-46	-30	12
43965	411	22	1.07	2538	15203	83.33	-22.08	-48.67	-29	-10	3	-46	-30	11
43966	401	24	1.03	2579	15830	83.33	-12.05	-39.24	-30	-6	9	-45	-29	11
43967	241	8	0.99	2407	16457	83.33	-22.81	-39.59	-35	-11	37	-36	-8	4
43968	272	10	1	2459	17084	83.33	-16.6	-40.14	-46	-12	52	-37	-3	3
43969	356	11	1.04	2544	17711	83.33	-17.98	-38.77	-19	-12	17	-43	-27	10
43970	383	12	1.07	2490	18338	83.33	-15.02	-37.18	-22	-11	17	-43	-27	11
43971	471	14	1.11	2414	18965	83.33	-10.13	-30.14	-17	-7	43	-39	-27	9
43972	404	10	1.1	2330	19592	83.33	-4.87	-27.38	-16	-4	47	-38	-27	9
43973	476	10	1.08	2261	19762	83.33	0.67	-22	-20	-3	41	-39	-26	9
43974	312	11	1.04	2271	19932	83.33	-15.95	-33.63	-28	-9	24	-36	-3	4
43975	395	3	1.03	2242	20101	83.33	-13.33	-45.29	-41	-19	17	-39	-1	3
43976	305	11	1	2268	20271	79.63	-11.21	-38.5	-15	-5	-4	-42	-26	10
43977	443	17	1.01	2171	20441	79.63	-5.06	-31.65	-14	1	23	-36	-23	8
43978	399	4	1	2320	20611	79.63	-3.43	-26.57	-17	-9	53	-36	-24	8
43979	352	10	0.97	2248	20780	79.63	-2.64	-30.97	-17	-4	27	-38	-24	9
43980	330	13	0.95	2035	20614	79.63	9.35	-16.91	-16	-1	34	-36	-23	8
43981	416	10	0.94	2207	20447	64.81	-7.61	-28.94	-22	-7	30	-32	2	3
43982	215	3	0.91	2134	20281	64.81	-1.73	-34.63	-34	-15	42	-35	5	2
43983	379	10	0.93	2181	20114	64.81	4.53	-19.53	4	1	77	-29	-21	5
43984	230	18	0.94	2219	19948	53.7	-0.55	-24.92	-15	-7	50	-34	-21	8
43985	292	23	0.99	2150	19781	53.7	3.79	-19.1	-12	-6	58	-33	-21	7
43986	361	2	1.07	2102	19615	53.7	7.46	-15.51	-12	-3	74	-30	-20	6
43987	362	20	1.15	2085	19456	53.7	17.71	-18.54	-18	-2	5	-36	-22	8
43988	576	16	1.23	2128	19297	53.7	7.31	-1.96	-18	-5	96	-21	7	-1
43989	575	4	1.24	2007	19138	53.7	6.76	-26.38	-19	-1	73	-27	11	0
43990	599	9	1.19	1881	18980	53.7	4.4	-19.62	-10	-6	24	-35	-22	6
43991	400	17	1.09	2039	18821	53.7	11.15	-13.85	-7	0	52	-30	-21	6
43992	282	23	1.01	1993	18662	53.7	42.18	-7.36	8	31	64	-21	-23	2
43994	376	7	0.99	1629	18309	53.7	33.37	29.78	0	9	149	-35	-47	8
43995	440	15	0.99	1711	18116	53.7	24.84	11.51	-17	-7	158	-23	2	-2
43996	375	10	0.99	1748	17922	53.7	80.34	-6.17	-2	5	125	-10	15	-5
43997	396	9	0.99	1736	17728	50.93	18.27	-3.82	-2	1	65	-27	-20	4
43998	407	16	0.99	1806	17535	50.93	16.28	-4.41	-5	1	84	-27	-20	5
43999	506	14	0.97	1693	17341	50.93	18.66	-6.32	-6	-1	69	-28	-20	5
44000	314	30	0.91	1849	17147	50.93	23.61	-5.33	-7	0	59	-28	-21	5
44001	301	18	0.87	1886	17570	50.93	36.66	5.02	-10	0	37	-30	-21	5
44002	304	12	0.84	1931	17992	50.93	18.96	-1.58	-15	-4	55	-24	6	0
44003	311	10	0.85	1877	18415	50.93	20.22	-18.75	-16	-9	57	-24	12	0
44004	296	3	0.85	1899	18838	50.93	25.38	-2.75	-4	-2	41	-30	-23	5
44005	300	16	0.85	1936	19260	50.93	25.48	6.58	1	6	89	-23	-21	4
44006	294	21	0.84	1965	19683	50.93	28.16	4.28	-5	-2	59	-27	-21	5
44007	298	16	0.85	1974	20105	50.93	37.48	16.04	-1	3	114	-22	-20	3
44008	276	17	0.85	1933	19912	50.93	53.05	25.42	-3	3	85	-21	-21	3
44009	319	6	0.85	1869	19718	50.93	37.71	21.28	-13	-6	124	-13	6	-3
44010	193	3	0.86	1845	19524	50.93	47.69	8.97	42	0	121	3	34	-7
44011	247	6	0.89	1797	19330	50.93	38.83	5.98	-8	-9	43	-28	-23	5
44012	239	19	0.93	1811	19136	50.93	42.74	30.06	3	3	119	-20	-20	3
44013	382	14	0.98	1923	18943	50.93	44.81	30.72	3	2	118	-19	-21	2
44014	371	15	0.98	1787	18749	50.93	46.31	27.13	1	4	104	-21	-22	3
44015	259	15	0.95	1743	18742	50.93	65.33	36.73	-3	3	88	-22	-22	2
44016	314	5	0.93	1731	18735	50.93	55.75	44.05	-8	-2	159	-9	6	-5
44017	231	5	0.91	1765	18728	50.93	69.73	24.34	11	20	165	-2	14	-6
44018	205	4	0.91	1790	18721	50.93	46.73	28.78	2	1	95	-23	-25	3
44019	257	7	0.93	1658	18714	50.93	47.38	37.79	3	3	122	-21	-24	3
44020	277	14	0.95	1683	18708	50.93	49.28	32.52	2	0	90	-23	-24	3
44021	262	9	0.96	1687	18701	39.81	54.96	36	3	4	107	-21	-24	3
44022	265	11	1	1597	18563	39.81	76.35	47.66	-1	4	101	-20	-23	1
44023	305	6	1.04	1617	18425	39.81	57.62	32.98	-7	-1	86	-15	1	-2
44024	370	3	1.08	1610	18287	39.81	66.93	28.82	21	35	141	9	19	-6
44025	299	5	1.08	1640	18148	39.81	52.6	40.59	6	3	114	-21	-26	3
44026	267	12	1.06	1581	18010	39.81	56.69	50.09	6	4	173	-19	-26	2
44027	264	6	1.05	1575	17872	39.81	62.73	51.53	7	4	159	-18	-25	2
44028	333	11	1.08	1550	17734	39.81	65.33	40.83	4	5	100	-22	-26	4
44029	353	7	1.1	1604	17736	39.81	86.46	64.88	1	4	119	-20	-25	2
44030	339	6	1.11	1551	17737	39.81	85.95	64.06	-6	-1	173	-4	3	-5
44031	358	6	1.14	1560	17738	39.81	90.52	41.01	18	20	185	5	11	-6
44032	279	3	1.17	1575	17739	39.81	73.14	48.51	5	4	127	-21	-28	2
44033	399	9	1.2	1607	17740	39.81	64.72	60.66	7	6	174	-19	-28	2
44034	380	6	1.21	1644	17742	39.81	70.92	62.16	9	5	176	-18	-26	2
44035	418	9	1.22	1626	17743	39.81	71.82	58.53	6	6	165	-19	-27	2
44036	458	4	1.25	1617	17752	39.81	99.88	74.81	1	6	143	-18	-26	1
44037	584	9	1.27	1594	17762	39.81	94.56	71.95	-5	1	193	-2	1	-6
44038	443	7	1.25	1601	17771	39.81	91.65	40.87	15	20	176	4	10	-7
44039	337	5	1.24	1625	17781	39.81	71.64	57.41	7	6	169	-19	-30	2
44040	502	6	1.26	1655	17790	39.81	66.22	57.3	2	4	189	-20	-29	3
44041	512	12	1.27	1687	17800	39.81	73.89	66.57	9	7	183	-17	-29	2
44042	615	15	1.28	1694	17809	39.81	78.67	67.39	9	8	185	-16	-29	2
44043	657	7	1.28	1778	18151	39.81	103.31	73.27	3	6	146	-17	-29	1
44044	658	5	1.27	1841	18493	39.81	94.67	70.63	-6	0	202	1	-2	-6
44045	548	10	1.27	1835	18835	39.81	94.33	49.04	20	25	204	8	8	-7
44046	575	1	1.27	1841	19177	39.81	77.36	59.2	5	4	115	-21	-33	4
44047	680	6	1.26	1859	19519	39.81	66.89	61.09	2	3	133	-23	-33	6
44048	640	18	1.24	1898	19861	39.81	73.56	76.46	10	6	192	-17	-31	3
44049	726	18	1.22	1913	20203	39.81	79.02	73.82	7	7	221	-16	-31	2
44050	809	13	1.2	1928	20439	39.81	101.73	77.57	0	5	181	-19	-31	0
44051	843	13	1.18	1928	20675	39.81	97.5	67.93	-8	1	211	-3	-3	-6
44052	624	7	1.15	1930	20912	39.81	93.62	41.02	13	19	187	3	6	-7
44053	619	2	1.13	1929	21148	39.81	76.47	62.49	10	9	181	-18	-32	1
44054	551	12	1.1	1985	21384	39.81	69.68	70.1	9	8	208	-18	-31	2
44055	715	9	1.1	2021	21620	39.81	77.19	70.06	12	8	214	-16	-31	1
44056	811	14	1.09	2059	21856	39.81	83.44	76.91	11	14	214	-15	-31	1
44057	832	14	1.07	2040	21861	39.81	105.9	85.6	10	32	183	-17	-40	1
44058	771	11	1.05	2028	21866	39.81	88.79	73.41	-41	-74	257	-16	-35	-2
44059	594	8	1.05	2035	21871	39.81	104.31	49.91	23	29	212	9	6	-9
44060	595	8	1.05	2040	21876	39.81	76.17	69.45	12	13	161	-16	-33	1
44061	597	11	1.04	2057	21881	39.81	65.78	67.98	5	6	156	-20	-29	3
44062	735	17	1.05	2097	21886	39.81	68.64	75.54	8	6	152	-19	-29	3
44063	767	12	1.05	2110	21891	39.81	74.95	78.44	7	6	191	-17	-29	1
44064	903	13	1.06	2151	22212	39.81	90.98	86.57	-1	4	167	-19	-29	1
44065	900	13	1.05	2189	22532	39.81	76.3	60.74	-12	-5	144	-10	-3	-4
44066	581	4	1.04	2195	22853	39.81	75.83	44.47	14	11	144	2	7	-5
44067	548	5	1.04	2207	23174	39.81	63.35	70.13	7	4	131	-18	-27	2
44068	763	17	1.04	2167	23494	39.81	60.4	74.77	6	5	146	-17	-26	2
44069	729	17	1.03	2170	23815	39.81	65.24	69.67	5	2	98	-19	-26	3
44070	887	16	1.01	2185	24135	39.81	64.34	67.52	4	5	94	-19	-26	3
44071	791	8	0.97	2221	24106	39.81	78.54	85.74	3	5	120	-17	-25	1
44072	759	14	0.95	2237	24077	39.81	56.55	66.77	-6	-6	126	-8	-1	-3
44073	631	1	0.94	2242	24047	39.81	59.46	29.4	54	162	93	2	17	-5
44074	502	6	0.92	2249	24018	39.81	51.32	51.26	7	-1	62	-18	-26	3
44075	550	19	0.89	2138	23988	36.11	41.3	45.4	7	7	53	-13	-26	4
44076	595	20	0.87	2168	23959	36.11	37.82	40.86	0	3	54	-12	-22	1
44077	612	14	0.84	2170	23930	36.11	40.23	46.81	1	4	91	-10	-21	0
44078	691	8	0.83	2179	23525	36.11	62.13	65.44	-2	3	75	-11	-20	-1
44079	567	13	0.81	2090	23121	36.11	42.55	56.31	-7	-3	99	-11	-1	-2
44080	437	7	0.81	2091	22717	36.11	43.37	32.36	4	1	92	-6	3	-2
44081	302	4	0.82	2113	22312	36.11	35.6	39.3	0	2	63	-12	-22	0
44082	400	12	0.83	2042	21908	36.11	35.96	44.5	-1	3	89	-11	-22	0
44083	421	11	0.85	2070	21504	36.11	38.75	47.28	1	3	99	-11	-19	-1
44084	506	12	0.88	1924	21099	36.11	43.28	47.6	3	7	92	-9	-20	-2
44085	594	10	0.93	1957	20704	36.11	69.88	73.89	3	7	100	-7	-19	-5
44086	603	13	0.98	1946	20308	36.11	55.78	83.06	-1	-2	161	-1	-2	-7
44087	502	6	1.03	1961	19913	36.11	62.17	43.49	19	20	150	6	4	-8
44088	377	15	1.09	1972	19517	36.11	39.41	44.79	2	2	100	-10	-13	-3
44089	605	24	1.15	1996	19122	36.11	38.27	48.03	0	3	122	-10	-12	-2
44090	600	10	1.19	2007	18726	36.11	42.68	49.25	1	2	115	-9	-13	-2
44091	837	16	1.24	1917	18331	36.11	47.52	52.09	-1	2	76	-12	-14	-1
44092	757	17	1.27	1925	18446	23.15	68.12	78.69	-1	4	81	-10	-13	-2
44093	1002	12	1.32	1977	18560	23.15	48.03	78.77	-3	-3	125	-5	-2	-4
44094	910	11	1.35	1985	18675	23.15	52.11	38.15	14	13	129	2	2	-5
44095	748	5	1.36	1979	18790	23.15	32.41	40.63	0	2	77	-11	-13	-1
44097	974	28	1.39	1971	19019	23.15	31.92	39.51	-4	2	84	-9	-10	0
44098	1136	25	1.43	1964	19134	23.15	34.63	41.43	-5	3	76	-10	-10	0
44099	1587	23	1.48	1995	19400	23.15	52.83	61.11	-7	3	40	-11	-10	1
44100	1584	32	1.49	2134	19666	23.15	29.08	50.42	-9	-4	35	-14	-4	0
44101	1350	8	1.49	2223	19932	23.15	22.21	6.89	-19	-22	7	-18	-5	1
44102	1306	15	1.48	2305	20199	23.15	25.72	34.58	-6	0	27	-12	-8	2
44103	1326	36	1.46	2399	20465	23.15	24.72	33.24	-7	2	31	-12	-8	2
44104	1552	30	1.46	2481	20731	23.15	31.3	39.07	-3	3	23	-10	-9	1
44105	1967	30	1.47	2560	20997	23.15	27.4	45.94	-8	3	19	-12	-8	1
44106	2292	27	1.49	2702	21721	23.15	43.4	69.74	-7	4	29	-10	-7	0
44107	2367	34	1.5	2850	22444	23.15	28.52	75.68	-6	-3	92	-4	-3	-2
44108	1934	26	1.52	2977	23168	23.15	24.7	24.46	-8	-12	52	-5	-4	-1
44109	2006	29	1.56	3158	23892	23.15	16.46	35.42	-9	-1	21	-11	-9	1
44110	2236	58	1.61	3719	24615	23.15	13.98	35.12	-9	2	42	-11	-9	1
44111	3003	75	1.67	4000	25339	23.15	15.13	31.45	-8	1	33	-12	-8	1
44112	4280	75	1.73	4138	26062	23.15	15.16	26.71	-9	4	32	-13	-8	2
44113	4739	52	1.74	4407	27122	23.15	29.75	50.01	-6	7	35	-12	-8	1
44114	5300	53	1.74	4725	28182	37.04	8.71	31.3	-14	-4	40	-15	-3	1
44115	4178	32	1.71	4924	29241	37.04	2.39	-1.16	-22	-16	27	-18	-5	2
44116	4394	35	1.7	5262	30301	37.04	3.42	3.01	-14	-3	-5	-21	-11	4
44117	5068	62	1.69	5669	31361	37.04	4.38	3.55	-16	-3	-6	-22	-12	6
44118	6526	116	1.69	6084	32420	37.04	5.2	7.22	-13	-3	-11	-29	-24	8
44119	8099	91	1.68	6538	33480	37.04	2.02	5.98	-15	1	4	-20	-12	5
44120	7705	132	1.65	6980	34945	37.04	11.6	15.48	-15	4	-7	-23	-12	5
44122	8536	49	1.62	8076	37875	32.87	-16.92	-28.12	-41	-30	-10	-33	-13	6
44123	7482	41	1.59	8375	39340	34.72	-11.5	-13.48	-19	-6	-2	-31	-19	7
44124	9291	107	1.56	8962	40805	34.72	-9.85	-8.65	-20	-5	14	-30	-19	8
44125	10040	130	1.52	9439	42270	34.72	-7.28	-12.92	-21	-5	4	-30	-19	8
44126	12107	168	1.51	10091	43735	34.72	-5.63	-3.99	-19	-1	40	-27	-20	7
44127	13632	153	1.5	10788	44958	34.72	1.64	6.92	-21	2	13	-28	-19	7
44128	13628	179	1.49	11496	46182	71.3	-19.68	-13.04	-34	-9	24	-30	-9	5
44129	11742	87	1.49	11887	47405	71.3	-17.33	-22.24	-41	-15	52	-25	-13	4
44130	10241	45	1.5	12282	48629	71.3	-7.08	-7.05	-26	-6	16	-29	-28	9
44131	16300	132	1.53	13291	49852	71.3	-15.05	-18.54	-28	-4	16	-33	-28	10
44132	18820	234	1.52	13931	51076	71.3	-7.13	-2.45	-24	-3	32	-28	-29	10
44133	20156	300	1.49	14631	52299	71.3	-14	-28.21	-28	-2	-2	-36	-29	10
44134	21629	202	1.46	15444	54230	71.3	-3.56	-11.8	-30	1	-4	-33	-28	10
44135	21897	280	1.42	16144	56160	71.3	-29.29	-27.04	-37	-10	3	-37	-14	7
44136	17171	152	1.38	16427	58091	71.3	-37.71	-43.7	-60	-42	6	-45	-26	7
44137	15578	92	1.36	17223	60021	71.3	-20.21	-30.99	-32	-14	-16	-41	-32	12
44138	19364	227	1.35	18160	61952	71.3	-20.37	-29.24	-30	-8	2	-38	-30	11
44139	24692	373	1.35	18654	63882	71.3	-22.35	-32.74	-28	-8	-14	-41	-30	12
44140	27143	367	1.34	19114	65813	71.3	-18.81	-28.64	-21	-2	-4	-38	-29	11
44141	27086	445	1.31	19479	65545	71.3	-8.06	-18.48	-22	0	-17	-38	-28	11
44142	27875	349	1.29	20249	65277	75	-27.09	-27.74	-45	-13	6	-40	-11	7
44143	24785	236	1.26	20214	65008	75	-28.68	-38.48	-49	-25	28	-37	-15	6
44144	21713	173	1.22	20967	64740	75	-26.09	-33.59	-35	-11	-15	-44	-31	12
44145	25454	330	1.16	21640	64472	75	-21.83	-26.75	-25	18	-4	-39	-32	11
44146	25221	430	1.1	21521	64204	75	-31.64	-39.76	-71	-80	28	-64	-81	27
44147	22683	275	1.04	21899	63936	75	-23.7	-31.54	-32	-2	-9	-43	-33	13
44148	24051	419	1.03	22298	62662	75	-15.19	-20.84	-35	-1	-12	-43	-31	13
44149	25571	546	1.03	22320	61388	75	-25	-25.82	-40	-9	10	-39	-9	7
44150	21854	303	1.03	21988	60115	75	-25.72	-36.73	-45	-23	46	-33	-14	5
44151	20816	143	1.01	22458	58841	75	-25.77	-32.91	-34	-11	-16	-42	-29	12
44152	19152	357	0.96	23033	57567	75	-23.55	-31.06	-34	-8	-3	-41	-29	12
44153	19883	603	0.95	22812	56294	75	-20.59	-28.67	-33	-8	-1	-40	-29	12
44154	23975	637	0.94	22536	55020	75	-20.22	-30.72	-34	-7	-8	-41	-29	12
44155	22464	626	0.95	22643	54979	75	-13.2	-25.47	-35	-2	-19	-41	-27	12
44156	24213	574	0.96	22478	54938	75	-26.66	-31.9	-40	-9	-7	-39	-9	7
44157	17856	330	0.96	22094	54898	75	-34.05	-50.67	-56	-36	-17	-43	-16	7
44158	15002	156	0.97	22234	54857	75	-25.34	-38.18	-34	-12	-24	-43	-28	11
44159	32733	540	0.96	22405	54816	75	-24.14	-35.09	-33	-9	-7	-41	-28	12
44160	15356	674	0.85	22119	54775	75	-20.66	-32.71	-30	-8	-9	-41	-27	11
44161	16690	580	0.78	21636	54734	75	-20.09	-34.72	-31	-6	-15	-41	-27	11
44162	17304	579	0.75	21691	53936	75	-11.1	-25.46	-32	-3	-24	-41	-25	11
44163	15177	599	0.73	21476	53137	75	-20.93	-30.79	-25	-6	-11	-32	-4	5
44164	11482	283	0.72	21059	52339	75	-32.33	-50.87	-55	-35	-22	-42	-14	7
44165	5736	121	0.71	21504	51540	75	-22	-35.8	-19	-7	-22	-38	-25	10
44166	9113	449	0.7	21351	50741	75	-21.21	-34.45	-22	-4	-14	-37	-25	11
44167	13823	609	0.72	20855	49943	75	-19.72	-34.73	-21	-5	-21	-39	-25	11
44168	14863	620	0.73	20477	49144	75	-17.09	-33.19	-22	-2	-16	-37	-25	10
44169	13236	531	0.75	20135	49129	75	-5.13	-19.81	-22	2	-20	-36	-23	10
44170	12427	502	0.76	19895	49114	75	-19.69	-23.67	-24	-4	7	-29	-3	5
44171	9176	228	0.77	19363	49098	75	-28.19	-45	2	113	6	-25	3	3
44172	4421	92	0.77	19917	49083	75	-22.7	-37.5	-25	-14	-21	-39	-25	10
44173	8310	411	0.79	19917	49067	75	-20.95	-35.66	-25	-8	-16	-39	-24	11
44174	12166	568	0.82	19459	49052	75	-18.3	-35.94	-23	-7	-18	-39	-24	10
44175	13750	470	0.85	19131	49037	75	-13.61	-31.84	-22	-2	-11	-35	-24	10
44176	13105	544	0.87	18941	48706	75	-2.73	-18.36	-24	0	-18	-35	-23	10
44177	11499	502	0.87	18778	48376	75	-17.36	-24.16	-26	-6	-5	-29	-3	5
44178	8976	188	0.87	18533	48046	75	-26.83	-45.69	3	120	-9	-26	2	4
44179	4896	96	0.86	18813	47716	75	-14.89	-31.23	-20	-9	-14	-36	-24	9
44180	6874	349	0.86	19210	47386	75	-14.39	-28.66	-19	-1	-8	-34	-24	10
44181	12455	605	0.88	18899	47056	75	-12.01	-26.11	-17	1	-6	-33	-24	9
44182	11953	431	0.89	18707	46726	75	-9.33	-25.42	-15	6	-4	-31	-24	9
44183	11010	426	0.91	18542	46362	75	3.23	-14.73	-18	5	-10	-30	-22	9
44184	11246	483	0.93	18342	45998	75	-12.61	-25.7	-22	-2	-3	-22	-2	5
44185	8590	143	0.93	18180	45634	75	-24.88	-45.59	15	160	-5	-20	8	4
44186	4633	77	0.91	18376	45270	75	-8.37	-27.61	-4	10	-7	-30	-27	8
44187	7192	309	0.9	18521	44906	75	-0.91	-29.61	-4	21	-12	-31	-30	9
44188	12358	472	0.89	17794	44542	75	-6.03	-32.53	5	37	2	-29	-38	10
44189	13115	497	0.88	17239	44178	75	-52.21	-65.41	-51	-25	-23	-59	-74	18
44190	9081	240	0.84	16735	42775	75	-52.55	-66.97	-88	-88	-12	-76	-86	25
44191	4878	69	0.81	16457	41373	75	-39.1	-57.8	-83	-86	7	-62	-56	10
44192	3842	57	0.83	16686	39971	75	-18.72	-48.95	-56	-37	12	-40	-19	5
44193	3211	29	0.9	17078	38569	75	-16.86	-33.58	-28	-10	-3	-45	-42	14
44194	7624	307	0.98	17299	37167	75	-14.32	-29.77	-27	0	7	-44	-40	14
44195	12780	565	1.03	17228	35765	75	-11.5	-27.64	-18	24	7	-40	-40	12
44196	13464	535	1.05	16970	34363	80.56	-28.99	-28.5	-39	15	2	-52	-58	17
44197	10896	402	1.02	16757	35209	80.56	-53.54	-59.13	-85	-89	-8	-76	-87	27
44198	7006	102	0.99	16601	36054	75	-26.32	-41.73	-48	-21	8	-50	-29	10
44199	5782	61	0.99	16786	36900	75	-26.66	-47.1	-58	-42	-5	-43	-14	8
44200	4385	42	1.01	17130	37746	75	-20.87	-31.51	-28	-5	-8	-42	-31	12
44201	7596	341	1.05	17191	38592	75	-19.17	-31.75	-26	13	-17	-42	-32	11
44202	14220	553	1.07	17057	39438	75	-29.88	-43.7	-75	-82	21	-67	-81	28
44203	12119	186	1.05	16727	40284	75	-18.15	-27.14	-28	-1	-6	-41	-29	11
44207	4863	75	0.95	16681	79448	75	-16.48	-25.84	-26	-7	-8	-39	-25	9
44208	5394	329	0.89	16859	89240	75	-15.28	-25.24	-31	-9	-4	-41	-25	10
44209	9126	481	0.85	16553	99031	75	-15.88	-26.05	-32	-11	6	-40	-26	9
44210	9457	382	0.85	16250	108822	75	-16.2	-27	-33	-9	4	-40	-27	9
44211	7958	388	0.85	16083	99079	75	-10.11	-24.6	-37	-10	-12	-43	-27	9
44212	7292	369	0.84	15887	89337	75	-24.7	-35.92	-45	-17	-1	-44	-12	6
44213	5970	142	0.84	15588	79594	75	-33.95	-52.03	-61	-41	1	-44	-10	5
44214	3332	52	0.83	15716	69852	71.3	-25.82	-38.89	-37	-17	-26	-44	-27	10
44215	4890	291	0.81	15667	60109	71.3	-23.37	-34.17	-38	-14	-17	-43	-26	11
44216	6943	443	0.79	15324	50367	71.3	-22.48	-33.16	-33	-10	-16	-41	-25	10
44217	7008	420	0.8	14928	40624	71.3	-19.04	-28.15	-32	-5	-9	-39	-23	8
44218	6693	347	0.82	14614	39609	71.3	-9.98	-17.82	-35	-7	-15	-39	-22	9
44219	6431	345	0.84	14528	38594	71.3	-22.68	-29.19	-41	-13	-19	-41	-7	6
44220	4566	110	0.86	14377	37579	71.3	-30.86	-47.66	-59	-38	-23	-45	-8	6
44221	2674	38	0.87	14544	36564	71.3	-22.07	-34.44	-35	-15	-24	-42	-24	9
44222	4603	264	0.88	14596	35549	71.3	-21.48	-33.63	-36	-13	-17	-42	-24	10
44223	6790	389	0.88	14120	34534	71.3	-20.22	-32.05	-34	-13	-15	-41	-24	10
44224	7153	389	0.89	13879	33519	71.3	-18.05	-30.4	-34	-9	-14	-40	-23	9
44225	6145	337	0.9	13726	34271	71.3	-9.59	-19.21	-35	-6	-19	-38	-21	9
44226	5864	302	0.91	13654	35023	71.3	-21	-28.67	-42	-14	-6	-39	-7	6
44227	4711	98	0.92	13339	35775	71.3	-26.96	-40.95	-30	72	20	-33	4	4
44228	2504	42	0.93	13507	36528	71.3	-21.26	-33.5	-26	-14	-20	-38	-23	9
44229	4326	254	0.94	13512	37280	71.3	-18.86	-29.62	-27	-9	-16	-38	-23	9
44230	6801	421	0.94	13225	38032	71.3	-16.48	-29.78	-27	-10	-20	-37	-23	9
44231	6495	447	0.94	12945	38784	71.3	-15.26	-27.95	-28	-8	-20	-38	-23	9
44232	6053	368	0.95	12837	39427	71.3	-4.81	-14.63	-28	-1	-19	-36	-21	8
44233	5966	282	0.97	12743	40069	71.3	-14.18	-23.07	-32	-10	-10	-35	-6	5
44234	4725	93	0.98	12528	40712	71.3	-25.08	-49.62	-63	-43	-38	-47	-11	7
44235	2431	45	0.99	12559	41354	71.3	-3.75	-33.65	-36	-17	-28	-34	-25	10
44236	3999	228	1	12677	41997	71.3	-18.56	-29.67	-29	-6	-17	-35	-24	10
44237	6960	361	1.01	12472	42639	71.3	-17.79	-29.81	-25	-3	-18	-35	-23	9
44238	7013	456	1.03	12227	43282	71.3	-15.03	-29.34	-24	-3	-20	-34	-22	9
44239	6378	247	1.05	12215	43576	71.3	0.11	-14.46	-29	-3	-24	-37	-22	9
44240	6585	285	1.07	12163	43869	71.3	-9.37	-8.51	-28	-3	-4	-33	-8	5
44241	5334	98	1.1	11962	44163	71.3	-10.94	-26.21	-43	-25	12	-34	-6	5
44242	2542	25	1.12	12026	44456	71.3	-12	-26.3	-26	-8	-17	-37	-23	8
44243	5176	196	1.16	12318	44750	71.3	-11.76	-22.51	-28	-5	-12	-36	-23	9
44244	8699	280	1.19	12225	45043	71.3	-9.74	-25.18	-32	-10	-22	-37	-22	9
44245	9074	274	1.21	12188	45337	71.3	-5.12	-19.09	-27	-2	-9	-34	-22	8
44246	8772	241	1.22	12441	45846	71.3	4.9	-4.52	-29	0	-18	-35	-21	8
44247	8509	254	1.22	12517	46354	71.3	-3.62	1.61	-28	-3	20	-27	-4	3
44248	7040	94	1.23	12609	46863	71.3	-4.21	-18.31	-38	-9	51	-23	-3	2
44249	3891	17	1.24	12868	47372	71.3	-9.49	-15.59	-22	-3	4	-32	-21	7
44250	6304	248	1.27	13350	47881	71.3	-9.24	-14.41	-24	-3	9	-33	-21	7
44251	12147	372	1.29	13477	48389	71.3	-4.94	-6.07	-20	-1	26	-29	-20	7
44252	12143	286	1.3	13818	48898	71.3	-0.79	0.51	-18	3	41	-27	-20	6
44253	11536	259	1.29	14058	49655	71.3	8.91	4.7	-23	4	-2	-31	-19	7
44256	4786	24	1.27	14929	51926	73.15	-10.86	-18.35	-23	-3	-11	-34	-20	7
44257	7936	215	1.27	15400	52683	73.15	-9.25	-12.88	-22	-1	15	-32	-20	7
44258	15698	352	1.29	15591	53440	73.15	-8.06	-10.69	-20	0	21	-30	-20	6
44259	15253	289	1.29	15992	54197	73.15	-7.64	-17.85	-24	1	-8	-33	-20	7
44260	15831	263	1.28	16423	55643	70.37	2.73	-4.67	-26	3	-14	-33	-19	7
44261	14855	247	1.27	16725	57089	70.37	-8.72	-1.37	-25	0	10	-29	-2	3
44262	13569	126	1.26	16861	58534	70.37	-17.57	-34.44	-48	-20	-16	-36	-5	4
44263	6169	32	1.25	17337	59980	70.37	-10.63	-18.68	-15	12	-9	-31	-20	6
44264	9953	282	1.25	18105	61426	70.37	-11.49	-21.2	-24	-1	-2	-34	-21	8
44265	17277	398	1.26	18378	62872	70.37	-9.14	-18.44	-19	4	4	-31	-20	7
44266	21111	376	1.29	18686	64318	70.37	-9.18	-24.71	-25	0	-21	-35	-21	8
44268	21063	344	1.31	19541	67202	70.37	-10.2	-6.94	-26	-1	0	-29	-3	4
44269	17272	110	1.3	19654	68645	70.37	-20.22	-33.94	-48	-17	-9	-34	-5	5
44270	10895	28	1.3	20249	70087	70.37	-14.45	-23.47	-23	-1	-6	-34	-21	7
44271	14394	372	1.31	21183	71529	70.37	-13.33	-21.26	-25	-1	-4	-35	-21	8
44272	25053	454	1.31	21511	72972	70.37	-12.43	-22.16	-23	1	-8	-34	-20	8
44273	27274	356	1.3	21858	74414	70.37	-10.6	-22.91	-20	5	-6	-33	-20	8
44274	25996	419	1.29	22567	76458	70.37	-0.53	-11.1	-22	6	-16	-33	-19	8
44275	26456	352	1.28	23293	78503	72.22	-18.64	-21.49	-38	-4	-6	-37	-4	6
44276	21850	141	1.26	23583	80547	72.22	-30.17	-46.94	-58	-29	-31	-43	-8	7
44277	14579	65	1.26	24637	82591	72.22	-20.11	-29.12	-29	-3	-6	-38	-23	9
44278	16740	396	1.25	26075	84636	72.22	-18.14	-26.64	-32	-4	-3	-39	-24	10
44279	30802	579	1.26	26511	86680	72.22	-18.12	-24.36	-27	0	-1	-37	-24	9
44280	34150	520	1.26	27118	88724	72.22	-14.79	-20.11	-21	7	21	-34	-24	8
44281	35145	445	1.25	27779	88295	72.22	-4.43	-4.23	-21	9	23	-33	-23	8
44282	31759	448	1.22	28574	87866	75.93	-21.41	-20.68	-43	-8	18	-35	-5	6
44283	29266	131	1.19	29071	87437	75.93	-28.18	-37.38	-31	101	18	-33	5	4
44284	16973	48	1.16	29920	87008	75.93	-22.22	-31.47	-35	-7	-10	-41	-27	11
44285	20862	460	1.12	31071	86580	75.93	-16.5	-18.49	-29	4	46	-36	-28	10
44286	32891	653	1.08	31311	86151	75.93	-6.79	-4.22	-29	13	87	-28	-27	7
44287	35253	620	1.03	31811	85722	75.93	-9.85	-17.85	-29	23	40	-31	-30	8
44288	30541	500	0.98	31955	85929	75.93	-18.85	-27.63	-34	27	16	-40	-40	13
44289	28073	572	0.94	32260	86137	75.93	-45.85	-53.22	-63	-29	-13	-50	-36	11
44290	22958	204	0.9	31927	86344	75.93	-46.94	-53.28	-76	-47	15	-53	-13	3
44291	9921	64	0.85	32656	86552	75.93	-26.24	-48.26	-80	-83	14	-68	-85	22
44292	8246	60	0.82	33544	86759	75.93	-11.22	-29.42	-44	-10	-3	-40	-34	11
44293	14908	638	0.82	34691	86967	75.93	-13.17	-30.63	-42	-7	-11	-41	-29	11
44294	27890	956	0.88	34864	87174	75.93	-11.57	-26.86	-39	-2	-7	-40	-27	11
44295	28499	768	0.92	34550	86024	75.93	0.53	-8.18	-32	6	17	-36	-24	9
44296	24892	749	0.93	34167	84875	75.93	-7.31	-2.46	-35	0	57	-27	-4	3
44297	21733	245	0.92	33460	83725	75.93	-2.1	-6.61	-25	10	116	-15	-2	2
44298	12016	60	0.9	33990	82575	75.93	-12.84	-20.26	-30	0	9	-36	-25	9
44299	13203	645	0.87	34619	81425	75.93	-13.76	-24.64	-34	1	0	-39	-26	10
44300	21266	804	0.83	33906	80276	75.93	-11.43	-27.56	-35	-1	-13	-39	-26	10
44301	21126	682	0.79	33253	79126	75.93	-10.73	-28.28	-35	0	-22	-39	-25	11
44302	17846	596	0.76	32781	76826	75.93	-2.63	-18.41	-36	3	-22	-39	-23	10
44303	15786	617	0.74	32073	74526	75.93	-15.36	-17.94	-38	0	12	-34	-4	5
44304	12151	207	0.73	31270	72226	75.93	-14.89	-24.54	-39	-5	53	-26	-2	4
44305	7302	101	0.72	31612	69926	72.22	-7.64	-11.88	-26	2	41	-31	-21	7
44306	9244	601	0.71	31938	67627	72.22	-0.08	-8.28	-25	6	56	-28	-21	7
44307	13922	739	0.68	30706	65327	72.22	-0.29	-9.06	-23	7	56	-28	-20	6
44308	12763	695	0.65	29831	63027	72.22	-1.15	-15.61	-26	8	17	-32	-20	7
44309	10866	539	0.63	28994	62218	72.22	8.64	-5.65	-29	9	7	-32	-18	7
44310	9510	515	0.62	28128	61410	72.22	-5.54	-3.94	-32	1	51	-25	1	2
44311	7224	193	0.62	27336	60601	72.22	-8.05	-23.86	-18	115	37	-23	10	2
44312	3467	22	0.62	27137	59793	70.37	-4.47	-15.12	-25	0	18	-31	-18	6
44313	5711	460	0.63	26925	58984	70.37	2.23	-8	-22	7	51	-27	-18	6
44314	8893	636	0.62	25591	58175	70.37	5.49	-3.4	-18	12	69	-24	-18	5
44315	8426	540	0.6	24667	57367	70.37	11.87	-5.4	-17	25	51	-23	-18	5
44316	6789	429	0.59	23469	56774	70.37	40.67	11.35	-9	49	53	-19	-21	2
44317	6475	422	0.59	22415	56181	70.37	2.12	-1.95	-67	-72	81	-37	-39	5
44318	4616	144	0.59	21209	55588	70.37	-17.33	-33.78	-51	-7	-4	-44	-15	4
44319	2523	37	0.59	20974	54995	70.37	10.36	-19.99	-60	-74	86	-57	-82	20
44320	2296	28	0.58	20981	54402	68.52	11.52	0.35	0	28	55	-20	-25	5
44321	3899	349	0.6	20410	53809	68.52	12.91	-5.47	-8	15	23	-22	-18	4
44322	6427	511	0.65	19433	53216	68.52	14.85	-0.48	-7	18	40	-20	-16	4
44323	6047	452	0.67	18116	53491	68.52	24.18	5.16	-12	17	13	-24	-15	5
44324	4771	421	0.68	17155	53767	65.74	9.35	5.79	-14	11	56	-14	6	0
44325	3856	146	0.67	16156	54043	65.74	22.97	15.44	-7	39	174	1	9	-3
44326	2031	22	0.66	15925	54318	65.74	15.22	14.23	-1	13	105	-16	-16	2
44327	3097	302	0.65	15602	54594	65.74	19.44	19.96	-1	19	132	-14	-15	2
44328	4159	343	0.64	14359	54870	65.74	23.15	17.74	-1	20	101	-14	-16	2
44329	3423	342	0.61	13497	55145	65.74	27.31	14.71	-2	21	73	-15	-15	3
44330	3252	290	0.6	12984	54711	65.74	38.55	29.83	-7	21	46	-18	-15	3
44331	2897	298	0.59	12421	54277	62.04	16.77	37.42	-5	12	109	-3	5	-3
44332	2168	55	0.58	11710	53843	62.04	13.59	-5.16	-16	13	66	-10	8	0
44333	1111	11	0.57	11604	53409	62.04	16.7	9.15	-3	12	51	-16	-13	2
44334	1734	245	0.56	11145	52975	62.04	20.31	5.6	-7	14	39	-17	-13	4
44335	2337	330	0.54	10334	52541	62.04	19.4	10.81	-3	16	57	-15	-12	2
44336	2090	250	0.53	9713	52107	62.04	23.64	21.42	0	21	86	-15	-11	2
44337	1680	191	0.52	9200	52385	62.04	38.5	44.46	-3	21	79	-11	-10	1
44338	1515	191	0.51	8596	52662	62.04	17.96	21.83	-10	11	56	-11	7	0
44339	1076	46	0.51	7943	52940	62.04	18.08	6.12	-10	11	95	-7	10	-1
44340	559	17	0.5	7965	53217	62.04	26.22	18.56	3	18	91	-10	-12	1
44341	1006	151	0.5	7553	53495	62.04	21.13	11.33	-2	21	41	-16	-13	4
44342	1263	209	0.49	6295	53772	62.04	27.67	25.5	7	30	84	-8	-12	0
44343	1202	135	0.48	6377	54050	62.04	27.5	21.01	3	20	86	-10	-12	2
44344	943	117	0.48	5909	53108	56.48	44.67	42.08	2	22	68	-10	-9	1
44345	776	125	0.47	5445	52166	56.48	24.9	36.22	-2	12	78	-5	12	-1
44346	579	56	0.47	5125	51224	56.48	27.5	11.57	8	23	106	0	16	-2
44347	333	7	0.46	5071	50282	56.48	24.77	23.83	13	23	93	-6	-9	-1
44348	585	111	0.45	4697	49340	56.48	33.98	34.78	24	32	131	-1	-10	0
44349	659	128	0.43	3984	48398	56.48	65.49	42.44	27	57	139	5	-12	-5
44350	565	91	0.42	3734	47456	56.48	55.99	65.38	-26	-59	336	-30	-81	13
44351	319	26	0.42	3581	48195	56.48	50.5	93.97	14	28	187	-18	-46	6
44352	413	38	0.45	3484	48934	56.48	42.76	66.1	-2	9	181	-4	1	-4
44353	312	13	0.48	3299	49673	53.7	106.67	35.42	27	43	192	21	17	-8
44354	192	8	0.5	3183	50413	53.7	30.82	29.34	10	24	107	-4	-6	-1
44355	401	95	0.52	2983	51152	53.7	30.01	32.09	8	25	122	-5	-5	0
44356	560	108	0.54	2742	51891	53.7	34.74	36.27	13	27	118	-3	-4	-1
44357	378	84	0.52	2553	52630	53.7	39.69	39.82	15	29	123	-1	-3	-2
44358	340	68	0.52	2359	51855	53.7	59.6	63.95	10	27	104	-2	-1	-2
44359	236	47	0.51	2135	51080	53.7	33.1	41.33	1	13	84	-2	12	-3
44360	226	11	0.51	1989	50304	53.7	34.04	14.75	9	23	89	0	15	-2
44361	139	1	0.51	1982	49529	53.7	31.27	34.2	10	21	101	-4	-3	-1
44362	211	52	0.49	1962	48754	53.7	32.96	36.96	10	25	123	-4	-2	-1
44363	242	62	0.49	1783	47978	53.7	39.49	40.98	15	26	131	-3	-4	-2
44364	215	46	0.5	1671	47203	53.7	44.77	47	14	27	144	-3	-5	-2
44365	190	48	0.51	1634	46806	53.7	71.24	73.44	8	25	131	-4	-5	-3
44366	168	41	0.52	1534	46409	53.7	47.4	67.39	-2	13	160	3	8	-6
44367	133	5	0.54	1451	46013	53.7	53.5	27.26	15	36	160	9	13	-7
44368	73	1	0.55	1460	45616	53.7	39.72	37.05	10	21	111	-9	-8	-1
44369	190	29	0.56	1367	45219	53.7	44.67	35.71	7	22	98	-10	-9	1
44370	162	35	0.55	1307	44822	53.7	37.23	39.59	12	26	103	-7	-8	0
44371	144	24	0.54	1219	44426	53.7	41.21	37.01	11	22	98	-9	-9	0
44372	134	36	0.54	1157	43998	53.7	65.97	67.46	14	25	110	-1	-7	-2
44373	99	21	0.54	1082	43569	44.44	48.28	65.62	1	9	145	5	11	-5
44374	69	5	0.56	1050	43141	44.44	54.4	44.65	59	167	162	19	30	-8
44375	51	0	0.58	1020	42713	44.44	44.87	57.75	10	15	139	-8	-15	-1
44376	122	26	0.59	985	42285	44.44	42.79	52.56	6	18	148	-11	-16	-1
44377	101	16	0.6	924	41857	44.44	48.56	54.78	11	20	122	-10	-16	-1
44378	98	23	0.62	855	41428	44.44	50.22	56.9	12	23	125	-7	-17	1
44379	97	21	0.64	690	41193	44.44	66.34	69.83	5	20	98	-10	-15	0
44380	108	18	0.67	616	40957	44.44	51.59	70.74	1	12	129	4	6	-4
44381	55	1	0.68	571	40721	44.44	56.73	45.12	25	36	165	15	13	-5
44382	38	1	0.7	566	40486	44.44	55.21	66.98	15	22	140	-7	-18	0
44383	95	10	0.73	546	40250	44.44	49.86	69.96	12	24	182	-7	-18	0
44384	100	19	0.75	504	40014	44.44	53.51	63.8	13	23	152	-8	-19	0
44385	93	21	0.76	476	39779	44.44	59.99	67.48	14	25	151	-7	-19	0
44386	74	17	0.78	463	39574	44.44	81.3	85.04	6	23	108	-9	-18	0
44387	85	7	0.81	450	39369	44.44	73.71	97.71	9	18	179	13	7	-7
44388	66	1	0.85	426	39165	44.44	72.18	58.48	32	49	192	20	13	-7
44389	44	0	0.88	411	38960	44.44	62.9	75.56	15	23	135	-6	-21	0
44390	94	13	0.91	400	38755	44.44	55.94	81.49	15	26	199	-6	-21	0
44391	87	6	0.93	392	38550	44.44	58.1	73.12	16	24	166	-7	-21	0
44392	105	12	0.97	388	38346	44.44	67.03	82.58	17	27	176	-5	-21	-1
44393	90	14	1.01	362	38219	44.44	90.34	101.35	10	23	145	-5	-20	-1
44394	114	7	1.04	348	38093	44.44	82.91	101.92	5	15	181	14	5	-6
44395	69	3	1.06	342	37967	44.44	85	70.77	35	51	196	25	13	-7
44396	67	0	1.08	342	37840	44.44	72.66	99.16	20	26	171	-3	-22	-1
44397	103	4	1.09	349	37714	44.44	64.54	98.94	17	26	191	-5	-22	1
44398	124	3	1.11	339	37588	44.44	70.64	102.96	21	26	197	-2	-22	0
44399	122	9	1.1	329	37462	44.44	73.91	100.07	20	28	201	-3	-21	0
44400	108	4	1.1	324	37359	44.44	97.15	113.15	13	26	177	-3	-21	-1
44401	118	6	1.1	325	37256	44.44	93.35	107.67	5	15	218	17	6	-8
44402	80	1	1.12	304	37153	44.44	89.04	73.97	34	57	201	26	13	-8
44403	74	0	1.13	305	37050	44.44	73.53	94.53	19	26	179	-4	-24	0
44404	107	7	1.15	309	36947	38.89	65.56	96.1	17	26	209	-6	-24	1
44405	138	3	1.19	308	36845	38.89	69.64	94.15	19	26	198	-5	-24	1
44406	165	5	1.22	302	36742	38.89	75.63	99.15	22	30	223	-1	-23	0
44407	156	2	1.22	295	37089	38.89	101.99	119.31	15	27	187	-1	-22	-1
44408	153	2	1.2	278	37436	38.89	100.6	107.2	8	16	199	20	5	-7
44409	90	0	1.18	277	37783	38.89	84.57	70.31	27	51	143	24	9	-5
44410	91	0	1.19	271	38130	38.89	74.73	102.3	23	27	165	-3	-26	1
44411	164	4	1.19	295	38478	38.89	65.96	109.25	21	26	210	-3	-26	2
44412	164	4	1.18	292	38825	38.89	65.85	93.97	23	26	192	-5	-25	1
44413	176	6	1.18	298	39172	38.89	73.18	84.14	18	25	152	-8	-26	2
44414	172	6	1.17	296	39191	38.89	101.97	110.37	12	23	123	-8	-25	2
44415	180	4	1.17	307	39211	38.89	96.59	123.3	11	15	220	19	5	-7
44416	122	0	1.16	310	39231	38.89	92.04	84.05	41	64	191	28	13	-6
44417	64	0	1.15	313	39250	38.89	78.97	111.2	26	28	204	0	-24	0
44418	199	0	1.18	307	39270	38.89	74.51	109.49	24	29	205	-2	-24	1
44419	196	4	1.19	300	39290	38.89	78.11	121.05	31	31	212	0	-24	0
44420	223	2	1.19	313	39309	38.89	81.55	114.25	22	35	236	1	-24	-1
44421	194	6	1.18	309	39174	38.89	102.93	130.12	12	34	202	-1	-24	-1
44422	211	2	1.17	315	39038	38.89	102.4	131.82	6	21	226	22	5	-8
44423	148	0	1.16	317	38903	38.89	101.48	89.66	35	63	225	34	12	-9
44424	128	0	1.16	317	38767	38.89	75.03	97.44	16	29	165	-2	-24	0
44425	215	7	1.13	335	38632	38.89	68.33	105.43	16	31	145	-6	-24	2
44426	207	1	1.1	344	38496	38.89	70.79	112.81	19	30	172	-3	-21	1
44427	196	4	1.08	353	38361	38.89	73.38	113.58	18	31	180	-3	-21	1
44428	212	4	1.1	359	38151	38.89	96.45	124.59	10	27	146	-4	-21	0
44429	222	1	1.11	359	37942	38.89	81.6	122.4	7	18	204	18	7	-6
44430	185	0	1.13	340	37732	38.89	82.95	73.81	34	84	201	30	17	-7
44431	107	0	1.12	356	37523	38.89	60.73	73.54	10	23	94	-9	-21	2
44432	232	8	1.12	385	37313	38.89	56.58	82.03	11	26	116	-9	-20	3
44433	233	5	1.11	374	37104	38.89	59.82	95.26	18	28	149	-2	-18	1
44434	215	3	1.13	371	36895	38.89	62.21	85.15	13	29	102	-6	-19	2
44435	254	3	1.17	388	36808	38.89	75.31	105.59	9	26	97	-6	-17	1
44436	289	5	1.21	406	36721	38.89	53.59	99.34	5	14	143	10	10	-4
44437	203	0	1.23	403	36635	38.89	53.43	43.86	60	199	80	17	27	-4
44438	154	0	1.26	429	36548	38.89	45.49	50.16	8	17	48	-8	-16	3
44439	285	5	1.28	465	36462	38.89	44.63	55.9	10	25	52	-8	-16	4
44440	366	13	1.31	475	36375	38.89	37.94	70.76	22	38	99	5	-17	2
44441	376	9	1.32	478	36288	38.89	42.95	68.36	11	33	107	6	-13	-1
44442	361	5	1.32	490	36340	38.89	62.98	92.59	8	29	110	6	-11	-3
44443	388	7	1.32	498	36392	38.89	44.27	91.52	5	18	148	8	10	-4
44444	323	0	1.33	500	36445	38.89	52.63	55.87	27	101	160	19	17	-5
44445	182	0	1.33	529	36497	38.89	34.53	61.75	9	27	97	3	-12	-2
44446	405	13	1.34	570	36549	38.89	33.32	59.58	6	29	116	2	-12	-1
44447	531	11	1.35	588	36601	38.89	44.68	72.81	10	30	121	5	-12	-2
44448	511	6	1.35	594	36653	38.89	44.89	68.96	10	32	135	5	-12	-2
44449	529	8	1.35	623	36753	38.89	72.23	101.78	10	32	128	6	-11	-3
44450	531	8	1.35	666	36853	38.89	49.77	98.93	7	19	160	14	8	-5
44451	476	0	1.35	675	36953	38.89	48.23	43.54	23	99	134	19	14	-4
44452	270	0	1.34	704	37053	38.89	31.61	50.44	7	28	77	0	-11	-1
44453	536	8	1.34	782	37153	38.89	31.18	52.01	6	29	101	1	-12	0
44454	768	21	1.34	823	37253	38.89	35.01	55.3	9	29	105	3	-12	-1
44455	724	10	1.32	881	37353	38.89	37.67	50.77	4	28	68	-2	-13	-1
44456	652	9	1.31	911	37365	38.89	56.2	74.72	2	27	48	-3	-12	0
44457	796	14	1.31	980	37378	38.89	28.55	59.81	-2	13	49	-5	3	0
44458	540	1	1.29	1020	37390	38.89	24.76	26.14	-6	75	45	-1	6	0
44459	364	0	1.28	1070	37403	38.89	30.32	45.54	3	22	42	-5	-8	0
44460	709	15	1.27	1142	37415	38.89	35.98	53.87	1	24	55	-5	-7	1
44461	880	20	1.26	1179	37428	38.89	34.53	54.66	4	24	53	-4	-4	1
44462	974	14	1.26	1209	37440	38.89	39.83	57.94	3	26	61	-3	-4	0
44463	812	14	1.25	1258	37583	38.89	63.1	93.58	2	25	56	-1	-4	-1
44464	917	20	1.26	1312	37727	38.89	44.21	106.14	1	14	98	6	7	-2
44465	643	1	1.27	1343	37870	38.89	53.02	72.11	18	98	141	20	12	-3
44466	421	0	1.3	1384	38013	38.89	37.64	69.82	3	21	73	-1	-3	-1
44467	976	29	1.32	1529	38157	38.89	37.65	71.49	2	24	67	-3	-4	0
44468	1235	22	1.33	1566	38300	38.89	42.21	78.16	3	23	57	-3	-5	0
44469	1205	27	1.35	1614	38443	38.89	50.34	101.15	7	27	55	0	-4	0
44470	1361	16	1.38	1687	38145	38.89	72	145.82	4	26	58	0	-4	-1
44471	1344	23	1.39	1673	37846	38.89	48.15	144.79	3	16	96	5	5	-2
44472	1090	6	1.4	1718	37548	38.89	57.23	104.66	17	108	121	16	9	-3
44473	683	0	1.41	1840	37249	38.89	37.5	115.14	3	20	65	-1	-4	-1
44474	1327	46	1.41	1963	36950	38.89	38.92	105.5	2	23	77	-1	-5	0
44475	2086	33	1.43	2013	36652	38.89	38.66	85.79	1	22	32	-4	-5	0
44476	2007	29	1.42	2103	36353	38.89	40.82	96.94	3	26	55	-1	-4	0
44477	1894	31	1.41	2141	36614	38.89	64.65	123.59	5	27	51	1	-3	-2
44478	2011	30	1.4	2273	36875	38.89	41.78	118.71	6	17	81	5	5	-2
44479	1527	5	1.4	2327	37136	38.89	40.73	65.61	7	108	88	11	7	-1
44480	903	0	1.4	2423	37396	38.89	31.01	69.26	3	21	37	-3	-3	0
44481	2121	49	1.42	2615	37657	38.89	29.45	66.19	1	24	31	-5	-4	1
44482	2640	40	1.42	2722	37918	38.89	34.62	71.22	5	24	30	-4	-4	0
44483	2999	60	1.45	2796	38179	38.89	42.38	87.52	6	25	39	-6	-12	2
44484	2770	49	1.46	2877	39072	38.89	58.1	116.31	2	24	33	-4	-8	1
44485	3235	44	1.5	3012	39965	38.89	33.85	102.9	2	14	56	0	5	-1
44486	2521	1	1.53	3077	40857	38.89	31.83	44.82	-3	103	47	4	6	0
44487	1536	3	1.57	3264	41750	38.89	28.47	57.45	1	18	24	-5	-3	1
44488	3930	64	1.63	3592	42643	38.89	29.37	65.42	1	23	50	-3	-3	1
44489	5560	75	1.65	3811	43536	38.89	32.54	72.35	3	24	60	-1	-3	0
44490	5591	46	1.64	4034	44428	38.89	42.76	65.89	-1	22	32	-2	-3	0
44491	5716	59	1.62	4264	45439	38.89	54.13	97.55	0	23	22	-3	-2	0
44492	6277	75	1.59	4559	46449	38.89	28.14	86.5	0	13	29	-2	6	0
44493	4727	13	1.56	4706	47460	38.89	22.22	41.71	1	110	58	4	8	1
44494	2953	0	1.54	5042	48471	38.89	22.96	49.91	0	19	34	-4	-2	0
44495	6263	93	1.54	5416	49481	38.89	25.09	53.15	0	24	38	-4	-2	1
44496	8366	132	1.52	5601	50492	38.89	29.74	55.64	3	26	41	-2	-2	0
44497	8382	101	1.49	5863	51502	38.89	35.8	66.9	5	32	56	2	-2	0
44498	9403	102	1.49	6175	52794	38.89	56.82	91.5	5	34	43	2	-2	-1
44499	9806	115	1.47	6603	54086	41.67	31.27	79.86	1	28	65	6	2	-2
44500	7147	9	1.43	6866	55378	41.67	11.15	40.04	4	155	81	9	-2	-3
44501	4904	13	1.4	7204	56670	41.67	4.99	6.04	-59	-60	81	-38	-86	16
44502	4517	9	1.37	7550	57962	41.67	31.81	27.2	-6	27	5	-7	-7	3
44503	10434	124	1.44	8257	59254	41.67	25.58	45.23	-1	25	27	-3	-1	1
44504	15511	250	1.53	8595	60545	41.67	24.72	46.31	-3	22	16	-6	-2	2
44505	15905	152	1.56	8897	61283	41.67	35.6	74.53	-4	23	8	-7	0	2
44506	15195	186	1.53	9473	62020	41.67	18.09	76.26	-2	15	29	-4	10	1
44507	12507	24	1.48	9788	62757	41.67	2.77	14.32	-13	95	3	-11	5	4
44508	7314	3	1.43	10221	63495	41.67	15.46	26.39	-4	15	3	-9	-2	2
44509	13645	220	1.4	11010	64232	41.67	19.54	32.26	0	25	20	-7	-2	2
44510	18546	270	1.34	11588	64969	41.67	44.35	61.36	19	56	38	6	-5	-2
44511	19079	274	1.28	12030	65706	41.67	16.2	58.31	-46	-63	120	-38	-81	21
44512	12965	31	1.23	12419	68251	41.67	38.08	112.4	9	30	41	-20	-40	9
44513	14298	266	1.24	13121	70795	41.67	21.19	91.88	-3	9	41	-9	-2	2
44514	14448	46	1.28	13573	73340	41.67	26.12	21.1	-12	94	8	-1	2	2
44515	9508	12	1.31	14123	75884	41.67	16.89	33.43	-3	18	6	-6	-3	2
44516	16611	282	1.33	14906	78429	41.67	13.89	29.66	-4	21	16	-8	-3	3
44517	24241	463	1.34	15316	80973	41.67	16.57	31.62	-3	21	12	-9	-3	2
44518	24912	370	1.32	15713	83517	41.67	17.77	37.73	-4	22	12	-9	-3	3
44519	23259	405	1.31	16093	84710	41.67	36.89	74.59	-6	20	-1	-9	-2	3
44520	23418	382	1.29	16480	85903	41.67	15.58	82.08	-5	13	18	-7	8	2
44521	18924	41	1.27	16733	87096	41.67	1.02	19.24	-14	99	9	-9	4	3
44522	12375	8	1.25	17358	88288	41.67	9.41	21.82	-6	14	2	-10	-3	3
44523	19935	398	1.23	18320	89481	41.67	9.63	20.28	-6	18	8	-12	-4	4
44524	28431	460	1.21	18707	90674	41.67	12.73	25.59	0	19	10	-10	-4	3
44525	28143	498	1.19	19087	91866	41.67	15.04	33.64	-1	22	16	-9	-5	3
44526	26794	421	1.17	19332	92225	41.67	34.57	65.99	0	22	-1	-9	-4	3
44527	26188	379	1.15	19707	92584	41.67	10.8	71.44	-1	12	12	-8	7	2
44528	20574	51	1.13	20067	92943	41.67	-2.25	12.06	-15	95	-5	-12	3	3
44529	13133	18	1.11	20521	93301	41.67	5.1	11.97	-4	13	-8	-12	-4	3
44530	19100	528	1.08	21172	93660	44.44	8.37	9.95	-5	18	-3	-12	-4	4
44531	29076	570	1.07	21332	94019	44.44	7.82	16.32	-2	21	-1	-12	-5	4
44532	27354	503	1.06	21550	94377	44.44	5.96	18.91	-1	23	7	-12	-5	4
44533	26961	470	1.06	22035	94334	44.44	26.33	57.13	-1	22	3	-11	-4	3
44534	25575	504	1.06	22350	94291	44.44	13.23	71.26	1	15	22	-6	6	2
44535	22394	45	1.06	22264	94248	44.44	-4.57	9.78	-12	116	12	-11	4	4
44536	13250	25	1.04	22778	94205	44.44	6.09	13.2	2	18	4	-11	-4	3
44537	19369	505	1.01	23604	94162	44.44	4.47	11.47	-5	18	6	-13	-2	4
44538	28549	591	0.99	23453	94119	44.44	6.6	10.76	-2	18	-1	-14	-1	4
44539	27459	561	0.98	23433	94076	44.44	12.86	21.53	-2	23	8	-13	-1	4
44540	24988	571	0.97	23706	93678	44.44	27.48	59.11	-2	23	8	-9	0	3
44541	23762	486	0.97	23755	93280	44.44	14.35	73.03	-1	14	30	-4	11	3
44542	19450	65	0.95	23644	92883	44.44	-0.54	8.72	34	177	15	-2	21	3
44543	11377	29	0.93	24051	92485	44.44	6.76	14.58	-2	17	1	-11	0	3
44544	17460	537	0.91	24542	92088	44.44	10.83	18.85	0	25	9	-10	0	4
44545	24264	669	0.88	24275	91690	44.44	16.72	22.56	4	27	11	-8	0	3
44546	22096	592	0.86	23963	91292	44.44	21.87	27.8	5	30	14	-8	0	3
44547	20027	566	0.86	23795	88871	44.44	35.97	56.81	2	24	8	-8	2	3
44548	19392	543	0.86	23641	86449	36.11	19.06	56.12	0	15	17	-3	12	3
44549	15976	70	0.86	23219	84028	36.11	2.81	6.37	44	203	-1	-2	27	3
44550	9610	29	0.84	23612	81606	39.81	27.25	17.89	8	25	2	-15	-12	5
44551	13807	538	0.8	23858	79185	39.81	27.16	18.76	14	39	16	-12	-13	5
44555	10789	270	0.72	20916	76122	39.81	-27.93	-42.91	-84	-83	5	-56	-64	8
44556	6253	16	0.72	20838	77013	39.81	-2.15	-29.38	-57	-23	8	-31	-25	1
44557	5027	38	0.75	21109	77903	39.81	34.76	22.24	-3	-1	13	-27	-37	11
44558	9850	549	0.78	21283	78793	39.81	36.55	40.39	3	15	24	-24	-29	10
44559	15567	793	0.81	20822	79683	39.81	39.5	54.18	9	27	28	-20	-28	9
44560	14326	708	0.83	20433	80573	39.81	46.12	70.9	16	52	35	-16	-31	8
44561	13607	639	0.86	19936	81194	39.81	24.39	115.07	-23	32	25	-36	-53	15
44562	12033	505	0.88	19408	81814	45.37	-22.97	14	-76	-82	15	-46	-64	11
44563	7180	33	0.9	19135	82435	45.37	27.35	9.85	-20	79	22	-14	-3	4
44564	6423	9	0.94	19493	83055	45.37	13.8	10.44	-10	14	-4	-25	-17	9
44565	11667	433	0.97	19636	83676	45.37	12.27	14.25	-8	20	4	-24	-15	9
44566	17197	632	0.99	19264	84296	45.37	17.03	18.63	6	47	8	-20	-17	5
44567	16577	645	0.99	18748	84917	45.37	1.78	5.36	-57	-70	37	-54	-82	26
44568	11901	117	0.98	18439	85324	45.37	21.68	44.94	1	27	24	-31	-47	14
44569	10897	292	0.99	18286	85731	45.37	11.9	25.87	-13	5	19	-21	-3	5
44570	11107	22	1.03	18063	86139	45.37	13.96	-6.18	-16	88	18	-12	9	3
44571	7787	19	1.05	18160	86546	41.67	6.07	5.92	-7	17	-3	-13	1	3
44572	11402	493	1.07	18095	86953	41.67	6.23	7.83	-9	19	4	-16	0	4
44573	16173	684	1.1	17155	87360	41.67	6.35	6.55	-9	17	-1	-16	1	4
44574	16874	481	1.14	16307	87767	41.67	9.04	10.16	-10	18	0	-16	1	4
44575	16049	422	1.19	15656	92434	41.67	24.66	37.32	-12	17	-8	-17	2	4
44576	16893	429	1.25	15114	97100	44.44	15.49	44.41	-10	8	16	-16	8	3
44577	14661	35	1.31	14519	101767	44.44	0.9	-1.4	-17	91	2	-19	9	4
44578	10446	4	1.38	14601	106433	44.44	11.33	6.45	-15	6	-10	-20	-5	5
44579	19648	377	1.48	14398	111100	44.44	7.25	15.18	-11	16	10	-19	-5	5
44580	30588	376	1.57	14005	115767	44.44	9.1	16.53	-8	17	8	-18	-6	5
44581	32835	316	1.62	13770	120433	44.44	13.02	10.62	-14	15	-2	-19	-7	6
44582	36664	248	1.66	13624	125673	44.44	21.68	30.81	-14	18	-8	-21	-7	6
44583	40878	193	1.66	13504	130912	44.44	11.11	31.63	-18	5	4	-21	5	4
44584	34123	25	1.63	13491	136152	44.44	-1.42	-3.04	-24	96	-4	-22	7	4
44585	29097	2	1.59	13675	141391	44.44	5.02	11.77	-14	9	-2	-24	-11	7
44586	37045	251	1.55	14153	146631	41.67	4.97	12.13	-15	13	0	-25	-12	8
44587	53416	276	1.53	14018	151870	41.67	6.61	13.09	-14	12	-4	-25	-13	8
44588	57659	263	1.49	14279	157110	45.37	8.75	14.66	-16	11	-6	-28	-17	9
44589	57265	271	1.44	14453	155605	45.37	21.85	34.05	-17	10	-15	-29	-16	9
44590	51690	231	1.38	14804	154101	45.37	15	28.96	-20	2	-11	-25	3	5
44591	48287	23	1.31	15029	152596	45.37	-2.39	-11.17	-9	98	-29	-27	13	5
44592	33477	33	1.24	15447	151091	45.37	4.59	13.56	-15	7	1	-27	-16	7
44593	39116	240	1.17	16357	149587	45.37	5.23	13.09	-16	12	0	-27	-16	8
44594	56051	319	1.11	16529	148082	45.37	7.5	16.21	-14	11	-4	-27	-16	8
44595	54475	307	1.07	16811	146577	45.37	12.12	26.67	-11	16	12	-25	-15	8
44596	47536	246	1.03	17262	142811	45.37	26.68	55.99	-13	16	0	-25	-14	8
44597	45748	272	1	17685	139044	45.37	24.37	51.82	-14	8	3	-20	4	4
44598	34700	19	0.97	17661	135278	45.37	4.87	6.34	-26	12	-19	-24	0	5
44599	24404	10	0.94	18287	131511	45.37	10.54	18.79	-12	12	-6	-26	-14	7
44600	35323	287	0.91	19014	127745	45.37	9.47	20.29	-13	12	2	-26	-15	8
44601	46856	310	0.87	18952	123979	45.37	15.06	27.79	-7	16	10	-23	-14	7
44602	42087	262	0.84	19055	120212	45.37	20.17	38.82	-3	21	27	-20	-14	6
44603	35774	291	0.81	19051	116837	45.37	41.53	66.06	-7	19	0	-22	-12	6
44604	31327	332	0.79	18912	113462	45.37	43.81	95.74	-2	14	45	-8	7	1
44605	22064	31	0.76	18629	110087	45.37	27.78	50.65	2	30	60	-4	6	1
44606	13473	17	0.74	18824	106712	45.37	30.81	72.99	13	29	39	-15	-12	4
44607	22255	378	0.72	19166	103337	45.37	23.59	56.42	-5	17	36	-18	-12	5
44608	28855	372	0.7	18477	99961	45.37	26.31	49.19	-4	17	21	-18	-12	5
44609	29234	318	0.7	18018	96586	45.37	27.38	37.21	-10	12	1	-23	-12	6
44610	23979	304	0.7	17617	94047	45.37	42.88	81.07	-5	21	14	-19	-10	5
44611	20891	283	0.7	17154	91507	45.37	24.65	59.15	-15	4	0	-20	4	2
44612	13687	25	0.7	16443	88968	45.37	18.52	24.78	-15	12	4	-13	7	2
44613	9457	16	0.69	16483	86428	41.67	21.9	41.88	-6	16	5	-17	-6	3
44614	18771	324	0.68	16509	83888	41.67	22.12	44.01	-6	18	20	-17	-6	4
44615	20463	360	0.67	15903	81349	41.67	28.34	50.88	-4	18	15	-16	-5	4
44616	18266	341	0.66	15130	78809	41.67	40.57	61.29	-1	24	50	-9	-4	2
44617	16700	198	0.66	14403	77503	41.67	46.64	76	-9	21	15	-14	-3	3
44618	13950	221	0.67	13670	76196	41.67	38.6	78.68	-10	13	26	-10	11	2
44619	8897	39	0.68	12886	74890	41.67	24.06	26.56	-14	23	28	-3	12	2
44620	6561	1	0.69	13024	73584	41.67	29	43.7	-6	21	15	-8	2	2
44621	12980	269	0.69	12853	72277	24.07	31.16	51.24	-7	23	30	-6	2	2
44622	14733	278	0.7	11627	70971	24.07	31	51.5	-9	19	28	-8	2	2
44623	14060	266	0.71	10957	69665	24.07	38.18	57.7	-7	22	24	-7	2	2
44624	12489	206	0.74	10423	69454	24.07	57.01	88.91	-9	22	5	-9	4	3
44625	12725	199	0.76	9951	69244	24.07	42.24	88.24	-7	14	16	-6	11	2
44626	7698	10	0.78	9456	69034	24.07	29.34	40.41	-17	23	6	-3	12	3
44627	5583	6	0.81	9517	68823	24.07	37.47	67.37	-4	23	16	-5	3	2
44628	13176	217	0.83	9478	68613	24.07	41.1	80.87	4	34	36	-1	3	2
44629	14440	234	0.84	8936	68403	24.07	37.32	76.85	-5	20	28	-4	4	3
44630	13425	184	0.85	8558	68193	24.07	44.4	85.75	-2	25	32	-1	5	3
44631	11633	121	0.85	8338	67949	24.07	59.06	116.08	-5	23	20	-4	5	3
44632	11113	127	0.86	7977	67706	24.07	43.96	129.38	-2	17	48	4	12	2
44633	7578	9	0.87	7744	67462	24.07	36.84	75.17	-2	39	68	11	14	2
44634	5295	1	0.89	7833	67219	24.07	33.56	89.07	-3	20	39	-2	5	3
44635	12690	178	0.91	7925	66975	24.07	30.05	84.21	-5	21	48	-2	5	3
44636	14475	151	0.91	7636	66732	24.07	35.3	83.75	-3	22	38	-3	5	3
44637	12267	207	0.9	7357	66488	24.07	37.64	85.33	-3	24	40	-3	5	3
44638	11658	107	0.88	7023	65319	24.07	75.44	151.15	-4	24	36	-3	6	2
44639	10374	119	0.85	6885	64150	24.07	40.84	125.2	-2	17	54	4	12	2
44640	5694	12	0.83	6669	62981	24.07	31.77	75.69	0	44	79	9	12	1
44642	10159	134	0.8	6745	60643	24.07	30.8	85.01	-3	22	70	-2	6	3
44643	10425	125	0.78	6331	59474	24.07	33.48	88.9	0	23	76	0	6	2
44644	8988	146	0.76	6206	58305	24.07	35.42	88.6	-1	26	67	-1	6	2
44645	8231	110	0.73	5913	56063	24.07	55.51	130.33	-2	25	58	-1	6	2
44646	6628	85	0.7	5675	53821	24.07	45.68	127.35	-4	17	53	3	12	2
44647	3492	7	0.67	5347	51580	24.07	31.98	72.08	1	41	82	10	13	1
44648	2367	1	0.65	5333	49338	14.81	30.72	81.79	-1	22	59	-2	7	1
44649	6606	110	0.62	5340	47096	14.81	31.4	71.01	-4	22	35	-4	6	3
44650	5740	101	0.57	4963	44855	14.81	29.97	61.63	-3	22	31	-5	7	3
44651	4991	133	0.53	4544	42613	14.81	31.22	58.96	-5	24	19	-5	7	3
#N/A	#N/A	#N/A	#N/A	#N/A	#N/A	#N/A	#N/A	#N/A	#N/A	#N/A	#N/A	#N/A	#N/A	#N/A
#N/A	#N/A	#N/A	#N/A	#N/A	#N/A	#N/A	#N/A	#N/A	#N/A	#N/A	#N/A	#N/A	#N/A	#N/A
#N/A	#N/A	#N/A	#N/A	#N/A	#N/A	#N/A	#N/A	#N/A	#N/A	#N/A	#N/A	#N/A	#N/A	#N/A
#N/A	#N/A	#N/A	#N/A	#N/A	#N/A	#N/A	#N/A	#N/A	#N/A	#N/A	#N/A	#N/A	#N/A	#N/A
#N/A	#N/A	#N/A	#N/A	#N/A	#N/A	#N/A	#N/A	#N/A	#N/A	#N/A	#N/A	#N/A	#N/A	#N/A
#N/A	#N/A	#N/A	#N/A	#N/A	#N/A	#N/A	#N/A	#N/A	#N/A	#N/A	#N/A	#N/A	#N/A	#N/A
#N/A	#N/A	#N/A	#N/A	#N/A	#N/A	#N/A	#N/A	#N/A	#N/A	#N/A	#N/A	#N/A	#N/A	#N/A
#N/A	#N/A	#N/A	#N/A	#N/A	#N/A	#N/A	#N/A	#N/A	#N/A	#N/A	#N/A	#N/A	#N/A	#N/A
#N/A	#N/A	#N/A	#N/A	#N/A	#N/A	#N/A	#N/A	#N/A	#N/A	#N/A	#N/A	#N/A	#N/A	#N/A
#N/A	#N/A	#N/A	#N/A	#N/A	#N/A	#N/A	#N/A	#N/A	#N/A	#N/A	#N/A	#N/A	#N/A	#N/A
#N/A	#N/A	#N/A	#N/A	#N/A	#N/A	#N/A	#N/A	#N/A	#N/A	#N/A	#N/A	#N/A	#N/A	#N/A
#N/A	#N/A	#N/A	#N/A	#N/A	#N/A	#N/A	#N/A	#N/A	#N/A	#N/A	#N/A	#N/A	#N/A	#N/A
#N/A	#N/A	#N/A	#N/A	#N/A	#N/A	#N/A	#N/A	#N/A	#N/A	#N/A	#N/A	#N/A	#N/A	#N/A
#N/A	#N/A	#N/A	#N/A	#N/A	#N/A	#N/A	#N/A	#N/A	#N/A	#N/A	#N/A	#N/A	#N/A	#N/A
#N/A	#N/A	#N/A	#N/A	#N/A	#N/A	#N/A	#N/A	#N/A	#N/A	#N/A	#N/A	#N/A	#N/A	#N/A
#N/A	#N/A	#N/A	#N/A	#N/A	#N/A	#N/A	#N/A	#N/A	#N/A	#N/A	#N/A	#N/A	#N/A	#N/A
#N/A	#N/A	#N/A	#N/A	#N/A	#N/A	#N/A	#N/A	#N/A	#N/A	#N/A	#N/A	#N/A	#N/A	#N/A
#N/A	#N/A	#N/A	#N/A	#N/A	#N/A	#N/A	#N/A	#N/A	#N/A	#N/A	#N/A	#N/A	#N/A	#N/A
#N/A	#N/A	#N/A	#N/A	#N/A	#N/A	#N/A	#N/A	#N/A	#N/A	#N/A	#N/A	#N/A	#N/A	#N/A
#N/A	#N/A	#N/A	#N/A	#N/A	#N/A	#N/A	#N/A	#N/A	#N/A	#N/A	#N/A	#N/A	#N/A	#N/A
#N/A	#N/A	#N/A	#N/A	#N/A	#N/A	#N/A	#N/A	#N/A	#N/A	#N/A	#N/A	#N/A	#N/A	#N/A
#N/A	#N/A	#N/A	#N/A	#N/A	#N/A	#N/A	#N/A	#N/A	#N/A	#N/A	#N/A	#N/A	#N/A	#N/A
#N/A	#N/A	#N/A	#N/A	#N/A	#N/A	#N/A	#N/A	#N/A	#N/A	#N/A	#N/A	#N/A	#N/A	#N/A
#N/A	#N/A	#N/A	#N/A	#N/A	#N/A	#N/A	#N/A	#N/A	#N/A	#N/A	#N/A	#N/A	#N/A	#N/A
#N/A	#N/A	#N/A	#N/A	#N/A	#N/A	#N/A	#N/A	#N/A	#N/A	#N/A	#N/A	#N/A	#N/A	#N/A
#N/A	#N/A	#N/A	#N/A	#N/A	#N/A	#N/A	#N/A	#N/A	#N/A	#N/A	#N/A	#N/A	#N/A	#N/A
#N/A	#N/A	#N/A	#N/A	#N/A	#N/A	#N/A	#N/A	#N/A	#N/A	#N/A	#N/A	#N/A	#N/A	#N/A
#N/A	#N/A	#N/A	#N/A	#N/A	#N/A	#N/A	#N/A	#N/A	#N/A	#N/A	#N/A	#N/A	#N/A	#N/A
#N/A	#N/A	#N/A	#N/A	#N/A	#N/A	#N/A	#N/A	#N/A	#N/A	#N/A	#N/A	#N/A	#N/A	#N/A
#N/A	#N/A	#N/A	#N/A	#N/A	#N/A	#N/A	#N/A	#N/A	#N/A	#N/A	#N/A	#N/A	#N/A	#N/A
#N/A	#N/A	#N/A	#N/A	#N/A	#N/A	#N/A	#N/A	#N/A	#N/A	#N/A	#N/A	#N/A	#N/A	#N/A
#N/A	#N/A	#N/A	#N/A	#N/A	#N/A	#N/A	#N/A	#N/A	#N/A	#N/A	#N/A	#N/A	#N/A	#N/A
#N/A	#N/A	#N/A	#N/A	#N/A	#N/A	#N/A	#N/A	#N/A	#N/A	#N/A	#N/A	#N/A	#N/A	#N/A
#N/A	#N/A	#N/A	#N/A	#N/A	#N/A	#N/A	#N/A	#N/A	#N/A	#N/A	#N/A	#N/A	#N/A	#N/A
#N/A	#N/A	#N/A	#N/A	#N/A	#N/A	#N/A	#N/A	#N/A	#N/A	#N/A	#N/A	#N/A	#N/A	#N/A
#N/A	#N/A	#N/A	#N/A	#N/A	#N/A	#N/A	#N/A	#N/A	#N/A	#N/A	#N/A	#N/A	#N/A	#N/A
#N/A	#N/A	#N/A	#N/A	#N/A	#N/A	#N/A	#N/A	#N/A	#N/A	#N/A	#N/A	#N/A	#N/A	#N/A
#N/A	#N/A	#N/A	#N/A	#N/A	#N/A	#N/A	#N/A	#N/A	#N/A	#N/A	#N/A	#N/A	#N/A	#N/A
#N/A	#N/A	#N/A	#N/A	#N/A	#N/A	#N/A	#N/A	#N/A	#N/A	#N/A	#N/A	#N/A	#N/A	#N/A
#N/A	#N/A	#N/A	#N/A	#N/A	#N/A	#N/A	#N/A	#N/A	#N/A	#N/A	#N/A	#N/A	#N/A	#N/A
#N/A	#N/A	#N/A	#N/A	#N/A	#N/A	#N/A	#N/A	#N/A	#N/A	#N/A	#N/A	#N/A	#N/A	#N/A

## Sheet: PL-diff
date	new_cases	new_cases_diff	new_deaths	new_deaths_diff	reproduction_rate	reproduction_rate_diff	hosp_patients	hosp_patients_diff	new_tests_smoothed	new_tests_smoothed_diff	stringency_index	stringency_index_diff	Driving	Driving_diff	Walking	Walking_diff	retail_and_recreation	retail_and_recreation_diff	grocery_and_pharmacy	grocery_and_pharmacy_diff	parks	parks_diff	transit_stations	transit_stations_diff	workplaces	workplaces_diff	residential	residential_diff
2020-04-08	357		30		1.31		2425		5347		81.48		-58.06		-72.44		-50		-25		-37		-60		-46		18				Stringency
2020-04-13	260	-97	13	-17	1.05	-0.26	2510	85	7194	1847	87.04	5.56	-73.02	-14.96	-84.1	-11.66	-92	-42	-94	-69	-71	-34	-86	-26	-90	-44	34	16		Day Lag	1	2	3	4	5	10	15	20	25	30		Day Lag	Str->driving	Str->walking	Str->retail	Str->grocery	Str->parks	Str->transit	Str->workplaces
2020-04-15	380	120	23	10	1.08	0.03	2499	-11	7982	788	87.04	0	-57.25	15.77	-74.09	10.01	-53	39	-33	61	-49	22	-61	25	-45	45	20	-14		Str->driving	0.00916747	0.0867272	0.79606	0.999195	0.749744	1.20955	1.53469	1.22885	1.13989	1.02055		1	0.00916747	0.613595	2.72697	2.19633	0.0292929	0.00637045	0.379863
2020-04-16	336	-44	28	5	1.1	0.02	2607	108	8377	395	87.04	0	-56.96	0.29	-72.43	1.66	-55	-2	-32	1	-40	9	-60	1	-43	2	19	-1		Str->walking	0.613595	0.311201	0.717811	0.672656	0.819215	2.19411	1.65228	1.56776	1.27206	0.965673		2	0.0867272	0.311201	2.18707	1.21195	1.42998	0.58994	0.258785
2020-04-17	461	125	18	-10	1.12	0.02	2673	66	8580	203	87.04	0	-54.46	2.5	-70.15	2.28	-53	2	-28	4	-44	-4	-61	-1	-42	1	20	1		Str->retail	2.72697	2.18707	1.75902	2.25209	1.79285	1.25473	0.925051	1.12696	0.875524	0.75137		3	0.79606	0.717811	1.75902	0.879557	1.2042	0.481591	0.304209
2020-04-19	545	84	13	-5	1.11	-0.01	2482	-191	8988	408	87.04	0	-62.45	-7.99	-75.54	-5.39	-76	-23	-53	-25	-56	-12	-67	-6	-27	15	11	-9		Str->grocery	2.19633	1.21195	0.879557	0.944714	0.769663	0.355161	0.271219	0.542714	0.438605	0.427649		4	0.999195	0.672656	2.25209	0.944714	0.833936	0.547085	0.323154
2020-04-20	306	-239	20	7	1.04	-0.07	2511	29	9192	204	83.33	-3.71	-48.94	13.51	-61.82	13.72	-45	31	-27	26	3	59	-56	11	-40	-13	16	5		Str->parks	0.0292929	1.42998	1.2042	0.833936	0.820689	0.680387	0.797532	0.855096	0.663066	0.536268		5	0.749744	0.819215	1.79285	0.769663	0.820689	1.27403	0.942357
2020-04-21	263	-43	21	1	0.98	-0.06	2914	403	9395	203	83.33	0	-46.92	2.02	-61.26	0.56	-47	-2	-25	2	10	7	-55	1	-40	0	17	1		Str->transit	0.00637045	0.58994	0.481591	0.547085	1.27403	1.18817	1.01503	1.71143	1.20573	1.04502		10	1.20955	2.19411	1.25473	0.355161	0.680387	1.18817	0.51737
2020-04-22	313	50	25	4	0.97	-0.01	3505	591	9599	204	83.33	0	-44.89	2.03	-59.13	2.13	-47	0	-26	-1	11	1	-55	0	-39	1	16	-1		Str->workplaces	0.379863	0.258785	0.304209	0.323154	0.942357	0.51737	0.644322	1.54319	1.27081	1.20348		15	1.53469	1.65228	0.925051	0.271219	0.797532	1.01503	0.644322
2020-04-23	342	29	28	3	0.98	0.01	3099	-406	9803	204	83.33	0	-41.08	3.81	-54.26	4.87	-45	2	-21	5	29	18	-53	2	-39	0	15	-1		Str->residential	0.0215468	0.426201	0.305072	0.355446	1.27283	0.802165	0.847266	1.76156	1.44543	1.31321		20	1.22885	1.56776	1.12696	0.542714	0.855096	1.71143	1.54319
2020-04-24	381	39	40	12	0.99	0.01	3095	-4	10140	337	83.33	0	-38.72	2.36	-54.74	-0.48	-46	-1	-20	1	5	-24	-54	-1	-38	1	15	0														25	1.13989	1.27206	0.875524	0.438605	0.663066	1.20573	1.27081
2020-04-25	381	0	30	-10	0.99	0	2821	-274	10478	338	83.33	0	-49.22	-10.5	-63.57	-8.83	-61	-15	-27	-7	-15	-20	-52	2	-22	16	10	-5			Stringency p-value											30	1.02055	0.965673	0.75137	0.427649	0.536268	1.04502	1.20348
2020-04-26	344	-37	11	-19	0.97	-0.02	2749	-72	10816	338	83.33	0	-44.47	4.75	-59.25	4.32	-54	7	73	100	10	25	-53	-1	-14	8	7	-3		Day Lag	1	2	3	4	5	10	15	20	25	30		Day Lag	Str->driving	Str->walking	Str->retail	Str->grocery	Str->parks	Str->transit	Str->workplaces
2020-04-27	285	-59	27	16	0.95	-0.02	2759	10	11154	338	83.33	0	-38.62	5.85	-53.23	6.02	-40	14	-27	-100	22	12	-53	0	-36	-22	14	7		Str->driving	0.923749	0.916937	0.496286	0.407225	0.586434	0.281131	0.0874104	0.223124	0.290854	0.437626		1	0.923749	0.433703	0.0991166	0.138792	0.864154	0.936407	0.537878
2020-04-28	316	31	34	7	0.94	-0.01	2934	175	11492	338	83.33	0	-34.34	4.28	-48.33	4.9	-41	-1	-19	8	37	15	-50	3	-36	0	12	-2		Str->walking	0.433703	0.732669	0.541536	0.611092	0.536133	0.0166083	0.0560708	0.0546801	0.170364	0.520352		2	0.916937	0.732669	0.113018	0.298245	0.240017	0.554638	0.772064
2020-04-29	422	106	28	-6	0.94	0	2973	39	11829	337	83.33	0	-36.56	-2.22	-58.78	-10.45	-41	0	-14	5	-15	-52	-53	-3	-37	-1	15	3		Str->retail	0.0991166	0.113018	0.153665	0.0620337	0.11207	0.252661	0.535672	0.316021	0.641117	0.829808		3	0.496286	0.541536	0.153665	0.451291	0.307297	0.695182	0.822365
2020-04-30	237	-185	20	-8	0.9	-0.04	3012	39	12167	338	83.33	0	-27.35	9.21	-51.21	7.57	-28	13	18	32	25	40	-44	9	-38	-1	10	-5		Str->grocery	0.138792	0.298245	0.451291	0.437456	0.571803	0.964904	0.997406	0.948423	0.992602	0.997073		4	0.407225	0.611092	0.0620337	0.437456	0.503797	0.701219	0.862515
2020-05-01	228	-9	7	-13	0.89	-0.01	2789	-223	12148	-19	83.33	0	-42.65	-15.3	-60.66	-9.45	-82	-54	-85	-103	6	-19	-74	-30	-81	-43	28	18		Str->parks	0.864154	0.240017	0.307297	0.503797	0.535089	0.743264	0.681127	0.645588	0.893756	0.980604		5	0.586434	0.536133	0.11207	0.571803	0.535089	0.27323	0.452813
2020-05-02	270	42	13	6	0.92	0.03	2649	-140	12128	-20	83.33	0	-40.38	2.27	-55.16	5.5	-56	26	-19	66	25	19	-50	24	-28	53	8	-20		Str->transit	0.936407	0.554638	0.695182	0.701219	0.27323	0.295379	0.43711	0.0274375	0.225168	0.402349		10	0.281131	0.0166083	0.252661	0.964904	0.743264	0.295379	0.878515
2020-05-03	318	48	14	1	0.97	0.05	2761	112	12108	-20	83.33	0	-36.27	4.11	-58.37	-3.21	-66	-10	-43	-24	-1	-26	-57	-7	-21	7	6	-2		Str->workplaces	0.537878	0.772064	0.822365	0.862515	0.452813	0.878515	0.838827	0.0612211	0.171297	0.212229		15	0.0874104	0.0560708	0.535672	0.997406	0.681127	0.43711	0.838827
2020-05-04	313	-5	20	6	1.01	0.04	2653	-108	12089	-19	83.33	0	-32.82	3.45	-52.03	6.34	-29	37	-18	25	5	6	-49	8	-34	-13	12	6		Str->residential	0.883342	0.653156	0.821741	0.840296	0.273757	0.626737	0.624554	0.0213391	0.0751518	0.12474		20	0.223124	0.0546801	0.316021	0.948423	0.645588	0.0274375	0.0612211
2020-05-05	425	112	18	-2	1.03	0.02	2738	85	12069	-20	83.33	0	-34.08	-1.26	-57.35	-5.32	-35	-6	-17	1	-17	-22	-52	-3	-34	0	14	2														25	0.290854	0.170364	0.641117	0.992602	0.893756	0.225168	0.171297
2020-05-06	309	-116	17	-1	1.02	-0.01	2760	22	12049	-20	83.33	0	-31.78	2.3	-57.16	0.19	-35	0	-17	0	-16	1	-51	1	-34	0	14	0			New_tests_smothed											30	0.437626	0.520352	0.829808	0.997073	0.980604	0.402349	0.212229
2020-05-07	307	-2	22	5	1.01	-0.01	2711	-49	12030	-19	83.33	0	-25.43	6.35	-47.75	9.41	-32	3	-11	6	16	32	-46	5	-32	2	12	-2		Day Lag	1	2	3	4	5	10	15	20	25	30		Day Lag	NTS->driving	NTS->walking	NTS->retail	NTS->grocery	NTS->parks	NTS->transit	NTS->workplaces
2020-05-08	319	12	21	-1	1.02	0.01	2758	47	12483	453	83.33	0	-13.59	11.84	-37.01	10.74	-30	2	-6	5	35	19	-44	2	-31	1	11	-1		NTS->driving	0.01246	0.273054	0.590117	0.469145	0.927695	0.806921	0.668097	0.473951	0.368198	0.356607		1	0.01246	6.4992e-05	0.00320032	0.0103549	0.0559131	0.038346	0.0173557
2020-05-09	285	-34	9	-12	1.04	0.02	2768	10	12936	453	83.33	0	-18.35	-4.76	-30.85	6.16	-37	-7	-11	-5	79	44	-32	12	-10	21	2	-9		NTS->walking	6.4992e-05	0.172188	0.361318	0.292866	0.738902	1.12462	0.83596	0.685664	0.531041	0.50102		2	0.273054	0.172188	0.439489	0.254431	0.173286	0.087868	0.277721
2020-05-10	345	60	15	6	1.08	0.04	2658	-110	13390	454	83.33	0	-10.42	7.93	-32.6	-1.75	-44	-7	-4	7	82	3	-34	-2	-6	4	1	-1		NTS->retail	0.00320032	0.439489	0.24441	0.19372	0.339909	0.77632	0.78048	0.663054	0.449823	0.58963		3	0.590117	0.361318	0.24441	0.0711674	0.0982644	0.106016	0.187915
2020-05-13	283	-62	22	7	1.09	0.01	2648	-10	14749	1359	83.33	0	-23.56	-13.14	-49.07	-16.47	-30	14	-13	-9	2	-80	-46	-12	-30	-24	12	11		NTS->grocery	0.0103549	0.254431	0.0711674	0.0663292	0.0830891	0.566896	0.636708	0.897811	0.841237	0.864922		4	0.469145	0.292866	0.19372	0.0663292	0.189459	0.188601	0.259252
2020-05-14	411	128	22	0	1.07	-0.02	2538	-110	15203	454	83.33	0	-22.08	1.48	-48.67	0.4	-29	1	-10	3	3	1	-46	0	-30	0	11	-1		NTS->parks	0.0559131	0.173286	0.0982644	0.189459	0.191459	0.175395	0.194568	0.200926	0.246492	0.228412		5	0.927695	0.738902	0.339909	0.0830891	0.191459	0.211524	0.398405
2020-05-15	401	-10	24	2	1.03	-0.04	2579	41	15830	627	83.33	0	-12.05	10.03	-39.24	9.43	-30	-1	-6	4	9	6	-45	1	-29	1	11	0		NTS->transit	0.038346	0.087868	0.106016	0.188601	0.211524	0.542402	0.662592	0.652842	0.588314	0.706174		10	0.806921	1.12462	0.77632	0.566896	0.175395	0.542402	1.61672
2020-05-16	241	-160	8	-16	0.99	-0.04	2407	-172	16457	627	83.33	0	-22.81	-10.76	-39.59	-0.35	-35	-5	-11	-5	37	28	-36	9	-8	21	4	-7		NTS->workplaces	0.0173557	0.277721	0.187915	0.259252	0.398405	1.61672	1.24793	1.17196	1.03293	0.944078		15	0.668097	0.83596	0.78048	0.636708	0.194568	0.662592	1.24793
2020-05-17	272	31	10	2	1	0.01	2459	52	17084	627	83.33	0	-16.6	6.21	-40.14	-0.55	-46	-11	-12	-1	52	15	-37	-1	-3	5	3	-1		NTS->residential	0.0261376	0.170824	0.237124	0.246122	0.588002	1.60756	1.30241	1.25743	1.22439	1.03531		20	0.473951	0.685664	0.663054	0.897811	0.200926	0.652842	1.17196
2020-05-18	356	84	11	1	1.04	0.04	2544	85	17711	627	83.33	0	-17.98	-1.38	-38.77	1.37	-19	27	-12	0	17	-35	-43	-6	-27	-24	10	7														25	0.368198	0.531041	0.449823	0.841237	0.246492	0.588314	1.03293
2020-05-19	383	27	12	1	1.07	0.03	2490	-54	18338	627	83.33	0	-15.02	2.96	-37.18	1.59	-22	-3	-11	1	17	0	-43	0	-27	0	11	1			New_tests_smothed p-value											30	0.356607	0.50102	0.58963	0.864922	0.228412	0.706174	0.944078
2020-05-20	471	88	14	2	1.11	0.04	2414	-76	18965	627	83.33	0	-10.13	4.89	-30.14	7.04	-17	5	-7	4	43	26	-39	4	-27	0	9	-2		Day Lag	1	2	3	4	5	10	15	20	25	30		Day Lag	NTS->driving	NTS->walking	NTS->retail	NTS->grocery	NTS->parks	NTS->transit	NTS->workplaces
2020-05-21	404	-67	10	-4	1.1	-0.01	2330	-84	19592	627	83.33	0	-4.87	5.26	-27.38	2.76	-16	1	-4	3	47	4	-38	1	-27	0	9	0		NTS->driving	0.911153	0.761133	0.621624	0.758415	0.462295	0.622119	0.816968	0.975748	0.998143	0.99948		1	0.911153	0.99357	0.954903	0.918977	0.813146	0.844807	0.895227
2020-05-22	476	72	10	0	1.08	-0.02	2261	-69	19762	170	83.33	0	0.67	5.54	-22	5.38	-20	-4	-3	1	41	-6	-39	-1	-26	1	9	0		NTS->walking	0.99357	0.841857	0.780965	0.88266	0.594459	0.340693	0.637498	0.842533	0.971531	0.988639		2	0.761133	0.841857	0.644545	0.77543	0.840934	0.915892	0.757593
2020-05-23	312	-164	11	1	1.04	-0.04	2271	10	19932	170	83.33	0	-15.95	-16.62	-33.63	-11.63	-28	-8	-9	-6	24	-17	-36	3	-3	23	4	-5		NTS->retail	0.954903	0.644545	0.865328	0.941693	0.888755	0.651824	0.700196	0.863722	0.99107	0.961147		3	0.621624	0.780965	0.865328	0.975361	0.960977	0.956569	0.904639
2020-05-24	395	83	3	-8	1.03	-0.01	2242	-29	20101	169	83.33	0	-13.33	2.62	-45.29	-11.66	-41	-13	-19	-10	17	-7	-39	-3	-1	2	3	-1		NTS->grocery	0.918977	0.77543	0.975361	0.991922	0.994871	0.841493	0.845562	0.590261	0.68909	0.67566		4	0.758415	0.88266	0.941693	0.991922	0.943921	0.944366	0.904022
2020-05-25	305	-90	11	8	1	-0.03	2268	26	20271	170	79.63	-3.7	-11.21	2.12	-38.5	6.79	-15	26	-5	14	-4	-21	-42	-3	-26	-25	10	7		NTS->parks	0.813146	0.840934	0.960977	0.943921	0.965826	0.99786	0.999645	0.999947	0.999949	0.999996		5	0.462295	0.594459	0.888755	0.994871	0.965826	0.957658	0.850045
2020-05-26	443	138	17	6	1.01	0.01	2171	-97	20441	170	79.63	0	-5.06	6.15	-31.65	6.85	-14	1	1	6	23	27	-36	6	-23	3	8	-2		NTS->transit	0.844807	0.915892	0.956569	0.944366	0.957658	0.86034	0.822137	0.872773	0.945856	0.878266		10	0.622119	0.340693	0.651824	0.841493	0.99786	0.86034	0.0976392
2020-05-27	399	-44	4	-13	1	-0.01	2320	149	20611	170	79.63	0	-3.43	1.63	-26.57	5.08	-17	-3	-9	-10	53	30	-36	0	-24	-1	8	0		NTS->workplaces	0.895227	0.757593	0.904639	0.904022	0.850045	0.0976392	0.230572	0.272316	0.420152	0.553761		15	0.816968	0.637498	0.700196	0.845562	0.999645	0.822137	0.230572
2020-05-28	352	-47	10	6	0.97	-0.03	2248	-72	20780	169	79.63	0	-2.64	0.79	-30.97	-4.4	-17	0	-4	5	27	-26	-38	-2	-24	0	9	1		NTS->residential	0.871612	0.843005	0.870491	0.91203	0.709215	0.100197	0.194455	0.200978	0.208612	0.416198		20	0.975748	0.842533	0.863722	0.590261	0.999947	0.872773	0.272316
2020-05-29	330	-22	13	3	0.95	-0.02	2035	-213	20614	-166	79.63	0	9.35	11.99	-16.91	14.06	-16	1	-1	3	34	7	-36	2	-23	1	8	-1														25	0.998143	0.971531	0.99107	0.68909	0.999949	0.945856	0.420152
2020-05-30	416	86	10	-3	0.94	-0.01	2207	172	20447	-167	64.81	-14.82	-7.61	-16.96	-28.94	-12.03	-22	-6	-7	-6	30	-4	-32	4	2	25	3	-5			New_cases											30	0.99948	0.988639	0.961147	0.67566	0.999996	0.878266	0.553761
2020-05-31	215	-201	3	-7	0.91	-0.03	2134	-73	20281	-166	64.81	0	-1.73	5.88	-34.63	-5.69	-34	-12	-15	-8	42	12	-35	-3	5	3	2	-1		Day Lag	1	2	3	4	5	10	15	20	25	30		Day Lag	NC->driving	NC->walking	NC->retail	NC->grocery	NC->parks	NC->transit	NC->workplaces
2020-06-01	379	164	10	7	0.93	0.02	2181	47	20114	-167	64.81	0	4.53	6.26	-19.53	15.1	4	38	1	16	77	35	-29	6	-21	-26	5	3		NC->driving	0.0135394	2.42253	5.03111	22.9043	14.8771	5.12448	3.15445	2.75712	2.17035	2.02096		1	0.0135394	0.0171097	5.1392	3.32668	0.327567	0.422861	0.0204681
2020-06-02	230	-149	18	8	0.94	0.01	2219	38	19948	-166	53.7	-11.11	-0.55	-5.08	-24.92	-5.39	-15	-19	-7	-8	50	-27	-34	-5	-21	0	8	3		NC->walking	0.0171097	14.6769	15.1643	26.5919	13.2418	3.24971	2.26197	1.81245	1.50309	1.41886		2	2.42253	14.6769	4.52343	0.326216	0.18437	0.582471	1.30637
2020-06-03	292	62	23	5	0.99	0.05	2150	-69	19781	-167	53.7	0	3.79	4.34	-19.1	5.82	-12	3	-6	1	58	8	-33	1	-21	0	7	-1		NC->retail	5.1392	4.52343	5.42983	3.35899	1.35584	1.07404	1.44783	1.19967	1.0898	1.05214		3	5.03111	15.1643	5.42983	0.111782	0.21363	0.743218	7.53963
2020-06-04	361	69	2	-21	1.07	0.08	2102	-48	19615	-166	53.7	0	7.46	3.67	-15.51	3.59	-12	0	-3	3	74	16	-30	3	-20	1	6	-1		NC->grocery	3.32668	0.326216	0.111782	5.92681	6.01816	2.51674	2.08046	1.84629	2.07657	1.95556		4	22.9043	26.5919	3.35899	5.92681	0.440607	0.94692	10.1911
2020-06-05	362	1	20	18	1.15	0.08	2085	-17	19456	-159	53.7	0	17.71	10.25	-18.54	-3.03	-18	-6	-2	1	5	-69	-36	-6	-22	-2	8	2		NC->parks	0.327567	0.18437	0.21363	0.440607	0.574314	0.505112	0.536177	0.634568	0.646036	0.587353		5	14.8771	13.2418	1.35584	6.01816	0.574314	1.17775	7.20236
2020-06-06	576	214	16	-4	1.23	0.08	2128	43	19297	-159	53.7	0	7.31	-10.4	-1.96	16.58	-18	0	-5	-3	96	91	-21	15	7	29	-1	-9		NC->transit	0.422861	0.582471	0.743218	0.94692	1.17775	2.22371	1.84645	1.58297	1.61427	1.50592		10	5.12448	3.24971	1.07404	2.51674	0.505112	2.22371	3.83587
2020-06-07	575	-1	4	-12	1.24	0.01	2007	-121	19138	-159	53.7	0	6.76	-0.55	-26.38	-24.42	-19	-1	-1	4	73	-23	-27	-6	11	4	0	1		NC->workplaces	0.0204681	1.30637	7.53963	10.1911	7.20236	3.83587	2.13683	1.51517	1.35906	1.4811		15	3.15445	2.26197	1.44783	2.08046	0.536177	1.84645	2.13683
2020-06-08	599	24	9	5	1.19	-0.05	1881	-126	18980	-158	53.7	0	4.4	-2.36	-19.62	6.76	-10	9	-6	-5	24	-49	-35	-8	-22	-33	6	6		NC->residential	0.0581546	0.228874	4.90752	6.69918	4.98287	2.85528	2.0888	1.70678	1.47382	1.53489		20	2.75712	1.81245	1.19967	1.84629	0.634568	1.58297	1.51517
2020-06-09	400	-199	17	8	1.09	-0.1	2039	158	18821	-159	53.7	0	11.15	6.75	-13.85	5.77	-7	3	0	6	52	28	-30	5	-21	1	6	0														25	2.17035	1.50309	1.0898	2.07657	0.646036	1.61427	1.35906
2020-06-10	282	-118	23	6	1.01	-0.08	1993	-46	18662	-159	53.7	0	42.18	31.03	-7.36	6.49	8	15	31	31	64	12	-21	9	-23	-2	2	-4			New_cases p-value											30	2.02096	1.41886	1.05214	1.95556	0.587353	1.50592	1.4811
2020-06-12	376	94	7	-16	0.99	-0.02	1629	-364	18309	-353	53.7	0	33.37	-8.81	29.78	37.14	0	-8	9	-22	149	85	-35	-14	-47	-24	8	6		Day Lag	1	2	3	4	5	10	15	20	25	30		Day Lag	NC->driving	NC->walking	NC->retail	NC->grocery	NC->parks	NC->transit	NC->workplaces
2020-06-13	440	64	15	8	0.99	0	1711	82	18116	-193	53.7	0	24.84	-8.53	11.51	-18.27	-17	-17	-7	-16	158	9	-23	12	2	49	-2	-10		NC->driving	0.907402	0.0894469	0.00186723	8.71939e-18	7.08474e-14	3.06638e-07	5.05934e-05	6.55883e-05	0.000899635	0.00117767		1	0.907402	0.895968	0.0236969	0.0685926	0.56728	0.515727	0.886279
2020-06-14	375	-65	10	-5	0.99	0	1748	37	17922	-194	53.7	0	80.34	55.5	-6.17	-17.68	-2	15	5	12	125	-33	-10	13	15	13	-5	-3		NC->walking	0.895968	5.71529e-07	1.44446e-09	1.56929e-20	2.47657e-12	0.000412603	0.0041226	0.0164466	0.0557885	0.070434		2	0.0894469	5.71529e-07	0.0111736	0.72176	0.831668	0.558789	0.271467
2020-06-15	396	21	9	-1	0.99	0	1736	-12	17728	-194	50.93	-2.77	18.27	-62.07	-3.82	2.35	-2	0	1	-4	65	-60	-27	-17	-20	-35	4	9		NC->retail	0.0236969	0.0111736	0.00107554	0.00978908	0.239061	0.379856	0.119407	0.247498	0.348179	0.392337		3	0.00186723	1.44446e-09	0.00107554	0.953218	0.886973	0.526518	5.7242e-05
2020-06-16	407	11	16	7	0.99	0	1806	70	17535	-193	50.93	0	16.28	-1.99	-4.41	-0.59	-5	-3	1	0	84	19	-27	0	-20	0	5	1		NC->grocery	0.0685926	0.72176	0.953218	0.000108198	1.83894e-05	0.0056312	0.00937947	0.0137938	0.00170643	0.00193784		4	8.71939e-18	1.56929e-20	0.00978908	0.000108198	0.779293	0.436201	5.0901e-08
2020-06-17	506	99	14	-2	0.97	-0.02	1693	-113	17341	-194	50.93	0	18.66	2.38	-6.32	-1.91	-6	-1	-1	-2	69	-15	-28	-1	-20	0	5	0		NC->parks	0.56728	0.831668	0.886973	0.779293	0.719737	0.886987	0.920833	0.888132	0.907573	0.962187		5	7.08474e-14	2.47657e-12	0.239061	1.83894e-05	0.719737	0.318434	1.38929e-06
2020-06-18	314	-192	30	16	0.91	-0.06	1849	156	17147	-194	50.93	0	23.61	4.95	-5.33	0.99	-7	-1	0	1	59	-10	-28	0	-21	-1	5	0		NC->transit	0.515727	0.558789	0.526518	0.436201	0.318434	0.0150738	0.0256786	0.0509466	0.030425	0.0422799		10	3.06638e-07	0.000412603	0.379856	0.0056312	0.886987	0.0150738	4.5951e-05
2020-06-19	301	-13	18	-12	0.87	-0.04	1886	37	17570	423	50.93	0	36.66	13.05	5.02	10.35	-10	-3	0	0	37	-22	-30	-2	-21	0	5	0		NC->workplaces	0.886279	0.271467	5.7242e-05	5.0901e-08	1.38929e-06	4.5951e-05	0.00729152	0.0695086	0.11472	0.0490685		15	5.05934e-05	0.0041226	0.119407	0.00937947	0.920833	0.0256786	0.00729152
2020-06-20	304	3	12	-6	0.84	-0.03	1931	45	17992	422	50.93	0	18.96	-17.7	-1.58	-6.6	-15	-5	-4	-4	55	18	-24	6	6	27	0	-5		NC->residential	0.809508	0.795489	0.00221475	2.71969e-05	0.000172029	0.00172248	0.00903828	0.0280777	0.064993	0.035418		20	6.55883e-05	0.0164466	0.247498	0.0137938	0.888132	0.0509466	0.0695086
2020-06-21	311	7	10	-2	0.85	0.01	1877	-54	18415	423	50.93	0	20.22	1.26	-18.75	-17.17	-16	-1	-9	-5	57	2	-24	0	12	6	0	0														25	0.000899635	0.0557885	0.348179	0.00170643	0.907573	0.030425	0.11472
2020-06-22	296	-15	3	-7	0.85	0	1899	22	18838	423	50.93	0	25.38	5.16	-2.75	16	-4	12	-2	7	41	-16	-30	-6	-23	-35	5	5			New_deaths											30	0.00117767	0.070434	0.392337	0.00193784	0.962187	0.0422799	0.0490685
2020-06-23	300	4	16	13	0.85	0	1936	37	19260	422	50.93	0	25.48	0.1	6.58	9.33	1	5	6	8	89	48	-23	7	-21	2	4	-1		Day Lag	1	2	3	4	5	10	15	20	25	30		Day Lag	ND->driving	ND->walking	ND->retail	ND->grocery	ND->parks	ND->transit	ND->workplaces
2020-06-24	294	-6	21	5	0.84	-0.01	1965	29	19683	423	50.93	0	28.16	2.68	4.28	-2.3	-5	-6	-2	-8	59	-30	-27	-4	-21	0	5	1		ND->driving	1.51383	0.754399	5.74008	23.1158	19.4941	7.60138	4.55033	4.09756	3.27696	2.69241		1	1.51383	2.65997	8.49986	3.54171	5.8607	0.179939	2.35043
2020-06-25	298	4	16	-5	0.85	0.01	1974	9	20105	422	50.93	0	37.48	9.32	16.04	11.76	-1	4	3	5	114	55	-22	5	-20	1	3	-2		ND->walking	2.65997	11.0698	19.4127	15.8932	21.8316	6.87982	4.80337	4.10947	3.24033	2.6201		2	0.754399	11.0698	5.77804	0.199683	0.75246	2.24951	1.322
2020-06-26	276	-22	17	1	0.85	0	1933	-41	19912	-193	50.93	0	53.05	15.57	25.42	9.38	-3	-2	3	0	85	-29	-21	1	-21	-1	3	0		ND->retail	8.49986	5.77804	4.99015	4.54986	2.168	1.04009	3.17889	2.79749	2.50472	2.33976		3	5.74008	19.4127	4.99015	0.985731	1.12172	2.58914	9.25156
2020-06-27	319	43	6	-11	0.85	0	1869	-64	19718	-194	50.93	0	37.71	-15.34	21.28	-4.14	-13	-10	-6	-9	124	39	-13	8	6	27	-3	-6		ND->grocery	3.54171	0.199683	0.985731	1.46705	11.6328	2.95606	3.15787	2.76957	2.91843	2.53772		4	23.1158	15.8932	4.54986	1.46705	2.31188	3.23023	17.3256
2020-06-28	193	-126	3	-3	0.86	0.01	1845	-24	19524	-194	50.93	0	47.69	9.98	8.97	-12.31	42	55	0	6	121	-3	3	16	34	28	-7	-4		ND->parks	5.8607	0.75246	1.12172	2.31188	1.63209	1.27047	0.878821	0.875804	1.0973	1.04697		5	19.4941	21.8316	2.168	11.6328	1.63209	2.89162	12.4213
2020-06-29	247	54	6	3	0.89	0.03	1797	-48	19330	-194	50.93	0	38.83	-8.86	5.98	-2.99	-8	-50	-9	-9	43	-78	-28	-31	-23	-57	5	12		ND->transit	0.179939	2.24951	2.58914	3.23023	2.89162	2.04904	3.67851	3.02941	2.77078	2.47937		10	7.60138	6.87982	1.04009	2.95606	1.27047	2.04904	4.69487
2020-06-30	239	-8	19	13	0.93	0.04	1811	14	19136	-194	50.93	0	42.74	3.91	30.06	24.08	3	11	3	12	119	76	-20	8	-20	3	3	-2		ND->workplaces	2.35043	1.322	9.25156	17.3256	12.4213	4.69487	4.49193	3.38499	2.94102	2.54593		15	4.55033	4.80337	3.17889	3.15787	0.878821	3.67851	4.49193
2020-07-01	382	143	14	-5	0.98	0.05	1923	112	18943	-193	50.93	0	44.81	2.07	30.72	0.66	3	0	2	-1	118	-1	-19	1	-21	-1	2	-1		ND->residential	2.19464	0.559563	4.00626	14.4642	10.4151	3.43645	4.0763	3.53274	3.21825	2.82061		20	4.09756	4.10947	2.79749	2.76957	0.875804	3.02941	3.38499
2020-07-02	371	-11	15	1	0.98	0	1787	-136	18749	-194	50.93	0	46.31	1.5	27.13	-3.59	1	-2	4	2	104	-14	-21	-2	-22	-1	3	1														25	3.27696	3.24033	2.50472	2.91843	1.0973	2.77078	2.94102
2020-07-03	259	-112	15	0	0.95	-0.03	1743	-44	18742	-7	50.93	0	65.33	19.02	36.73	9.6	-3	-4	3	-1	88	-16	-22	-1	-22	0	2	-1			New_deaths p-value											30	2.69241	2.6201	2.33976	2.53772	1.04697	2.47937	2.54593
2020-07-04	314	55	5	-10	0.93	-0.02	1731	-12	18735	-7	50.93	0	55.75	-9.58	44.05	7.32	-8	-5	-2	-5	159	71	-9	13	6	28	-5	-7		Day Lag	1	2	3	4	5	10	15	20	25	30		Day Lag	ND->driving	ND->walking	ND->retail	ND->grocery	ND->parks	ND->transit	ND->workplaces
2020-07-05	231	-83	5	0	0.91	-0.02	1765	34	18728	-7	50.93	0	69.73	13.98	24.34	-19.71	11	19	20	22	165	6	-2	7	14	8	-6	-1		ND->driving	0.218971	0.470678	0.000699599	6.05239e-18	3.53482e-18	1.5033e-11	2.71923e-08	7.96732e-09	2.04346e-07	4.39032e-06		1	0.218971	0.103354	0.00366573	0.0602603	0.0157371	0.671557	0.125702
2020-07-06	205	-26	4	-1	0.91	0	1790	25	18721	-7	50.93	0	46.73	-23	28.78	4.44	2	-9	1	-19	95	-70	-23	-21	-25	-39	3	9		ND->walking	0.103354	1.85156e-05	4.29752e-12	1.88325e-12	2.54504e-20	2.75268e-10	6.65342e-09	7.33173e-09	2.74391e-07	8.28793e-06		2	0.470678	1.85156e-05	0.00324557	0.819037	0.47159	0.10622	0.267271
2020-07-07	257	52	7	3	0.93	0.02	1658	-132	18714	-7	50.93	0	47.38	0.65	37.79	9.01	3	1	3	2	122	27	-21	2	-24	1	3	0		ND->retail	0.00366573	0.00324557	0.00197593	0.00124027	0.0559504	0.407607	4.45749e-05	5.07165e-05	8.20429e-05	9.10121e-05		3	0.000699599	4.29752e-12	0.00197593	0.398926	0.339457	0.0519417	5.26509e-06
2020-07-08	277	20	14	7	0.95	0.02	1683	25	18708	-6	50.93	0	49.28	1.9	32.52	-5.27	2	-1	0	-3	90	-32	-23	-2	-24	0	3	0		ND->grocery	0.0602603	0.819037	0.398926	0.210492	8.33184e-11	0.00120091	4.97057e-05	6.05954e-05	3.51968e-06	1.69567e-05		4	6.05239e-18	1.88325e-12	0.00124027	0.210492	0.0563074	0.0121915	1.49068e-13
2020-07-09	262	-15	9	-5	0.96	0.01	1687	4	18701	-7	39.81	-11.12	54.96	5.68	36	3.48	3	1	4	4	107	17	-21	2	-24	0	3	0		ND->parks	0.0157371	0.47159	0.339457	0.0563074	0.149217	0.243266	0.588363	0.618836	0.339218	0.399602		5	3.53482e-18	2.54504e-20	0.0559504	8.33184e-11	0.149217	0.0135941	1.48459e-11
2020-07-10	265	3	11	2	1	0.04	1597	-90	18563	-138	39.81	0	76.35	21.39	47.66	11.66	-1	-4	4	0	101	-6	-20	1	-23	1	1	-2		ND->transit	0.671557	0.10622	0.0519417	0.0121915	0.0135941	0.0265111	3.1866e-06	1.13161e-05	1.10399e-05	2.79948e-05		10	1.5033e-11	2.75268e-10	0.407607	0.00120091	0.243266	0.0265111	1.66244e-06
2020-07-11	305	40	6	-5	1.04	0.04	1617	20	18425	-138	39.81	0	57.62	-18.73	32.98	-14.68	-7	-6	-1	-5	86	-15	-15	5	1	24	-2	-3		ND->workplaces	0.125702	0.267271	5.26509e-06	1.49068e-13	1.48459e-11	1.66244e-06	3.75815e-08	1.06556e-06	2.95006e-06	1.57954e-05		15	2.71923e-08	6.65342e-09	4.45749e-05	4.97057e-05	0.588363	3.1866e-06	3.75815e-08
2020-07-12	370	65	3	-3	1.08	0.04	1610	-7	18287	-138	39.81	0	66.93	9.31	28.82	-4.16	21	28	35	36	141	55	9	24	19	18	-6	-4		ND->residential	0.138944	0.571716	0.00764792	2.39424e-11	1.20316e-09	0.000206697	3.69804e-07	3.91996e-07	3.27625e-07	1.40216e-06		20	7.96732e-09	7.33173e-09	5.07165e-05	6.05954e-05	0.618836	1.13161e-05	1.06556e-06
2020-07-13	299	-71	5	2	1.08	0	1640	30	18148	-139	39.81	0	52.6	-14.33	40.59	11.77	6	-15	3	-32	114	-27	-21	-30	-26	-45	3	9														25	2.04346e-07	2.74391e-07	8.20429e-05	3.51968e-06	0.339218	1.10399e-05	2.95006e-06
2020-07-14	267	-32	12	7	1.06	-0.02	1581	-59	18010	-138	39.81	0	56.69	4.09	50.09	9.5	6	0	4	1	173	59	-19	2	-26	0	2	-1			Reproduction_rate											30	4.39032e-06	8.28793e-06	9.10121e-05	1.69567e-05	0.399602	2.79948e-05	1.57954e-05
2020-07-15	264	-3	6	-6	1.05	-0.01	1575	-6	17872	-138	39.81	0	62.73	6.04	51.53	1.44	7	1	4	0	159	-14	-18	1	-25	1	2	0		Day Lag	1	2	3	4	5	10	15	20	25	30		Day Lag	RR->driving	RR->walking	RR->retail	RR->grocery	RR->parks	RR->transit	RR->workplaces
2020-07-16	333	69	11	5	1.08	0.03	1550	-25	17734	-138	39.81	0	65.33	2.6	40.83	-10.7	4	-3	5	1	100	-59	-22	-4	-26	-1	4	2		RR->driving	1.26011	0.716567	0.574743	0.506239	0.309094	1.60945	2.2644	1.92311	1.84495	1.67786		1	1.26011	0.0651581	0.114673	0.78986	0.708291	0.26742	0.429484
2020-07-17	353	20	7	-4	1.1	0.02	1604	54	17736	2	39.81	0	86.46	21.13	64.88	24.05	1	-3	4	-1	119	19	-20	2	-25	1	2	-2		RR->walking	0.0651581	0.562885	0.523682	0.503769	0.347566	0.862556	1.02812	1.0297	0.968678	0.958561		2	0.716567	0.562885	4.44415	3.04591	0.551882	2.41062	2.56414
2020-07-18	339	-14	6	-1	1.11	0.01	1551	-53	17737	1	39.81	0	85.95	-0.51	64.06	-0.82	-6	-7	-1	-5	173	54	-4	16	3	28	-5	-7		RR->retail	0.114673	4.44415	3.72275	2.36114	1.6898	1.02695	1.26956	1.09986	0.885159	0.935499		3	0.574743	0.523682	3.72275	2.96143	0.415388	2.66895	2.77834
2020-07-19	358	19	6	0	1.14	0.03	1560	9	17738	1	39.81	0	90.52	4.57	41.01	-23.05	18	24	20	21	185	12	5	9	11	8	-6	-1		RR->grocery	0.78986	3.04591	2.96143	2.3164	1.96029	1.38363	1.24449	0.891033	0.990503	1.03318		4	0.506239	0.503769	2.36114	2.3164	0.287792	1.9399	1.75515
2020-07-20	279	-79	3	-3	1.17	0.03	1575	15	17739	1	39.81	0	73.14	-17.38	48.51	7.5	5	-13	4	-16	127	-58	-21	-26	-28	-39	2	8		RR->parks	0.708291	0.551882	0.415388	0.287792	0.221496	0.915914	0.705771	0.882308	0.893194	0.906536		5	0.309094	0.347566	1.6898	1.96029	0.221496	1.16165	2.00609
2020-07-21	399	120	9	6	1.2	0.03	1607	32	17740	1	39.81	0	64.72	-8.42	60.66	12.15	7	2	6	2	174	47	-19	2	-28	0	2	0		RR->transit	0.26742	2.41062	2.66895	1.9399	1.16165	1.73141	2.05836	1.66772	1.73048	1.66801		10	1.60945	0.862556	1.02695	1.38363	0.915914	1.73141	3.69333
2020-07-22	380	-19	6	-3	1.21	0.01	1644	37	17742	2	39.81	0	70.92	6.2	62.16	1.5	9	2	5	-1	176	2	-18	1	-26	2	2	0		RR->workplaces	0.429484	2.56414	2.77834	1.75515	2.00609	3.69333	2.72622	2.05185	1.74622	1.5274		15	2.2644	1.02812	1.26956	1.24449	0.705771	2.05836	2.72622
2020-07-23	418	38	9	3	1.22	0.01	1626	-18	17743	1	39.81	0	71.82	0.9	58.53	-3.63	6	-3	6	1	165	-11	-19	-1	-27	-1	2	0		RR->residential	1.5695	1.39895	1.3164	0.844323	0.659676	2.46247	2.28969	1.85959	1.72067	1.47182		20	1.92311	1.0297	1.09986	0.891033	0.882308	1.66772	2.05185
2020-07-24	458	40	4	-5	1.25	0.03	1617	-9	17752	9	39.81	0	99.88	28.06	74.81	16.28	1	-5	6	0	143	-22	-18	1	-26	1	1	-1														25	1.84495	0.968678	0.885159	0.990503	0.893194	1.73048	1.74622
2020-07-25	584	126	9	5	1.27	0.02	1594	-23	17762	10	39.81	0	94.56	-5.32	71.95	-2.86	-5	-6	1	-5	193	50	-2	16	1	27	-6	-7			Reproduction_rate p-value											30	1.67786	0.958561	0.935499	1.03318	0.906536	1.66801	1.5274
2020-07-26	443	-141	7	-2	1.25	-0.02	1601	7	17771	9	39.81	0	91.65	-2.91	40.87	-31.08	15	20	20	19	176	-17	4	6	10	9	-7	-1		Day Lag	1	2	3	4	5	10	15	20	25	30		Day Lag	RR->driving	RR->walking	RR->retail	RR->grocery	RR->parks	RR->transit	RR->workplaces
2020-07-27	337	-106	5	-2	1.24	-0.01	1625	24	17781	10	39.81	0	71.64	-20.01	57.41	16.54	7	-8	6	-14	169	-7	-19	-23	-30	-40	2	9		RR->driving	0.262017	0.488787	0.631761	0.731175	0.907571	0.0996652	0.00407659	0.00917989	0.0077031	0.0140878		1	0.262017	0.798597	0.734988	0.374449	0.4003	0.605232	0.512459
2020-07-28	502	165	6	1	1.26	0.02	1655	30	17790	9	39.81	0	66.22	-5.42	57.3	-0.11	2	-5	4	-2	189	20	-20	-1	-29	1	3	1		RR->walking	0.798597	0.569823	0.666121	0.73299	0.883896	0.568356	0.423451	0.423844	0.508199	0.531323		2	0.488787	0.569823	0.0120833	0.0481892	0.576118	0.0905106	0.0777146
2020-07-29	512	10	12	6	1.27	0.01	1687	32	17800	10	39.81	0	73.89	7.67	66.57	9.27	9	7	7	3	183	-6	-17	3	-29	0	2	-1		RR->retail	0.734988	0.0120833	0.0112649	0.051973	0.134766	0.418643	0.21568	0.344321	0.627429	0.567088		3	0.631761	0.666121	0.0112649	0.0315809	0.742008	0.0467078	0.040363
2020-07-30	615	103	15	3	1.28	0.01	1694	7	17809	9	39.81	0	78.67	4.78	67.39	0.82	9	0	8	1	185	2	-16	1	-29	0	2	0		RR->grocery	0.374449	0.0481892	0.0315809	0.0558962	0.0825369	0.183416	0.233011	0.599068	0.477674	0.41927		4	0.731175	0.73299	0.051973	0.0558962	0.885957	0.102092	0.136145
2020-07-31	657	42	7	-8	1.28	0	1778	84	18151	342	39.81	0	103.31	24.64	73.27	5.88	3	-6	6	-2	146	-39	-17	-1	-29	0	1	-1		RR->parks	0.4003	0.576118	0.742008	0.885957	0.953304	0.517811	0.780007	0.610398	0.615968	0.61206		5	0.907571	0.883896	0.134766	0.0825369	0.953304	0.326537	0.075819
2020-08-01	658	1	5	-2	1.27	-0.01	1841	63	18493	342	39.81	0	94.67	-8.64	70.63	-2.64	-6	-9	0	-6	202	56	1	18	-2	27	-6	-7		RR->transit	0.605232	0.0905106	0.0467078	0.102092	0.326537	0.0701401	0.0103434	0.034011	0.0155051	0.015048		10	0.0996652	0.568356	0.418643	0.183416	0.517811	0.0701401	7.88642e-05
2020-08-02	548	-110	10	5	1.27	0	1835	-6	18835	342	39.81	0	94.33	-0.34	49.04	-21.59	20	26	25	25	204	2	8	7	8	10	-7	-1		RR->workplaces	0.512459	0.0777146	0.040363	0.136145	0.075819	7.88642e-05	0.000444386	0.0045369	0.0141111	0.0370899		15	0.00407659	0.423451	0.21568	0.233011	0.780007	0.0103434	0.000444386
2020-08-03	575	27	1	-9	1.27	0	1841	6	19177	342	39.81	0	77.36	-16.97	59.2	10.16	5	-15	4	-21	115	-89	-21	-29	-33	-41	4	11		RR->residential	0.2107	0.247551	0.267928	0.497306	0.6542	0.0067788	0.00362633	0.0128646	0.0164372	0.0518423		20	0.00917989	0.423844	0.344321	0.599068	0.610398	0.034011	0.0045369
2020-08-04	680	105	6	5	1.26	-0.01	1859	18	19519	342	39.81	0	66.89	-10.47	61.09	1.89	2	-3	3	-1	133	18	-23	-2	-33	0	6	2														25	0.0077031	0.508199	0.627429	0.477674	0.615968	0.0155051	0.0141111
2020-08-05	640	-40	18	12	1.24	-0.02	1898	39	19861	342	39.81	0	73.56	6.67	76.46	15.37	10	8	6	3	192	59	-17	6	-31	2	3	-3			Hosp_patients											30	0.0140878	0.531323	0.567088	0.41927	0.61206	0.015048	0.0370899
2020-08-06	726	86	18	0	1.22	-0.02	1913	15	20203	342	39.81	0	79.02	5.46	73.82	-2.64	7	-3	7	1	221	29	-16	1	-31	0	2	-1		Day Lag	1	2	3	4	5	10	15	20	25	30		Day Lag	HP->driving	HP->walking	HP->retail	HP->grocery	HP->parks	HP->transit	HP->workplaces
2020-08-07	809	83	13	-5	1.2	-0.02	1928	15	20439	236	39.81	0	101.73	22.71	77.57	3.75	0	-7	5	-2	181	-40	-19	-3	-31	0	0	-2		HP->driving	0.667329	2.4234	8.76684	16.4947	19.0148	6.18976	4.02791	3.21652	2.65302	2.35979		1	0.667329	0.459457	1.06437	0.249434	0.0186487	0.000280945	0.00268338
2020-08-08	843	34	13	0	1.18	-0.02	1928	0	20675	236	39.81	0	97.5	-4.23	67.93	-9.64	-8	-8	1	-4	211	30	-3	16	-3	28	-6	-6		HP->walking	0.459457	1.06984	7.81845	8.85826	11.8366	3.376	3.12779	2.9588	2.27555	1.76703		2	2.4234	1.06984	8.30705	1.18111	0.144539	2.50198	2.47536
2020-08-09	624	-219	7	-6	1.15	-0.03	1930	2	20912	237	39.81	0	93.62	-3.88	41.02	-26.91	13	21	19	18	187	-24	3	6	6	9	-7	-1		HP->retail	1.06437	8.30705	4.07022	7.53651	5.72173	1.82055	1.95955	1.9231	1.79188	1.58037		3	8.76684	7.81845	4.07022	2.27454	0.748666	2.07148	2.85601
2020-08-10	619	-5	2	-5	1.13	-0.02	1929	-1	21148	236	39.81	0	76.47	-17.15	62.49	21.47	10	-3	9	-10	181	-6	-18	-21	-32	-38	1	8		HP->grocery	0.249434	1.18111	2.27454	4.18603	4.42753	1.74612	1.65252	1.95537	2.24695	1.81631		4	16.4947	8.85826	7.53651	4.18603	1.36667	1.52964	2.67552
2020-08-11	551	-68	12	10	1.1	-0.03	1985	56	21384	236	39.81	0	69.68	-6.79	70.1	7.61	9	-1	8	-1	208	27	-18	0	-31	1	2	1		HP->parks	0.0186487	0.144539	0.748666	1.36667	1.49981	0.959024	0.88819	0.814345	0.899839	0.914348		5	19.0148	11.8366	5.72173	4.42753	1.49981	2.6663	8.40372
2020-08-12	715	164	9	-3	1.1	0	2021	36	21620	236	39.81	0	77.19	7.51	70.06	-0.04	12	3	8	0	214	6	-16	2	-31	0	1	-1		HP->transit	0.000280945	2.50198	2.07148	1.52964	2.6663	2.32624	2.98315	2.68162	2.60138	2.14678		10	6.18976	3.376	1.82055	1.74612	0.959024	2.32624	4.05014
2020-08-13	811	96	14	5	1.09	-0.01	2059	38	21856	236	39.81	0	83.44	6.25	76.91	6.85	11	-1	14	6	214	0	-15	1	-31	0	1	0		HP->workplaces	0.00268338	2.47536	2.85601	2.67552	8.40372	4.05014	3.5984	2.87981	2.63835	2.31856		15	4.02791	3.12779	1.95955	1.65252	0.88819	2.98315	3.5984
2020-08-14	832	21	14	0	1.07	-0.02	2040	-19	21861	5	39.81	0	105.9	22.46	85.6	8.69	10	-1	32	18	183	-31	-17	-2	-40	-9	1	0		HP->residential	0.100915	0.930632	1.29928	2.64326	5.68439	3.18153	3.66989	2.98692	2.69432	2.35711		20	3.21652	2.9588	1.9231	1.95537	0.814345	2.68162	2.87981
2020-08-15	771	-61	11	-3	1.05	-0.02	2028	-12	21866	5	39.81	0	88.79	-17.11	73.41	-12.19	-41	-51	-74	-106	257	74	-16	1	-35	5	-2	-3														25	2.65302	2.27555	1.79188	2.24695	0.899839	2.60138	2.63835
2020-08-16	594	-177	8	-3	1.05	0	2035	7	21871	5	39.81	0	104.31	15.52	49.91	-23.5	23	64	29	103	212	-45	9	25	6	41	-9	-7			Hosp_patients p-value											30	2.35979	1.76703	1.58037	1.81631	0.914348	2.14678	2.31856
2020-08-17	595	1	8	0	1.05	0	2040	5	21876	5	39.81	0	76.17	-28.14	69.45	19.54	12	-11	13	-16	161	-51	-16	-25	-33	-39	1	10		Day Lag	1	2	3	4	5	10	15	20	25	30		Day Lag	HP->driving	HP->walking	HP->retail	HP->grocery	HP->parks	HP->transit	HP->workplaces
2020-08-18	597	2	11	3	1.04	-0.01	2057	17	21881	5	39.81	0	65.78	-10.39	67.98	-1.47	5	-7	6	-7	156	-5	-20	-4	-29	4	3	2		HP->driving	0.414264	0.0893695	1.03471e-05	6.48186e-13	9.78813e-18	4.40226e-09	4.81557e-07	3.29156e-06	2.70755e-05	7.69925e-05		1	0.414264	0.498103	0.302579	0.617632	0.891418	0.986632	0.958702
2020-08-19	735	138	17	6	1.05	0.01	2097	40	21886	5	39.81	0	68.64	2.86	75.54	7.56	8	3	6	0	152	-4	-19	1	-29	0	3	0		HP->walking	0.498103	0.343628	3.88118e-05	5.61054e-07	5.33283e-11	0.00025876	5.80734e-05	1.79359e-05	0.000431064	0.00764245		2	0.0893695	0.343628	0.000272146	0.307553	0.865447	0.082661	0.084875
2020-08-20	767	32	12	-5	1.05	0	2110	13	21891	5	39.81	0	74.95	6.31	78.44	2.9	7	-1	6	0	191	39	-17	2	-29	0	1	-2		HP->retail	0.302579	0.000272146	0.00700668	6.05178e-06	3.49778e-05	0.053804	0.0159111	0.00918052	0.0106978	0.026639		3	1.03471e-05	3.88118e-05	0.00700668	0.0787246	0.523338	0.102672	0.0363781
2020-08-21	903	136	13	1	1.06	0.01	2151	41	22212	321	39.81	0	90.98	16.03	86.57	8.13	-1	-8	4	-2	167	-24	-19	-2	-29	0	1	0		HP->grocery	0.617632	0.307553	0.0787246	0.00234488	0.000562789	0.0671686	0.0560184	0.00771337	0.00052745	0.00539169		4	6.48186e-13	5.61054e-07	6.05178e-06	0.00234488	0.243894	0.191777	0.0309862
2020-08-22	900	-3	13	0	1.05	-0.01	2189	38	22532	320	39.81	0	76.3	-14.68	60.74	-25.83	-12	-11	-5	-9	144	-23	-10	9	-3	26	-4	-5		HP->parks	0.891418	0.865447	0.523338	0.243894	0.187667	0.478177	0.57763	0.697331	0.606467	0.599953		5	9.78813e-18	5.33283e-11	3.49778e-05	0.000562789	0.187667	0.0212966	9.97215e-08
2020-08-23	581	-319	4	-9	1.04	-0.01	2195	6	22853	321	39.81	0	75.83	-0.47	44.47	-16.27	14	26	11	16	144	0	2	12	7	10	-5	-1		HP->transit	0.986632	0.082661	0.102672	0.191777	0.0212966	0.0107334	0.000122012	0.000105723	3.99431e-05	0.000439375		10	4.40226e-09	0.00025876	0.053804	0.0671686	0.478177	0.0107334	2.02687e-05
2020-08-24	548	-33	5	1	1.04	0	2207	12	23174	321	39.81	0	63.35	-12.48	70.13	25.66	7	-7	4	-7	131	-13	-18	-20	-27	-34	2	7		HP->workplaces	0.958702	0.084875	0.0363781	0.0309862	9.97215e-08	2.02687e-05	4.89199e-06	2.99067e-05	3.02451e-05	0.000108556		15	4.81557e-07	5.80734e-05	0.0159111	0.0560184	0.57763	0.000122012	4.89199e-06
2020-08-25	763	215	17	12	1.04	0	2167	-40	23494	320	39.81	0	60.4	-2.95	74.77	4.64	6	-1	5	1	146	15	-17	1	-26	1	2	0		HP->residential	0.75083	0.394796	0.273624	0.0326894	3.79229e-05	0.000529898	3.3373e-06	1.49354e-05	1.9798e-05	7.87383e-05		20	3.29156e-06	1.79359e-05	0.00918052	0.00771337	0.697331	0.000105723	2.99067e-05
2020-08-26	729	-34	17	0	1.03	-0.01	2170	3	23815	321	39.81	0	65.24	4.84	69.67	-5.1	5	-1	2	-3	98	-48	-19	-2	-26	0	3	1														25	2.70755e-05	0.000431064	0.0106978	0.00052745	0.606467	3.99431e-05	3.02451e-05
2020-08-27	887	158	16	-1	1.01	-0.02	2185	15	24135	320	39.81	0	64.34	-0.9	67.52	-2.15	4	-1	5	3	94	-4	-19	0	-26	0	3	0			Stringency											30	7.69925e-05	0.00764245	0.026639	0.00539169	0.599953	0.000439375	0.000108556
2020-08-28	791	-96	8	-8	0.97	-0.04	2221	36	24106	-29	39.81	0	78.54	14.2	85.74	18.22	3	-1	5	0	120	26	-17	2	-25	1	1	-2		Day Lag	1	2	3	4	5	10	15	20	25	30
2020-08-29	759	-32	14	6	0.95	-0.02	2237	16	24077	-29	39.81	0	56.55	-21.99	66.77	-18.97	-6	-9	-6	-11	126	6	-8	9	-1	24	-3	-4		New cases->Stringency	2.37635	2.0047	1.93167	1.74338	1.4584	1.12676	0.740183	0.680437	0.613529	0.688613		Day Lag	New cases->Stringency	New deths->Stringency	Reprodution rate->Stringency	Hosp patients->Stringency		Day Lag	New cases->New_tests_smoothed
2020-08-30	631	-128	1	-13	0.94	-0.01	2242	5	24047	-30	39.81	0	59.46	2.91	29.4	-37.37	54	60	162	168	93	-33	2	10	17	18	-5	-2		New deths->Stringency	0.674434	0.515205	0.517805	0.839171	0.713287	1.09799	0.871684	0.811979	0.675336	0.611977		1	2.37635	0.674434	0.0782404	5.79582		1	1.88988
2020-08-31	502	-129	6	5	0.92	-0.02	2249	7	24018	-29	39.81	0	51.32	-8.14	51.26	21.86	7	-47	-1	-163	62	-31	-18	-20	-26	-43	3	8		Reprodution rate->Stringency	0.0782404	0.847015	1.44001	1.31806	1.45601	1.04864	1.46818	1.30924	1.06958	1.1218		2	2.0047	0.515205	0.847015	6.6346		2	1.76541
2020-09-01	550	48	19	13	0.89	-0.03	2138	-111	23988	-30	36.11	-3.7	41.3	-10.02	45.4	-5.86	7	0	7	8	53	-9	-13	5	-26	0	4	1		Hosp patients->Stringency	5.79582	6.6346	4.25987	4.01719	3.09802	2.40628	1.50317	1.39508	1.22137	1.09712		3	1.93167	0.517805	1.44001	4.25987		3	1.00262
2020-09-02	595	45	20	1	0.87	-0.02	2168	30	23959	-29	36.11	0	37.82	-3.48	40.86	-4.54	0	-7	3	-4	54	1	-12	1	-22	4	1	-3														4	1.74338	0.839171	1.31806	4.01719		4	2.20667
2020-09-03	612	17	14	-6	0.84	-0.03	2170	2	23930	-29	36.11	0	40.23	2.41	46.81	5.95	1	1	4	1	91	37	-10	2	-21	1	0	-1			Stringency p-value											5	1.4584	0.713287	1.45601	3.09802		5	3.35044
2020-09-04	691	79	8	-6	0.83	-0.01	2179	9	23525	-405	36.11	0	62.13	21.9	65.44	18.63	-2	-3	3	-1	75	-16	-11	-1	-20	1	-1	-1		Day Lag	1	2	3	4	5	10	15	20	25	30		10	1.12676	1.09799	1.04864	2.40628		10	4.29689
2020-09-05	567	-124	13	5	0.81	-0.02	2090	-89	23121	-404	36.11	0	42.55	-19.58	56.31	-9.13	-7	-5	-3	-6	99	24	-11	0	-1	19	-2	-1		New cases->Stringency	0.123639	0.13548	0.123085	0.138635	0.201369	0.339099	0.744145	0.847569	0.930742	0.894663		15	0.740183	0.871684	1.46818	1.50317		15	2.917
2020-09-06	437	-130	7	-6	0.81	0	2091	1	22717	-404	36.11	0	43.37	0.82	32.36	-23.95	4	11	1	4	92	-7	-6	5	3	4	-2	0		New deths->Stringency	0.411791	0.597607	0.67014	0.500519	0.613582	0.360976	0.596547	0.700282	0.88309	0.94985		20	0.680437	0.811979	1.30924	1.39508		20	2.34888
2020-09-07	302	-135	4	-3	0.82	0.01	2113	22	22312	-405	36.11	0	35.6	-7.77	39.3	6.94	0	-4	2	1	63	-29	-12	-6	-22	-25	0	2		Reprodution rate->Stringency	0.779779	0.429135	0.229905	0.261666	0.202187	0.400507	0.111138	0.165085	0.372997	0.301106		25	0.613529	0.675336	1.06958	1.22137		25	1.998
2020-09-08	400	98	12	8	0.83	0.01	2042	-71	21908	-404	36.11	0	35.96	0.36	44.5	5.2	-1	-1	3	1	89	26	-11	1	-22	0	0	0		Hosp patients->Stringency	0.0163232	0.00139903	0.00540234	0.00314651	0.00896331	0.00820267	0.0980481	0.116893	0.211224	0.331915		30	0.688613	0.611977	1.1218	1.09712		30	1.63233
2020-09-09	421	21	11	-1	0.85	0.02	2070	28	21504	-404	36.11	0	38.75	2.79	47.28	2.78	1	2	3	0	99	10	-11	0	-19	3	-1	-1
2020-09-10	506	85	12	1	0.88	0.03	1924	-146	21099	-405	36.11	0	43.28	4.53	47.6	0.32	3	2	7	4	92	-7	-9	2	-20	-1	-2	-1			New_tests_smoothed											Day Lag	New cases->Stringency	New deths->Stringency	Reprodution rate->Stringency	Hosp patients->Stringency		Day Lag	New cases->New_tests_smoothed
2020-09-11	594	88	10	-2	0.93	0.05	1957	33	20704	-395	36.11	0	69.88	26.6	73.89	26.29	3	0	7	0	100	8	-7	2	-19	1	-5	-3		Day Lag	1	2	3	4	5	10	15	20	25	30		1	0.123639	0.411791	0.779779	0.0163232		1	0.169657
2020-09-12	603	9	13	3	0.98	0.05	1946	-11	20308	-396	36.11	0	55.78	-14.1	83.06	9.17	-1	-4	-2	-9	161	61	-1	6	-2	17	-7	-2		New cases->New_tests_smoothed	1.88988	1.76541	1.00262	2.20667	3.35044	4.29689	2.917	2.34888	1.998	1.63233		2	0.13548	0.597607	0.429135	0.00139903		2	0.171885
2020-09-13	502	-101	6	-7	1.03	0.05	1961	15	19913	-395	36.11	0	62.17	6.39	43.49	-39.57	19	20	20	22	150	-11	6	7	4	6	-8	-1		New deths->New_tests_smoothed	2.7786	5.23557	3.27929	3.89411	3.10123	3.46315	2.62986	2.63872	2.38239	2.02395		3	0.123085	0.67014	0.229905	0.00540234		3	0.391087
2020-09-14	377	-125	15	9	1.09	0.06	1972	11	19517	-396	36.11	0	39.41	-22.76	44.79	1.3	2	-17	2	-18	100	-50	-10	-16	-13	-17	-3	5		Reprodution rate->New_tests_smoothed	4.12411	4.45406	5.02964	4.68069	3.95994	3.57606	2.72601	2.33009	1.9702	1.75712		4	0.138635	0.500519	0.261666	0.00314651		4	0.066751
2020-09-15	605	228	24	9	1.15	0.06	1996	24	19122	-395	36.11	0	38.27	-1.14	48.03	3.24	0	-2	3	1	122	22	-10	0	-12	1	-2	1		Hosp patients->New_tests_smoothed	0.238798	0.617537	0.398339	1.67388	1.34987	1.53444	1.21765	1.30486	1.40623	1.2205		5	0.201369	0.613582	0.202187	0.00896331		5	0.00535399
2020-09-16	600	-5	10	-14	1.19	0.04	2007	11	18726	-396	36.11	0	42.68	4.41	49.25	1.22	1	1	2	-1	115	-7	-9	1	-13	-1	-2	0														10	0.339099	0.360976	0.400507	0.00820267		10	7.83069e-06
2020-09-17	837	237	16	6	1.24	0.05	1917	-90	18331	-395	36.11	0	47.52	4.84	52.09	2.84	-1	-2	2	0	76	-39	-12	-3	-14	-1	-1	1			New_tests_smoothed p-value											15	0.744145	0.596547	0.111138	0.0980481		15	0.000170767
2020-09-18	757	-80	17	1	1.27	0.03	1925	8	18446	115	23.15	-12.96	68.12	20.6	78.69	26.6	-1	0	4	2	81	5	-10	2	-13	1	-2	-1		Day Lag	1	2	3	4	5	10	15	20	25	30		20	0.847569	0.700282	0.165085	0.116893		20	0.000814903
2020-09-19	1002	245	12	-5	1.32	0.05	1977	52	18560	114	23.15	0	48.03	-20.09	78.77	0.08	-3	-2	-3	-7	125	44	-5	5	-2	11	-4	-2		New cases->New_tests_smoothed	0.169657	0.171885	0.391087	0.066751	0.00535399	7.83069e-06	0.000170767	0.000814903	0.00288116	0.019051		25	0.930742	0.88309	0.372997	0.211224		25	0.00288116
2020-09-20	910	-92	11	-1	1.35	0.03	1985	8	18675	115	23.15	0	52.11	4.08	38.15	-40.62	14	17	13	16	129	4	2	7	2	4	-5	-1		New deths->New_tests_smoothed	0.0959806	0.00553608	0.0205735	0.00389611	0.00890507	0.000187119	0.000714535	0.000138372	0.000200689	0.00115092		30	0.894663	0.94985	0.301106	0.331915		30	0.019051
2020-09-21	748	-162	5	-6	1.36	0.01	1979	-6	18790	115	23.15	0	32.41	-19.7	40.63	2.48	0	-14	2	-11	77	-52	-11	-13	-13	-15	-1	4		Reprodution rate->New_tests_smoothed	0.0426554	0.0119656	0.00187101	0.000985447	0.00150997	0.000122642	0.000444853	0.000911361	0.00345744	0.0081901
2020-09-23	974	226	28	23	1.39	0.03	1971	-8	19019	229	23.15	0	31.92	-0.49	39.51	-1.12	-4	-4	2	0	84	7	-9	2	-10	3	0	1		Hosp patients->New_tests_smoothed	0.62523	0.539567	0.75424	0.154221	0.241428	0.122813	0.25267	0.167912	0.0913813	0.19631
2020-09-24	1136	162	25	-3	1.43	0.04	1964	-7	19134	115	23.15	0	34.63	2.71	41.43	1.92	-5	-1	3	1	76	-8	-10	-1	-10	0	0	0
2020-09-25	1587	451	23	-2	1.48	0.05	1995	31	19400	266	23.15	0	52.83	18.2	61.11	19.68	-7	-2	3	0	40	-36	-11	-1	-10	0	1	1
2020-09-26	1584	-3	32	9	1.49	0.01	2134	139	19666	266	23.15	0	29.08	-23.75	50.42	-10.69	-9	-2	-4	-7	35	-5	-14	-3	-4	6	0	-1
2020-09-27	1350	-234	8	-24	1.49	0	2223	89	19932	266	23.15	0	22.21	-6.87	6.89	-43.53	-19	-10	-22	-18	7	-28	-18	-4	-5	-1	1	1
2020-09-28	1306	-44	15	7	1.48	-0.01	2305	82	20199	267	23.15	0	25.72	3.51	34.58	27.69	-6	13	0	22	27	20	-12	6	-8	-3	2	1
2020-09-29	1326	20	36	21	1.46	-0.02	2399	94	20465	266	23.15	0	24.72	-1	33.24	-1.34	-7	-1	2	2	31	4	-12	0	-8	0	2	0
2020-09-30	1552	226	30	-6	1.46	0	2481	82	20731	266	23.15	0	31.3	6.58	39.07	5.83	-3	4	3	1	23	-8	-10	2	-9	-1	1	-1
2020-10-01	1967	415	30	0	1.47	0.01	2560	79	20997	266	23.15	0	27.4	-3.9	45.94	6.87	-8	-5	3	0	19	-4	-12	-2	-8	1	1	0
2020-10-02	2292	325	27	-3	1.49	0.02	2702	142	21721	724	23.15	0	43.4	16	69.74	23.8	-7	1	4	1	29	10	-10	2	-7	1	0	-1
2020-10-03	2367	75	34	7	1.5	0.01	2850	148	22444	723	23.15	0	28.52	-14.88	75.68	5.94	-6	1	-3	-7	92	63	-4	6	-3	4	-2	-2
2020-10-04	1934	-433	26	-8	1.52	0.02	2977	127	23168	724	23.15	0	24.7	-3.82	24.46	-51.22	-8	-2	-12	-9	52	-40	-5	-1	-4	-1	-1	1
2020-10-05	2006	72	29	3	1.56	0.04	3158	181	23892	724	23.15	0	16.46	-8.24	35.42	10.96	-9	-1	-1	11	21	-31	-11	-6	-9	-5	1	2
2020-10-06	2236	230	58	29	1.61	0.05	3719	561	24615	723	23.15	0	13.98	-2.48	35.12	-0.3	-9	0	2	3	42	21	-11	0	-9	0	1	0
2020-10-07	3003	767	75	17	1.67	0.06	4000	281	25339	724	23.15	0	15.13	1.15	31.45	-3.67	-8	1	1	-1	33	-9	-12	-1	-8	1	1	0
2020-10-08	4280	1277	75	0	1.73	0.06	4138	138	26062	723	23.15	0	15.16	0.03	26.71	-4.74	-9	-1	4	3	32	-1	-13	-1	-8	0	2	1
2020-10-09	4739	459	52	-23	1.74	0.01	4407	269	27122	1060	23.15	0	29.75	14.59	50.01	23.3	-6	3	7	3	35	3	-12	1	-8	0	1	-1
2020-10-10	5300	561	53	1	1.74	0	4725	318	28182	1060	37.04	13.89	8.71	-21.04	31.3	-18.71	-14	-8	-4	-11	40	5	-15	-3	-3	5	1	0
2020-10-11	4178	-1122	32	-21	1.71	-0.03	4924	199	29241	1059	37.04	0	2.39	-6.32	-1.16	-32.46	-22	-8	-16	-12	27	-13	-18	-3	-5	-2	2	1
2020-10-12	4394	216	35	3	1.7	-0.01	5262	338	30301	1060	37.04	0	3.42	1.03	3.01	4.17	-14	8	-3	13	-5	-32	-21	-3	-11	-6	4	2
2020-10-13	5068	674	62	27	1.69	-0.01	5669	407	31361	1060	37.04	0	4.38	0.96	3.55	0.54	-16	-2	-3	0	-6	-1	-22	-1	-12	-1	6	2
2020-10-14	6526	1458	116	54	1.69	0	6084	415	32420	1059	37.04	0	5.2	0.82	7.22	3.67	-13	3	-3	0	-11	-5	-29	-7	-24	-12	8	2
2020-10-15	8099	1573	91	-25	1.68	-0.01	6538	454	33480	1060	37.04	0	2.02	-3.18	5.98	-1.24	-15	-2	1	4	4	15	-20	9	-12	12	5	-3
2020-10-16	7705	-394	132	41	1.65	-0.03	6980	442	34945	1465	37.04	0	11.6	9.58	15.48	9.5	-15	0	4	3	-7	-11	-23	-3	-12	0	5	0
2020-10-18	8536	831	49	-83	1.62	-0.03	8076	1096	37875	2930	32.87	-4.17	-16.92	-28.52	-28.12	-43.6	-41	-26	-30	-34	-10	-3	-33	-10	-13	-1	6	1
2020-10-19	7482	-1054	41	-8	1.59	-0.03	8375	299	39340	1465	34.72	1.85	-11.5	5.42	-13.48	14.64	-19	22	-6	24	-2	8	-31	2	-19	-6	7	1
2020-10-20	9291	1809	107	66	1.56	-0.03	8962	587	40805	1465	34.72	0	-9.85	1.65	-8.65	4.83	-20	-1	-5	1	14	16	-30	1	-19	0	8	1
2020-10-21	10040	749	130	23	1.52	-0.04	9439	477	42270	1465	34.72	0	-7.28	2.57	-12.92	-4.27	-21	-1	-5	0	4	-10	-30	0	-19	0	8	0
2020-10-22	12107	2067	168	38	1.51	-0.01	10091	652	43735	1465	34.72	0	-5.63	1.65	-3.99	8.93	-19	2	-1	4	40	36	-27	3	-20	-1	7	-1
2020-10-23	13632	1525	153	-15	1.5	-0.01	10788	697	44958	1223	34.72	0	1.64	7.27	6.92	10.91	-21	-2	2	3	13	-27	-28	-1	-19	1	7	0
2020-10-24	13628	-4	179	26	1.49	-0.01	11496	708	46182	1224	71.3	36.58	-19.68	-21.32	-13.04	-19.96	-34	-13	-9	-11	24	11	-30	-2	-9	10	5	-2
2020-10-25	11742	-1886	87	-92	1.49	0	11887	391	47405	1223	71.3	0	-17.33	2.35	-22.24	-9.2	-41	-7	-15	-6	52	28	-25	5	-13	-4	4	-1
2020-10-26	10241	-1501	45	-42	1.5	0.01	12282	395	48629	1224	71.3	0	-7.08	10.25	-7.05	15.19	-26	15	-6	9	16	-36	-29	-4	-28	-15	9	5
2020-10-27	16300	6059	132	87	1.53	0.03	13291	1009	49852	1223	71.3	0	-15.05	-7.97	-18.54	-11.49	-28	-2	-4	2	16	0	-33	-4	-28	0	10	1
2020-10-28	18820	2520	234	102	1.52	-0.01	13931	640	51076	1224	71.3	0	-7.13	7.92	-2.45	16.09	-24	4	-3	1	32	16	-28	5	-29	-1	10	0
2020-10-29	20156	1336	300	66	1.49	-0.03	14631	700	52299	1223	71.3	0	-14	-6.87	-28.21	-25.76	-28	-4	-2	1	-2	-34	-36	-8	-29	0	10	0
2020-10-30	21629	1473	202	-98	1.46	-0.03	15444	813	54230	1931	71.3	0	-3.56	10.44	-11.8	16.41	-30	-2	1	3	-4	-2	-33	3	-28	1	10	0
2020-10-31	21897	268	280	78	1.42	-0.04	16144	700	56160	1930	71.3	0	-29.29	-25.73	-27.04	-15.24	-37	-7	-10	-11	3	7	-37	-4	-14	14	7	-3
2020-11-01	17171	-4726	152	-128	1.38	-0.04	16427	283	58091	1931	71.3	0	-37.71	-8.42	-43.7	-16.66	-60	-23	-42	-32	6	3	-45	-8	-26	-12	7	0
2020-11-02	15578	-1593	92	-60	1.36	-0.02	17223	796	60021	1930	71.3	0	-20.21	17.5	-30.99	12.71	-32	28	-14	28	-16	-22	-41	4	-32	-6	12	5
2020-11-03	19364	3786	227	135	1.35	-0.01	18160	937	61952	1931	71.3	0	-20.37	-0.16	-29.24	1.75	-30	2	-8	6	2	18	-38	3	-30	2	11	-1
2020-11-04	24692	5328	373	146	1.35	0	18654	494	63882	1930	71.3	0	-22.35	-1.98	-32.74	-3.5	-28	2	-8	0	-14	-16	-41	-3	-30	0	12	1
2020-11-05	27143	2451	367	-6	1.34	-0.01	19114	460	65813	1931	71.3	0	-18.81	3.54	-28.64	4.1	-21	7	-2	6	-4	10	-38	3	-29	1	11	-1
2020-11-06	27086	-57	445	78	1.31	-0.03	19479	365	65545	-268	71.3	0	-8.06	10.75	-18.48	10.16	-22	-1	0	2	-17	-13	-38	0	-28	1	11	0
2020-11-07	27875	789	349	-96	1.29	-0.02	20249	770	65277	-268	75	3.7	-27.09	-19.03	-27.74	-9.26	-45	-23	-13	-13	6	23	-40	-2	-11	17	7	-4
2020-11-08	24785	-3090	236	-113	1.26	-0.03	20214	-35	65008	-269	75	0	-28.68	-1.59	-38.48	-10.74	-49	-4	-25	-12	28	22	-37	3	-15	-4	6	-1
2020-11-09	21713	-3072	173	-63	1.22	-0.04	20967	753	64740	-268	75	0	-26.09	2.59	-33.59	4.89	-35	14	-11	14	-15	-43	-44	-7	-31	-16	12	6
2020-11-10	25454	3741	330	157	1.16	-0.06	21640	673	64472	-268	75	0	-21.83	4.26	-26.75	6.84	-25	10	18	29	-4	11	-39	5	-32	-1	11	-1
2020-11-11	25221	-233	430	100	1.1	-0.06	21521	-119	64204	-268	75	0	-31.64	-9.81	-39.76	-13.01	-71	-46	-80	-98	28	32	-64	-25	-81	-49	27	16
2020-11-12	22683	-2538	275	-155	1.04	-0.06	21899	378	63936	-268	75	0	-23.7	7.94	-31.54	8.22	-32	39	-2	78	-9	-37	-43	21	-33	48	13	-14
2020-11-13	24051	1368	419	144	1.03	-0.01	22298	399	62662	-1274	75	0	-15.19	8.51	-20.84	10.7	-35	-3	-1	1	-12	-3	-43	0	-31	2	13	0
2020-11-14	25571	1520	546	127	1.03	0	22320	22	61388	-1274	75	0	-25	-9.81	-25.82	-4.98	-40	-5	-9	-8	10	22	-39	4	-9	22	7	-6
2020-11-15	21854	-3717	303	-243	1.03	0	21988	-332	60115	-1273	75	0	-25.72	-0.72	-36.73	-10.91	-45	-5	-23	-14	46	36	-33	6	-14	-5	5	-2
2020-11-16	20816	-1038	143	-160	1.01	-0.02	22458	470	58841	-1274	75	0	-25.77	-0.05	-32.91	3.82	-34	11	-11	12	-16	-62	-42	-9	-29	-15	12	7
2020-11-17	19152	-1664	357	214	0.96	-0.05	23033	575	57567	-1274	75	0	-23.55	2.22	-31.06	1.85	-34	0	-8	3	-3	13	-41	1	-29	0	12	0
2020-11-18	19883	731	603	246	0.95	-0.01	22812	-221	56294	-1273	75	0	-20.59	2.96	-28.67	2.39	-33	1	-8	0	-1	2	-40	1	-29	0	12	0
2020-11-19	23975	4092	637	34	0.94	-0.01	22536	-276	55020	-1274	75	0	-20.22	0.37	-30.72	-2.05	-34	-1	-7	1	-8	-7	-41	-1	-29	0	12	0
2020-11-20	22464	-1511	626	-11	0.95	0.01	22643	107	54979	-41	75	0	-13.2	7.02	-25.47	5.25	-35	-1	-2	5	-19	-11	-41	0	-27	2	12	0
2020-11-21	24213	1749	574	-52	0.96	0.01	22478	-165	54938	-41	75	0	-26.66	-13.46	-31.9	-6.43	-40	-5	-9	-7	-7	12	-39	2	-9	18	7	-5
2020-11-22	17856	-6357	330	-244	0.96	0	22094	-384	54898	-40	75	0	-34.05	-7.39	-50.67	-18.77	-56	-16	-36	-27	-17	-10	-43	-4	-16	-7	7	0
2020-11-23	15002	-2854	156	-174	0.97	0.01	22234	140	54857	-41	75	0	-25.34	8.71	-38.18	12.49	-34	22	-12	24	-24	-7	-43	0	-28	-12	11	4
2020-11-24	32733	17731	540	384	0.96	-0.01	22405	171	54816	-41	75	0	-24.14	1.2	-35.09	3.09	-33	1	-9	3	-7	17	-41	2	-28	0	12	1
2020-11-25	15356	-17377	674	134	0.85	-0.11	22119	-286	54775	-41	75	0	-20.66	3.48	-32.71	2.38	-30	3	-8	1	-9	-2	-41	0	-27	1	11	-1
2020-11-26	16690	1334	580	-94	0.78	-0.07	21636	-483	54734	-41	75	0	-20.09	0.57	-34.72	-2.01	-31	-1	-6	2	-15	-6	-41	0	-27	0	11	0
2020-11-27	17304	614	579	-1	0.75	-0.03	21691	55	53936	-798	75	0	-11.1	8.99	-25.46	9.26	-32	-1	-3	3	-24	-9	-41	0	-25	2	11	0
2020-11-28	15177	-2127	599	20	0.73	-0.02	21476	-215	53137	-799	75	0	-20.93	-9.83	-30.79	-5.33	-25	7	-6	-3	-11	13	-32	9	-4	21	5	-6
2020-11-29	11482	-3695	283	-316	0.72	-0.01	21059	-417	52339	-798	75	0	-32.33	-11.4	-50.87	-20.08	-55	-30	-35	-29	-22	-11	-42	-10	-14	-10	7	2
2020-11-30	5736	-5746	121	-162	0.71	-0.01	21504	445	51540	-799	75	0	-22	10.33	-35.8	15.07	-19	36	-7	28	-22	0	-38	4	-25	-11	10	3
2020-12-01	9113	3377	449	328	0.7	-0.01	21351	-153	50741	-799	75	0	-21.21	0.79	-34.45	1.35	-22	-3	-4	3	-14	8	-37	1	-25	0	11	1
2020-12-02	13823	4710	609	160	0.72	0.02	20855	-496	49943	-798	75	0	-19.72	1.49	-34.73	-0.28	-21	1	-5	-1	-21	-7	-39	-2	-25	0	11	0
2020-12-03	14863	1040	620	11	0.73	0.01	20477	-378	49144	-799	75	0	-17.09	2.63	-33.19	1.54	-22	-1	-2	3	-16	5	-37	2	-25	0	10	-1
2020-12-04	13236	-1627	531	-89	0.75	0.02	20135	-342	49129	-15	75	0	-5.13	11.96	-19.81	13.38	-22	0	2	4	-20	-4	-36	1	-23	2	10	0
2020-12-05	12427	-809	502	-29	0.76	0.01	19895	-240	49114	-15	75	0	-19.69	-14.56	-23.67	-3.86	-24	-2	-4	-6	7	27	-29	7	-3	20	5	-5
2020-12-06	9176	-3251	228	-274	0.77	0.01	19363	-532	49098	-16	75	0	-28.19	-8.5	-45	-21.33	2	26	113	117	6	-1	-25	4	3	6	3	-2
2020-12-07	4421	-4755	92	-136	0.77	0	19917	554	49083	-15	75	0	-22.7	5.49	-37.5	7.5	-25	-27	-14	-127	-21	-27	-39	-14	-25	-28	10	7
2020-12-08	8310	3889	411	319	0.79	0.02	19917	0	49067	-16	75	0	-20.95	1.75	-35.66	1.84	-25	0	-8	6	-16	5	-39	0	-24	1	11	1
2020-12-09	12166	3856	568	157	0.82	0.03	19459	-458	49052	-15	75	0	-18.3	2.65	-35.94	-0.28	-23	2	-7	1	-18	-2	-39	0	-24	0	10	-1
2020-12-10	13750	1584	470	-98	0.85	0.03	19131	-328	49037	-15	75	0	-13.61	4.69	-31.84	4.1	-22	1	-2	5	-11	7	-35	4	-24	0	10	0
2020-12-11	13105	-645	544	74	0.87	0.02	18941	-190	48706	-331	75	0	-2.73	10.88	-18.36	13.48	-24	-2	0	2	-18	-7	-35	0	-23	1	10	0
2020-12-12	11499	-1606	502	-42	0.87	0	18778	-163	48376	-330	75	0	-17.36	-14.63	-24.16	-5.8	-26	-2	-6	-6	-5	13	-29	6	-3	20	5	-5
2020-12-13	8976	-2523	188	-314	0.87	0	18533	-245	48046	-330	75	0	-26.83	-9.47	-45.69	-21.53	3	29	120	126	-9	-4	-26	3	2	5	4	-1
2020-12-14	4896	-4080	96	-92	0.86	-0.01	18813	280	47716	-330	75	0	-14.89	11.94	-31.23	14.46	-20	-23	-9	-129	-14	-5	-36	-10	-24	-26	9	5
2020-12-15	6874	1978	349	253	0.86	0	19210	397	47386	-330	75	0	-14.39	0.5	-28.66	2.57	-19	1	-1	8	-8	6	-34	2	-24	0	10	1
2020-12-16	12455	5581	605	256	0.88	0.02	18899	-311	47056	-330	75	0	-12.01	2.38	-26.11	2.55	-17	2	1	2	-6	2	-33	1	-24	0	9	-1
2020-12-17	11953	-502	431	-174	0.89	0.01	18707	-192	46726	-330	75	0	-9.33	2.68	-25.42	0.69	-15	2	6	5	-4	2	-31	2	-24	0	9	0
2020-12-18	11010	-943	426	-5	0.91	0.02	18542	-165	46362	-364	75	0	3.23	12.56	-14.73	10.69	-18	-3	5	-1	-10	-6	-30	1	-22	2	9	0
2020-12-19	11246	236	483	57	0.93	0.02	18342	-200	45998	-364	75	0	-12.61	-15.84	-25.7	-10.97	-22	-4	-2	-7	-3	7	-22	8	-2	20	5	-4
2020-12-20	8590	-2656	143	-340	0.93	0	18180	-162	45634	-364	75	0	-24.88	-12.27	-45.59	-19.89	15	37	160	162	-5	-2	-20	2	8	10	4	-1
2020-12-21	4633	-3957	77	-66	0.91	-0.02	18376	196	45270	-364	75	0	-8.37	16.51	-27.61	17.98	-4	-19	10	-150	-7	-2	-30	-10	-27	-35	8	4
2020-12-22	7192	2559	309	232	0.9	-0.01	18521	145	44906	-364	75	0	-0.91	7.46	-29.61	-2	-4	0	21	11	-12	-5	-31	-1	-30	-3	9	1
2020-12-23	12358	5166	472	163	0.89	-0.01	17794	-727	44542	-364	75	0	-6.03	-5.12	-32.53	-2.92	5	9	37	16	2	14	-29	2	-38	-8	10	1
2020-12-24	13115	757	497	25	0.88	-0.01	17239	-555	44178	-364	75	0	-52.21	-46.18	-65.41	-32.88	-51	-56	-25	-62	-23	-25	-59	-30	-74	-36	18	8
2020-12-25	9081	-4034	240	-257	0.84	-0.04	16735	-504	42775	-1403	75	0	-52.55	-0.34	-66.97	-1.56	-88	-37	-88	-63	-12	11	-76	-17	-86	-12	25	7
2020-12-26	4878	-4203	69	-171	0.81	-0.03	16457	-278	41373	-1402	75	0	-39.1	13.45	-57.8	9.17	-83	5	-86	2	7	19	-62	14	-56	30	10	-15
2020-12-27	3842	-1036	57	-12	0.83	0.02	16686	229	39971	-1402	75	0	-18.72	20.38	-48.95	8.85	-56	27	-37	49	12	5	-40	22	-19	37	5	-5
2020-12-28	3211	-631	29	-28	0.9	0.07	17078	392	38569	-1402	75	0	-16.86	1.86	-33.58	15.37	-28	28	-10	27	-3	-15	-45	-5	-42	-23	14	9
2020-12-29	7624	4413	307	278	0.98	0.08	17299	221	37167	-1402	75	0	-14.32	2.54	-29.77	3.81	-27	1	0	10	7	10	-44	1	-40	2	14	0
2020-12-30	12780	5156	565	258	1.03	0.05	17228	-71	35765	-1402	75	0	-11.5	2.82	-27.64	2.13	-18	9	24	24	7	0	-40	4	-40	0	12	-2
2020-12-31	13464	684	535	-30	1.05	0.02	16970	-258	34363	-1402	80.56	5.56	-28.99	-17.49	-28.5	-0.86	-39	-21	15	-9	2	-5	-52	-12	-58	-18	17	5
2021-01-01	10896	-2568	402	-133	1.02	-0.03	16757	-213	35209	846	80.56	0	-53.54	-24.55	-59.13	-30.63	-85	-46	-89	-104	-8	-10	-76	-24	-87	-29	27	10
2021-01-02	7006	-3890	102	-300	0.99	-0.03	16601	-156	36054	845	75	-5.56	-26.32	27.22	-41.73	17.4	-48	37	-21	68	8	16	-50	26	-29	58	10	-17
2021-01-03	5782	-1224	61	-41	0.99	0	16786	185	36900	846	75	0	-26.66	-0.34	-47.1	-5.37	-58	-10	-42	-21	-5	-13	-43	7	-14	15	8	-2
2021-01-04	4385	-1397	42	-19	1.01	0.02	17130	344	37746	846	75	0	-20.87	5.79	-31.51	15.59	-28	30	-5	37	-8	-3	-42	1	-31	-17	12	4
2021-01-05	7596	3211	341	299	1.05	0.04	17191	61	38592	846	75	0	-19.17	1.7	-31.75	-0.24	-26	2	13	18	-17	-9	-42	0	-32	-1	11	-1
2021-01-06	14220	6624	553	212	1.07	0.02	17057	-134	39438	846	75	0	-29.88	-10.71	-43.7	-11.95	-75	-49	-82	-95	21	38	-67	-25	-81	-49	28	17
2021-01-07	12119	-2101	186	-367	1.05	-0.02	16727	-330	40284	846	75	0	-18.15	11.73	-27.14	16.56	-28	47	-1	81	-6	-27	-41	26	-29	52	11	-17
2021-01-11	4863	-7256	75	-111	0.95	-0.1	16681	-46	79448	39164	75	0	-16.48	1.67	-25.84	1.3	-26	2	-7	-6	-8	-2	-39	2	-25	4	9	-2
2021-01-12	5394	531	329	254	0.89	-0.06	16859	178	89240	9792	75	0	-15.28	1.2	-25.24	0.6	-31	-5	-9	-2	-4	4	-41	-2	-25	0	10	1
2021-01-13	9126	3732	481	152	0.85	-0.04	16553	-306	99031	9791	75	0	-15.88	-0.6	-26.05	-0.81	-32	-1	-11	-2	6	10	-40	1	-26	-1	9	-1
2021-01-14	9457	331	382	-99	0.85	0	16250	-303	108822	9791	75	0	-16.2	-0.32	-27	-0.95	-33	-1	-9	2	4	-2	-40	0	-27	-1	9	0
2021-01-15	7958	-1499	388	6	0.85	0	16083	-167	99079	-9743	75	0	-10.11	6.09	-24.6	2.4	-37	-4	-10	-1	-12	-16	-43	-3	-27	0	9	0
2021-01-16	7292	-666	369	-19	0.84	-0.01	15887	-196	89337	-9742	75	0	-24.7	-14.59	-35.92	-11.32	-45	-8	-17	-7	-1	11	-44	-1	-12	15	6	-3
2021-01-17	5970	-1322	142	-227	0.84	0	15588	-299	79594	-9743	75	0	-33.95	-9.25	-52.03	-16.11	-61	-16	-41	-24	1	2	-44	0	-10	2	5	-1
2021-01-18	3332	-2638	52	-90	0.83	-0.01	15716	128	69852	-9742	71.3	-3.7	-25.82	8.13	-38.89	13.14	-37	24	-17	24	-26	-27	-44	0	-27	-17	10	5
2021-01-19	4890	1558	291	239	0.81	-0.02	15667	-49	60109	-9743	71.3	0	-23.37	2.45	-34.17	4.72	-38	-1	-14	3	-17	9	-43	1	-26	1	11	1
2021-01-20	6943	2053	443	152	0.79	-0.02	15324	-343	50367	-9742	71.3	0	-22.48	0.89	-33.16	1.01	-33	5	-10	4	-16	1	-41	2	-25	1	10	-1
2021-01-21	7008	65	420	-23	0.8	0.01	14928	-396	40624	-9743	71.3	0	-19.04	3.44	-28.15	5.01	-32	1	-5	5	-9	7	-39	2	-23	2	8	-2
2021-01-22	6693	-315	347	-73	0.82	0.02	14614	-314	39609	-1015	71.3	0	-9.98	9.06	-17.82	10.33	-35	-3	-7	-2	-15	-6	-39	0	-22	1	9	1
2021-01-23	6431	-262	345	-2	0.84	0.02	14528	-86	38594	-1015	71.3	0	-22.68	-12.7	-29.19	-11.37	-41	-6	-13	-6	-19	-4	-41	-2	-7	15	6	-3
2021-01-24	4566	-1865	110	-235	0.86	0.02	14377	-151	37579	-1015	71.3	0	-30.86	-8.18	-47.66	-18.47	-59	-18	-38	-25	-23	-4	-45	-4	-8	-1	6	0
2021-01-25	2674	-1892	38	-72	0.87	0.01	14544	167	36564	-1015	71.3	0	-22.07	8.79	-34.44	13.22	-35	24	-15	23	-24	-1	-42	3	-24	-16	9	3
2021-01-26	4603	1929	264	226	0.88	0.01	14596	52	35549	-1015	71.3	0	-21.48	0.59	-33.63	0.81	-36	-1	-13	2	-17	7	-42	0	-24	0	10	1
2021-01-27	6790	2187	389	125	0.88	0	14120	-476	34534	-1015	71.3	0	-20.22	1.26	-32.05	1.58	-34	2	-13	0	-15	2	-41	1	-24	0	10	0
2021-01-28	7153	363	389	0	0.89	0.01	13879	-241	33519	-1015	71.3	0	-18.05	2.17	-30.4	1.65	-34	0	-9	4	-14	1	-40	1	-23	1	9	-1
2021-01-29	6145	-1008	337	-52	0.9	0.01	13726	-153	34271	752	71.3	0	-9.59	8.46	-19.21	11.19	-35	-1	-6	3	-19	-5	-38	2	-21	2	9	0
2021-01-30	5864	-281	302	-35	0.91	0.01	13654	-72	35023	752	71.3	0	-21	-11.41	-28.67	-9.46	-42	-7	-14	-8	-6	13	-39	-1	-7	14	6	-3
2021-01-31	4711	-1153	98	-204	0.92	0.01	13339	-315	35775	752	71.3	0	-26.96	-5.96	-40.95	-12.28	-30	12	72	86	20	26	-33	6	4	11	4	-2
2021-02-01	2504	-2207	42	-56	0.93	0.01	13507	168	36528	753	71.3	0	-21.26	5.7	-33.5	7.45	-26	4	-14	-86	-20	-40	-38	-5	-23	-27	9	5
2021-02-02	4326	1822	254	212	0.94	0.01	13512	5	37280	752	71.3	0	-18.86	2.4	-29.62	3.88	-27	-1	-9	5	-16	4	-38	0	-23	0	9	0
2021-02-03	6801	2475	421	167	0.94	0	13225	-287	38032	752	71.3	0	-16.48	2.38	-29.78	-0.16	-27	0	-10	-1	-20	-4	-37	1	-23	0	9	0
2021-02-04	6495	-306	447	26	0.94	0	12945	-280	38784	752	71.3	0	-15.26	1.22	-27.95	1.83	-28	-1	-8	2	-20	0	-38	-1	-23	0	9	0
2021-02-05	6053	-442	368	-79	0.95	0.01	12837	-108	39427	643	71.3	0	-4.81	10.45	-14.63	13.32	-28	0	-1	7	-19	1	-36	2	-21	2	8	-1
2021-02-06	5966	-87	282	-86	0.97	0.02	12743	-94	40069	642	71.3	0	-14.18	-9.37	-23.07	-8.44	-32	-4	-10	-9	-10	9	-35	1	-6	15	5	-3
2021-02-07	4725	-1241	93	-189	0.98	0.01	12528	-215	40712	643	71.3	0	-25.08	-10.9	-49.62	-26.55	-63	-31	-43	-33	-38	-28	-47	-12	-11	-5	7	2
2021-02-08	2431	-2294	45	-48	0.99	0.01	12559	31	41354	642	71.3	0	-3.75	21.33	-33.65	15.97	-36	27	-17	26	-28	10	-34	13	-25	-14	10	3
2021-02-09	3999	1568	228	183	1	0.01	12677	118	41997	643	71.3	0	-18.56	-14.81	-29.67	3.98	-29	7	-6	11	-17	11	-35	-1	-24	1	10	0
2021-02-10	6960	2961	361	133	1.01	0.01	12472	-205	42639	642	71.3	0	-17.79	0.77	-29.81	-0.14	-25	4	-3	3	-18	-1	-35	0	-23	1	9	-1
2021-02-11	7013	53	456	95	1.03	0.02	12227	-245	43282	643	71.3	0	-15.03	2.76	-29.34	0.47	-24	1	-3	0	-20	-2	-34	1	-22	1	9	0
2021-02-12	6378	-635	247	-209	1.05	0.02	12215	-12	43576	294	71.3	0	0.11	15.14	-14.46	14.88	-29	-5	-3	0	-24	-4	-37	-3	-22	0	9	0
2021-02-13	6585	207	285	38	1.07	0.02	12163	-52	43869	293	71.3	0	-9.37	-9.48	-8.51	5.95	-28	1	-3	0	-4	20	-33	4	-8	14	5	-4
2021-02-14	5334	-1251	98	-187	1.1	0.03	11962	-201	44163	294	71.3	0	-10.94	-1.57	-26.21	-17.7	-43	-15	-25	-22	12	16	-34	-1	-6	2	5	0
2021-02-15	2542	-2792	25	-73	1.12	0.02	12026	64	44456	293	71.3	0	-12	-1.06	-26.3	-0.09	-26	17	-8	17	-17	-29	-37	-3	-23	-17	8	3
2021-02-16	5176	2634	196	171	1.16	0.04	12318	292	44750	294	71.3	0	-11.76	0.24	-22.51	3.79	-28	-2	-5	3	-12	5	-36	1	-23	0	9	1
2021-02-17	8699	3523	280	84	1.19	0.03	12225	-93	45043	293	71.3	0	-9.74	2.02	-25.18	-2.67	-32	-4	-10	-5	-22	-10	-37	-1	-22	1	9	0
2021-02-18	9074	375	274	-6	1.21	0.02	12188	-37	45337	294	71.3	0	-5.12	4.62	-19.09	6.09	-27	5	-2	8	-9	13	-34	3	-22	0	8	-1
2021-02-19	8772	-302	241	-33	1.22	0.01	12441	253	45846	509	71.3	0	4.9	10.02	-4.52	14.57	-29	-2	0	2	-18	-9	-35	-1	-21	1	8	0
2021-02-20	8509	-263	254	13	1.22	0	12517	76	46354	508	71.3	0	-3.62	-8.52	1.61	6.13	-28	1	-3	-3	20	38	-27	8	-4	17	3	-5
2021-02-21	7040	-1469	94	-160	1.23	0.01	12609	92	46863	509	71.3	0	-4.21	-0.59	-18.31	-19.92	-38	-10	-9	-6	51	31	-23	4	-3	1	2	-1
2021-02-22	3891	-3149	17	-77	1.24	0.01	12868	259	47372	509	71.3	0	-9.49	-5.28	-15.59	2.72	-22	16	-3	6	4	-47	-32	-9	-21	-18	7	5
2021-02-23	6304	2413	248	231	1.27	0.03	13350	482	47881	509	71.3	0	-9.24	0.25	-14.41	1.18	-24	-2	-3	0	9	5	-33	-1	-21	0	7	0
2021-02-24	12147	5843	372	124	1.29	0.02	13477	127	48389	508	71.3	0	-4.94	4.3	-6.07	8.34	-20	4	-1	2	26	17	-29	4	-20	1	7	0
2021-02-25	12143	-4	286	-86	1.3	0.01	13818	341	48898	509	71.3	0	-0.79	4.15	0.51	6.58	-18	2	3	4	41	15	-27	2	-20	0	6	-1
2021-02-26	11536	-607	259	-27	1.29	-0.01	14058	240	49655	757	71.3	0	8.91	9.7	4.7	4.19	-23	-5	4	1	-2	-43	-31	-4	-19	1	7	1
2021-03-01	4786	-6750	24	-235	1.27	-0.02	14929	871	51926	2271	73.15	1.85	-10.86	-19.77	-18.35	-23.05	-23	0	-3	-7	-11	-9	-34	-3	-20	-1	7	0
2021-03-02	7936	3150	215	191	1.27	0	15400	471	52683	757	73.15	0	-9.25	1.61	-12.88	5.47	-22	1	-1	2	15	26	-32	2	-20	0	7	0
2021-03-03	15698	7762	352	137	1.29	0.02	15591	191	53440	757	73.15	0	-8.06	1.19	-10.69	2.19	-20	2	0	1	21	6	-30	2	-20	0	6	-1
2021-03-04	15253	-445	289	-63	1.29	0	15992	401	54197	757	73.15	0	-7.64	0.42	-17.85	-7.16	-24	-4	1	1	-8	-29	-33	-3	-20	0	7	1
2021-03-05	15831	578	263	-26	1.28	-0.01	16423	431	55643	1446	70.37	-2.78	2.73	10.37	-4.67	13.18	-26	-2	3	2	-14	-6	-33	0	-19	1	7	0
2021-03-06	14855	-976	247	-16	1.27	-0.01	16725	302	57089	1446	70.37	0	-8.72	-11.45	-1.37	3.3	-25	1	0	-3	10	24	-29	4	-2	17	3	-4
2021-03-07	13569	-1286	126	-121	1.26	-0.01	16861	136	58534	1445	70.37	0	-17.57	-8.85	-34.44	-33.07	-48	-23	-20	-20	-16	-26	-36	-7	-5	-3	4	1
2021-03-08	6169	-7400	32	-94	1.25	-0.01	17337	476	59980	1446	70.37	0	-10.63	6.94	-18.68	15.76	-15	33	12	32	-9	7	-31	5	-20	-15	6	2
2021-03-09	9953	3784	282	250	1.25	0	18105	768	61426	1446	70.37	0	-11.49	-0.86	-21.2	-2.52	-24	-9	-1	-13	-2	7	-34	-3	-21	-1	8	2
2021-03-10	17277	7324	398	116	1.26	0.01	18378	273	62872	1446	70.37	0	-9.14	2.35	-18.44	2.76	-19	5	4	5	4	6	-31	3	-20	1	7	-1
2021-03-11	21111	3834	376	-22	1.29	0.03	18686	308	64318	1446	70.37	0	-9.18	-0.04	-24.71	-6.27	-25	-6	0	-4	-21	-25	-35	-4	-21	-1	8	1
2021-03-13	21063	-48	344	-32	1.31	0.02	19541	855	67202	2884	70.37	0	-10.2	-1.02	-6.94	17.77	-26	-1	-1	-1	0	21	-29	6	-3	18	4	-4
2021-03-14	17272	-3791	110	-234	1.3	-0.01	19654	113	68645	1443	70.37	0	-20.22	-10.02	-33.94	-27	-48	-22	-17	-16	-9	-9	-34	-5	-5	-2	5	1
2021-03-15	10895	-6377	28	-82	1.3	0	20249	595	70087	1442	70.37	0	-14.45	5.77	-23.47	10.47	-23	25	-1	16	-6	3	-34	0	-21	-16	7	2
2021-03-16	14394	3499	372	344	1.31	0.01	21183	934	71529	1442	70.37	0	-13.33	1.12	-21.26	2.21	-25	-2	-1	0	-4	2	-35	-1	-21	0	8	1
2021-03-17	25053	10659	454	82	1.31	0	21511	328	72972	1443	70.37	0	-12.43	0.9	-22.16	-0.9	-23	2	1	2	-8	-4	-34	1	-20	1	8	0
2021-03-18	27274	2221	356	-98	1.3	-0.01	21858	347	74414	1442	70.37	0	-10.6	1.83	-22.91	-0.75	-20	3	5	4	-6	2	-33	1	-20	0	8	0
2021-03-19	25996	-1278	419	63	1.29	-0.01	22567	709	76458	2044	70.37	0	-0.53	10.07	-11.1	11.81	-22	-2	6	1	-16	-10	-33	0	-19	1	8	0
2021-03-20	26456	460	352	-67	1.28	-0.01	23293	726	78503	2045	72.22	1.85	-18.64	-18.11	-21.49	-10.39	-38	-16	-4	-10	-6	10	-37	-4	-4	15	6	-2
2021-03-21	21850	-4606	141	-211	1.26	-0.02	23583	290	80547	2044	72.22	0	-30.17	-11.53	-46.94	-25.45	-58	-20	-29	-25	-31	-25	-43	-6	-8	-4	7	1
2021-03-22	14579	-7271	65	-76	1.26	0	24637	1054	82591	2044	72.22	0	-20.11	10.06	-29.12	17.82	-29	29	-3	26	-6	25	-38	5	-23	-15	9	2
2021-03-23	16740	2161	396	331	1.25	-0.01	26075	1438	84636	2045	72.22	0	-18.14	1.97	-26.64	2.48	-32	-3	-4	-1	-3	3	-39	-1	-24	-1	10	1
2021-03-24	30802	14062	579	183	1.26	0.01	26511	436	86680	2044	72.22	0	-18.12	0.02	-24.36	2.28	-27	5	0	4	-1	2	-37	2	-24	0	9	-1
2021-03-25	34150	3348	520	-59	1.26	0	27118	607	88724	2044	72.22	0	-14.79	3.33	-20.11	4.25	-21	6	7	7	21	22	-34	3	-24	0	8	-1
2021-03-26	35145	995	445	-75	1.25	-0.01	27779	661	88295	-429	72.22	0	-4.43	10.36	-4.23	15.88	-21	0	9	2	23	2	-33	1	-23	1	8	0
2021-03-27	31759	-3386	448	3	1.22	-0.03	28574	795	87866	-429	75.93	3.71	-21.41	-16.98	-20.68	-16.45	-43	-22	-8	-17	18	-5	-35	-2	-5	18	6	-2
2021-03-28	29266	-2493	131	-317	1.19	-0.03	29071	497	87437	-429	75.93	0	-28.18	-6.77	-37.38	-16.7	-31	12	101	109	18	0	-33	2	5	10	4	-2
2021-03-29	16973	-12293	48	-83	1.16	-0.03	29920	849	87008	-429	75.93	0	-22.22	5.96	-31.47	5.91	-35	-4	-7	-108	-10	-28	-41	-8	-27	-32	11	7
2021-03-30	20862	3889	460	412	1.12	-0.04	31071	1151	86580	-428	75.93	0	-16.5	5.72	-18.49	12.98	-29	6	4	11	46	56	-36	5	-28	-1	10	-1
2021-03-31	32891	12029	653	193	1.08	-0.04	31311	240	86151	-429	75.93	0	-6.79	9.71	-4.22	14.27	-29	0	13	9	87	41	-28	8	-27	1	7	-3
2021-04-01	35253	2362	620	-33	1.03	-0.05	31811	500	85722	-429	75.93	0	-9.85	-3.06	-17.85	-13.63	-29	0	23	10	40	-47	-31	-3	-30	-3	8	1
2021-04-02	30541	-4712	500	-120	0.98	-0.05	31955	144	85929	207	75.93	0	-18.85	-9	-27.63	-9.78	-34	-5	27	4	16	-24	-40	-9	-40	-10	13	5
2021-04-03	28073	-2468	572	72	0.94	-0.04	32260	305	86137	208	75.93	0	-45.85	-27	-53.22	-25.59	-63	-29	-29	-56	-13	-29	-50	-10	-36	4	11	-2
2021-04-04	22958	-5115	204	-368	0.9	-0.04	31927	-333	86344	207	75.93	0	-46.94	-1.09	-53.28	-0.06	-76	-13	-47	-18	15	28	-53	-3	-13	23	3	-8
2021-04-05	9921	-13037	64	-140	0.85	-0.05	32656	729	86552	208	75.93	0	-26.24	20.7	-48.26	5.02	-80	-4	-83	-36	14	-1	-68	-15	-85	-72	22	19
2021-04-06	8246	-1675	60	-4	0.82	-0.03	33544	888	86759	207	75.93	0	-11.22	15.02	-29.42	18.84	-44	36	-10	73	-3	-17	-40	28	-34	51	11	-11
2021-04-07	14908	6662	638	578	0.82	0	34691	1147	86967	208	75.93	0	-13.17	-1.95	-30.63	-1.21	-42	2	-7	3	-11	-8	-41	-1	-29	5	11	0
2021-04-08	27890	12982	956	318	0.88	0.06	34864	173	87174	207	75.93	0	-11.57	1.6	-26.86	3.77	-39	3	-2	5	-7	4	-40	1	-27	2	11	0
2021-04-09	28499	609	768	-188	0.92	0.04	34550	-314	86024	-1150	75.93	0	0.53	12.1	-8.18	18.68	-32	7	6	8	17	24	-36	4	-24	3	9	-2
2021-04-10	24892	-3607	749	-19	0.93	0.01	34167	-383	84875	-1149	75.93	0	-7.31	-7.84	-2.46	5.72	-35	-3	0	-6	57	40	-27	9	-4	20	3	-6
2021-04-11	21733	-3159	245	-504	0.92	-0.01	33460	-707	83725	-1150	75.93	0	-2.1	5.21	-6.61	-4.15	-25	10	10	10	116	59	-15	12	-2	2	2	-1
2021-04-12	12016	-9717	60	-185	0.9	-0.02	33990	530	82575	-1150	75.93	0	-12.84	-10.74	-20.26	-13.65	-30	-5	0	-10	9	-107	-36	-21	-25	-23	9	7
2021-04-13	13203	1187	645	585	0.87	-0.03	34619	629	81425	-1150	75.93	0	-13.76	-0.92	-24.64	-4.38	-34	-4	1	1	0	-9	-39	-3	-26	-1	10	1
2021-04-14	21266	8063	804	159	0.83	-0.04	33906	-713	80276	-1149	75.93	0	-11.43	2.33	-27.56	-2.92	-35	-1	-1	-2	-13	-13	-39	0	-26	0	10	0
2021-04-15	21126	-140	682	-122	0.79	-0.04	33253	-653	79126	-1150	75.93	0	-10.73	0.7	-28.28	-0.72	-35	0	0	1	-22	-9	-39	0	-25	1	11	1
2021-04-16	17846	-3280	596	-86	0.76	-0.03	32781	-472	76826	-2300	75.93	0	-2.63	8.1	-18.41	9.87	-36	-1	3	3	-22	0	-39	0	-23	2	10	-1
2021-04-17	15786	-2060	617	21	0.74	-0.02	32073	-708	74526	-2300	75.93	0	-15.36	-12.73	-17.94	0.47	-38	-2	0	-3	12	34	-34	5	-4	19	5	-5
2021-04-18	12151	-3635	207	-410	0.73	-0.01	31270	-803	72226	-2300	75.93	0	-14.89	0.47	-24.54	-6.6	-39	-1	-5	-5	53	41	-26	8	-2	2	4	-1
2021-04-19	7302	-4849	101	-106	0.72	-0.01	31612	342	69926	-2300	72.22	-3.71	-7.64	7.25	-11.88	12.66	-26	13	2	7	41	-12	-31	-5	-21	-19	7	3
2021-04-20	9244	1942	601	500	0.71	-0.01	31938	326	67627	-2299	72.22	0	-0.08	7.56	-8.28	3.6	-25	1	6	4	56	15	-28	3	-21	0	7	0
2021-04-21	13922	4678	739	138	0.68	-0.03	30706	-1232	65327	-2300	72.22	0	-0.29	-0.21	-9.06	-0.78	-23	2	7	1	56	0	-28	0	-20	1	6	-1
2021-04-22	12763	-1159	695	-44	0.65	-0.03	29831	-875	63027	-2300	72.22	0	-1.15	-0.86	-15.61	-6.55	-26	-3	8	1	17	-39	-32	-4	-20	0	7	1
2021-04-23	10866	-1897	539	-156	0.63	-0.02	28994	-837	62218	-809	72.22	0	8.64	9.79	-5.65	9.96	-29	-3	9	1	7	-10	-32	0	-18	2	7	0
2021-04-24	9510	-1356	515	-24	0.62	-0.01	28128	-866	61410	-808	72.22	0	-5.54	-14.18	-3.94	1.71	-32	-3	1	-8	51	44	-25	7	1	19	2	-5
2021-04-25	7224	-2286	193	-322	0.62	0	27336	-792	60601	-809	72.22	0	-8.05	-2.51	-23.86	-19.92	-18	14	115	114	37	-14	-23	2	10	9	2	0
2021-04-26	3467	-3757	22	-171	0.62	0	27137	-199	59793	-808	70.37	-1.85	-4.47	3.58	-15.12	8.74	-25	-7	0	-115	18	-19	-31	-8	-18	-28	6	4
2021-04-27	5711	2244	460	438	0.63	0.01	26925	-212	58984	-809	70.37	0	2.23	6.7	-8	7.12	-22	3	7	7	51	33	-27	4	-18	0	6	0
2021-04-28	8893	3182	636	176	0.62	-0.01	25591	-1334	58175	-809	70.37	0	5.49	3.26	-3.4	4.6	-18	4	12	5	69	18	-24	3	-18	0	5	-1
2021-04-29	8426	-467	540	-96	0.6	-0.02	24667	-924	57367	-808	70.37	0	11.87	6.38	-5.4	-2	-17	1	25	13	51	-18	-23	1	-18	0	5	0
2021-04-30	6789	-1637	429	-111	0.59	-0.01	23469	-1198	56774	-593	70.37	0	40.67	28.8	11.35	16.75	-9	8	49	24	53	2	-19	4	-21	-3	2	-3
2021-05-01	6475	-314	422	-7	0.59	0	22415	-1054	56181	-593	70.37	0	2.12	-38.55	-1.95	-13.3	-67	-58	-72	-121	81	28	-37	-18	-39	-18	5	3
2021-05-02	4616	-1859	144	-278	0.59	0	21209	-1206	55588	-593	70.37	0	-17.33	-19.45	-33.78	-31.83	-51	16	-7	65	-4	-85	-44	-7	-15	24	4	-1
2021-05-03	2523	-2093	37	-107	0.59	0	20974	-235	54995	-593	70.37	0	10.36	27.69	-19.99	13.79	-60	-9	-74	-67	86	90	-57	-13	-82	-67	20	16
2021-05-04	2296	-227	28	-9	0.58	-0.01	20981	7	54402	-593	68.52	-1.85	11.52	1.16	0.35	20.34	0	60	28	102	55	-31	-20	37	-25	57	5	-15
2021-05-05	3899	1603	349	321	0.6	0.02	20410	-571	53809	-593	68.52	0	12.91	1.39	-5.47	-5.82	-8	-8	15	-13	23	-32	-22	-2	-18	7	4	-1
2021-05-06	6427	2528	511	162	0.65	0.05	19433	-977	53216	-593	68.52	0	14.85	1.94	-0.48	4.99	-7	1	18	3	40	17	-20	2	-16	2	4	0
2021-05-07	6047	-380	452	-59	0.67	0.02	18116	-1317	53491	275	68.52	0	24.18	9.33	5.16	5.64	-12	-5	17	-1	13	-27	-24	-4	-15	1	5	1
2021-05-08	4771	-1276	421	-31	0.68	0.01	17155	-961	53767	276	65.74	-2.78	9.35	-14.83	5.79	0.63	-14	-2	11	-6	56	43	-14	10	6	21	0	-5
2021-05-09	3856	-915	146	-275	0.67	-0.01	16156	-999	54043	276	65.74	0	22.97	13.62	15.44	9.65	-7	7	39	28	174	118	1	15	9	3	-3	-3
2021-05-10	2031	-1825	22	-124	0.66	-0.01	15925	-231	54318	275	65.74	0	15.22	-7.75	14.23	-1.21	-1	6	13	-26	105	-69	-16	-17	-16	-25	2	5
2021-05-11	3097	1066	302	280	0.65	-0.01	15602	-323	54594	276	65.74	0	19.44	4.22	19.96	5.73	-1	0	19	6	132	27	-14	2	-15	1	2	0
2021-05-12	4159	1062	343	41	0.64	-0.01	14359	-1243	54870	276	65.74	0	23.15	3.71	17.74	-2.22	-1	0	20	1	101	-31	-14	0	-16	-1	2	0
2021-05-13	3423	-736	342	-1	0.61	-0.03	13497	-862	55145	275	65.74	0	27.31	4.16	14.71	-3.03	-2	-1	21	1	73	-28	-15	-1	-15	1	3	1
2021-05-14	3252	-171	290	-52	0.6	-0.01	12984	-513	54711	-434	65.74	0	38.55	11.24	29.83	15.12	-7	-5	21	0	46	-27	-18	-3	-15	0	3	0
2021-05-15	2897	-355	298	8	0.59	-0.01	12421	-563	54277	-434	62.04	-3.7	16.77	-21.78	37.42	7.59	-5	2	12	-9	109	63	-3	15	5	20	-3	-6
2021-05-16	2168	-729	55	-243	0.58	-0.01	11710	-711	53843	-434	62.04	0	13.59	-3.18	-5.16	-42.58	-16	-11	13	1	66	-43	-10	-7	8	3	0	3
2021-05-17	1111	-1057	11	-44	0.57	-0.01	11604	-106	53409	-434	62.04	0	16.7	3.11	9.15	14.31	-3	13	12	-1	51	-15	-16	-6	-13	-21	2	2
2021-05-18	1734	623	245	234	0.56	-0.01	11145	-459	52975	-434	62.04	0	20.31	3.61	5.6	-3.55	-7	-4	14	2	39	-12	-17	-1	-13	0	4	2
2021-05-19	2337	603	330	85	0.54	-0.02	10334	-811	52541	-434	62.04	0	19.4	-0.91	10.81	5.21	-3	4	16	2	57	18	-15	2	-12	1	2	-2
2021-05-20	2090	-247	250	-80	0.53	-0.01	9713	-621	52107	-434	62.04	0	23.64	4.24	21.42	10.61	0	3	21	5	86	29	-15	0	-11	1	2	0
2021-05-21	1680	-410	191	-59	0.52	-0.01	9200	-513	52385	278	62.04	0	38.5	14.86	44.46	23.04	-3	-3	21	0	79	-7	-11	4	-10	1	1	-1
2021-05-22	1515	-165	191	0	0.51	-0.01	8596	-604	52662	277	62.04	0	17.96	-20.54	21.83	-22.63	-10	-7	11	-10	56	-23	-11	0	7	17	0	-1
2021-05-23	1076	-439	46	-145	0.51	0	7943	-653	52940	278	62.04	0	18.08	0.12	6.12	-15.71	-10	0	11	0	95	39	-7	4	10	3	-1	-1
2021-05-24	559	-517	17	-29	0.5	-0.01	7965	22	53217	277	62.04	0	26.22	8.14	18.56	12.44	3	13	18	7	91	-4	-10	-3	-12	-22	1	2
2021-05-25	1006	447	151	134	0.5	0	7553	-412	53495	278	62.04	0	21.13	-5.09	11.33	-7.23	-2	-5	21	3	41	-50	-16	-6	-13	-1	4	3
2021-05-26	1263	257	209	58	0.49	-0.01	6295	-1258	53772	277	62.04	0	27.67	6.54	25.5	14.17	7	9	30	9	84	43	-8	8	-12	1	0	-4
2021-05-27	1202	-61	135	-74	0.48	-0.01	6377	82	54050	278	62.04	0	27.5	-0.17	21.01	-4.49	3	-4	20	-10	86	2	-10	-2	-12	0	2	2
2021-05-28	943	-259	117	-18	0.48	0	5909	-468	53108	-942	56.48	-5.56	44.67	17.17	42.08	21.07	2	-1	22	2	68	-18	-10	0	-9	3	1	-1
2021-05-29	776	-167	125	8	0.47	-0.01	5445	-464	52166	-942	56.48	0	24.9	-19.77	36.22	-5.86	-2	-4	12	-10	78	10	-5	5	12	21	-1	-2
2021-05-30	579	-197	56	-69	0.47	0	5125	-320	51224	-942	56.48	0	27.5	2.6	11.57	-24.65	8	10	23	11	106	28	0	5	16	4	-2	-1
2021-05-31	333	-246	7	-49	0.46	-0.01	5071	-54	50282	-942	56.48	0	24.77	-2.73	23.83	12.26	13	5	23	0	93	-13	-6	-6	-9	-25	-1	1
2021-06-01	585	252	111	104	0.45	-0.01	4697	-374	49340	-942	56.48	0	33.98	9.21	34.78	10.95	24	11	32	9	131	38	-1	5	-10	-1	0	1
2021-06-02	659	74	128	17	0.43	-0.02	3984	-713	48398	-942	56.48	0	65.49	31.51	42.44	7.66	27	3	57	25	139	8	5	6	-12	-2	-5	-5
2021-06-03	565	-94	91	-37	0.42	-0.01	3734	-250	47456	-942	56.48	0	55.99	-9.5	65.38	22.94	-26	-53	-59	-116	336	197	-30	-35	-81	-69	13	18
2021-06-04	319	-246	26	-65	0.42	0	3581	-153	48195	739	56.48	0	50.5	-5.49	93.97	28.59	14	40	28	87	187	-149	-18	12	-46	35	6	-7
2021-06-05	413	94	38	12	0.45	0.03	3484	-97	48934	739	56.48	0	42.76	-7.74	66.1	-27.87	-2	-16	9	-19	181	-6	-4	14	1	47	-4	-10
2021-06-06	312	-101	13	-25	0.48	0.03	3299	-185	49673	739	53.7	-2.78	106.67	63.91	35.42	-30.68	27	29	43	34	192	11	21	25	17	16	-8	-4
2021-06-07	192	-120	8	-5	0.5	0.02	3183	-116	50413	740	53.7	0	30.82	-75.85	29.34	-6.08	10	-17	24	-19	107	-85	-4	-25	-6	-23	-1	7
2021-06-08	401	209	95	87	0.52	0.02	2983	-200	51152	739	53.7	0	30.01	-0.81	32.09	2.75	8	-2	25	1	122	15	-5	-1	-5	1	0	1
2021-06-09	560	159	108	13	0.54	0.02	2742	-241	51891	739	53.7	0	34.74	4.73	36.27	4.18	13	5	27	2	118	-4	-3	2	-4	1	-1	-1
2021-06-10	378	-182	84	-24	0.52	-0.02	2553	-189	52630	739	53.7	0	39.69	4.95	39.82	3.55	15	2	29	2	123	5	-1	2	-3	1	-2	-1
2021-06-11	340	-38	68	-16	0.52	0	2359	-194	51855	-775	53.7	0	59.6	19.91	63.95	24.13	10	-5	27	-2	104	-19	-2	-1	-1	2	-2	0
2021-06-12	236	-104	47	-21	0.51	-0.01	2135	-224	51080	-775	53.7	0	33.1	-26.5	41.33	-22.62	1	-9	13	-14	84	-20	-2	0	12	13	-3	-1
2021-06-13	226	-10	11	-36	0.51	0	1989	-146	50304	-776	53.7	0	34.04	0.94	14.75	-26.58	9	8	23	10	89	5	0	2	15	3	-2	1
2021-06-14	139	-87	1	-10	0.51	0	1982	-7	49529	-775	53.7	0	31.27	-2.77	34.2	19.45	10	1	21	-2	101	12	-4	-4	-3	-18	-1	1
2021-06-15	211	72	52	51	0.49	-0.02	1962	-20	48754	-775	53.7	0	32.96	1.69	36.96	2.76	10	0	25	4	123	22	-4	0	-2	1	-1	0
2021-06-16	242	31	62	10	0.49	0	1783	-179	47978	-776	53.7	0	39.49	6.53	40.98	4.02	15	5	26	1	131	8	-3	1	-4	-2	-2	-1
2021-06-17	215	-27	46	-16	0.5	0.01	1671	-112	47203	-775	53.7	0	44.77	5.28	47	6.02	14	-1	27	1	144	13	-3	0	-5	-1	-2	0
2021-06-18	190	-25	48	2	0.51	0.01	1634	-37	46806	-397	53.7	0	71.24	26.47	73.44	26.44	8	-6	25	-2	131	-13	-4	-1	-5	0	-3	-1
2021-06-19	168	-22	41	-7	0.52	0.01	1534	-100	46409	-397	53.7	0	47.4	-23.84	67.39	-6.05	-2	-10	13	-12	160	29	3	7	8	13	-6	-3
2021-06-20	133	-35	5	-36	0.54	0.02	1451	-83	46013	-396	53.7	0	53.5	6.1	27.26	-40.13	15	17	36	23	160	0	9	6	13	5	-7	-1
2021-06-21	73	-60	1	-4	0.55	0.01	1460	9	45616	-397	53.7	0	39.72	-13.78	37.05	9.79	10	-5	21	-15	111	-49	-9	-18	-8	-21	-1	6
2021-06-22	190	117	29	28	0.56	0.01	1367	-93	45219	-397	53.7	0	44.67	4.95	35.71	-1.34	7	-3	22	1	98	-13	-10	-1	-9	-1	1	2
2021-06-23	162	-28	35	6	0.55	-0.01	1307	-60	44822	-397	53.7	0	37.23	-7.44	39.59	3.88	12	5	26	4	103	5	-7	3	-8	1	0	-1
2021-06-24	144	-18	24	-11	0.54	-0.01	1219	-88	44426	-396	53.7	0	41.21	3.98	37.01	-2.58	11	-1	22	-4	98	-5	-9	-2	-9	-1	0	0
2021-06-25	134	-10	36	12	0.54	0	1157	-62	43998	-428	53.7	0	65.97	24.76	67.46	30.45	14	3	25	3	110	12	-1	8	-7	2	-2	-2
2021-06-26	99	-35	21	-15	0.54	0	1082	-75	43569	-429	44.44	-9.26	48.28	-17.69	65.62	-1.84	1	-13	9	-16	145	35	5	6	11	18	-5	-3
2021-06-27	69	-30	5	-16	0.56	0.02	1050	-32	43141	-428	44.44	0	54.4	6.12	44.65	-20.97	59	58	167	158	162	17	19	14	30	19	-8	-3
2021-06-28	51	-18	0	-5	0.58	0.02	1020	-30	42713	-428	44.44	0	44.87	-9.53	57.75	13.1	10	-49	15	-152	139	-23	-8	-27	-15	-45	-1	7
2021-06-29	122	71	26	26	0.59	0.01	985	-35	42285	-428	44.44	0	42.79	-2.08	52.56	-5.19	6	-4	18	3	148	9	-11	-3	-16	-1	-1	0
2021-06-30	101	-21	16	-10	0.6	0.01	924	-61	41857	-428	44.44	0	48.56	5.77	54.78	2.22	11	5	20	2	122	-26	-10	1	-16	0	-1	0
2021-07-01	98	-3	23	7	0.62	0.02	855	-69	41428	-429	44.44	0	50.22	1.66	56.9	2.12	12	1	23	3	125	3	-7	3	-17	-1	1	2
2021-07-02	97	-1	21	-2	0.64	0.02	690	-165	41193	-235	44.44	0	66.34	16.12	69.83	12.93	5	-7	20	-3	98	-27	-10	-3	-15	2	0	-1
2021-07-03	108	11	18	-3	0.67	0.03	616	-74	40957	-236	44.44	0	51.59	-14.75	70.74	0.91	1	-4	12	-8	129	31	4	14	6	21	-4	-4
2021-07-04	55	-53	1	-17	0.68	0.01	571	-45	40721	-236	44.44	0	56.73	5.14	45.12	-25.62	25	24	36	24	165	36	15	11	13	7	-5	-1
2021-07-05	38	-17	1	0	0.7	0.02	566	-5	40486	-235	44.44	0	55.21	-1.52	66.98	21.86	15	-10	22	-14	140	-25	-7	-22	-18	-31	0	5
2021-07-06	95	57	10	9	0.73	0.03	546	-20	40250	-236	44.44	0	49.86	-5.35	69.96	2.98	12	-3	24	2	182	42	-7	0	-18	0	0	0
2021-07-07	100	5	19	9	0.75	0.02	504	-42	40014	-236	44.44	0	53.51	3.65	63.8	-6.16	13	1	23	-1	152	-30	-8	-1	-19	-1	0	0
2021-07-08	93	-7	21	2	0.76	0.01	476	-28	39779	-235	44.44	0	59.99	6.48	67.48	3.68	14	1	25	2	151	-1	-7	1	-19	0	0	0
2021-07-09	74	-19	17	-4	0.78	0.02	463	-13	39574	-205	44.44	0	81.3	21.31	85.04	17.56	6	-8	23	-2	108	-43	-9	-2	-18	1	0	0
2021-07-10	85	11	7	-10	0.81	0.03	450	-13	39369	-205	44.44	0	73.71	-7.59	97.71	12.67	9	3	18	-5	179	71	13	22	7	25	-7	-7
2021-07-11	66	-19	1	-6	0.85	0.04	426	-24	39165	-204	44.44	0	72.18	-1.53	58.48	-39.23	32	23	49	31	192	13	20	7	13	6	-7	0
2021-07-12	44	-22	0	-1	0.88	0.03	411	-15	38960	-205	44.44	0	62.9	-9.28	75.56	17.08	15	-17	23	-26	135	-57	-6	-26	-21	-34	0	7
2021-07-13	94	50	13	13	0.91	0.03	400	-11	38755	-205	44.44	0	55.94	-6.96	81.49	5.93	15	0	26	3	199	64	-6	0	-21	0	0	0
2021-07-14	87	-7	6	-7	0.93	0.02	392	-8	38550	-205	44.44	0	58.1	2.16	73.12	-8.37	16	1	24	-2	166	-33	-7	-1	-21	0	0	0
2021-07-15	105	18	12	6	0.97	0.04	388	-4	38346	-204	44.44	0	67.03	8.93	82.58	9.46	17	1	27	3	176	10	-5	2	-21	0	-1	-1
2021-07-16	90	-15	14	2	1.01	0.04	362	-26	38219	-127	44.44	0	90.34	23.31	101.35	18.77	10	-7	23	-4	145	-31	-5	0	-20	1	-1	0
2021-07-17	114	24	7	-7	1.04	0.03	348	-14	38093	-126	44.44	0	82.91	-7.43	101.92	0.57	5	-5	15	-8	181	36	14	19	5	25	-6	-5
2021-07-18	69	-45	3	-4	1.06	0.02	342	-6	37967	-126	44.44	0	85	2.09	70.77	-31.15	35	30	51	36	196	15	25	11	13	8	-7	-1
2021-07-19	67	-2	0	-3	1.08	0.02	342	0	37840	-127	44.44	0	72.66	-12.34	99.16	28.39	20	-15	26	-25	171	-25	-3	-28	-22	-35	-1	6
2021-07-20	103	36	4	4	1.09	0.01	349	7	37714	-126	44.44	0	64.54	-8.12	98.94	-0.22	17	-3	26	0	191	20	-5	-2	-22	0	1	2
2021-07-21	124	21	3	-1	1.11	0.02	339	-10	37588	-126	44.44	0	70.64	6.1	102.96	4.02	21	4	26	0	197	6	-2	3	-22	0	0	-1
2021-07-22	122	-2	9	6	1.1	-0.01	329	-10	37462	-126	44.44	0	73.91	3.27	100.07	-2.89	20	-1	28	2	201	4	-3	-1	-21	1	0	0
2021-07-23	108	-14	4	-5	1.1	0	324	-5	37359	-103	44.44	0	97.15	23.24	113.15	13.08	13	-7	26	-2	177	-24	-3	0	-21	0	-1	-1
2021-07-24	118	10	6	2	1.1	0	325	1	37256	-103	44.44	0	93.35	-3.8	107.67	-5.48	5	-8	15	-11	218	41	17	20	6	27	-8	-7
2021-07-25	80	-38	1	-5	1.12	0.02	304	-21	37153	-103	44.44	0	89.04	-4.31	73.97	-33.7	34	29	57	42	201	-17	26	9	13	7	-8	0
2021-07-26	74	-6	0	-1	1.13	0.01	305	1	37050	-103	44.44	0	73.53	-15.51	94.53	20.56	19	-15	26	-31	179	-22	-4	-30	-24	-37	0	8
2021-07-27	107	33	7	7	1.15	0.02	309	4	36947	-103	38.89	-5.55	65.56	-7.97	96.1	1.57	17	-2	26	0	209	30	-6	-2	-24	0	1	1
2021-07-28	138	31	3	-4	1.19	0.04	308	-1	36845	-102	38.89	0	69.64	4.08	94.15	-1.95	19	2	26	0	198	-11	-5	1	-24	0	1	0
2021-07-29	165	27	5	2	1.22	0.03	302	-6	36742	-103	38.89	0	75.63	5.99	99.15	5	22	3	30	4	223	25	-1	4	-23	1	0	-1
2021-07-30	156	-9	2	-3	1.22	0	295	-7	37089	347	38.89	0	101.99	26.36	119.31	20.16	15	-7	27	-3	187	-36	-1	0	-22	1	-1	-1
2021-07-31	153	-3	2	0	1.2	-0.02	278	-17	37436	347	38.89	0	100.6	-1.39	107.2	-12.11	8	-7	16	-11	199	12	20	21	5	27	-7	-6
2021-08-01	90	-63	0	-2	1.18	-0.02	277	-1	37783	347	38.89	0	84.57	-16.03	70.31	-36.89	27	19	51	35	143	-56	24	4	9	4	-5	2
2021-08-02	91	1	0	0	1.19	0.01	271	-6	38130	347	38.89	0	74.73	-9.84	102.3	31.99	23	-4	27	-24	165	22	-3	-27	-26	-35	1	6
2021-08-03	164	73	4	4	1.19	0	295	24	38478	348	38.89	0	65.96	-8.77	109.25	6.95	21	-2	26	-1	210	45	-3	0	-26	0	2	1
2021-08-04	164	0	4	0	1.18	-0.01	292	-3	38825	347	38.89	0	65.85	-0.11	93.97	-15.28	23	2	26	0	192	-18	-5	-2	-25	1	1	-1
2021-08-05	176	12	6	2	1.18	0	298	6	39172	347	38.89	0	73.18	7.33	84.14	-9.83	18	-5	25	-1	152	-40	-8	-3	-26	-1	2	1
2021-08-06	172	-4	6	0	1.17	-0.01	296	-2	39191	19	38.89	0	101.97	28.79	110.37	26.23	12	-6	23	-2	123	-29	-8	0	-25	1	2	0
2021-08-07	180	8	4	-2	1.17	0	307	11	39211	20	38.89	0	96.59	-5.38	123.3	12.93	11	-1	15	-8	220	97	19	27	5	30	-7	-9
2021-08-08	122	-58	0	-4	1.16	-0.01	310	3	39231	20	38.89	0	92.04	-4.55	84.05	-39.25	41	30	64	49	191	-29	28	9	13	8	-6	1
2021-08-09	64	-58	0	0	1.15	-0.01	313	3	39250	19	38.89	0	78.97	-13.07	111.2	27.15	26	-15	28	-36	204	13	0	-28	-24	-37	0	6
2021-08-10	199	135	0	0	1.18	0.03	307	-6	39270	20	38.89	0	74.51	-4.46	109.49	-1.71	24	-2	29	1	205	1	-2	-2	-24	0	1	1
2021-08-11	196	-3	4	4	1.19	0.01	300	-7	39290	20	38.89	0	78.11	3.6	121.05	11.56	31	7	31	2	212	7	0	2	-24	0	0	-1
2021-08-12	223	27	2	-2	1.19	0	313	13	39309	19	38.89	0	81.55	3.44	114.25	-6.8	22	-9	35	4	236	24	1	1	-24	0	-1	-1
2021-08-13	194	-29	6	4	1.18	-0.01	309	-4	39174	-135	38.89	0	102.93	21.38	130.12	15.87	12	-10	34	-1	202	-34	-1	-2	-24	0	-1	0
2021-08-14	211	17	2	-4	1.17	-0.01	315	6	39038	-136	38.89	0	102.4	-0.53	131.82	1.7	6	-6	21	-13	226	24	22	23	5	29	-8	-7
2021-08-15	148	-63	0	-2	1.16	-0.01	317	2	38903	-135	38.89	0	101.48	-0.92	89.66	-42.16	35	29	63	42	225	-1	34	12	12	7	-9	-1
2021-08-16	128	-20	0	0	1.16	0	317	0	38767	-136	38.89	0	75.03	-26.45	97.44	7.78	16	-19	29	-34	165	-60	-2	-36	-24	-36	0	9
2021-08-17	215	87	7	7	1.13	-0.03	335	18	38632	-135	38.89	0	68.33	-6.7	105.43	7.99	16	0	31	2	145	-20	-6	-4	-24	0	2	2
2021-08-18	207	-8	1	-6	1.1	-0.03	344	9	38496	-136	38.89	0	70.79	2.46	112.81	7.38	19	3	30	-1	172	27	-3	3	-21	3	1	-1
2021-08-19	196	-11	4	3	1.08	-0.02	353	9	38361	-135	38.89	0	73.38	2.59	113.58	0.77	18	-1	31	1	180	8	-3	0	-21	0	1	0
2021-08-20	212	16	4	0	1.1	0.02	359	6	38151	-210	38.89	0	96.45	23.07	124.59	11.01	10	-8	27	-4	146	-34	-4	-1	-21	0	0	-1
2021-08-21	222	10	1	-3	1.11	0.01	359	0	37942	-209	38.89	0	81.6	-14.85	122.4	-2.19	7	-3	18	-9	204	58	18	22	7	28	-6	-6
2021-08-22	185	-37	0	-1	1.13	0.02	340	-19	37732	-210	38.89	0	82.95	1.35	73.81	-48.59	34	27	84	66	201	-3	30	12	17	10	-7	-1
2021-08-23	107	-78	0	0	1.12	-0.01	356	16	37523	-209	38.89	0	60.73	-22.22	73.54	-0.27	10	-24	23	-61	94	-107	-9	-39	-21	-38	2	9
2021-08-24	232	125	8	8	1.12	0	385	29	37313	-210	38.89	0	56.58	-4.15	82.03	8.49	11	1	26	3	116	22	-9	0	-20	1	3	1
2021-08-25	233	1	5	-3	1.11	-0.01	374	-11	37104	-209	38.89	0	59.82	3.24	95.26	13.23	18	7	28	2	149	33	-2	7	-18	2	1	-2
2021-08-26	215	-18	3	-2	1.13	0.02	371	-3	36895	-209	38.89	0	62.21	2.39	85.15	-10.11	13	-5	29	1	102	-47	-6	-4	-19	-1	2	1
2021-08-27	254	39	3	0	1.17	0.04	388	17	36808	-87	38.89	0	75.31	13.1	105.59	20.44	9	-4	26	-3	97	-5	-6	0	-17	2	1	-1
2021-08-28	289	35	5	2	1.21	0.04	406	18	36721	-87	38.89	0	53.59	-21.72	99.34	-6.25	5	-4	14	-12	143	46	10	16	10	27	-4	-5
2021-08-29	203	-86	0	-5	1.23	0.02	403	-3	36635	-86	38.89	0	53.43	-0.16	43.86	-55.48	60	55	199	185	80	-63	17	7	27	17	-4	0
2021-08-30	154	-49	0	0	1.26	0.03	429	26	36548	-87	38.89	0	45.49	-7.94	50.16	6.3	8	-52	17	-182	48	-32	-8	-25	-16	-43	3	7
2021-08-31	285	131	5	5	1.28	0.02	465	36	36462	-86	38.89	0	44.63	-0.86	55.9	5.74	10	2	25	8	52	4	-8	0	-16	0	4	1
2021-09-01	366	81	13	8	1.31	0.03	475	10	36375	-87	38.89	0	37.94	-6.69	70.76	14.86	22	12	38	13	99	47	5	13	-17	-1	2	-2
2021-09-02	376	10	9	-4	1.32	0.01	478	3	36288	-87	38.89	0	42.95	5.01	68.36	-2.4	11	-11	33	-5	107	8	6	1	-13	4	-1	-3
2021-09-03	361	-15	5	-4	1.32	0	490	12	36340	52	38.89	0	62.98	20.03	92.59	24.23	8	-3	29	-4	110	3	6	0	-11	2	-3	-2
2021-09-04	388	27	7	2	1.32	0	498	8	36392	52	38.89	0	44.27	-18.71	91.52	-1.07	5	-3	18	-11	148	38	8	2	10	21	-4	-1
2021-09-05	323	-65	0	-7	1.33	0.01	500	2	36445	53	38.89	0	52.63	8.36	55.87	-35.65	27	22	101	83	160	12	19	11	17	7	-5	-1
2021-09-06	182	-141	0	0	1.33	0	529	29	36497	52	38.89	0	34.53	-18.1	61.75	5.88	9	-18	27	-74	97	-63	3	-16	-12	-29	-2	3
2021-09-07	405	223	13	13	1.34	0.01	570	41	36549	52	38.89	0	33.32	-1.21	59.58	-2.17	6	-3	29	2	116	19	2	-1	-12	0	-1	1
2021-09-08	531	126	11	-2	1.35	0.01	588	18	36601	52	38.89	0	44.68	11.36	72.81	13.23	10	4	30	1	121	5	5	3	-12	0	-2	-1
2021-09-09	511	-20	6	-5	1.35	0	594	6	36653	52	38.89	0	44.89	0.21	68.96	-3.85	10	0	32	2	135	14	5	0	-12	0	-2	0
2021-09-10	529	18	8	2	1.35	0	623	29	36753	100	38.89	0	72.23	27.34	101.78	32.82	10	0	32	0	128	-7	6	1	-11	1	-3	-1
2021-09-11	531	2	8	0	1.35	0	666	43	36853	100	38.89	0	49.77	-22.46	98.93	-2.85	7	-3	19	-13	160	32	14	8	8	19	-5	-2
2021-09-12	476	-55	0	-8	1.35	0	675	9	36953	100	38.89	0	48.23	-1.54	43.54	-55.39	23	16	99	80	134	-26	19	5	14	6	-4	1
2021-09-13	270	-206	0	0	1.34	-0.01	704	29	37053	100	38.89	0	31.61	-16.62	50.44	6.9	7	-16	28	-71	77	-57	0	-19	-11	-25	-1	3
2021-09-14	536	266	8	8	1.34	0	782	78	37153	100	38.89	0	31.18	-0.43	52.01	1.57	6	-1	29	1	101	24	1	1	-12	-1	0	1
2021-09-15	768	232	21	13	1.34	0	823	41	37253	100	38.89	0	35.01	3.83	55.3	3.29	9	3	29	0	105	4	3	2	-12	0	-1	-1
2021-09-16	724	-44	10	-11	1.32	-0.02	881	58	37353	100	38.89	0	37.67	2.66	50.77	-4.53	4	-5	28	-1	68	-37	-2	-5	-13	-1	-1	0
2021-09-17	652	-72	9	-1	1.31	-0.01	911	30	37365	12	38.89	0	56.2	18.53	74.72	23.95	2	-2	27	-1	48	-20	-3	-1	-12	1	0	1
2021-09-18	796	144	14	5	1.31	0	980	69	37378	13	38.89	0	28.55	-27.65	59.81	-14.91	-2	-4	13	-14	49	1	-5	-2	3	15	0	0
2021-09-19	540	-256	1	-13	1.29	-0.02	1020	40	37390	12	38.89	0	24.76	-3.79	26.14	-33.67	-6	-4	75	62	45	-4	-1	4	6	3	0	0
2021-09-20	364	-176	0	-1	1.28	-0.01	1070	50	37403	13	38.89	0	30.32	5.56	45.54	19.4	3	9	22	-53	42	-3	-5	-4	-8	-14	0	0
2021-09-21	709	345	15	15	1.27	-0.01	1142	72	37415	12	38.89	0	35.98	5.66	53.87	8.33	1	-2	24	2	55	13	-5	0	-7	1	1	1
2021-09-22	880	171	20	5	1.26	-0.01	1179	37	37428	13	38.89	0	34.53	-1.45	54.66	0.79	4	3	24	0	53	-2	-4	1	-4	3	1	0
2021-09-23	974	94	14	-6	1.26	0	1209	30	37440	12	38.89	0	39.83	5.3	57.94	3.28	3	-1	26	2	61	8	-3	1	-4	0	0	-1
2021-09-24	812	-162	14	0	1.25	-0.01	1258	49	37583	143	38.89	0	63.1	23.27	93.58	35.64	2	-1	25	-1	56	-5	-1	2	-4	0	-1	-1
2021-09-25	917	105	20	6	1.26	0.01	1312	54	37727	144	38.89	0	44.21	-18.89	106.14	12.56	1	-1	14	-11	98	42	6	7	7	11	-2	-1
2021-09-26	643	-274	1	-19	1.27	0.01	1343	31	37870	143	38.89	0	53.02	8.81	72.11	-34.03	18	17	98	84	141	43	20	14	12	5	-3	-1
2021-09-27	421	-222	0	-1	1.3	0.03	1384	41	38013	143	38.89	0	37.64	-15.38	69.82	-2.29	3	-15	21	-77	73	-68	-1	-21	-3	-15	-1	2
2021-09-28	976	555	29	29	1.32	0.02	1529	145	38157	144	38.89	0	37.65	0.01	71.49	1.67	2	-1	24	3	67	-6	-3	-2	-4	-1	0	1
2021-09-29	1235	259	22	-7	1.33	0.01	1566	37	38300	143	38.89	0	42.21	4.56	78.16	6.67	3	1	23	-1	57	-10	-3	0	-5	-1	0	0
2021-09-30	1205	-30	27	5	1.35	0.02	1614	48	38443	143	38.89	0	50.34	8.13	101.15	22.99	7	4	27	4	55	-2	0	3	-4	1	0	0
2021-10-01	1361	156	16	-11	1.38	0.03	1687	73	38145	-298	38.89	0	72	21.66	145.82	44.67	4	-3	26	-1	58	3	0	0	-4	0	-1	-1
2021-10-02	1344	-17	23	7	1.39	0.01	1673	-14	37846	-299	38.89	0	48.15	-23.85	144.79	-1.03	3	-1	16	-10	96	38	5	5	5	9	-2	-1
2021-10-03	1090	-254	6	-17	1.4	0.01	1718	45	37548	-298	38.89	0	57.23	9.08	104.66	-40.13	17	14	108	92	121	25	16	11	9	4	-3	-1
2021-10-04	683	-407	0	-6	1.41	0.01	1840	122	37249	-299	38.89	0	37.5	-19.73	115.14	10.48	3	-14	20	-88	65	-56	-1	-17	-4	-13	-1	2
2021-10-05	1327	644	46	46	1.41	0	1963	123	36950	-299	38.89	0	38.92	1.42	105.5	-9.64	2	-1	23	3	77	12	-1	0	-5	-1	0	1
2021-10-06	2086	759	33	-13	1.43	0.02	2013	50	36652	-298	38.89	0	38.66	-0.26	85.79	-19.71	1	-1	22	-1	32	-45	-4	-3	-5	0	0	0
2021-10-07	2007	-79	29	-4	1.42	-0.01	2103	90	36353	-299	38.89	0	40.82	2.16	96.94	11.15	3	2	26	4	55	23	-1	3	-4	1	0	0
2021-10-08	1894	-113	31	2	1.41	-0.01	2141	38	36614	261	38.89	0	64.65	23.83	123.59	26.65	5	2	27	1	51	-4	1	2	-3	1	-2	-2
2021-10-09	2011	117	30	-1	1.4	-0.01	2273	132	36875	261	38.89	0	41.78	-22.87	118.71	-4.88	6	1	17	-10	81	30	5	4	5	8	-2	0
2021-10-10	1527	-484	5	-25	1.4	0	2327	54	37136	261	38.89	0	40.73	-1.05	65.61	-53.1	7	1	108	91	88	7	11	6	7	2	-1	1
2021-10-11	903	-624	0	-5	1.4	0	2423	96	37396	260	38.89	0	31.01	-9.72	69.26	3.65	3	-4	21	-87	37	-51	-3	-14	-3	-10	0	1
2021-10-12	2121	1218	49	49	1.42	0.02	2615	192	37657	261	38.89	0	29.45	-1.56	66.19	-3.07	1	-2	24	3	31	-6	-5	-2	-4	-1	1	1
2021-10-13	2640	519	40	-9	1.42	0	2722	107	37918	261	38.89	0	34.62	5.17	71.22	5.03	5	4	24	0	30	-1	-4	1	-4	0	0	-1
2021-10-14	2999	359	60	20	1.45	0.03	2796	74	38179	261	38.89	0	42.38	7.76	87.52	16.3	6	1	25	1	39	9	-6	-2	-12	-8	2	2
2021-10-15	2770	-229	49	-11	1.46	0.01	2877	81	39072	893	38.89	0	58.1	15.72	116.31	28.79	2	-4	24	-1	33	-6	-4	2	-8	4	1	-1
2021-10-16	3235	465	44	-5	1.5	0.04	3012	135	39965	893	38.89	0	33.85	-24.25	102.9	-13.41	2	0	14	-10	56	23	0	4	5	13	-1	-2
2021-10-17	2521	-714	1	-43	1.53	0.03	3077	65	40857	892	38.89	0	31.83	-2.02	44.82	-58.08	-3	-5	103	89	47	-9	4	4	6	1	0	1
2021-10-18	1536	-985	3	2	1.57	0.04	3264	187	41750	893	38.89	0	28.47	-3.36	57.45	12.63	1	4	18	-85	24	-23	-5	-9	-3	-9	1	1
2021-10-19	3930	2394	64	61	1.63	0.06	3592	328	42643	893	38.89	0	29.37	0.9	65.42	7.97	1	0	23	5	50	26	-3	2	-3	0	1	0
2021-10-20	5560	1630	75	11	1.65	0.02	3811	219	43536	893	38.89	0	32.54	3.17	72.35	6.93	3	2	24	1	60	10	-1	2	-3	0	0	-1
2021-10-21	5591	31	46	-29	1.64	-0.01	4034	223	44428	892	38.89	0	42.76	10.22	65.89	-6.46	-1	-4	22	-2	32	-28	-2	-1	-3	0	0	0
2021-10-22	5716	125	59	13	1.62	-0.02	4264	230	45439	1011	38.89	0	54.13	11.37	97.55	31.66	0	1	23	1	22	-10	-3	-1	-2	1	0	0
2021-10-23	6277	561	75	16	1.59	-0.03	4559	295	46449	1010	38.89	0	28.14	-25.99	86.5	-11.05	0	0	13	-10	29	7	-2	1	6	8	0	0
2021-10-24	4727	-1550	13	-62	1.56	-0.03	4706	147	47460	1011	38.89	0	22.22	-5.92	41.71	-44.79	1	1	110	97	58	29	4	6	8	2	1	1
2021-10-25	2953	-1774	0	-13	1.54	-0.02	5042	336	48471	1011	38.89	0	22.96	0.74	49.91	8.2	0	-1	19	-91	34	-24	-4	-8	-2	-10	0	-1
2021-10-26	6263	3310	93	93	1.54	0	5416	374	49481	1010	38.89	0	25.09	2.13	53.15	3.24	0	0	24	5	38	4	-4	0	-2	0	1	1
2021-10-27	8366	2103	132	39	1.52	-0.02	5601	185	50492	1011	38.89	0	29.74	4.65	55.64	2.49	3	3	26	2	41	3	-2	2	-2	0	0	-1
2021-10-28	8382	16	101	-31	1.49	-0.03	5863	262	51502	1010	38.89	0	35.8	6.06	66.9	11.26	5	2	32	6	56	15	2	4	-2	0	0	0
2021-10-29	9403	1021	102	1	1.49	0	6175	312	52794	1292	38.89	0	56.82	21.02	91.5	24.6	5	0	34	2	43	-13	2	0	-2	0	-1	-1
2021-10-30	9806	403	115	13	1.47	-0.02	6603	428	54086	1292	41.67	2.78	31.27	-25.55	79.86	-11.64	1	-4	28	-6	65	22	6	4	2	4	-2	-1
2021-10-31	7147	-2659	9	-106	1.43	-0.04	6866	263	55378	1292	41.67	0	11.15	-20.12	40.04	-39.82	4	3	155	127	81	16	9	3	-2	-4	-3	-1
2021-11-01	4904	-2243	13	4	1.4	-0.03	7204	338	56670	1292	41.67	0	4.99	-6.16	6.04	-34	-59	-63	-60	-215	81	0	-38	-47	-86	-84	16	19
2021-11-02	4517	-387	9	-4	1.37	-0.03	7550	346	57962	1292	41.67	0	31.81	26.82	27.2	21.16	-6	53	27	87	5	-76	-7	31	-7	79	3	-13
2021-11-03	10434	5917	124	115	1.44	0.07	8257	707	59254	1292	41.67	0	25.58	-6.23	45.23	18.03	-1	5	25	-2	27	22	-3	4	-1	6	1	-2
2021-11-04	15511	5077	250	126	1.53	0.09	8595	338	60545	1291	41.67	0	24.72	-0.86	46.31	1.08	-3	-2	22	-3	16	-11	-6	-3	-2	-1	2	1
2021-11-05	15905	394	152	-98	1.56	0.03	8897	302	61283	738	41.67	0	35.6	10.88	74.53	28.22	-4	-1	23	1	8	-8	-7	-1	0	2	2	0
2021-11-06	15195	-710	186	34	1.53	-0.03	9473	576	62020	737	41.67	0	18.09	-17.51	76.26	1.73	-2	2	15	-8	29	21	-4	3	10	10	1	-1
2021-11-07	12507	-2688	24	-162	1.48	-0.05	9788	315	62757	737	41.67	0	2.77	-15.32	14.32	-61.94	-13	-11	95	80	3	-26	-11	-7	5	-5	4	3
2021-11-08	7314	-5193	3	-21	1.43	-0.05	10221	433	63495	738	41.67	0	15.46	12.69	26.39	12.07	-4	9	15	-80	3	0	-9	2	-2	-7	2	-2
2021-11-09	13645	6331	220	217	1.4	-0.03	11010	789	64232	737	41.67	0	19.54	4.08	32.26	5.87	0	4	25	10	20	17	-7	2	-2	0	2	0
2021-11-10	18546	4901	270	50	1.34	-0.06	11588	578	64969	737	41.67	0	44.35	24.81	61.36	29.1	19	19	56	31	38	18	6	13	-5	-3	-2	-4
2021-11-11	19079	533	274	4	1.28	-0.06	12030	442	65706	737	41.67	0	16.2	-28.15	58.31	-3.05	-46	-65	-63	-119	120	82	-38	-44	-81	-76	21	23
2021-11-12	12965	-6114	31	-243	1.23	-0.05	12419	389	68251	2545	41.67	0	38.08	21.88	112.4	54.09	9	55	30	93	41	-79	-20	18	-40	41	9	-12
2021-11-13	14298	1333	266	235	1.24	0.01	13121	702	70795	2544	41.67	0	21.19	-16.89	91.88	-20.52	-3	-12	9	-21	41	0	-9	11	-2	38	2	-7
2021-11-14	14448	150	46	-220	1.28	0.04	13573	452	73340	2545	41.67	0	26.12	4.93	21.1	-70.78	-12	-9	94	85	8	-33	-1	8	2	4	2	0
2021-11-15	9508	-4940	12	-34	1.31	0.03	14123	550	75884	2544	41.67	0	16.89	-9.23	33.43	12.33	-3	9	18	-76	6	-2	-6	-5	-3	-5	2	0
2021-11-16	16611	7103	282	270	1.33	0.02	14906	783	78429	2545	41.67	0	13.89	-3	29.66	-3.77	-4	-1	21	3	16	10	-8	-2	-3	0	3	1
2021-11-17	24241	7630	463	181	1.34	0.01	15316	410	80973	2544	41.67	0	16.57	2.68	31.62	1.96	-3	1	21	0	12	-4	-9	-1	-3	0	2	-1
2021-11-18	24912	671	370	-93	1.32	-0.02	15713	397	83517	2544	41.67	0	17.77	1.2	37.73	6.11	-4	-1	22	1	12	0	-9	0	-3	0	3	1
2021-11-19	23259	-1653	405	35	1.31	-0.01	16093	380	84710	1193	41.67	0	36.89	19.12	74.59	36.86	-6	-2	20	-2	-1	-13	-9	0	-2	1	3	0
2021-11-20	23418	159	382	-23	1.29	-0.02	16480	387	85903	1193	41.67	0	15.58	-21.31	82.08	7.49	-5	1	13	-7	18	19	-7	2	8	10	2	-1
2021-11-21	18924	-4494	41	-341	1.27	-0.02	16733	253	87096	1193	41.67	0	1.02	-14.56	19.24	-62.84	-14	-9	99	86	9	-9	-9	-2	4	-4	3	1
2021-11-22	12375	-6549	8	-33	1.25	-0.02	17358	625	88288	1192	41.67	0	9.41	8.39	21.82	2.58	-6	8	14	-85	2	-7	-10	-1	-3	-7	3	0
2021-11-23	19935	7560	398	390	1.23	-0.02	18320	962	89481	1193	41.67	0	9.63	0.22	20.28	-1.54	-6	0	18	4	8	6	-12	-2	-4	-1	4	1
2021-11-24	28431	8496	460	62	1.21	-0.02	18707	387	90674	1193	41.67	0	12.73	3.1	25.59	5.31	0	6	19	1	10	2	-10	2	-4	0	3	-1
2021-11-25	28143	-288	498	38	1.19	-0.02	19087	380	91866	1192	41.67	0	15.04	2.31	33.64	8.05	-1	-1	22	3	16	6	-9	1	-5	-1	3	0
2021-11-26	26794	-1349	421	-77	1.17	-0.02	19332	245	92225	359	41.67	0	34.57	19.53	65.99	32.35	0	1	22	0	-1	-17	-9	0	-4	1	3	0
2021-11-27	26188	-606	379	-42	1.15	-0.02	19707	375	92584	359	41.67	0	10.8	-23.77	71.44	5.45	-1	-1	12	-10	12	13	-8	1	7	11	2	-1
2021-11-28	20574	-5614	51	-328	1.13	-0.02	20067	360	92943	359	41.67	0	-2.25	-13.05	12.06	-59.38	-15	-14	95	83	-5	-17	-12	-4	3	-4	3	1
2021-11-29	13133	-7441	18	-33	1.11	-0.02	20521	454	93301	358	41.67	0	5.1	7.35	11.97	-0.09	-4	11	13	-82	-8	-3	-12	0	-4	-7	3	0
2021-11-30	19100	5967	528	510	1.08	-0.03	21172	651	93660	359	44.44	2.77	8.37	3.27	9.95	-2.02	-5	-1	18	5	-3	5	-12	0	-4	0	4	1
2021-12-01	29076	9976	570	42	1.07	-0.01	21332	160	94019	359	44.44	0	7.82	-0.55	16.32	6.37	-2	3	21	3	-1	2	-12	0	-5	-1	4	0
2021-12-02	27354	-1722	503	-67	1.06	-0.01	21550	218	94377	358	44.44	0	5.96	-1.86	18.91	2.59	-1	1	23	2	7	8	-12	0	-5	0	4	0
2021-12-03	26961	-393	470	-33	1.06	0	22035	485	94334	-43	44.44	0	26.33	20.37	57.13	38.22	-1	0	22	-1	3	-4	-11	1	-4	1	3	-1
2021-12-04	25575	-1386	504	34	1.06	0	22350	315	94291	-43	44.44	0	13.23	-13.1	71.26	14.13	1	2	15	-7	22	19	-6	5	6	10	2	-1
2021-12-05	22394	-3181	45	-459	1.06	0	22264	-86	94248	-43	44.44	0	-4.57	-17.8	9.78	-61.48	-12	-13	116	101	12	-10	-11	-5	4	-2	4	2
2021-12-06	13250	-9144	25	-20	1.04	-0.02	22778	514	94205	-43	44.44	0	6.09	10.66	13.2	3.42	2	14	18	-98	4	-8	-11	0	-4	-8	3	-1
2021-12-07	19369	6119	505	480	1.01	-0.03	23604	826	94162	-43	44.44	0	4.47	-1.62	11.47	-1.73	-5	-7	18	0	6	2	-13	-2	-2	2	4	1
2021-12-08	28549	9180	591	86	0.99	-0.02	23453	-151	94119	-43	44.44	0	6.6	2.13	10.76	-0.71	-2	3	18	0	-1	-7	-14	-1	-1	1	4	0
2021-12-09	27459	-1090	561	-30	0.98	-0.01	23433	-20	94076	-43	44.44	0	12.86	6.26	21.53	10.77	-2	0	23	5	8	9	-13	1	-1	0	4	0
2021-12-10	24988	-2471	571	10	0.97	-0.01	23706	273	93678	-398	44.44	0	27.48	14.62	59.11	37.58	-2	0	23	0	8	0	-9	4	0	1	3	-1
2021-12-11	23762	-1226	486	-85	0.97	0	23755	49	93280	-398	44.44	0	14.35	-13.13	73.03	13.92	-1	1	14	-9	30	22	-4	5	11	11	3	0
2021-12-12	19450	-4312	65	-421	0.95	-0.02	23644	-111	92883	-397	44.44	0	-0.54	-14.89	8.72	-64.31	34	35	177	163	15	-15	-2	2	21	10	3	0
2021-12-13	11377	-8073	29	-36	0.93	-0.02	24051	407	92485	-398	44.44	0	6.76	7.3	14.58	5.86	-2	-36	17	-160	1	-14	-11	-9	0	-21	3	0
2021-12-14	17460	6083	537	508	0.91	-0.02	24542	491	92088	-397	44.44	0	10.83	4.07	18.85	4.27	0	2	25	8	9	8	-10	1	0	0	4	1
2021-12-15	24264	6804	669	132	0.88	-0.03	24275	-267	91690	-398	44.44	0	16.72	5.89	22.56	3.71	4	4	27	2	11	2	-8	2	0	0	3	-1
2021-12-16	22096	-2168	592	-77	0.86	-0.02	23963	-312	91292	-398	44.44	0	21.87	5.15	27.8	5.24	5	1	30	3	14	3	-8	0	0	0	3	0
2021-12-17	20027	-2069	566	-26	0.86	0	23795	-168	88871	-2421	44.44	0	35.97	14.1	56.81	29.01	2	-3	24	-6	8	-6	-8	0	2	2	3	0
2021-12-18	19392	-635	543	-23	0.86	0	23641	-154	86449	-2422	36.11	-8.33	19.06	-16.91	56.12	-0.69	0	-2	15	-9	17	9	-3	5	12	10	3	0
2021-12-19	15976	-3416	70	-473	0.86	0	23219	-422	84028	-2421	36.11	0	2.81	-16.25	6.37	-49.75	44	44	203	188	-1	-18	-2	1	27	15	3	0
2021-12-20	9610	-6366	29	-41	0.84	-0.02	23612	393	81606	-2422	39.81	3.7	27.25	24.44	17.89	11.52	8	-36	25	-178	2	3	-15	-13	-12	-39	5	2
2021-12-21	13807	4197	538	509	0.8	-0.04	23858	246	79185	-2421	39.81	0	27.16	-0.09	18.76	0.87	14	6	39	14	16	14	-12	3	-13	-1	5	0
2021-12-25	10789	-3018	270	-268	0.72	-0.08	20916	-2942	76122	-3063	39.81	0	-27.93	-55.09	-42.91	-61.67	-84	-98	-83	-122	5	-11	-56	-44	-64	-51	8	3
2021-12-26	6253	-4536	16	-254	0.72	0	20838	-78	77013	891	39.81	0	-2.15	25.78	-29.38	13.53	-57	27	-23	60	8	3	-31	25	-25	39	1	-7
2021-12-27	5027	-1226	38	22	0.75	0.03	21109	271	77903	890	39.81	0	34.76	36.91	22.24	51.62	-3	54	-1	22	13	5	-27	4	-37	-12	11	10
2021-12-28	9850	4823	549	511	0.78	0.03	21283	174	78793	890	39.81	0	36.55	1.79	40.39	18.15	3	6	15	16	24	11	-24	3	-29	8	10	-1
2021-12-29	15567	5717	793	244	0.81	0.03	20822	-461	79683	890	39.81	0	39.5	2.95	54.18	13.79	9	6	27	12	28	4	-20	4	-28	1	9	-1
2021-12-30	14326	-1241	708	-85	0.83	0.02	20433	-389	80573	890	39.81	0	46.12	6.62	70.9	16.72	16	7	52	25	35	7	-16	4	-31	-3	8	-1
2021-12-31	13607	-719	639	-69	0.86	0.03	19936	-497	81194	621	39.81	0	24.39	-21.73	115.07	44.17	-23	-39	32	-20	25	-10	-36	-20	-53	-22	15	7
2022-01-01	12033	-1574	505	-134	0.88	0.02	19408	-528	81814	620	45.37	5.56	-22.97	-47.36	14	-101.07	-76	-53	-82	-114	15	-10	-46	-10	-64	-11	11	-4
2022-01-02	7180	-4853	33	-472	0.9	0.02	19135	-273	82435	621	45.37	0	27.35	50.32	9.85	-4.15	-20	56	79	161	22	7	-14	32	-3	61	4	-7
2022-01-03	6423	-757	9	-24	0.94	0.04	19493	358	83055	620	45.37	0	13.8	-13.55	10.44	0.59	-10	10	14	-65	-4	-26	-25	-11	-17	-14	9	5
2022-01-04	11667	5244	433	424	0.97	0.03	19636	143	83676	621	45.37	0	12.27	-1.53	14.25	3.81	-8	2	20	6	4	8	-24	1	-15	2	9	0
2022-01-05	17197	5530	632	199	0.99	0.02	19264	-372	84296	620	45.37	0	17.03	4.76	18.63	4.38	6	14	47	27	8	4	-20	4	-17	-2	5	-4
2022-01-06	16577	-620	645	13	0.99	0	18748	-516	84917	621	45.37	0	1.78	-15.25	5.36	-13.27	-57	-63	-70	-117	37	29	-54	-34	-82	-65	26	21
2022-01-07	11901	-4676	117	-528	0.98	-0.01	18439	-309	85324	407	45.37	0	21.68	19.9	44.94	39.58	1	58	27	97	24	-13	-31	23	-47	35	14	-12
2022-01-08	10897	-1004	292	175	0.99	0.01	18286	-153	85731	407	45.37	0	11.9	-9.78	25.87	-19.07	-13	-14	5	-22	19	-5	-21	10	-3	44	5	-9
2022-01-09	11107	210	22	-270	1.03	0.04	18063	-223	86139	408	45.37	0	13.96	2.06	-6.18	-32.05	-16	-3	88	83	18	-1	-12	9	9	12	3	-2
2022-01-10	7787	-3320	19	-3	1.05	0.02	18160	97	86546	407	41.67	-3.7	6.07	-7.89	5.92	12.1	-7	9	17	-71	-3	-21	-13	-1	1	-8	3	0
2022-01-11	11402	3615	493	474	1.07	0.02	18095	-65	86953	407	41.67	0	6.23	0.16	7.83	1.91	-9	-2	19	2	4	7	-16	-3	0	-1	4	1
2022-01-12	16173	4771	684	191	1.1	0.03	17155	-940	87360	407	41.67	0	6.35	0.12	6.55	-1.28	-9	0	17	-2	-1	-5	-16	0	1	1	4	0
2022-01-13	16874	701	481	-203	1.14	0.04	16307	-848	87767	407	41.67	0	9.04	2.69	10.16	3.61	-10	-1	18	1	0	1	-16	0	1	0	4	0
[truncated: 76 more rows]
[truncated: 3 more columns]
